# Supplementary material for: HTT-OMNI: A Web-based Platform for Huntingtin Interaction Exploration and Multi-omics Data Integration
Source: Mol Cell Proteomics. 2022 Aug 3;21(10):100275. doi: 10.1016/j.mcpro.2022.100275 (PMC9540350; doi:10.1016/j.mcpro.2022.100275)
Supplement: TableS1 [file mmc2.xlsx]

## Sheet: TableS1
Table S1: Augmented HINT nodes database for HTT-OMNI HIP network visualization (contains base HINT studies as well as several recently published HTT PPI studies)
id	experiment_unique_id	study_source	summary	experimentid	source_identifier	interactor_isoform	interactor_length	interactor_modification	interactor_q_length	interactor_expression_type	interactor_expression_vector	interactor_promotor	interactor_tag	interactor_tag_location	interactor_bind_site	interactor_taxid	interactor_gene_origin	interactor_geneid	interactor_gene_symbol	interactor_Human Ortholog_EntrezGeneID	interactor_Human Ortholog_EntrezGeneSymbol	base_method	detection_method	base_method_antibody	base_method_antibody_catalog_num	base_method_antibody_vendor	detection_method_antibody	detection_method_antibody_catalog_num	detection_method_antibody_vendor	model	disease	tissue	cell_line	cell_type	cell_culture_comment	jax_stock_number	common_name	standard_strain_name	genetic_background	allele_mgi_id	allele_type	hd_mouse_models_id	hdmmdb_mapping_status	hdmmdb_mapping_comment	model_taxid	model_organism	htt_length	htt_modification	htt_q_length
HINT-1842	HINT:1842	biorxiv	Fragile X mental retardation protein (FMRP) colocalized with mutant Htt in ST Hdh Q7/111 cells.	1842	biorxiv:10.1101/629667		Full-length			endogenous						10090	Mus musculus	14265	Fmr1	2332	FMR1	immunocytochemistry	stimulated emission depletion (STED)	anti-HTT,anti-FMRP	MAB2166,4317	Millipore,Cell Signaling Technogies				Cell Culture			STHdhQ7/111		Neuronal Cell Line										10090	Mus musculus	Full-length	(Q7)|chimeric human/mouse exon 1 (Q111)	7|111
HINT-1843	HINT:1843	biorxiv	FMRP co-immunoprecipitated with mutant Htt in striatal mouse cells.	1843	biorxiv:10.1101/629667		Full-length			endogenous						10090	Mus musculus	14265	Fmr1	2332	FMR1	coimmunoprecipitation	western blot	anti-Htt (1HU-4C8)	MAB2166	Millipore	anti-HTT,anti-FMRP	MAB2166,4317	Millipore,Cell Signaling	Cell Culture			STHdhQ7/111		Neuronal Cell Line										10090	Mus musculus	Full-length	(Q7)|chimeric human/mouse exon 1 (Q111)	7|111
HINT-1844	HINT:1844	biorxiv	Endogenous normal Htt and mutant Htt associates with FMRP in human Huntington's disease striatum.	1844	biorxiv:10.1101/629667		Full-length			endogenous						9606	Homo sapiens	2332	FMR1	2332	FMR1	coimmunoprecipitation	western blot	anti-Htt (1HU-4C8)	MAB2166	Millipore	anti-HTT,anti-FMRP	MAB2166,4317	Millipore,Cell Signaling	Human	Huntington's disease	striatum													9606	Homo sapiens	Full-length	not specified|not specified	N/A|N/A
HINT-1845	HINT:1845	biorxiv	RPL7 colocalized with wild type Htt and mHtt in human Huntington's disease fibroblast.	1845	biorxiv:10.1101/629667		Full-length			endogenous						9606	Homo sapiens	6129	RPL7	6129	RPL7	immunocytochemistry	stimulated emission depletion (STED)	anti-HTT,anti-RPL7	MAB2166,IHC-00455	Millipore,Bethyl Laboratories				Cell Culture	Huntington's disease		GM04281		Non-Neuronal Cell Line										9606	Homo sapiens	Full-length	(Q17)|(Q69)	17|69
HINT-1846	HINT:1846	biorxiv	Both wild type and mutant HTT co-immunoprecipitates with RPL7 in human Huntington's disease fibroblast.	1846	biorxiv:10.1101/629667		Full-length			endogenous						9606	Homo sapiens	6129	RPL7	6129	RPL7	coimmunoprecipitation	western blot	anti-Htt (1HU-4C8)	MAB2166	Millipore	anti-HTT,anti-RPL7	MAB2166,IHC-00455	Millipore,Bethyl Laboratories	Cell Culture	Huntington's disease		GM04281		Non-Neuronal Cell Line										9606	Homo sapiens	Full-length	(Q23)|(Q69)	23|69
HINT-1847	HINT:1847	biorxiv	RPS6 was also found in immunocomplex with normal and mutant HTT.	1847	biorxiv:10.1101/629667		Full-length			endogenous						9606	Homo sapiens	6194	RPS6	6194	RPS6	coimmunoprecipitation	western blot	anti-Htt (1HU-4C8)	MAB2166	Millipore	anti-HTT,anti-RPS6	MAB2166,2217	Millipore,Cell Signaling	Cell Culture	Huntington's disease		GM04281		Non-Neuronal Cell Line										9606	Homo sapiens	Full-length	(Q23)|(Q69)	23|69
		PubMed			PubMed: 35148841															3983	ABLIM1	affinity chromatography technology	mass spectrometry							Mice		striatum					Hdh<3xFlag140Q>									Mus musculus	Full-length
		PubMed			PubMed: 35148841															84448	ABLIM2	affinity chromatography technology	mass spectrometry							Mice		striatum					Hdh<3xFlag140Q>									Mus musculus	Full-length
		PubMed			PubMed: 35148841															50	ACO2	affinity chromatography technology	mass spectrometry							Mice		striatum					Hdh<3xFlag140Q>									Mus musculus	Full-length
		PubMed			PubMed: 35148841															10097	ACTR2	affinity chromatography technology	mass spectrometry							Mice		striatum					Hdh<3xFlag140Q>									Mus musculus	Full-length
		PubMed			PubMed: 35148841															10096	ACTR3	affinity chromatography technology	mass spectrometry							Mice		striatum					Hdh<3xFlag140Q>									Mus musculus	Full-length
		PubMed			PubMed: 35148841															57180	ACTR3B	affinity chromatography technology	mass spectrometry							Mice		striatum					Hdh<3xFlag140Q>									Mus musculus	Full-length
		PubMed			PubMed: 35148841															118	ADD1	affinity chromatography technology	mass spectrometry							Mice		striatum					Hdh<3xFlag140Q>									Mus musculus	Full-length
		PubMed			PubMed: 35148841															119	ADD2	affinity chromatography technology	mass spectrometry							Mice		striatum					Hdh<3xFlag140Q>									Mus musculus	Full-length
		PubMed			PubMed: 35148841															9495	AKAP5	affinity chromatography technology	mass spectrometry							Mice		striatum					Hdh<3xFlag140Q>									Mus musculus	Full-length
		PubMed			PubMed: 35148841															10840	ALDH1L1	affinity chromatography technology	mass spectrometry							Mice		striatum					Hdh<3xFlag140Q>									Mus musculus	Full-length
		PubMed			PubMed: 35148841															287	ANK2	affinity chromatography technology	mass spectrometry							Mice		striatum					Hdh<3xFlag140Q>									Mus musculus	Full-length
		PubMed			PubMed: 35148841															288	ANK3	affinity chromatography technology	mass spectrometry							Mice		striatum					Hdh<3xFlag140Q>									Mus musculus	Full-length
		PubMed			PubMed: 35148841															160	AP2A1	affinity chromatography technology	mass spectrometry							Mice		striatum					Hdh<3xFlag140Q>									Mus musculus	Full-length
		PubMed			PubMed: 35148841															161	AP2A2	affinity chromatography technology	mass spectrometry							Mice		striatum					Hdh<3xFlag140Q>									Mus musculus	Full-length
		PubMed			PubMed: 35148841															163	AP2B1	affinity chromatography technology	mass spectrometry							Mice		striatum					Hdh<3xFlag140Q>									Mus musculus	Full-length
		PubMed			PubMed: 35148841															1175	AP2S1	affinity chromatography technology	mass spectrometry							Mice		striatum					Hdh<3xFlag140Q>									Mus musculus	Full-length
		PubMed			PubMed: 35148841															361	AQP4	affinity chromatography technology	mass spectrometry							Mice		striatum					Hdh<3xFlag140Q>									Mus musculus	Full-length
		PubMed			PubMed: 35148841															10552	ARPC1A	affinity chromatography technology	mass spectrometry							Mice		striatum					Hdh<3xFlag140Q>									Mus musculus	Full-length
		PubMed			PubMed: 35148841															10109	ARPC2	affinity chromatography technology	mass spectrometry							Mice		striatum					Hdh<3xFlag140Q>									Mus musculus	Full-length
		PubMed			PubMed: 35148841															10094	ARPC3	affinity chromatography technology	mass spectrometry							Mice		striatum					Hdh<3xFlag140Q>									Mus musculus	Full-length
		PubMed			PubMed: 35148841															10093	ARPC4	affinity chromatography technology	mass spectrometry							Mice		striatum					Hdh<3xFlag140Q>									Mus musculus	Full-length
		PubMed			PubMed: 35148841															10092	ARPC5	affinity chromatography technology	mass spectrometry							Mice		striatum					Hdh<3xFlag140Q>									Mus musculus	Full-length
		PubMed			PubMed: 35148841															81873	ARPC5L	affinity chromatography technology	mass spectrometry							Mice		striatum					Hdh<3xFlag140Q>									Mus musculus	Full-length
		PubMed			PubMed: 35148841															80150	ASRGL1	affinity chromatography technology	mass spectrometry							Mice		striatum					Hdh<3xFlag140Q>									Mus musculus	Full-length
		PubMed			PubMed: 35148841															476	ATP1A1	affinity chromatography technology	mass spectrometry							Mice		striatum					Hdh<3xFlag140Q>									Mus musculus	Full-length
		PubMed			PubMed: 35148841															477	ATP1A2	affinity chromatography technology	mass spectrometry							Mice		striatum					Hdh<3xFlag140Q>									Mus musculus	Full-length
		PubMed			PubMed: 35148841															478	ATP1A3	affinity chromatography technology	mass spectrometry							Mice		striatum					Hdh<3xFlag140Q>									Mus musculus	Full-length
		PubMed			PubMed: 35148841															481	ATP1B1	affinity chromatography technology	mass spectrometry							Mice		striatum					Hdh<3xFlag140Q>									Mus musculus	Full-length
		PubMed			PubMed: 35148841															482	ATP1B2	affinity chromatography technology	mass spectrometry							Mice		striatum					Hdh<3xFlag140Q>									Mus musculus	Full-length
		PubMed			PubMed: 35148841															488	ATP2A2	affinity chromatography technology	mass spectrometry							Mice		striatum					Hdh<3xFlag140Q>									Mus musculus	Full-length
		PubMed			PubMed: 35148841															535	ATP6V0A1	affinity chromatography technology	mass spectrometry							Mice		striatum					Hdh<3xFlag140Q>									Mus musculus	Full-length
		PubMed			PubMed: 35148841															9114	ATP6V0D1	affinity chromatography technology	mass spectrometry							Mice		striatum					Hdh<3xFlag140Q>									Mus musculus	Full-length
		PubMed			PubMed: 35148841															523	ATP6V1A	affinity chromatography technology	mass spectrometry							Mice		striatum					Hdh<3xFlag140Q>									Mus musculus	Full-length
		PubMed			PubMed: 35148841															526	ATP6V1B2	affinity chromatography technology	mass spectrometry							Mice		striatum					Hdh<3xFlag140Q>									Mus musculus	Full-length
		PubMed			PubMed: 35148841															528	ATP6V1C1	affinity chromatography technology	mass spectrometry							Mice		striatum					Hdh<3xFlag140Q>									Mus musculus	Full-length
		PubMed			PubMed: 35148841															51382	ATP6V1D	affinity chromatography technology	mass spectrometry							Mice		striatum					Hdh<3xFlag140Q>									Mus musculus	Full-length
		PubMed			PubMed: 35148841															529	ATP6V1E1	affinity chromatography technology	mass spectrometry							Mice		striatum					Hdh<3xFlag140Q>									Mus musculus	Full-length
		PubMed			PubMed: 35148841															9296	ATP6V1F	affinity chromatography technology	mass spectrometry							Mice		striatum					Hdh<3xFlag140Q>									Mus musculus	Full-length
		PubMed			PubMed: 35148841															9550	ATP6V1G1	affinity chromatography technology	mass spectrometry							Mice		striatum					Hdh<3xFlag140Q>									Mus musculus	Full-length
		PubMed			PubMed: 35148841															534	ATP6V1G2	affinity chromatography technology	mass spectrometry							Mice		striatum					Hdh<3xFlag140Q>									Mus musculus	Full-length
		PubMed			PubMed: 35148841															51606	ATP6V1H	affinity chromatography technology	mass spectrometry							Mice		striatum					Hdh<3xFlag140Q>									Mus musculus	Full-length
		PubMed			PubMed: 35148841															10458	BAIAP2	affinity chromatography technology	mass spectrometry							Mice		striatum					Hdh<3xFlag140Q>									Mus musculus	Full-length
		PubMed			PubMed: 35148841															8927	BSN	affinity chromatography technology	mass spectrometry							Mice		striatum					Hdh<3xFlag140Q>									Mus musculus	Full-length
		PubMed			PubMed: 35148841															781	CACNA2D1	affinity chromatography technology	mass spectrometry							Mice		striatum					Hdh<3xFlag140Q>									Mus musculus	Full-length
		PubMed			PubMed: 35148841															79012	CAMKV	affinity chromatography technology	mass spectrometry							Mice		striatum					Hdh<3xFlag140Q>									Mus musculus	Full-length
		PubMed			PubMed: 35148841															57662	CAMSAP3	affinity chromatography technology	mass spectrometry							Mice		striatum					Hdh<3xFlag140Q>									Mus musculus	Full-length
		PubMed			PubMed: 35148841															829	CAPZA1	affinity chromatography technology	mass spectrometry							Mice		striatum					Hdh<3xFlag140Q>									Mus musculus	Full-length
		PubMed			PubMed: 35148841															830	CAPZA2	affinity chromatography technology	mass spectrometry							Mice		striatum					Hdh<3xFlag140Q>									Mus musculus	Full-length
		PubMed			PubMed: 35148841															832	CAPZB	affinity chromatography technology	mass spectrometry							Mice		striatum					Hdh<3xFlag140Q>									Mus musculus	Full-length
		PubMed			PubMed: 35148841															10576	CCT2	affinity chromatography technology	mass spectrometry							Mice		striatum					Hdh<3xFlag140Q>									Mus musculus	Full-length
		PubMed			PubMed: 35148841															961	CD47	affinity chromatography technology	mass spectrometry							Mice		striatum					Hdh<3xFlag140Q>									Mus musculus	Full-length
		PubMed			PubMed: 35148841															1000	CDH2	affinity chromatography technology	mass spectrometry							Mice		striatum					Hdh<3xFlag140Q>									Mus musculus	Full-length
		PubMed			PubMed: 35148841															10423	CDIPT	affinity chromatography technology	mass spectrometry							Mice		striatum					Hdh<3xFlag140Q>									Mus musculus	Full-length
		PubMed			PubMed: 35148841															54927	CHCHD3	affinity chromatography technology	mass spectrometry							Mice		striatum					Hdh<3xFlag140Q>									Mus musculus	Full-length
		PubMed			PubMed: 35148841															23122	CLASP2	affinity chromatography technology	mass spectrometry							Mice		striatum					Hdh<3xFlag140Q>									Mus musculus	Full-length
		PubMed			PubMed: 35148841															1272	CNTN1	affinity chromatography technology	mass spectrometry							Mice		striatum					Hdh<3xFlag140Q>									Mus musculus	Full-length
		PubMed			PubMed: 35148841															8506	CNTNAP1	affinity chromatography technology	mass spectrometry							Mice		striatum					Hdh<3xFlag140Q>									Mus musculus	Full-length
		PubMed			PubMed: 35148841															10391	CORO2B	affinity chromatography technology	mass spectrometry							Mice		striatum					Hdh<3xFlag140Q>									Mus musculus	Full-length
		PubMed			PubMed: 35148841															10814	CPLX2	affinity chromatography technology	mass spectrometry							Mice		striatum					Hdh<3xFlag140Q>									Mus musculus	Full-length
		PubMed			PubMed: 35148841															57699	CPNE5	affinity chromatography technology	mass spectrometry							Mice		striatum					Hdh<3xFlag140Q>									Mus musculus	Full-length
		PubMed			PubMed: 35148841															1400	CRMP1	affinity chromatography technology	mass spectrometry							Mice		striatum					Hdh<3xFlag140Q>									Mus musculus	Full-length
		PubMed			PubMed: 35148841															1457	CSNK2A1	affinity chromatography technology	mass spectrometry							Mice		striatum					Hdh<3xFlag140Q>									Mus musculus	Full-length
		PubMed			PubMed: 35148841															1460	CSNK2B	affinity chromatography technology	mass spectrometry							Mice		striatum					Hdh<3xFlag140Q>									Mus musculus	Full-length
		PubMed			PubMed: 35148841															1496	CTNNA2	affinity chromatography technology	mass spectrometry							Mice		striatum					Hdh<3xFlag140Q>									Mus musculus	Full-length
		PubMed			PubMed: 35148841															1499	CTNNB1	affinity chromatography technology	mass spectrometry							Mice		striatum					Hdh<3xFlag140Q>									Mus musculus	Full-length
		PubMed			PubMed: 35148841															1501	CTNND2	affinity chromatography technology	mass spectrometry							Mice		striatum					Hdh<3xFlag140Q>									Mus musculus	Full-length
		PubMed			PubMed: 35148841															2017	CTTN	affinity chromatography technology	mass spectrometry							Mice		striatum					Hdh<3xFlag140Q>									Mus musculus	Full-length
		PubMed			PubMed: 35148841															83992	CTTNBP2	affinity chromatography technology	mass spectrometry							Mice		striatum					Hdh<3xFlag140Q>									Mus musculus	Full-length
		PubMed			PubMed: 35148841															26999	CYFIP2	affinity chromatography technology	mass spectrometry							Mice		striatum					Hdh<3xFlag140Q>									Mus musculus	Full-length
		PubMed			PubMed: 35148841															1540	CYLD	affinity chromatography technology	mass spectrometry							Mice		striatum					Hdh<3xFlag140Q>									Mus musculus	Full-length
		PubMed			PubMed: 35148841															1627	DBN1	affinity chromatography technology	mass spectrometry							Mice		striatum					Hdh<3xFlag140Q>									Mus musculus	Full-length
		PubMed			PubMed: 35148841															1607	DGKB	affinity chromatography technology	mass spectrometry							Mice		striatum					Hdh<3xFlag140Q>									Mus musculus	Full-length
		PubMed			PubMed: 35148841															1739	DLG1	affinity chromatography technology	mass spectrometry							Mice		striatum					Hdh<3xFlag140Q>									Mus musculus	Full-length
		PubMed			PubMed: 35148841															1740	DLG2	affinity chromatography technology	mass spectrometry							Mice		striatum					Hdh<3xFlag140Q>									Mus musculus	Full-length
		PubMed			PubMed: 35148841															1741	DLG3	affinity chromatography technology	mass spectrometry							Mice		striatum					Hdh<3xFlag140Q>									Mus musculus	Full-length
		PubMed			PubMed: 35148841															9228	DLGAP2	affinity chromatography technology	mass spectrometry							Mice		striatum					Hdh<3xFlag140Q>									Mus musculus	Full-length
		PubMed			PubMed: 35148841															58512	DLGAP3	affinity chromatography technology	mass spectrometry							Mice		striatum					Hdh<3xFlag140Q>									Mus musculus	Full-length
		PubMed			PubMed: 35148841															2039	DMTN	affinity chromatography technology	mass spectrometry							Mice		striatum					Hdh<3xFlag140Q>									Mus musculus	Full-length
		PubMed			PubMed: 35148841															10294	DNAJA2	affinity chromatography technology	mass spectrometry							Mice		striatum					Hdh<3xFlag140Q>									Mus musculus	Full-length
		PubMed			PubMed: 35148841															10049	DNAJB6	affinity chromatography technology	mass spectrometry							Mice		striatum					Hdh<3xFlag140Q>									Mus musculus	Full-length
		PubMed			PubMed: 35148841															1808	DPYSL2	affinity chromatography technology	mass spectrometry							Mice		striatum					Hdh<3xFlag140Q>									Mus musculus	Full-length
		PubMed			PubMed: 35148841															1809	DPYSL3	affinity chromatography technology	mass spectrometry							Mice		striatum					Hdh<3xFlag140Q>									Mus musculus	Full-length
		PubMed			PubMed: 35148841															1832	DSP	affinity chromatography technology	mass spectrometry							Mice		striatum					Hdh<3xFlag140Q>									Mus musculus	Full-length
		PubMed			PubMed: 35148841															1778	DYNC1H1	affinity chromatography technology	mass spectrometry							Mice		striatum					Hdh<3xFlag140Q>									Mus musculus	Full-length
		PubMed			PubMed: 35148841															8655	DYNLL1	affinity chromatography technology	mass spectrometry							Mice		striatum					Hdh<3xFlag140Q>									Mus musculus	Full-length
		PubMed			PubMed: 35148841															140735	DYNLL2	affinity chromatography technology	mass spectrometry							Mice		striatum					Hdh<3xFlag140Q>									Mus musculus	Full-length
		PubMed			PubMed: 35148841															1938	EEF2	affinity chromatography technology	mass spectrometry							Mice		striatum					Hdh<3xFlag140Q>									Mus musculus	Full-length
		PubMed			PubMed: 35148841															1975	EIF4B	affinity chromatography technology	mass spectrometry							Mice		striatum					Hdh<3xFlag140Q>									Mus musculus	Full-length
		PubMed			PubMed: 35148841															23136	EPB41L3	affinity chromatography technology	mass spectrometry							Mice		striatum					Hdh<3xFlag140Q>									Mus musculus	Full-length
		PubMed			PubMed: 35148841															26059	ERC2	affinity chromatography technology	mass spectrometry							Mice		striatum					Hdh<3xFlag140Q>									Mus musculus	Full-length
		PubMed			PubMed: 35148841															8263	F8A1	affinity chromatography technology	mass spectrometry							Mice		striatum					Hdh<3xFlag140Q>									Mus musculus	Full-length
		PubMed			PubMed: 35148841															2244	FGB	affinity chromatography technology	mass spectrometry							Mice		striatum					Hdh<3xFlag140Q>									Mus musculus	Full-length
		PubMed			PubMed: 35148841															2266	FGG	affinity chromatography technology	mass spectrometry							Mice		striatum					Hdh<3xFlag140Q>									Mus musculus	Full-length
		PubMed			PubMed: 35148841															10211	FLOT1	affinity chromatography technology	mass spectrometry							Mice		striatum					Hdh<3xFlag140Q>									Mus musculus	Full-length
		PubMed			PubMed: 35148841															2319	FLOT2	affinity chromatography technology	mass spectrometry							Mice		striatum					Hdh<3xFlag140Q>									Mus musculus	Full-length
		PubMed			PubMed: 35148841															2596	GAP43	affinity chromatography technology	mass spectrometry							Mice		striatum					Hdh<3xFlag140Q>									Mus musculus	Full-length
		PubMed			PubMed: 35148841															9615	GDA	affinity chromatography technology	mass spectrometry							Mice		striatum					Hdh<3xFlag140Q>									Mus musculus	Full-length
		PubMed			PubMed: 35148841															2697	GJA1	affinity chromatography technology	mass spectrometry							Mice		striatum					Hdh<3xFlag140Q>									Mus musculus	Full-length
		PubMed			PubMed: 35148841															2752	GLUL	affinity chromatography technology	mass spectrometry							Mice		striatum					Hdh<3xFlag140Q>									Mus musculus	Full-length
		PubMed			PubMed: 35148841															2781	GNAZ	affinity chromatography technology	mass spectrometry							Mice		striatum					Hdh<3xFlag140Q>									Mus musculus	Full-length
		PubMed			PubMed: 35148841															10681	GNB5	affinity chromatography technology	mass spectrometry							Mice		striatum					Hdh<3xFlag140Q>									Mus musculus	Full-length
		PubMed			PubMed: 35148841															2788	GNG7	affinity chromatography technology	mass spectrometry							Mice		striatum					Hdh<3xFlag140Q>									Mus musculus	Full-length
		PubMed			PubMed: 35148841															2823	GPM6A	affinity chromatography technology	mass spectrometry							Mice		striatum					Hdh<3xFlag140Q>									Mus musculus	Full-length
		PubMed			PubMed: 35148841															2879	GPX4	affinity chromatography technology	mass spectrometry							Mice		striatum					Hdh<3xFlag140Q>									Mus musculus	Full-length
		PubMed			PubMed: 35148841															2890	GRIA1	affinity chromatography technology	mass spectrometry							Mice		striatum					Hdh<3xFlag140Q>									Mus musculus	Full-length
		PubMed			PubMed: 35148841															2891	GRIA2	affinity chromatography technology	mass spectrometry							Mice		striatum					Hdh<3xFlag140Q>									Mus musculus	Full-length
		PubMed			PubMed: 35148841															2892	GRIA3	affinity chromatography technology	mass spectrometry							Mice		striatum					Hdh<3xFlag140Q>									Mus musculus	Full-length
		PubMed			PubMed: 35148841															2902	GRIN1	affinity chromatography technology	mass spectrometry							Mice		striatum					Hdh<3xFlag140Q>									Mus musculus	Full-length
		PubMed			PubMed: 35148841															2904	GRIN2B	affinity chromatography technology	mass spectrometry							Mice		striatum					Hdh<3xFlag140Q>									Mus musculus	Full-length
		PubMed			PubMed: 35148841															2913	GRM3	affinity chromatography technology	mass spectrometry							Mice		striatum					Hdh<3xFlag140Q>									Mus musculus	Full-length
		PubMed			PubMed: 35148841															2896	GRN	affinity chromatography technology	mass spectrometry							Mice		striatum					Hdh<3xFlag140Q>									Mus musculus	Full-length
		PubMed			PubMed: 35148841															2934	GSN	affinity chromatography technology	mass spectrometry							Mice		striatum					Hdh<3xFlag140Q>									Mus musculus	Full-length
		PubMed			PubMed: 35148841															1404	HAPLN1	affinity chromatography technology	mass spectrometry							Mice		striatum					Hdh<3xFlag140Q>									Mus musculus	Full-length
		PubMed			PubMed: 35148841															3208	HPCA	affinity chromatography technology	mass spectrometry							Mice		striatum					Hdh<3xFlag140Q>									Mus musculus	Full-length
		PubMed			PubMed: 35148841															3251	HPRT1	affinity chromatography technology	mass spectrometry							Mice		striatum					Hdh<3xFlag140Q>									Mus musculus	Full-length
		PubMed			PubMed: 35148841															3320	HSP90AA1	affinity chromatography technology	mass spectrometry							Mice		striatum					Hdh<3xFlag140Q>									Mus musculus	Full-length
		PubMed			PubMed: 35148841															3326	HSP90AB1	affinity chromatography technology	mass spectrometry							Mice		striatum					Hdh<3xFlag140Q>									Mus musculus	Full-length
		PubMed			PubMed: 35148841															259217	HSPA12A	affinity chromatography technology	mass spectrometry							Mice		striatum					Hdh<3xFlag140Q>									Mus musculus	Full-length
		PubMed			PubMed: 35148841															3064	HTT	affinity chromatography technology	mass spectrometry							Mice		striatum					Hdh<3xFlag140Q>									Mus musculus	Full-length
		PubMed			PubMed: 35148841															10989	IMMT	affinity chromatography technology	mass spectrometry							Mice		striatum					Hdh<3xFlag140Q>									Mus musculus	Full-length
		PubMed			PubMed: 35148841															9922	IQSEC1	affinity chromatography technology	mass spectrometry							Mice		striatum					Hdh<3xFlag140Q>									Mus musculus	Full-length
		PubMed			PubMed: 35148841															23096	IQSEC2	affinity chromatography technology	mass spectrometry							Mice		striatum					Hdh<3xFlag140Q>									Mus musculus	Full-length
		PubMed			PubMed: 35148841															152789	JAKMIP1	affinity chromatography technology	mass spectrometry							Mice		striatum					Hdh<3xFlag140Q>									Mus musculus	Full-length
		PubMed			PubMed: 35148841															3728	JUP	affinity chromatography technology	mass spectrometry							Mice		striatum					Hdh<3xFlag140Q>									Mus musculus	Full-length
		PubMed			PubMed: 35148841															10314	LANCL1	affinity chromatography technology	mass spectrometry							Mice		striatum					Hdh<3xFlag140Q>									Mus musculus	Full-length
		PubMed			PubMed: 35148841															55915	LANCL2	affinity chromatography technology	mass spectrometry							Mice		striatum					Hdh<3xFlag140Q>									Mus musculus	Full-length
		PubMed			PubMed: 35148841															3939	LDHA	affinity chromatography technology	mass spectrometry							Mice		striatum					Hdh<3xFlag140Q>									Mus musculus	Full-length
		PubMed			PubMed: 35148841															3958	LGALS3	affinity chromatography technology	mass spectrometry							Mice		striatum					Hdh<3xFlag140Q>									Mus musculus	Full-length
		PubMed			PubMed: 35148841															22998	LIMCH1	affinity chromatography technology	mass spectrometry							Mice		striatum					Hdh<3xFlag140Q>									Mus musculus	Full-length
		PubMed			PubMed: 35148841															57554	LRRC7	affinity chromatography technology	mass spectrometry							Mice		striatum					Hdh<3xFlag140Q>									Mus musculus	Full-length
		PubMed			PubMed: 35148841															4045	LSAMP	affinity chromatography technology	mass spectrometry							Mice		striatum					Hdh<3xFlag140Q>									Mus musculus	Full-length
		PubMed			PubMed: 35148841															9762	LZTS3	affinity chromatography technology	mass spectrometry							Mice		striatum					Hdh<3xFlag140Q>									Mus musculus	Full-length
		PubMed			PubMed: 35148841															23499	MACF1	affinity chromatography technology	mass spectrometry							Mice		striatum					Hdh<3xFlag140Q>									Mus musculus	Full-length
		PubMed			PubMed: 35148841															4130	MAP1A	affinity chromatography technology	mass spectrometry							Mice		striatum					Hdh<3xFlag140Q>									Mus musculus	Full-length
		PubMed			PubMed: 35148841															4131	MAP1B	affinity chromatography technology	mass spectrometry							Mice		striatum					Hdh<3xFlag140Q>									Mus musculus	Full-length
		PubMed			PubMed: 35148841															4133	MAP2	affinity chromatography technology	mass spectrometry							Mice		striatum					Hdh<3xFlag140Q>									Mus musculus	Full-length
		PubMed			PubMed: 35148841															7786	MAP3K12	affinity chromatography technology	mass spectrometry							Mice		striatum					Hdh<3xFlag140Q>									Mus musculus	Full-length
		PubMed			PubMed: 35148841															9175	MAP3K13	affinity chromatography technology	mass spectrometry							Mice		striatum					Hdh<3xFlag140Q>									Mus musculus	Full-length
		PubMed			PubMed: 35148841															4135	MAP6	affinity chromatography technology	mass spectrometry							Mice		striatum					Hdh<3xFlag140Q>									Mus musculus	Full-length
		PubMed			PubMed: 35148841															5594	MAPK1	affinity chromatography technology	mass spectrometry							Mice		striatum					Hdh<3xFlag140Q>									Mus musculus	Full-length
		PubMed			PubMed: 35148841															22924	MAPRE3	affinity chromatography technology	mass spectrometry							Mice		striatum					Hdh<3xFlag140Q>									Mus musculus	Full-length
		PubMed			PubMed: 35148841															9782	MATR3	affinity chromatography technology	mass spectrometry							Mice		striatum					Hdh<3xFlag140Q>									Mus musculus	Full-length
		PubMed			PubMed: 35148841															23209	MLC1	affinity chromatography technology	mass spectrometry							Mice		striatum					Hdh<3xFlag140Q>									Mus musculus	Full-length
		PubMed			PubMed: 35148841															8079	MLF2	affinity chromatography technology	mass spectrometry							Mice		striatum					Hdh<3xFlag140Q>									Mus musculus	Full-length
		PubMed			PubMed: 35148841															4340	MOG	affinity chromatography technology	mass spectrometry							Mice		striatum					Hdh<3xFlag140Q>									Mus musculus	Full-length
		PubMed			PubMed: 35148841															23164	MPRIP	affinity chromatography technology	mass spectrometry							Mice		striatum					Hdh<3xFlag140Q>									Mus musculus	Full-length
		PubMed			PubMed: 35148841															4478	MSN	affinity chromatography technology	mass spectrometry							Mice		striatum					Hdh<3xFlag140Q>									Mus musculus	Full-length
		PubMed			PubMed: 35148841															25902	MTHFD1L	affinity chromatography technology	mass spectrometry							Mice		striatum					Hdh<3xFlag140Q>									Mus musculus	Full-length
		PubMed			PubMed: 35148841															4628	MYH10	affinity chromatography technology	mass spectrometry							Mice		striatum					Hdh<3xFlag140Q>									Mus musculus	Full-length
		PubMed			PubMed: 35148841															79784	MYH14	affinity chromatography technology	mass spectrometry							Mice		striatum					Hdh<3xFlag140Q>									Mus musculus	Full-length
		PubMed			PubMed: 35148841															4627	MYH9	affinity chromatography technology	mass spectrometry							Mice		striatum					Hdh<3xFlag140Q>									Mus musculus	Full-length
		PubMed			PubMed: 35148841															103910	MYL12B	affinity chromatography technology	mass spectrometry							Mice		striatum					Hdh<3xFlag140Q>									Mus musculus	Full-length
		PubMed			PubMed: 35148841															4635	MYL4	affinity chromatography technology	mass spectrometry							Mice		striatum					Hdh<3xFlag140Q>									Mus musculus	Full-length
		PubMed			PubMed: 35148841															4637	MYL6	affinity chromatography technology	mass spectrometry							Mice		striatum					Hdh<3xFlag140Q>									Mus musculus	Full-length
		PubMed			PubMed: 35148841															140465	MYL6B	affinity chromatography technology	mass spectrometry							Mice		striatum					Hdh<3xFlag140Q>									Mus musculus	Full-length
		PubMed			PubMed: 35148841															399687	MYO18A	affinity chromatography technology	mass spectrometry							Mice		striatum					Hdh<3xFlag140Q>									Mus musculus	Full-length
		PubMed			PubMed: 35148841															4430	MYO1B	affinity chromatography technology	mass spectrometry							Mice		striatum					Hdh<3xFlag140Q>									Mus musculus	Full-length
		PubMed			PubMed: 35148841															4642	MYO1D	affinity chromatography technology	mass spectrometry							Mice		striatum					Hdh<3xFlag140Q>									Mus musculus	Full-length
		PubMed			PubMed: 35148841															4644	MYO5A	affinity chromatography technology	mass spectrometry							Mice		striatum					Hdh<3xFlag140Q>									Mus musculus	Full-length
		PubMed			PubMed: 35148841															4646	MYO6	affinity chromatography technology	mass spectrometry							Mice		striatum					Hdh<3xFlag140Q>									Mus musculus	Full-length
		PubMed			PubMed: 35148841															4673	NAP1L1	affinity chromatography technology	mass spectrometry							Mice		striatum					Hdh<3xFlag140Q>									Mus musculus	Full-length
		PubMed			PubMed: 35148841															4684	NCAM1	affinity chromatography technology	mass spectrometry							Mice		striatum					Hdh<3xFlag140Q>									Mus musculus	Full-length
		PubMed			PubMed: 35148841															23154	NCDN	affinity chromatography technology	mass spectrometry							Mice		striatum					Hdh<3xFlag140Q>									Mus musculus	Full-length
		PubMed			PubMed: 35148841															51517	NCKIPSD	affinity chromatography technology	mass spectrometry							Mice		striatum					Hdh<3xFlag140Q>									Mus musculus	Full-length
		PubMed			PubMed: 35148841															57447	NDRG2	affinity chromatography technology	mass spectrometry							Mice		striatum					Hdh<3xFlag140Q>									Mus musculus	Full-length
		PubMed			PubMed: 35148841															257194	NEGR1	affinity chromatography technology	mass spectrometry							Mice		striatum					Hdh<3xFlag140Q>									Mus musculus	Full-length
		PubMed			PubMed: 35148841															91624	NEXN	affinity chromatography technology	mass spectrometry							Mice		striatum					Hdh<3xFlag140Q>									Mus musculus	Full-length
		PubMed			PubMed: 35148841															4869	NPM1	affinity chromatography technology	mass spectrometry							Mice		striatum					Hdh<3xFlag140Q>									Mus musculus	Full-length
		PubMed			PubMed: 35148841															4905	NSF	affinity chromatography technology	mass spectrometry							Mice		striatum					Hdh<3xFlag140Q>									Mus musculus	Full-length
		PubMed			PubMed: 35148841															50863	NTM	affinity chromatography technology	mass spectrometry							Mice		striatum					Hdh<3xFlag140Q>									Mus musculus	Full-length
		PubMed			PubMed: 35148841															10439	OLFM1	affinity chromatography technology	mass spectrometry							Mice		striatum					Hdh<3xFlag140Q>									Mus musculus	Full-length
		PubMed			PubMed: 35148841															114882	OSBPL8	affinity chromatography technology	mass spectrometry							Mice		striatum					Hdh<3xFlag140Q>									Mus musculus	Full-length
		PubMed			PubMed: 35148841															5064	PALM	affinity chromatography technology	mass spectrometry							Mice		striatum					Hdh<3xFlag140Q>									Mus musculus	Full-length
		PubMed			PubMed: 35148841															5093	PCBP1	affinity chromatography technology	mass spectrometry							Mice		striatum					Hdh<3xFlag140Q>									Mus musculus	Full-length
		PubMed			PubMed: 35148841															27445	PCLO	affinity chromatography technology	mass spectrometry							Mice		striatum					Hdh<3xFlag140Q>									Mus musculus	Full-length
		PubMed			PubMed: 35148841															10016	PDCD6	affinity chromatography technology	mass spectrometry							Mice		striatum					Hdh<3xFlag140Q>									Mus musculus	Full-length
		PubMed			PubMed: 35148841															5138	PDE2A	affinity chromatography technology	mass spectrometry							Mice		striatum					Hdh<3xFlag140Q>									Mus musculus	Full-length
		PubMed			PubMed: 35148841															8566	PDXK	affinity chromatography technology	mass spectrometry							Mice		striatum					Hdh<3xFlag140Q>									Mus musculus	Full-length
		PubMed			PubMed: 35148841															5217	PFN2	affinity chromatography technology	mass spectrometry							Mice		striatum					Hdh<3xFlag140Q>									Mus musculus	Full-length
		PubMed			PubMed: 35148841															5223	PGAM1	affinity chromatography technology	mass spectrometry							Mice		striatum					Hdh<3xFlag140Q>									Mus musculus	Full-length
		PubMed			PubMed: 35148841															10857	PGRMC1	affinity chromatography technology	mass spectrometry							Mice		striatum					Hdh<3xFlag140Q>									Mus musculus	Full-length
		PubMed			PubMed: 35148841															221692	PHACTR1	affinity chromatography technology	mass spectrometry							Mice		striatum					Hdh<3xFlag140Q>									Mus musculus	Full-length
		PubMed			PubMed: 35148841															5300	PIN1	affinity chromatography technology	mass spectrometry							Mice		striatum					Hdh<3xFlag140Q>									Mus musculus	Full-length
		PubMed			PubMed: 35148841															5305	PIP4K2A	affinity chromatography technology	mass spectrometry							Mice		striatum					Hdh<3xFlag140Q>									Mus musculus	Full-length
		PubMed			PubMed: 35148841															8396	PIP4K2B	affinity chromatography technology	mass spectrometry							Mice		striatum					Hdh<3xFlag140Q>									Mus musculus	Full-length
		PubMed			PubMed: 35148841															79837	PIP4K2C	affinity chromatography technology	mass spectrometry							Mice		striatum					Hdh<3xFlag140Q>									Mus musculus	Full-length
		PubMed			PubMed: 35148841															5339	PLEC	affinity chromatography technology	mass spectrometry							Mice		striatum					Hdh<3xFlag140Q>									Mus musculus	Full-length
		PubMed			PubMed: 35148841															8613	PLPP3	affinity chromatography technology	mass spectrometry							Mice		striatum					Hdh<3xFlag140Q>									Mus musculus	Full-length
		PubMed			PubMed: 35148841															5367	PMCH	affinity chromatography technology	mass spectrometry							Mice		striatum					Hdh<3xFlag140Q>									Mus musculus	Full-length
		PubMed			PubMed: 35148841															8541	PPFIA3	affinity chromatography technology	mass spectrometry							Mice		striatum					Hdh<3xFlag140Q>									Mus musculus	Full-length
		PubMed			PubMed: 35148841															84152	PPP1R1B	affinity chromatography technology	mass spectrometry							Mice		striatum					Hdh<3xFlag140Q>									Mus musculus	Full-length
		PubMed			PubMed: 35148841															84687	PPP1R9B	affinity chromatography technology	mass spectrometry							Mice		striatum					Hdh<3xFlag140Q>									Mus musculus	Full-length
		PubMed			PubMed: 35148841															5515	PPP2CA	affinity chromatography technology	mass spectrometry							Mice		striatum					Hdh<3xFlag140Q>									Mus musculus	Full-length
		PubMed			PubMed: 35148841															5518	PPP2R1A	affinity chromatography technology	mass spectrometry							Mice		striatum					Hdh<3xFlag140Q>									Mus musculus	Full-length
		PubMed			PubMed: 35148841															5520	PPP2R2A	affinity chromatography technology	mass spectrometry							Mice		striatum					Hdh<3xFlag140Q>									Mus musculus	Full-length
		PubMed			PubMed: 35148841															5534	PPP3R1	affinity chromatography technology	mass spectrometry							Mice		striatum					Hdh<3xFlag140Q>									Mus musculus	Full-length
		PubMed			PubMed: 35148841															5052	PRDX1	affinity chromatography technology	mass spectrometry							Mice		striatum					Hdh<3xFlag140Q>									Mus musculus	Full-length
		PubMed			PubMed: 35148841															7001	PRDX2	affinity chromatography technology	mass spectrometry							Mice		striatum					Hdh<3xFlag140Q>									Mus musculus	Full-length
		PubMed			PubMed: 35148841															25824	PRDX5	affinity chromatography technology	mass spectrometry							Mice		striatum					Hdh<3xFlag140Q>									Mus musculus	Full-length
		PubMed			PubMed: 35148841															9588	PRDX6	affinity chromatography technology	mass spectrometry							Mice		striatum					Hdh<3xFlag140Q>									Mus musculus	Full-length
		PubMed			PubMed: 35148841															5567	PRKACB	affinity chromatography technology	mass spectrometry							Mice		striatum					Hdh<3xFlag140Q>									Mus musculus	Full-length
		PubMed			PubMed: 35148841															5577	PRKAR2B	affinity chromatography technology	mass spectrometry							Mice		striatum					Hdh<3xFlag140Q>									Mus musculus	Full-length
		PubMed			PubMed: 35148841															5579	PRKCB	affinity chromatography technology	mass spectrometry							Mice		striatum					Hdh<3xFlag140Q>									Mus musculus	Full-length
		PubMed			PubMed: 35148841															5582	PRKCG	affinity chromatography technology	mass spectrometry							Mice		striatum					Hdh<3xFlag140Q>									Mus musculus	Full-length
		PubMed			PubMed: 35148841															10419	PRMT5	affinity chromatography technology	mass spectrometry							Mice		striatum					Hdh<3xFlag140Q>									Mus musculus	Full-length
		PubMed			PubMed: 35148841															5814	PURB	affinity chromatography technology	mass spectrometry							Mice		striatum					Hdh<3xFlag140Q>									Mus musculus	Full-length
		PubMed			PubMed: 35148841															5861	RAB1A	affinity chromatography technology	mass spectrometry							Mice		striatum					Hdh<3xFlag140Q>									Mus musculus	Full-length
		PubMed			PubMed: 35148841															81876	RAB1B	affinity chromatography technology	mass spectrometry							Mice		striatum					Hdh<3xFlag140Q>									Mus musculus	Full-length
		PubMed			PubMed: 35148841															5864	RAB3A	affinity chromatography technology	mass spectrometry							Mice		striatum					Hdh<3xFlag140Q>									Mus musculus	Full-length
		PubMed			PubMed: 35148841															5909	RAP1GAP	affinity chromatography technology	mass spectrometry							Mice		striatum					Hdh<3xFlag140Q>									Mus musculus	Full-length
		PubMed			PubMed: 35148841															11069	RAPGEF4	affinity chromatography technology	mass spectrometry							Mice		striatum					Hdh<3xFlag140Q>									Mus musculus	Full-length
		PubMed			PubMed: 35148841															5955	RCN2	affinity chromatography technology	mass spectrometry							Mice		striatum					Hdh<3xFlag140Q>									Mus musculus	Full-length
		PubMed			PubMed: 35148841															6146	RPL22	affinity chromatography technology	mass spectrometry							Mice		striatum					Hdh<3xFlag140Q>									Mus musculus	Full-length
		PubMed			PubMed: 35148841															6218	RPS17	affinity chromatography technology	mass spectrometry							Mice		striatum					Hdh<3xFlag140Q>									Mus musculus	Full-length
		PubMed			PubMed: 35148841															6231	RPS26	affinity chromatography technology	mass spectrometry							Mice		striatum					Hdh<3xFlag140Q>									Mus musculus	Full-length
		PubMed			PubMed: 35148841															6233	RPS27A	affinity chromatography technology	mass spectrometry							Mice		striatum					Hdh<3xFlag140Q>									Mus musculus	Full-length
		PubMed			PubMed: 35148841															6234	RPS28	affinity chromatography technology	mass spectrometry							Mice		striatum					Hdh<3xFlag140Q>									Mus musculus	Full-length
		PubMed			PubMed: 35148841															3921	RPSA	affinity chromatography technology	mass spectrometry							Mice		striatum					Hdh<3xFlag140Q>									Mus musculus	Full-length
		PubMed			PubMed: 35148841															6252	RTN1	affinity chromatography technology	mass spectrometry							Mice		striatum					Hdh<3xFlag140Q>									Mus musculus	Full-length
		PubMed			PubMed: 35148841															22902	RUFY3	affinity chromatography technology	mass spectrometry							Mice		striatum					Hdh<3xFlag140Q>									Mus musculus	Full-length
		PubMed			PubMed: 35148841															55752	SEPTIN11	affinity chromatography technology	mass spectrometry							Mice		striatum					Hdh<3xFlag140Q>									Mus musculus	Full-length
		PubMed			PubMed: 35148841															55964	SEPTIN3	affinity chromatography technology	mass spectrometry							Mice		striatum					Hdh<3xFlag140Q>									Mus musculus	Full-length
		PubMed			PubMed: 35148841															5413	SEPTIN5	affinity chromatography technology	mass spectrometry							Mice		striatum					Hdh<3xFlag140Q>									Mus musculus	Full-length
		PubMed			PubMed: 35148841															23176	SEPTIN8	affinity chromatography technology	mass spectrometry							Mice		striatum					Hdh<3xFlag140Q>									Mus musculus	Full-length
		PubMed			PubMed: 35148841															81855	SFXN3	affinity chromatography technology	mass spectrometry							Mice		striatum					Hdh<3xFlag140Q>									Mus musculus	Full-length
		PubMed			PubMed: 35148841															22941	SHANK2	affinity chromatography technology	mass spectrometry							Mice		striatum					Hdh<3xFlag140Q>									Mus musculus	Full-length
		PubMed			PubMed: 35148841															85358	SHANK3	affinity chromatography technology	mass spectrometry							Mice		striatum					Hdh<3xFlag140Q>									Mus musculus	Full-length
		PubMed			PubMed: 35148841															26037	SIPA1L1	affinity chromatography technology	mass spectrometry							Mice		striatum					Hdh<3xFlag140Q>									Mus musculus	Full-length
		PubMed			PubMed: 35148841															6500	SKP1	affinity chromatography technology	mass spectrometry							Mice		striatum					Hdh<3xFlag140Q>									Mus musculus	Full-length
		PubMed			PubMed: 35148841															57468	SLC12A5	affinity chromatography technology	mass spectrometry							Mice		striatum					Hdh<3xFlag140Q>									Mus musculus	Full-length
		PubMed			PubMed: 35148841															57084	SLC17A6	affinity chromatography technology	mass spectrometry							Mice		striatum					Hdh<3xFlag140Q>									Mus musculus	Full-length
		PubMed			PubMed: 35148841															6506	SLC1A2	affinity chromatography technology	mass spectrometry							Mice		striatum					Hdh<3xFlag140Q>									Mus musculus	Full-length
		PubMed			PubMed: 35148841															6507	SLC1A3	affinity chromatography technology	mass spectrometry							Mice		striatum					Hdh<3xFlag140Q>									Mus musculus	Full-length
		PubMed			PubMed: 35148841															79751	SLC25A22	affinity chromatography technology	mass spectrometry							Mice		striatum					Hdh<3xFlag140Q>									Mus musculus	Full-length
		PubMed			PubMed: 35148841															5250	SLC25A3	affinity chromatography technology	mass spectrometry							Mice		striatum					Hdh<3xFlag140Q>									Mus musculus	Full-length
		PubMed			PubMed: 35148841															6513	SLC2A1	affinity chromatography technology	mass spectrometry							Mice		striatum					Hdh<3xFlag140Q>									Mus musculus	Full-length
		PubMed			PubMed: 35148841															6538	SLC6A11	affinity chromatography technology	mass spectrometry							Mice		striatum					Hdh<3xFlag140Q>									Mus musculus	Full-length
		PubMed			PubMed: 35148841															55512	SMPD3	affinity chromatography technology	mass spectrometry							Mice		striatum					Hdh<3xFlag140Q>									Mus musculus	Full-length
		PubMed			PubMed: 35148841															6616	SNAP25	affinity chromatography technology	mass spectrometry							Mice		striatum					Hdh<3xFlag140Q>									Mus musculus	Full-length
		PubMed			PubMed: 35148841															387104	SOGA3	affinity chromatography technology	mass spectrometry							Mice		striatum					Hdh<3xFlag140Q>									Mus musculus	Full-length
		PubMed			PubMed: 35148841															10580	SORBS1	affinity chromatography technology	mass spectrometry							Mice		striatum					Hdh<3xFlag140Q>									Mus musculus	Full-length
		PubMed			PubMed: 35148841															8470	SORBS2	affinity chromatography technology	mass spectrometry							Mice		striatum					Hdh<3xFlag140Q>									Mus musculus	Full-length
		PubMed			PubMed: 35148841															124044	SPATA2L	affinity chromatography technology	mass spectrometry							Mice		striatum					Hdh<3xFlag140Q>									Mus musculus	Full-length
		PubMed			PubMed: 35148841															6710	SPTB	affinity chromatography technology	mass spectrometry							Mice		striatum					Hdh<3xFlag140Q>									Mus musculus	Full-length
		PubMed			PubMed: 35148841															6711	SPTBN1	affinity chromatography technology	mass spectrometry							Mice		striatum					Hdh<3xFlag140Q>									Mus musculus	Full-length
		PubMed			PubMed: 35148841															80725	SRCIN1	affinity chromatography technology	mass spectrometry							Mice		striatum					Hdh<3xFlag140Q>									Mus musculus	Full-length
		PubMed			PubMed: 35148841															6745	SSR1	affinity chromatography technology	mass spectrometry							Mice		striatum					Hdh<3xFlag140Q>									Mus musculus	Full-length
		PubMed			PubMed: 35148841															11329	STK38	affinity chromatography technology	mass spectrometry							Mice		striatum					Hdh<3xFlag140Q>									Mus musculus	Full-length
		PubMed			PubMed: 35148841															6801	STRN	affinity chromatography technology	mass spectrometry							Mice		striatum					Hdh<3xFlag140Q>									Mus musculus	Full-length
		PubMed			PubMed: 35148841															112755	STX1B	affinity chromatography technology	mass spectrometry							Mice		striatum					Hdh<3xFlag140Q>									Mus musculus	Full-length
		PubMed			PubMed: 35148841															6812	STXBP1	affinity chromatography technology	mass spectrometry							Mice		striatum					Hdh<3xFlag140Q>									Mus musculus	Full-length
		PubMed			PubMed: 35148841															9900	SV2A	affinity chromatography technology	mass spectrometry							Mice		striatum					Hdh<3xFlag140Q>									Mus musculus	Full-length
		PubMed			PubMed: 35148841															6853	SYN1	affinity chromatography technology	mass spectrometry							Mice		striatum					Hdh<3xFlag140Q>									Mus musculus	Full-length
		PubMed			PubMed: 35148841															6854	SYN2	affinity chromatography technology	mass spectrometry							Mice		striatum					Hdh<3xFlag140Q>									Mus musculus	Full-length
		PubMed			PubMed: 35148841															23345	SYNE1	affinity chromatography technology	mass spectrometry							Mice		striatum					Hdh<3xFlag140Q>									Mus musculus	Full-length
		PubMed			PubMed: 35148841															8831	SYNGAP1	affinity chromatography technology	mass spectrometry							Mice		striatum					Hdh<3xFlag140Q>									Mus musculus	Full-length
		PubMed			PubMed: 35148841															9143	SYNGR3	affinity chromatography technology	mass spectrometry							Mice		striatum					Hdh<3xFlag140Q>									Mus musculus	Full-length
		PubMed			PubMed: 35148841															11346	SYNPO	affinity chromatography technology	mass spectrometry							Mice		striatum					Hdh<3xFlag140Q>									Mus musculus	Full-length
		PubMed			PubMed: 35148841															6855	SYP	affinity chromatography technology	mass spectrometry							Mice		striatum					Hdh<3xFlag140Q>									Mus musculus	Full-length
		PubMed			PubMed: 35148841															6857	SYT1	affinity chromatography technology	mass spectrometry							Mice		striatum					Hdh<3xFlag140Q>									Mus musculus	Full-length
		PubMed			PubMed: 35148841															9066	SYT7	affinity chromatography technology	mass spectrometry							Mice		striatum					Hdh<3xFlag140Q>									Mus musculus	Full-length
		PubMed			PubMed: 35148841															7051	TGM1	affinity chromatography technology	mass spectrometry							Mice		striatum					Hdh<3xFlag140Q>									Mus musculus	Full-length
		PubMed			PubMed: 35148841															7082	TJP1	affinity chromatography technology	mass spectrometry							Mice		striatum					Hdh<3xFlag140Q>									Mus musculus	Full-length
		PubMed			PubMed: 35148841															7111	TMOD1	affinity chromatography technology	mass spectrometry							Mice		striatum					Hdh<3xFlag140Q>									Mus musculus	Full-length
		PubMed			PubMed: 35148841															29767	TMOD2	affinity chromatography technology	mass spectrometry							Mice		striatum					Hdh<3xFlag140Q>									Mus musculus	Full-length
		PubMed			PubMed: 35148841															29766	TMOD3	affinity chromatography technology	mass spectrometry							Mice		striatum					Hdh<3xFlag140Q>									Mus musculus	Full-length
		PubMed			PubMed: 35148841															54472	TOLLIP	affinity chromatography technology	mass spectrometry							Mice		striatum					Hdh<3xFlag140Q>									Mus musculus	Full-length
		PubMed			PubMed: 35148841															7167	TPI1	affinity chromatography technology	mass spectrometry							Mice		striatum					Hdh<3xFlag140Q>									Mus musculus	Full-length
		PubMed			PubMed: 35148841															11076	TPPP	affinity chromatography technology	mass spectrometry							Mice		striatum					Hdh<3xFlag140Q>									Mus musculus	Full-length
		PubMed			PubMed: 35148841															7284	TUFM	affinity chromatography technology	mass spectrometry							Mice		striatum					Hdh<3xFlag140Q>									Mus musculus	Full-length
		PubMed			PubMed: 35148841															29978	UBQLN2	affinity chromatography technology	mass spectrometry							Mice		striatum					Hdh<3xFlag140Q>									Mus musculus	Full-length
		PubMed			PubMed: 35148841															6844	VAMP2	affinity chromatography technology	mass spectrometry							Mice		striatum					Hdh<3xFlag140Q>									Mus musculus	Full-length
		PubMed			PubMed: 35148841															1462	VCAN	affinity chromatography technology	mass spectrometry							Mice		striatum					Hdh<3xFlag140Q>									Mus musculus	Full-length
		PubMed			PubMed: 35148841															7416	VDAC1	affinity chromatography technology	mass spectrometry							Mice		striatum					Hdh<3xFlag140Q>									Mus musculus	Full-length
		PubMed			PubMed: 35148841															7419	VDAC3	affinity chromatography technology	mass spectrometry							Mice		striatum					Hdh<3xFlag140Q>									Mus musculus	Full-length
		PubMed			PubMed: 35148841															7447	VSNL1	affinity chromatography technology	mass spectrometry							Mice		striatum					Hdh<3xFlag140Q>									Mus musculus	Full-length
		PubMed			PubMed: 35148841															22911	WDR47	affinity chromatography technology	mass spectrometry							Mice		striatum					Hdh<3xFlag140Q>									Mus musculus	Full-length
		PubMed			PubMed: 35148841															23335	WDR7	affinity chromatography technology	mass spectrometry							Mice		striatum					Hdh<3xFlag140Q>									Mus musculus	Full-length
		PubMed			PubMed: 35148841															23390	ZDHHC17	affinity chromatography technology	mass spectrometry							Mice		striatum					Hdh<3xFlag140Q>									Mus musculus	Full-length
		PubMed			PubMed: 35148841															832	CAPZB	two hybrid	bioluminescence							Cell Culture					Non-Neuronal Cell Line											Homo sapiens	Full-length	Q145	145
		PubMed			PubMed: 35148841															4905	NSF	two hybrid	bioluminescence							Cell Culture					Non-Neuronal Cell Line											Homo sapiens	Full-length	Q145	145
		PubMed			PubMed: 35148841															4637	MYL6	two hybrid	bioluminescence							Cell Culture					Non-Neuronal Cell Line											Homo sapiens	Full-length	Q145	145
		PubMed			PubMed: 35148841															1627	DBN1	two hybrid	bioluminescence							Cell Culture					Non-Neuronal Cell Line											Homo sapiens	Full-length	Q145	145
		PubMed			PubMed: 35148841															4045	LSAMP	two hybrid	bioluminescence							Cell Culture					Non-Neuronal Cell Line											Homo sapiens	Full-length	Q145	145
		PubMed			PubMed: 35148841															9114	ATP6V0D1	two hybrid	bioluminescence							Cell Culture					Non-Neuronal Cell Line											Homo sapiens	Full-length	Q145	145
		PubMed			PubMed: 35148841															5955	RCN2	two hybrid	bioluminescence							Cell Culture					Non-Neuronal Cell Line											Homo sapiens	Full-length	Q145	145
		PubMed			PubMed: 35148841															476	ATP1A1	two hybrid	bioluminescence							Cell Culture					Non-Neuronal Cell Line											Homo sapiens	Full-length	Q145	145
		PubMed			PubMed: 35148841															2891	GRIA2	two hybrid	bioluminescence							Cell Culture					Non-Neuronal Cell Line											Homo sapiens	Full-length	Q145	145
		PubMed			PubMed: 35148841															5367	PMCH	two hybrid	bioluminescence							Cell Culture					Non-Neuronal Cell Line											Homo sapiens	Full-length	Q145	145
		PubMed			PubMed: 35148841															2697	GJA1	two hybrid	bioluminescence							Cell Culture					Non-Neuronal Cell Line											Homo sapiens	Full-length	Q145	145
		PubMed			PubMed: 35148841															29767	TMOD2	two hybrid	bioluminescence							Cell Culture					Non-Neuronal Cell Line											Homo sapiens	Full-length	Q145	145
		PubMed			PubMed: 35148841															10097	ACTR2	two hybrid	bioluminescence							Cell Culture					Non-Neuronal Cell Line											Homo sapiens	Full-length	Q145	145
		PubMed			PubMed: 35148841															6233	RPS27A	two hybrid	bioluminescence							Cell Culture					Non-Neuronal Cell Line											Homo sapiens	Full-length	Q145	145
		PubMed			PubMed: 35148841															10840	ALDH1L1	two hybrid	bioluminescence							Cell Culture					Non-Neuronal Cell Line											Homo sapiens	Full-length	Q145	145
		PubMed			PubMed: 35148841															9922	IQSEC1	two hybrid	bioluminescence							Cell Culture					Non-Neuronal Cell Line											Homo sapiens	Full-length	Q145	145
		PubMed			PubMed: 35148841															10391	CORO2B	two hybrid	bioluminescence							Cell Culture					Non-Neuronal Cell Line											Homo sapiens	Full-length	Q145	145
		PubMed			PubMed: 35148841															7111	TMOD1	two hybrid	bioluminescence							Cell Culture					Non-Neuronal Cell Line											Homo sapiens	Full-length	Q145	145
		PubMed			PubMed: 35148841															57180	ACTR3B	two hybrid	bioluminescence							Cell Culture					Non-Neuronal Cell Line											Homo sapiens	Full-length	Q145	145
		PubMed			PubMed: 35148841															29766	TMOD3	two hybrid	bioluminescence							Cell Culture					Non-Neuronal Cell Line											Homo sapiens	Full-length	Q145	145
		PubMed			PubMed: 35148841															22911	WDR47	two hybrid	bioluminescence							Cell Culture					Non-Neuronal Cell Line											Homo sapiens	Full-length	Q145	145
		PubMed			PubMed: 35148841															11329	STK38	two hybrid	bioluminescence							Cell Culture					Non-Neuronal Cell Line											Homo sapiens	Full-length	Q145	145
		PubMed			PubMed: 35148841															3983	ABLIM1	two hybrid	bioluminescence							Cell Culture					Non-Neuronal Cell Line											Homo sapiens	Full-length	Q145	145
		PubMed			PubMed: 35148841															10552	ARPC1A	two hybrid	bioluminescence							Cell Culture					Non-Neuronal Cell Line											Homo sapiens	Full-length	Q145	145
		PubMed			PubMed: 35148841															10094	ARPC3	two hybrid	bioluminescence							Cell Culture					Non-Neuronal Cell Line											Homo sapiens	Full-length	Q145	145
		PubMed			PubMed: 35148841															51382	ATP6V1D	two hybrid	bioluminescence							Cell Culture					Non-Neuronal Cell Line											Homo sapiens	Full-length	Q145	145
		PubMed			PubMed: 35148841															10989	IMMT	two hybrid	bioluminescence							Cell Culture					Non-Neuronal Cell Line											Homo sapiens	Full-length	Q145	145
		PubMed			PubMed: 35148841															4642	MYO1D	two hybrid	bioluminescence							Cell Culture					Non-Neuronal Cell Line											Homo sapiens	Full-length	Q145	145
		PubMed			PubMed: 35148841															7284	TUFM	two hybrid	bioluminescence							Cell Culture					Non-Neuronal Cell Line											Homo sapiens	Full-length	Q145	145
		PubMed			PubMed: 35148841															526	ATP6V1B2	two hybrid	bioluminescence							Cell Culture					Non-Neuronal Cell Line											Homo sapiens	Full-length	Q145	145
		PubMed			PubMed: 35148841															829	CAPZA1	two hybrid	bioluminescence							Cell Culture					Non-Neuronal Cell Line											Homo sapiens	Full-length	Q145	145
		PubMed			PubMed: 35148841															830	CAPZA2	two hybrid	bioluminescence							Cell Culture					Non-Neuronal Cell Line											Homo sapiens	Full-length	Q145	145
		PubMed			PubMed: 35148841															23122	CLASP2	two hybrid	bioluminescence							Cell Culture					Non-Neuronal Cell Line											Homo sapiens	Full-length	Q145	145
		PubMed			PubMed: 35148841															2039	DMTN	two hybrid	bioluminescence							Cell Culture					Non-Neuronal Cell Line											Homo sapiens	Full-length	Q145	145
		PubMed			PubMed: 35148841															10294	DNAJA2	two hybrid	bioluminescence							Cell Culture					Non-Neuronal Cell Line											Homo sapiens	Full-length	Q145	145
		PubMed			PubMed: 35148841															1975	EIF4B	two hybrid	bioluminescence							Cell Culture					Non-Neuronal Cell Line											Homo sapiens	Full-length	Q145	145
		PubMed			PubMed: 35148841															3728	JUP	two hybrid	bioluminescence							Cell Culture					Non-Neuronal Cell Line											Homo sapiens	Full-length	Q145	145
		PubMed			PubMed: 35148841															5520	PPP2R2A	two hybrid	bioluminescence							Cell Culture					Non-Neuronal Cell Line											Homo sapiens	Full-length	Q145	145
		PubMed			PubMed: 35148841															11069	RAPGEF4	two hybrid	bioluminescence							Cell Culture					Non-Neuronal Cell Line											Homo sapiens	Full-length	Q145	145
HINT-41	HINT:41	PubMed	Prepared 35S-labeled GST-huntingtin(1-171) fusion proteins with glutamine tracts of 32, 47, 62 residues (GST-Htt-Q32, -Q47, -Q62), respectively, and, after release of the GST moiety by thrombin cleavage, quantitated the formation of huntingtin aggregates by filtration. The mutant huntingtin amino terminus is capable of recruiting into aggregates normal glutamine tract proteins, such as the amino …	41	PubMed:10410676		Fragment	1-171 aa (Q23)	23				GST			9606	Homo sapiens	3064	HTT	3064	HTT	filter trap assay	autoradiography							In vitro																	Fragment	1-171 aa (Q32)|1-171 aa (Q41)|1-171 aa (Q47)|1-171 aa (Q62)	32|41|47|62
HINT-43	HINT:43	PubMed	Anti-TBP antibody stains huntingtin aggregates from the frontal cortex of all three Huntington's disease cases indicating that TBP is specifically captured from the disease tissue, presumably because it is aggregated together with mutant huntingtin.	43	PubMed:10410676		Full-length		38	endogenous						9606	Homo sapiens	6908	TBP	6908	TBP	filter trap assay	western blot				anti-htt,anti-TBP SL30 (133-139 aa)			Human	Huntington's disease	frontal cortex													9606	Homo sapiens	Full-length	not specified
HINT-44	HINT:44	PubMed	Anti-TBP antibody shows no signal for healthy cases.	44	PubMed:10410676		Full-length		38	endogenous						9606	Homo sapiens	6908	TBP	6908	TBP	filter trap assay	western blot				anti-htt,anti-TBP SL30 (133-139 aa)			Human		frontal cortex													9606	Homo sapiens	Full-length	not specified
HINT-45	HINT:45	PubMed	Anti-TBP antibody shows no signal for cases in the cerebellum of the one Huntington's disease case.	45	PubMed:10410676		Full-length		38	endogenous						9606	Homo sapiens	6908	TBP	6908	TBP	filter trap assay	western blot				anti-htt,anti-TBP SL30 (133-139 aa)			Human	Huntington's disease	cerebellum													9606	Homo sapiens	Full-length	not specified
HINT-42	HINT:42	PubMed	Prepared 35S-labeled GST-huntingtin (1-171) fusion proteins with glutamine tracts of 23, 32, 41, 47, 62 residues (GST-Htt-Q23, -Q32, -Q41, -Q47, -Q62), respectively, and, after release of the GST moiety by thrombin cleavage, quantitated the formation of huntingtin aggregates by filtration. Anti-TBP antibody stains huntingtin aggregates from the frontal cortex of all three Huntington's disease cas…	42	PubMed:10410676		Fragment	1-158 aa	38				GST			9606	Homo sapiens	6908	TBP	6908	TBP	filter trap assay	autoradiography							In vitro																	Fragment	1-171 aa (Q23)|1-171 aa (Q32)|1-171 aa (Q41)|1-171 aa (Q47)|1-171 aa (Q62)	23|32|41|47|62
HINT-15	HINT:15	PubMed	Human N-CoR (the nuclear receptor co-repressor) interacts with full-length rat huntingtin in vitro.	15	PubMed:10441327		Fragment	1921-2453 aa					6xHis	C-terminal		9606	Homo sapiens	9611	NCOR1	9611	NCOR1	pull down	western blot				anti-Htt (N-675)			In vitro		brain													10116	Rattus norvegicus	Full-length	not specified
HINT-16	HINT:16	PubMed	Human N-CoR(the nuclear receptor co-repressor) interacts with full-length human huntingtin in vitro.	16	PubMed:10441327		Fragment	1921-2453 aa					6xHis	C-terminal		9606	Homo sapiens	9611	NCOR1	9611	NCOR1	pull down	western blot				anti-Htt (N-675)			In vitro		temporal cortex													9606	Homo sapiens	Full-length	not specified
HINT-14	HINT:14	PubMed	Rat N-CoR (the nuclear receptor co-repressor) interacts with full-length rat huntingtin in vitro.	14	PubMed:10441327		Fragment	1921-2453 aa					6xHis	C-terminal		10116	Rattus norvegicus	54299	Ncor1	9611	NCOR1	pull down	western blot				anti-Htt (N-675)			In vitro		brain													10116	Rattus norvegicus	Full-length	not specified
HINT-13	HINT:13	PubMed	Authors detected an interaction of the N-terminus of huntingtin (1-171 aa) with the C-terminal region of the nuclear receptor co-repressor (N-CoR) using the yeast two-hybrid system. This interaction was repeat length dependent and specific to htt171.	13	PubMed:10441327		Fragment			overexpression	HybriZAP	ADH1 promoter	GAL-4 activation domain			10116	Rattus norvegicus	54299	Ncor1	9611	NCOR1	two hybrid	beta galactosidase complementation							Yeast															559292	Saccharomyces cerevisiae S288C	Fragment	1-171 aa (Q17)|1-171 aa (Q50)	17|50
HINT-902	HINT:902	PubMed	Experiment was performed on HEK293T cells transfected with full-length huntingtin (htt) containing 15 or 138 glutamines. Caspase-3 cleaved htt at positions 513 and 530. Polyglutamine expansion did not change the caspase cleavage profile of htt.	902	PubMed:10770929		Full-length			endogenous						9606	Homo sapiens	836	CASP3	836	CASP3	western blot		anti-htt (BKP1),anti-htt (ab650)		in house				Cell Culture			HEK293T		Non-Neuronal Cell Line										9606	Homo sapiens	Full-length	(Q15)|(Q138)	15|138
HINT-903	HINT:903	PubMed	Experiment was performed on HEK293T cells transfected with trancated huntingtin (htt) containing 15 or 138 glutamines. Caspase-3 cleaved htt at positions 513 and 530. Polyglutamine expansion did not change the caspase cleavage profile of htt.	903	PubMed:10770929		Full-length			endogenous						9606	Homo sapiens	836	CASP3	836	CASP3	western blot		anti-htt (BKP1),anti-htt (ab650)		in house				Cell Culture			HEK293T		Non-Neuronal Cell Line										9606	Homo sapiens	Fragment	1-1212 aa (Q15)|1-1212 aa (Q138)	15|138
HINT-904	HINT:904	PubMed	Caspase-6 cleaved htt at position 586. Polyglutamine expansion did not change the caspase cleavage profile of htt.	904	PubMed:10770929		Full-length			endogenous						9606	Homo sapiens	839	CASP6	839	CASP6	western blot		anti-htt (BKP1),anti-htt (ab650)		in house				Cell Culture			HEK293T		Non-Neuronal Cell Line										9606	Homo sapiens	Full-length	(Q15)|(Q138)	15|138
HINT-195	HINT:195	PubMed	c-Myc-tagged MLK2 was transiently expressed in 293T cells, and cell lysates were immunoprecipitated with 437, an anti-huntingtin N-terminal antibody, and the resulting blot was probed with 9E10, an anti-c-Myc-tagged monoclonal antibody. MLK2 was detected in 437 immunoprecipitates of lysates transfected with c-Myc-tagged MLK2.	195	PubMed:10801775		Full-length						c-Myc		SH3 domain	9606	Homo sapiens	4294	MAP3K10	4294	MAP3K10	coimmunoprecipitation	western blot	anti-Htt (437)			anti-c-Myc (9E10)		Santa Cruz Biotechnology	Cell Culture			HEK293T		Non-Neuronal Cell Line										9606	Homo sapiens	Full-length	not specified
HINT-196	HINT:196	PubMed	Endogenous normal huntingtin binds to endogenous MLK2 in HN33 cells. HN33 cell lysates were immunoprecipitated with an anti-huntingtin antibody 437 and the resulting blot was probed with a specific anti-MLK2.	196	PubMed:10801775		Full-length								SH3 domain	9606	Homo sapiens	4294	MAP3K10	4294	MAP3K10	coimmunoprecipitation	western blot	anti-Htt (437)			anti-MLK2			Cell Culture			HN33		Neuronal Cell Line										10116	Rattus norvegicus	Full-length	not specified
HINT-9314	HINT:9314	PubMed	c-Myc-tagged MLK2 was transiently expressed in 293T cells, and cell lysates were immunoprecipitated with 9E10, an anti-c-Myc-tagged monoclonal antibody and the blot was analyzed by an anti-huntingtin antibody 4C8. MLK2 was detected in 9E10 immunoprecipitates of lysates transfected with c-Myc-tagged MLK2.	9314	PubMed:10801775		Full-length						c-Myc		SH3 domain	9606	Homo sapiens	4294	MAP3K10	4294	MAP3K10	coimmunoprecipitation	western blot	anti-c-Myc (9E10)		Santa Cruz Biotechnology	anti-Htt (4C8)			Cell Culture			HEK293T		Non-Neuronal Cell Line										9606	Homo sapiens	Full-length	not specified
HINT-9315	HINT:9315	PubMed	Endogenous normal huntingtin binds to endogenous MLK2 in HN33 cells. HN33 cell lysates were immunoprecipitated with an anti-huntingtin antibody 4C8 and the resulting blot was probed with a specific anti-MLK2 antibody.	9315	PubMed:10801775		Full-length								SH3 domain	9606	Homo sapiens	4294	MAP3K10	4294	MAP3K10	coimmunoprecipitation	western blot	anti-Htt (4C8)			anti-MLK2			Cell Culture			HN33		Neuronal Cell Line										10116	Rattus norvegicus	Full-length	not specified
HINT-194	HINT:194	PubMed	HEK293T cell lysates transfected with c-Myc-tagged MLK2 were incubated with GST alone or huntingtin's N-terminus GST fusion proteins containing 16 or 56 polyglutamine repeats, and the blot was analyzed by 9E10 antibody. MLK2 binds to huntingtins N-terminus containing 16 polyglutamine repeats. MLK2 binds to huntingtin's N-terminus containing 16 polyglutamine repeats. The amount of c-Myc-tagged MLK…	194	PubMed:10801775		Full-length						c-Myc		SH3 domain	9606	Homo sapiens	4294	MAP3K10	4294	MAP3K10	pull down	western blot				anti-c-Myc (9E10)		Santa Cruz Biotechnology	In vitro																	Fragment	N-terminal (Q16)|N-terminal (Q56)	16|56
HINT-21	HINT:21	PubMed	[35S]methionine-labeled CBP interacts weakly with normal (GST-20QP, Htt exon 1 containing 20 glutamines) and expanded repeat (GST-51QP, Htt exon 1 containing 51 glutamines) htt in a proline- and polyglutamine repeat length-dependent manner in vitro.	21	PubMed:10823891		Full-length									9606	Homo sapiens	1387	CREBBP	1387	CREBBP	pull down	autoradiography							In vitro																	Fragment	exon 1 (Q20)|exon 1 (Q51)	20|51
HINT-22	HINT:22	PubMed	[35S]methionine-labeled mSin3a also weakly interacts with (GST-20QP, Htt exon 1 containing 20 glutamines) and expanded repeat (GST-51QP, Htt exon 1 containing 51 glutamines) htt in a proline- and polyglutamine repeat length-dependent manner in vitro.	22	PubMed:10823891		Full-length									9606	Homo sapiens	25942	SIN3A	25942	SIN3A	pull down	autoradiography							In vitro																	Fragment	exon 1 (Q20)|exon 1 (Q51)	20|51
HINT-20	HINT:20	PubMed	Interaction of huntingtin and p53 was also confirmed in co-immunoprecipitation experiments from cell lysates by using anti-GFP antibody.	20	PubMed:10823891		Full-length			overexpression	pcDNA6.0	CMV promoter	Myc,His		C-terminal amino acids 348-393	9606	Homo sapiens	7157	TP53	7157	TP53	anti tag coimmunoprecipitation	western blot	anti-GFP			anti-p53 (DO-1)			Cell Culture			HEK293		Non-Neuronal Cell Line										9606	Homo sapiens	Fragment	exon 1 (Q20)|exon 1 (Q51)	20|51
HINT-18	HINT:18	PubMed	Full-length p53 binds strongly to either normal (GST-20QP, exon 1 containing 20 glutamines) or expanded repeat (GST-51QP, exon 1 containing 51 glutamines) htt in vitro. Binding of p53 and htt is dependent on the presence of the proline-rich region in vitro.	18	PubMed:10823891		Full-length								C-terminal amino acids 348-393	9606	Homo sapiens	7157	TP53	7157	TP53	pull down	autoradiography							In vitro																	Fragment	exon 1 (Q20)|exon 1 (Q51)	20|51
HINT-19	HINT:19	PubMed	Glutathione S-transferase (GST) pull-down experiments were performed. p53 was found to copurify with normal range and expanded pathogenic amino-terminal region of huntingtin (GST-20QP, complete Htt exon 1 containing 20 glutamines) or expanded repeat (GST-83QP, exon 1 containing 83 glutamines).	19	PubMed:10823891		Full-length								C-terminal amino acids 348-393	9606	Homo sapiens	7157	TP53	7157	TP53	pull down	western blot				anti-p53 (DO-1)			In vitro																	Fragment	exon 1 (Q20)|exon 1 (Q83)	20|83
HINT-922	HINT:922	PubMed	Endogenous Hdj-2 primarily localized in the cytoplasmic compartment with very faint nuclear staining. However, on induction of the mutant Htt protein in HD 60Q-14 or 150Q-28 cells this chaperone redistributed to the aggregates and showed co-localization with GFP aggregates.	922	PubMed:10942430		Full-length			endogenous						10090	Mus musculus	15502	Dnaja1	3301	DNAJA1	fluorescent antibody technique	confocal microscopy	anti-Hdj-2	MS-225	Neomarkers				Cell Culture			Neuro-2a		Neuronal Cell Line										10090	Mus musculus	Fragment	1-90 aa (Q60)|1-90 aa (Q150)	60|150
HINT-925	HINT:925	PubMed	Polyglutamine length-dependent co-immunoprecipitation of Hdj-2 chaperone was found. Hdj-2 precipitated well with truncated N-terminal huntingtin (tNhtt)-150Q, very poorly with tNhtt-60Q, but did not precipitate at all with tNHtt-16Q.	925	PubMed:10942430		Full-length			endogenous						10090	Mus musculus	15502	Dnaja1	3301	DNAJA1	anti tag coimmunoprecipitation	western blot	anti-GFP		in house	anti-htt (N-terminal),anti-Hdj-2	MS-225	in house,Neomarkers	Cell Culture			Neuro-2a		Neuronal Cell Line										10090	Mus musculus	Fragment	1-90 aa (Q16)|1-90 aa (Q60)|1-90 aa (Q150)	16|60|150
HINT-933	HINT:933	PubMed	The interaction confirmed by transient transfection of 150Q-28 cells with Hdj-2 expression plasmid.	933	PubMed:10942430		Full-length			overexpression	pcDNA6	CMV promoter	V5,His			10090	Mus musculus	15502	Dnaja1	3301	DNAJA1	anti tag coimmunoprecipitation	western blot	anti-V5		in house	anti-htt (N-terminal),anti-Hdj-2	MS-225	in house,Neomarkers	Cell Culture			Neuro-2a		Neuronal Cell Line										10090	Mus musculus	Fragment	1-90 aa (Q150)	150
HINT-906	HINT:906	PubMed	On immunostaining of the R6/1 transgenic mice brain sections, localization of Hdj-2 chaperone to the nuclear inclusions (Nis) was found. Hdj-2-positive NIs were undetectable at 10-12 weeks and detectable to 51 and 25%, respectively, at 30-35 weeks.	906	PubMed:10942430		Full-length			endogenous						10090	Mus musculus	15502	Dnaja1	3301	DNAJA1	fluorescent antibody technique	confocal microscopy	anti-Hdj-2	MS-225	Neomarkers				Mice		brain				2809	R6/1	B6CBA-Tg(HDexon1)61Gpb/1J	CBA x C57BL/6	MGI:2389466	Transgene	3	Closely Related Mouse Line	Background discrepancy	10090	Mus musculus	Fragment	exon 1 (Q115)	115
HINT-914	HINT:914	PubMed	In 10- to 12-week-old R6/2 mice, the percentage of Hdj-2-positive NIs were relatively higher than in 30- to 35-week-old R6/1 mice.	914	PubMed:10942430		Full-length			endogenous						10090	Mus musculus	15502	Dnaja1	3301	DNAJA1	fluorescent antibody technique	confocal microscopy	anti-Hdj-2	MS-225	Neomarkers				Mice		brain					R6/2			MGI:2386951	Transgene	115	R6/2 umbrella	Unidentified R6/2 line	10090	Mus musculus	Fragment	exon 1 (Q145)	145
HINT-923	HINT:923	PubMed	Hdj-1- positive aggregates are absent in Huntington's disease 60Q-14 or 150Q-28 cells, although this protein interacted with the polyglutamine-expanded htt.	923	PubMed:10942430		Full-length			endogenous						10090	Mus musculus	81489	Dnajb1	3337	DNAJB1	fluorescent antibody technique	confocal microscopy	anti-Hdj-1	SPA-400	StressGen Biotechnologies				Cell Culture			Neuro-2a		Neuronal Cell Line										10090	Mus musculus	Fragment	1-90 aa (Q60)|1-90 aa (Q150)	60|150
HINT-926	HINT:926	PubMed	Polyglutamine length-dependent co-immunoprecipitation of Hdj-1 chaperone was found. Hdj-1 precipitated well with truncated N-terminal huntingtin (tNhtt)-150Q, very poorly with tNhtt-60Q, but did not precipitate at all with tNHtt-16Q.	926	PubMed:10942430		Full-length			endogenous						10090	Mus musculus	81489	Dnajb1	3337	DNAJB1	anti tag coimmunoprecipitation	western blot	anti-GFP		in house	anti-htt (N-terminal),anti-Hdj-1	SPA-400	in house,StressGen Biotechnologies	Cell Culture			Neuro-2a		Neuronal Cell Line										10090	Mus musculus	Fragment	1-90 aa (Q16)|1-90 aa (Q60)|1-90 aa (Q150)	16|60|150
HINT-934	HINT:934	PubMed	The interaction confirmed by transient transfection of Htt Q150 cells with Hdj-1 expression plasmid.	934	PubMed:10942430		Full-length			overexpression	pcDNA3.1	CMV promoter	GS			10090	Mus musculus	81489	Dnajb1	3337	DNAJB1	anti tag coimmunoprecipitation	western blot	anti-GFP		in house	anti-htt (N-terminal),anti-Hdj-1	SPA-400	in house,StressGen Biotechnologies	Cell Culture			Neuro-2a		Neuronal Cell Line										10090	Mus musculus	Fragment	1-90 aa (Q150)	150
HINT-907	HINT:907	PubMed	Hdj-1 did not localize to the nuclear inclusions (Nis) in R6/1 transgenic mice.	907	PubMed:10942430		Full-length			endogenous						10090	Mus musculus	81489	Dnajb1	3337	DNAJB1	fluorescent antibody technique	confocal microscopy	anti-Hdj-1	SPA-400	StressGen Biotechnologies				Mice		brain				2809	R6/1	B6CBA-Tg(HDexon1)61Gpb/1J	CBA x C57BL/6	MGI:2389466	Transgene	3	Closely Related Mouse Line	Background discrepancy	10090	Mus musculus	Fragment	exon 1 (Q115)	115
HINT-915	HINT:915	PubMed	Hdj-1 did not localize to the nuclear inclusions (Nis) in R6/2 transgenic mice.	915	PubMed:10942430		Full-length			endogenous						10090	Mus musculus	81489	Dnajb1	3337	DNAJB1	fluorescent antibody technique	confocal microscopy	anti-Hdj-1	SPA-400	StressGen Biotechnologies				Mice		brain					R6/2			MGI:2386951	Transgene	115	R6/2 umbrella	Unidentified R6/2 line	10090	Mus musculus	Fragment	exon 1 (Q145)	145
HINT-931	HINT:931	PubMed	Hsp90alpha chaperone was tested in similar co-immunoprecipitation experiments, was not immunoprecipitated with htt.	931	PubMed:10942430		Full-length			endogenous						10090	Mus musculus	15519	Hsp90aa1	3320	HSP90AA1	anti tag coimmunoprecipitation	western blot	anti-GFP		in house	anti-htt (N-terminal),anti-Hsp90alpha		in house,Santa Cruz Biotechnology	Cell Culture			Neuro-2a		Neuronal Cell Line										10090	Mus musculus	Fragment	1-90 aa (Q16)|1-90 aa (Q60)|1-90 aa (Q150)	16|60|150
HINT-911	HINT:911	PubMed	Hsp90alpha did not localize to the nuclear inclusions (Nis) in R6/1 transgenic mice.	911	PubMed:10942430		Full-length			endogenous						10090	Mus musculus	15519	Hsp90aa1	3320	HSP90AA1	fluorescent antibody technique	confocal microscopy	anti-Hsp90alpha		Santa Cruz Biotechnology				Mice		brain				2809	R6/1	B6CBA-Tg(HDexon1)61Gpb/1J	CBA x C57BL/6	MGI:2389466	Transgene	3	Closely Related Mouse Line	Background discrepancy	10090	Mus musculus	Fragment	exon 1 (Q115)	115
HINT-919	HINT:919	PubMed	Hsp90alpha did not localize to the nuclear inclusions (Nis) in R6/2 transgenic mice.	919	PubMed:10942430		Full-length			endogenous						10090	Mus musculus	15519	Hsp90aa1	3320	HSP90AA1	fluorescent antibody technique	confocal microscopy	anti-Hsp90alpha		Santa Cruz Biotechnology				Mice		brain					R6/2			MGI:2386951	Transgene	115	R6/2 umbrella	Unidentified R6/2 line	10090	Mus musculus	Fragment	exon 1 (Q145)	145
HINT-924	HINT:924	PubMed	Hsp70-positive aggregates are absent in Huntington's disease 60Q-14 or 150Q-28 cells, although this protein interacted with the polyglutamine-expanded htt.	924	PubMed:10942430		Full-length			endogenous						10090	Mus musculus	15511	Hspa1b	3304	HSPA1B	fluorescent antibody technique	confocal microscopy	anti-Hsp70	SPA-810	StressGen Biotechnologies				Cell Culture			Neuro-2a		Neuronal Cell Line										10090	Mus musculus	Fragment	1-90 aa (Q60)|1-90 aa (Q150)	60|150
HINT-928	HINT:928	PubMed	Polyglutamine length-dependent co-immunoprecipitation of Hsp70 chaperone with truncated N-terminal huntingtin was demonstrated.	928	PubMed:10942430		Full-length			endogenous						10090	Mus musculus	15511	Hspa1b	3304	HSPA1B	anti tag coimmunoprecipitation	western blot	anti-GFP		in house	anti-htt (N-terminal),anti-Hsp70	SPA-810	in house,StressGen Biotechnologies	Cell Culture			Neuro-2a		Neuronal Cell Line										10090	Mus musculus	Fragment	1-90 aa (Q16)|1-90 aa (Q60)|1-90 aa (Q150)	16|60|150
HINT-936	HINT:936	PubMed	The interaction confirmed by transient transfection of Htt Q150 cells with Hsp70 expression plasmid.	936	PubMed:10942430		Full-length			overexpression	pcDNA3.1	CMV promoter	GS			10090	Mus musculus	15511	Hspa1b	3304	HSPA1B	anti tag coimmunoprecipitation	western blot	anti-GFP		in house	anti-htt (N-terminal),anti-Hsp70	SPA-810	in house,StressGen Biotechnologies	Cell Culture			Neuro-2a		Neuronal Cell Line										10090	Mus musculus	Fragment	1-90 aa (Q150)	150
HINT-908	HINT:908	PubMed	Hsp70 did not localize to the nuclear inclusions (Nis) in R6/1 transgenic mice.	908	PubMed:10942430		Full-length			endogenous						10090	Mus musculus	15511	Hspa1b	3304	HSPA1B	fluorescent antibody technique	confocal microscopy	anti-Hsp70	SPA-810	StressGen Biotechnologies				Mice		brain				2809	R6/1	B6CBA-Tg(HDexon1)61Gpb/1J	CBA x C57BL/6	MGI:2389466	Transgene	3	Closely Related Mouse Line	Background discrepancy	10090	Mus musculus	Fragment	exon 1 (Q115)	115
HINT-916	HINT:916	PubMed	Hsp70 did not localize to the nuclear inclusions (Nis) in R6/2 transgenic mice.	916	PubMed:10942430		Full-length			endogenous						10090	Mus musculus	15511	Hspa1b	3304	HSPA1B	fluorescent antibody technique	confocal microscopy	anti-Hsp70	SPA-810	StressGen Biotechnologies				Mice		brain					R6/2			MGI:2386951	Transgene	115	R6/2 umbrella	Unidentified R6/2 line	10090	Mus musculus	Fragment	exon 1 (Q145)	145
HINT-921	HINT:921	PubMed	Endogenous Hsc70 primarily localized in the cytoplasmic compartment with very faint nuclear staining. However, on induction of the mutant Htt protein in Huntington's disease 60Q-14 or 150Q-28 cells this chaperone redistributed to the aggregates and showed co-localization with GFP aggregates.	921	PubMed:10942430		Full-length			endogenous						10090	Mus musculus	15481	Hspa8	3312	HSPA8	fluorescent antibody technique	confocal microscopy	anti-Hsc70	sc-1059	Santa Cruz Biotechnology				Cell Culture			Neuro-2a		Neuronal Cell Line										10090	Mus musculus	Fragment	1-90 aa (Q60)|1-90 aa (Q150)	60|150
HINT-927	HINT:927	PubMed	Polyglutamine length-dependent co-immunoprecipitation of Hsc70 chaperone with truncated N-terminal huntingtin was demonstrated.	927	PubMed:10942430		Full-length			endogenous						10090	Mus musculus	15481	Hspa8	3312	HSPA8	anti tag coimmunoprecipitation	western blot	anti-GFP		in house	anti-htt (N-terminal),anti-Hsc70	sc-1059	in house,Santa Cruz Biotechnology	Cell Culture			Neuro-2a		Neuronal Cell Line										10090	Mus musculus	Fragment	1-90 aa (Q16)|1-90 aa (Q60)|1-90 aa (Q150)	16|60|150
HINT-935	HINT:935	PubMed	The interaction confirmed by transient transfection of 150Q-28 cells with Hsc70 expression plasmid.	935	PubMed:10942430		Fragment	1-384 aa		overexpression	pcDNA6.0	CMV promoter	V5,His			10090	Mus musculus	15481	Hspa8	3312	HSPA8	anti tag coimmunoprecipitation	western blot	anti-V5		in house	anti-htt (N-terminal),anti-Hsc70	sc-1059	in house,Santa Cruz Biotechnology	Cell Culture			Neuro-2a		Neuronal Cell Line										10090	Mus musculus	Fragment	1-90 aa (Q150)	150
HINT-905	HINT:905	PubMed	On immunostaining of the R6/1 transgenic mice brain sections, localization of Hsc70 chaperone to the nuclear inclusions (Nis) was found. Hsc70-positive NIs were undetectable at 10-12 weeks and detectable to 51 and 25%, respectively, at 30-35 weeks.	905	PubMed:10942430		Full-length			endogenous						10090	Mus musculus	15481	Hspa8	3312	HSPA8	fluorescent antibody technique	confocal microscopy	anti-Hsc70	sc-1059	Santa Cruz Biotechnology				Mice		brain				2809	R6/1	B6CBA-Tg(HDexon1)61Gpb/1J	CBA x C57BL/6	MGI:2389466	Transgene	3	Closely Related Mouse Line	Background discrepancy	10090	Mus musculus	Fragment	exon 1 (Q115)	115
HINT-913	HINT:913	PubMed	In 10- to 12-week-old R6/2 mice, the percentage of Hsc70-positive NIs were relatively higher than in 30- to 35-week-old R6/1 mice.	913	PubMed:10942430		Full-length			endogenous						10090	Mus musculus	15481	Hspa8	3312	HSPA8	fluorescent antibody technique	confocal microscopy	anti-Hsc70	sc-1059	Santa Cruz Biotechnology				Mice		brain					R6/2			MGI:2386951	Transgene	115	R6/2 umbrella	Unidentified R6/2 line	10090	Mus musculus	Fragment	exon 1 (Q145)	145
HINT-932	HINT:932	PubMed	Hsp27 chaperone was tested in similar co-immunoprecipitation experiments, was not immunoprecipitated with htt.	932	PubMed:10942430		Full-length			endogenous						10090	Mus musculus	69253	Hspb2	3316	HSPB2	anti tag coimmunoprecipitation	western blot	anti-GFP		in house	anti-htt (N-terminal),anti-Hsp27	sc-1798	in house,Santa Cruz Biotechnology	Cell Culture			Neuro-2a		Neuronal Cell Line										10090	Mus musculus	Fragment	1-90 aa (Q16)|1-90 aa (Q60)|1-90 aa (Q150)	16|60|150
HINT-912	HINT:912	PubMed	Hsp27 did not localize to the nuclear inclusions (Nis) in R6/1 transgenic mice.	912	PubMed:10942430		Full-length			endogenous						10090	Mus musculus	69253	Hspb2	3316	HSPB2	fluorescent antibody technique	confocal microscopy	anti-Hsp27	sc1798	Santa Cruz Biotechnology				Mice		brain				2809	R6/1	B6CBA-Tg(HDexon1)61Gpb/1J	CBA x C57BL/6	MGI:2389466	Transgene	3	Closely Related Mouse Line	Background discrepancy	10090	Mus musculus	Fragment	exon 1 (Q115)	115
HINT-920	HINT:920	PubMed	Hsp27 did not localize to the nuclear inclusions (Nis) in R6/2 transgenic mice.	920	PubMed:10942430		Full-length			endogenous						10090	Mus musculus	69253	Hspb2	3316	HSPB2	fluorescent antibody technique	confocal microscopy	anti-Hsp27	sc1798	Santa Cruz Biotechnology				Mice		brain					R6/2			MGI:2386951	Transgene	115	R6/2 umbrella	Unidentified R6/2 line	10090	Mus musculus	Fragment	exon 1 (Q145)	145
HINT-929	HINT:929	PubMed	Hsp60 chaperone was tested in similar co-immunoprecipitation experiments, was not immunoprecipitated with htt.	929	PubMed:10942430		Full-length			endogenous						10090	Mus musculus	15510	Hspd1	3329	HSPD1	anti tag coimmunoprecipitation	western blot	anti-GFP		in house	anti-htt (N-terminal),anti-Hsp60	sc-1052	in house,Santa Cruz Biotechnology	Cell Culture			Neuro-2a		Neuronal Cell Line										10090	Mus musculus	Fragment	1-90 aa (Q16)|1-90 aa (Q60)|1-90 aa (Q150)	16|60|150
HINT-909	HINT:909	PubMed	Hsp60 did not localize to the nuclear inclusions (Nis) in R6/1 transgenic mice.	909	PubMed:10942430		Full-length			endogenous						10090	Mus musculus	15510	Hspd1	3329	HSPD1	fluorescent antibody technique	confocal microscopy	anti-Hsp60	sc-1052	Santa Cruz Biotechnology				Mice		brain				2809	R6/1	B6CBA-Tg(HDexon1)61Gpb/1J	CBA x C57BL/6	MGI:2389466	Transgene	3	Closely Related Mouse Line	Background discrepancy	10090	Mus musculus	Fragment	exon 1 (Q115)	115
HINT-917	HINT:917	PubMed	Hsp60 did not localize to the nuclear inclusions (Nis) in R6/2 transgenic mice.	917	PubMed:10942430		Full-length			endogenous						10090	Mus musculus	15510	Hspd1	3329	HSPD1	fluorescent antibody technique	confocal microscopy	anti-Hsp60	sc-1052	Santa Cruz Biotechnology				Mice		brain					R6/2			MGI:2386951	Transgene	115	R6/2 umbrella	Unidentified R6/2 line	10090	Mus musculus	Fragment	exon 1 (Q145)	145
HINT-930	HINT:930	PubMed	Hsp105 chaperone was tested in similar co-immunoprecipitation experiments, was not immunoprecipitated with htt.	930	PubMed:10942430		Full-length			endogenous						10090	Mus musculus	15505	Hsph1	10808	HSPH1	anti tag coimmunoprecipitation	western blot	anti-GFP		in house	anti-htt (N-terminal),anti-Hsp105	sc-1805	in house,Santa Cruz Biotechnology	Cell Culture			Neuro-2a		Neuronal Cell Line										10090	Mus musculus	Fragment	1-90 aa (Q16)|1-90 aa (Q60)|1-90 aa (Q150)	16|60|150
HINT-910	HINT:910	PubMed	Hsp105 did not localize to the nuclear inclusions (Nis) in R6/1 transgenic mice.	910	PubMed:10942430		Full-length			endogenous						10090	Mus musculus	15505	Hsph1	10808	HSPH1	fluorescent antibody technique	confocal microscopy	anti-Hsp105	sc-1805	Santa Cruz Biotechnology				Mice		brain				2809	R6/1	B6CBA-Tg(HDexon1)61Gpb/1J	CBA x C57BL/6	MGI:2389466	Transgene	3	Closely Related Mouse Line	Background discrepancy	10090	Mus musculus	Fragment	exon 1 (Q115)	115
HINT-918	HINT:918	PubMed	Hsp105 did not localize to the nuclear inclusions (Nis) in R6/2 transgenic mice.	918	PubMed:10942430		Full-length			endogenous						10090	Mus musculus	15505	Hsph1	10808	HSPH1	fluorescent antibody technique	confocal microscopy	anti-Hsp105	sc-1805	Santa Cruz Biotechnology				Mice		brain					R6/2			MGI:2386951	Transgene	115	R6/2 umbrella	Unidentified R6/2 line	10090	Mus musculus	Fragment	exon 1 (Q145)	145
HINT-944	HINT:944	PubMed	Full-length huntingtin specifically co-immunoprecipitated with HAP40. HEK293 cells cotransfected of either normal (23Q) or expanded (82Q) full-length huntingtin with HAP40 resulted in similar colocalization in the cytoplasm.	944	PubMed:11035034		Full-length			overexpression	pcDNA3.1	CMV promoter	FLAG	C-terminal		10090	Mus musculus	14070	F8a	8263	F8A1	coimmunoprecipitation	western blot	anti-HTT (1HU-4C8)	MAB2166	Chemicon				Cell Culture			HEK293T		Non-Neuronal Cell Line										9606	Homo sapiens	Full-length	(Q23)|(Q82)	23|82
HINT-945	HINT:945	PubMed	HEK293 cells were cotransfected with HAP40 and huntingtin construct corresponding to the N-terminal 513 amino acids (N513-18Q). This construct failed to co-immunoprecipitate with HAP40.	945	PubMed:11035034		Full-length			overexpression	pcDNA3.1	CMV promoter	FLAG	C-terminal		10090	Mus musculus	14070	F8a	8263	F8A1	coimmunoprecipitation	western blot	anti-HTT (1HU-4C8)	MAB2166	Chemicon				Cell Culture			HEK293T		Non-Neuronal Cell Line										9606	Homo sapiens	Fragment	1-513 aa (Q18)	18
HINT-943	HINT:943	PubMed	HAP40 was immunoprecipitated from mouse brain extracts. Huntingtin was co-immunoprecipitated with rAb HAP4025-42 and rAb HAP40226-243.	943	PubMed:11035034		Full-length			endogenous						10090	Mus musculus	14070	F8a	8263	F8A1	coimmunoprecipitation	western blot	anti-HTT (1HU-4C8)	MAB2166	Chemicon				Mice		brain				3627	N171-82Q	B6C3-Tg(HD82Gln)81Dbo/J	C3H/HeJ x C57Bl/6J (C3H/B6 mixed)	MGI:2670626	Transgene	16	Closely Related Mouse Line	Background and source unknown	10090	Mus musculus	Fragment	1-171 aa (Q82)	82
HINT-937	HINT:937	PubMed	Huntingtin samples were immunoaffinity-purified from solubilized rat brain extracts, HAP40 was coenriched in huntingtin samples.	937	PubMed:11035034		Full-length			endogenous						10116	Rattus norvegicus	501661	F8a1	8263	F8A1	affinity chromatography technology	western blot	anti-Htt (1HU-4C8)						Rat		brain													10116	Rattus norvegicus	Full-length	not specified
HINT-940	HINT:940	PubMed	Immunoblot analysis with long exposures confirmed that HAP40 is tightly associated with huntingtin after Triton X-100 solubilization.	940	PubMed:11035034		Full-length			endogenous						10116	Rattus norvegicus	501661	F8a1	8263	F8A1	affinity chromatography technology	western blot	anti-Htt (1HU-4C8)	MAB2166	Chemicon	anti-HAP40		in house	Rat		brain													10116	Rattus norvegicus	Full-length	not specified
HINT-939	HINT:939	PubMed	Huntingtin samples were immunoaffinity-purified from solubilized rat brain extracts, MAP2b/c was coenriched in huntingtin samples.	939	PubMed:11035034	Map2b,Map2c	Full-length			endogenous						10116	Rattus norvegicus	25595	Map2	4133	MAP2	affinity chromatography technology	western blot	anti-Htt (1HU-4C8)	MAB2166	Chemicon	anti-Map2			Rat		brain													10116	Rattus norvegicus	Full-length	not specified
HINT-942	HINT:942	PubMed	Immunoblot analysis with long exposures don't confirmed that MAP2b/c is associated with huntingtin, this protein was enriched on immunoaffinity purification by binding to antibodies against huntingtin's proline-rich region.	942	PubMed:11035034	Map2b,Map2c	Full-length			endogenous						10116	Rattus norvegicus	25595	Map2	4133	MAP2	affinity chromatography technology	western blot	anti-Htt (1HU-4C8)	MAB2166	Chemicon	anti-MAP2		Transduction Laboratories	Rat		brain													10116	Rattus norvegicus	Full-length	not specified
HINT-938	HINT:938	PubMed	Huntingtin samples were immunoaffinity-purified from solubilized rat brain extracts, PYK2 was coenriched in huntingtin samples.	938	PubMed:11035034		Full-length			endogenous						10116	Rattus norvegicus	50646	Ptk2b	2185	PTK2B	affinity chromatography technology	western blot	anti-Htt (1HU-4C8)	MAB2166	Chemicon	anti-Ptk2b			Rat		brain													10116	Rattus norvegicus	Full-length	not specified
HINT-941	HINT:941	PubMed	Immunoblot analysis with long exposures don't confirmed that PYK2 is associated with huntingtin, this protein was enriched on immunoaffinity purification by binding to antibodies against huntingtin's proline-rich region.	941	PubMed:11035034		Full-length			endogenous						10116	Rattus norvegicus	50646	Ptk2b	2185	PTK2B	affinity chromatography technology	western blot	anti-Htt (1HU-4C8)	MAB2166	Chemicon	anti-PYK2		Transduction Laboratories	Rat		brain													10116	Rattus norvegicus	Full-length	not specified
HINT-946	HINT:946	PubMed	Assay showing the interaction between first 540 amino acids of huntingtin with 16 CAG repeats and with HIP1.	946	PubMed:11063258		Full-length			overexpression	pGBT9	ADH1 promoter				9606	Homo sapiens	3092	HIP1	3092	HIP1	two hybrid	beta galactosidase complementation							Yeast															559292	Saccharomyces cerevisiae S288C	Fragment	1-540 aa (Q16)	16
HINT-947	HINT:947	PubMed	HIP12 does not interact with huntingtin containing 15 polyglutamine repeats and did not show any interaction with huntingtin containing 128 polyglutamine repeats.	947	PubMed:11063258		Fragment	514-738 aa		overexpression	pGBT9	ADH1 promoter				9606	Homo sapiens	9026	HIP1R	9026	HIP1R	two hybrid	beta galactosidase complementation							Yeast															559292	Saccharomyces cerevisiae S288C	Fragment	1-548 aa (Q15)|1-548 aa (Q128)	15|128
HINT-948	HINT:948	PubMed	Region between amino acids 411-461 of FIP-2 is required for Huntingtin binding.	948	PubMed:11137014		Fragment	411-577 aa		overexpression	pB42AD	GAL1 promoter	GST		411-461 aa	9606	Homo sapiens	10133	OPTN	10133	OPTN	two hybrid	western blot	anti-HTT (1HU-4C8)	MAB2166	Chemicon				Yeast															559292	Saccharomyces cerevisiae S288C	Fragment	1-588 aa
HINT-9346	HINT:9346	PubMed	CA150 interacted in vitro with full-length htt from lymphoblastoid cells (GM05542). CA150 binds equally to both normal and mutated full-length htt.	9346	PubMed:11172033		Full-length						GST			9606	Homo sapiens	10915	TCERG1	10915	TCERG1	pull down	western blot				anti-HTT (1HU-4C8)		Euromedex	In vitro	Huntington's disease		GM05542		Non-Neuronal Cell Line										9606	Homo sapiens	Full-length	(Q54)|(Q60)	54|60
HINT-9347	HINT:9347	PubMed	CA150 interacted in vitro with full-length htt from lymphoblastoid cells (GM04477). CA150 binds equally to both normal and mutated full-length htt.	9347	PubMed:11172033		Full-length						GST			9606	Homo sapiens	10915	TCERG1	10915	TCERG1	pull down	western blot				anti-HTT (1HU-4C8)		Euromedex	In vitro	Huntington's disease		GM04477		Non-Neuronal Cell Line										9606	Homo sapiens	Full-length	(Q23)|(Q54)	23|54
HINT-949	HINT:949	PubMed	CA150 interacted in vitro with full-length htt from lymphoblastoid cells (GM04858). CA150 binds equally to both normal and mutated full-length htt.	949	PubMed:11172033		Full-length						GST			9606	Homo sapiens	10915	TCERG1	10915	TCERG1	pull down	western blot				anti-HTT (1HU-4C8)		Euromedex	In vitro			GM04858		Non-Neuronal Cell Line										9606	Homo sapiens	Full-length	(Q23)|(Q29)	23|29
HINT-950	HINT:950	PubMed	Only normal and mutated htt152 and htt546 bound to ZK1127.9(187-758). In liquid-phase assays, mutated htt bound weakly to ZK1127.9(187-758) compared with normal. No interaction was detected with N-terminal htt lacking the Pro-rich region (htt43Q18 and htt43Q128).	950	PubMed:11172033		Fragment	187-758 aa		overexpression	pACT	act5C promoter				6239	Caenorhabditis elegans	174150	tcer-1	10915	TCERG1	two hybrid	beta galactosidase complementation	anti-HTT (1HU-4C8)		Euromedex				Yeast															559292	Saccharomyces cerevisiae S288C	Fragment	1-43 aa (Q18)|1-43 aa (Q128)|1-152 aa (Q18)|1-152 aa (Q128)|1-546 aa (Q18)|1-546 aa (Q128)	18|128|18|128|18|128
HINT-955	HINT:955	PubMed	Atrophin-1 (At-N917-26Q), another polyglutamine-containing protein (26Q), was recruited into huntingtin aggregates, suggested interaction with Htt.	955	PubMed:11264541		Fragment	1-917 aa (Q26)	26	overexpression						9606	Homo sapiens	1822	ATN1	1822	ATN1	anti tag coimmunoprecipitation	western blot	anti-Myc			anti-Atrophin			Cell Culture			Neuro-2a		Neuronal Cell Line										10090	Mus musculus	Fragment	1-63 aa (Q148)	148
HINT-951	HINT:951	PubMed	Htt-N63-148Q (Htt coded by construct for the NH2-terminal 63 amino acids of huntingtin expanded repeat Htt-N63-148Q) and full-length CBP were co-immunoprecipitated from N2a cells, suggesting a direct interaction between expanded huntingtin and CBP.	951	PubMed:11264541		Full-length	(Q15)	15	overexpression						9606	Homo sapiens	1387	CREBBP	1387	CREBBP	anti tag coimmunoprecipitation	western blot	anti-Myc			anti-CBP			Cell Culture			Neuro-2a		Neuronal Cell Line										10090	Mus musculus	Fragment	1-63 aa (Q18)|1-63 aa (Q148)	18|148
HINT-952	HINT:952	PubMed	Transfection of Htt-N63- 148Q (construct coding for the NH2-terminal 63 amino acids of huntingtin expanded repeat Htt-N63-148Q) sequesters endogenous CBP into huntingtin aggregates and depletes CBP from its normal nuclear localization.	952	PubMed:11264541		Full-length			endogenous						10090	Mus musculus	12914	Crebbp	1387	CREBBP	anti tag coimmunoprecipitation	western blot	anti-Myc			anti-CBP			Cell Culture			Neuro-2a		Neuronal Cell Line										10090	Mus musculus	Fragment	1-63 aa (Q148)	148
HINT-959	HINT:959	PubMed	Human Huntington's disease postmortem brain tissue (Q50/Q54) shows huntingtin-labeled nuclear inclusions in the cortex. CBP is sequestered into huntingtin aggregates in Huntington's disease postmortem brain.	959	PubMed:11264541		Full-length			endogenous						9606	Homo sapiens	1387	CREBBP	1387	CREBBP	immunohistochemistry	confocal microscopy	anti-htt (AP360),anti-CBP(C-20)						Human	Huntington's disease	cerebral cortex													9606	Homo sapiens	Full-length	(Q50)|(Q54)	50|54
HINT-9318	HINT:9318	PubMed	Cerebellar granular cells Htt-N171-18Q (control) mice do not contain inclusions and show diffuse nuclear staining.	9318	PubMed:11264541		Full-length			endogenous						10090	Mus musculus	12914	Crebbp	1387	CREBBP	immunohistochemistry	confocal microscopy	anti-htt (AP360),anti-CBP(C-20)						Mice		cerebellum					N171-18Q		C3H/HeJ x C57Bl/6J (C3H/B6 mixed)		Transgene	118	Closely Related Mouse Line	Background and source unknown	10090	Mus musculus	Fragment	1-171 aa (Q18)	18
HINT-957	HINT:957	PubMed	Htt-N171-18Q (control) mice cortex neurons do not contain inclusions and show diffuse nuclear staining.	957	PubMed:11264541		Full-length			endogenous						10090	Mus musculus	12914	Crebbp	1387	CREBBP	immunohistochemistry	confocal microscopy	anti-htt (AP360),anti-CBP(C-20)						Mice		cerebral cortex					N171-18Q		C3H/HeJ x C57Bl/6J (C3H/B6 mixed)		Transgene	118	Closely Related Mouse Line	Background and source unknown	10090	Mus musculus	Fragment	1-171 aa (Q18)	18
HINT-9319	HINT:9319	PubMed	Cerebellar granular cells of Htt-N171-82Q (HD) transgenic mice show CBP present in the huntingtin inclusions and sequestered from its normal nuclear location.	9319	PubMed:11264541		Full-length			endogenous						10090	Mus musculus	12914	Crebbp	1387	CREBBP	immunohistochemistry	confocal microscopy	anti-htt (AP360),anti-CBP(C-20)						Mice		cerebellum				3627	N171-82Q	B6C3-Tg(HD82Gln)81Dbo/J	C3H/HeJ x C57Bl/6J (C3H/B6 mixed)	MGI:2670626	Transgene	16	Closely Related Mouse Line	Background and source unknown	10090	Mus musculus	Fragment	1-171 aa (Q82)	82
HINT-958	HINT:958	PubMed	Htt-N171-82Q (HD) transgenic mice show CBP present in the huntingtin inclusions and sequestered from its normal nuclear location.	958	PubMed:11264541		Full-length			endogenous						10090	Mus musculus	12914	Crebbp	1387	CREBBP	immunohistochemistry	confocal microscopy	anti-htt (AP360),anti-CBP(C-20)						Mice		cerebral cortex				3627	N171-82Q	B6C3-Tg(HD82Gln)81Dbo/J	C3H/HeJ x C57Bl/6J (C3H/B6 mixed)	MGI:2670626	Transgene	16	Closely Related Mouse Line	Background and source unknown	10090	Mus musculus	Fragment	1-171 aa (Q82)	82
HINT-953	HINT:953	PubMed	Cotransfection of Htt-N63-148Q (construct coding for the NH2-terminal 63 amino acids of huntingtin expanded repeat Htt-N63-148Q) and p300 (transcription coactivator homologous to CBP, containing only six repeats) does not sequester p300 out of the nucleus and into aggregates.	953	PubMed:11264541		Full-length	(Q6)	6	overexpression						9606	Homo sapiens	2033	EP300	2033	EP300	anti tag coimmunoprecipitation	western blot	anti-Myc			anti-p300			Cell Culture			Neuro-2a		Neuronal Cell Line										10090	Mus musculus	Fragment	1-63 aa (Q148)	148
HINT-954	HINT:954	PubMed	When Htt-N63-148Q (construct coding for the NH2-terminal 63 amino acids of huntingtin expanded repeat Htt-N63-148Q) and Sp1 (containing glutamine-rich domains, but not a glutamine repeat) are cotransfected, there is no recruitment of Sp1 into huntingtin aggregates.	954	PubMed:11264541		Full-length			overexpression						9606	Homo sapiens	6667	SP1	6667	SP1	anti tag coimmunoprecipitation	western blot	anti-Myc			anti-Sp1			Cell Culture			Neuro-2a		Neuronal Cell Line										10090	Mus musculus	Fragment	1-63 aa (Q148)	148
HINT-967	HINT:967	PubMed	Normal huntingtin is associated with PSD-95 in transfected 293T cells.	967	PubMed:11319238		Full-length			overexpression	pcDNA1	CMV promoter			SH3 domain	9606	Homo sapiens	1742	DLG4	1742	DLG4	coimmunoprecipitation	western blot	anti-HTT (clone 437)			anti-PSD-95			Cell Culture			HEK293T		Non-Neuronal Cell Line										9606	Homo sapiens	Full-length	not specified
HINT-968	HINT:968	PubMed	The amount of PSD-95 bound to the huntingtin N terminus with 56 polyglutamine repeats was significantly reduced, about 70% less than that associated with normal huntingtin. This finding suggests that polyglutamine expansion inhibits the ability of huntingtin to bind to the SH3 domain of PSD-95.	968	PubMed:11319238		Full-length			overexpression	pcDNA1	CMV promoter			SH3 domain	9606	Homo sapiens	1742	DLG4	1742	DLG4	coimmunoprecipitation	western blot	anti-HTT (clone 437)			anti-PSD-95			Cell Culture			HEK293T		Non-Neuronal Cell Line										9606	Homo sapiens	Fragment	N-terminal (Q16)|N-terminal (Q56)	16|56
HINT-961	HINT:961	PubMed	Normal huntingtin is associated with PSD-95 in human cortex.	961	PubMed:11319238		Full-length			endogenous					SH3 domain	9606	Homo sapiens	1742	DLG4	1742	DLG4	coimmunoprecipitation	western blot	anti-HTT (clone 437)			anti-PSD-95			Human		cerebral cortex													9606	Homo sapiens	Full-length	not specified
HINT-969	HINT:969	PubMed	Association of huntingtin with PSD-95 in Huntington's disease (HD) patients is significantly weaker than that in normal subjects. Amount of PSD-95 associated with huntingtin in the HD patients is much less, about 80% less than that in normal subjects.	969	PubMed:11319238		Full-length			endogenous					SH3 domain	9606	Homo sapiens	1742	DLG4	1742	DLG4	coimmunoprecipitation	western blot	anti-PSD-95			anti-HTT (clone 437)			Human	Huntington's disease	cerebral cortex													9606	Homo sapiens	Full-length	not specified
HINT-960	HINT:960	PubMed	Huntingtin only binds to the SH3 or SH3-GK domain, but it does not bind to GK domain, or any of the three PDZ domains of PSD-95. The data suggest that the SH3 domain of PSD-95 mediates its binding to huntingtin.	960	PubMed:11319238		Fragment						GST		SH3 domain	9606	Homo sapiens	1742	DLG4	1742	DLG4	pull down	western blot				anti-HTT (clone 437)			In vitro			HEK293T		Non-Neuronal Cell Line										9606	Homo sapiens	Full-length	not specified
HINT-966	HINT:966	PubMed	Huntingtin was not found in the anti-D4 receptor precipitates.	966	PubMed:11319238		Full-length			endogenous						9606	Homo sapiens	1815	DRD4	1815	DRD4	coimmunoprecipitation	western blot	anti-dopamine D4 receptor			anti-HTT (clone 437)			Human		cerebral cortex													9606	Homo sapiens	Full-length	not specified
HINT-964	HINT:964	PubMed	Huntingtin was found in the anti-GluR6 immunoprecipitates, this data suggest that huntingtin assembles complexes with GluR6 receptor in human cortex.	964	PubMed:11319238		Full-length			endogenous						9606	Homo sapiens	2898	GRIK2	2898	GRIK2	coimmunoprecipitation	western blot	anti-GluR6			anti-HTT (clone 437)			Human		cerebral cortex													9606	Homo sapiens	Full-length	not specified
HINT-962	HINT:962	PubMed	Huntingtin was found in the anti-NR1 immunoprecipitates, this data suggest that huntingtin assembles complexes with NMDA receptors in human cortex.	962	PubMed:11319238		Full-length			endogenous						9606	Homo sapiens	2902	GRIN1	2902	GRIN1	coimmunoprecipitation	western blot	anti-NR1			anti-HTT (clone 437)			Human		cerebral cortex													9606	Homo sapiens	Full-length	not specified
HINT-965	HINT:965	PubMed	Huntingtin was found in the anti-NR2A immunoprecipitates, this data suggest that huntingtin assembles complexes with NMDA receptors in human cortex.	965	PubMed:11319238		Full-length			endogenous						9606	Homo sapiens	2903	GRIN2A	2903	GRIN2A	coimmunoprecipitation	western blot	anti-NR2A			anti-HTT (clone 437)			Human		cerebral cortex													9606	Homo sapiens	Full-length	not specified
HINT-963	HINT:963	PubMed	Huntingtin was found in the anti-NR2B immunoprecipitates, this data suggest that huntingtin assembles complexes with NMDA receptors in human cortex.	963	PubMed:11319238		Full-length			endogenous						9606	Homo sapiens	2904	GRIN2B	2904	GRIN2B	coimmunoprecipitation	western blot	anti-NR2B			anti-HTT (clone 437)			Human		cerebral cortex													9606	Homo sapiens	Full-length	not specified
HINT-197	HINT:197	PubMed	Aggregates were rarely observed in the cells expressing full-length mutant huntingtin, and no specific colocalization of full-length huntingtin and tTG was observed.	197	PubMed:11442349		Full-length			endogenous						9606	Homo sapiens	7052	TGM2	7052	TGM2	fluorescent antibody technique	confocal microscopy	anti-Htt,anti-tTG (CUB7402)		Neomarkers				Cell Culture			SH-SY5Y		Neuronal Cell Line										9606	Homo sapiens	Full-length	(Q23)|(Q82)	23|82
HINT-198	HINT:198	PubMed	In cells expressing truncated mutant huntingtin (Q62) there were numerous complexes of truncated mutant huntingtin and many of these complexes co-localized with tTG.	198	PubMed:11442349		Full-length			endogenous						9606	Homo sapiens	7052	TGM2	7052	TGM2	fluorescent antibody technique	confocal microscopy	anti-Htt,anti-tTG (CUB7402)		Neomarkers				Cell Culture			SH-SY5Y		Neuronal Cell Line										9606	Homo sapiens	Fragment	1-550 aa (Q62)	62
HINT-199	HINT:199	PubMed	Tissue TG doesn't co-immunoprecipitate with full-length huntingtin.	199	PubMed:11442349		Full-length			endogenous						9606	Homo sapiens	7052	TGM2	7052	TGM2	coimmunoprecipitation	western blot	anti-Htt			anti-Htt,anti-tTG (CUB7402)	MAB2166	Neomarkers	Cell Culture			SH-SY5Y		Neuronal Cell Line										9606	Homo sapiens	Full-length	(Q23)|(Q82)	23|82
HINT-200	HINT:200	PubMed	Tissue TG selectively co-immunoprecipitates with truncated huntingtin.	200	PubMed:11442349		Full-length			endogenous						9606	Homo sapiens	7052	TGM2	7052	TGM2	coimmunoprecipitation	western blot	anti-Htt			anti-Htt,anti-tTG (TG100)	MAB2166	Neomarkers	Cell Culture			SH-SY5Y		Neuronal Cell Line										9606	Homo sapiens	Fragment	1-550 aa (Q62)	62
HINT-970	HINT:970	PubMed	Polyglutamine-containing domain of Htt, Htt exon 1 protein (Httex1p), directly binds the acetyltransferase domains of CREB-binding protein (CBP).	970	PubMed:11607033		Fragment	1459-1877 aa					GST		AT domain	9606	Homo sapiens	1387	CREBBP	1387	CREBBP	pull down	western blot							In vitro																	Fragment	exon 1 (Q51)	51
HINT-972	HINT:972	PubMed	Htt inhibits the acetyltransferase activity of CBP in vitro.	972	PubMed:11607033		Fragment	1099-1877 aa					GST			9606	Homo sapiens	1387	CREBBP	1387	CREBBP	acetyltransferase activity assay								In vitro																	Fragment	exon 1 (Q51)	51
HINT-974	HINT:974	PubMed	Htt inhibits the acetyltransferase activity of p300 in vitro.	974	PubMed:11607033		Fragment	1195-1707 aa					GST			9606	Homo sapiens	2033	EP300	2033	EP300	acetyltransferase activity assay								In vitro																	Fragment	exon 1 (Q51)	51
HINT-971	HINT:971	PubMed	Polyglutamine-containing domain of Htt, Htt exon 1 protein (Httex1p), directly binds the acetyltransferase domains of p300/CBP-associated factor(P/CAF).	971	PubMed:11607033		Full-length						GST		AT domain	9606	Homo sapiens	8850	KAT2B	8850	KAT2B	pull down	western blot							In vitro																	Fragment	exon 1 (Q51)	51
HINT-973	HINT:973	PubMed	Htt inhibits the acetyltransferase activity of P/CAF in vitro.	973	PubMed:11607033		Fragment	87-832 aa					GST			9606	Homo sapiens	8850	KAT2B	8850	KAT2B	acetyltransferase activity assay								In vitro																	Fragment	exon 1 (Q51)	51
HINT-975	HINT:975	PubMed	Full-length huntingtin co-immunoprecipitated with the transcriptional corepressor C-terminal binding protein, and polyglutamine expansion in huntingtin reduced this interaction.	975	PubMed:11739372		Full-length			overexpression	pcDNA3	CMV promoter				9606	Homo sapiens	1487	CTBP1	1487	CTBP1	anti tag coimmunoprecipitation	western blot	anti-FLAG			anti-CTBP1			Cell Culture			COS-1		Non-Neuronal Cell Line										60711	Chlorocebus sabaeus	Full-length	(Q18)|(Q100)	18|100
HINT-978	HINT:978	PubMed	Transfection of 150Q-E gave rise to both soluble huntingtin, which was mainly in the cytoplasmic fraction, and aggregated huntingtin, which was predominantly in the nuclear fraction. More soluble mutant huntingtin than aggregated huntingtin was precipitated with Sp1. Less 20Q-E protein was precipitated with Sp1 in both the cytoplasmic and nuclear fractions, also suggesting that polyglutamine expa…	978	PubMed:11839795		Full-length			overexpression	pGEX-4T-1	tac promoter	HA			10116	Rattus norvegicus	24790	Sp1	6667	SP1	coimmunoprecipitation	western blot	anti-Htt (EM48)		in house				Cell Culture			HEK293T		Non-Neuronal Cell Line										9606	Homo sapiens	Fragment	exon 1 (Q20)|exon 1 (Q150)	20|150
HINT-976	HINT:976	PubMed	GST pull down assay result suggested that more GFP-120Q than GFP-20Q was bound by Sp1.	976	PubMed:11839795		Full-length						GST		569-788 aa	10116	Rattus norvegicus	24790	Sp1	6667	SP1	pull down	western blot	anti-Htt (EM48)		in house				In vitro																	Fragment	exon 1 (Q20)|exon 1 (Q120)	20|120
HINT-977	HINT:977	PubMed	C-terminal Sp1 (Sp1-C) bound to the purified His-huntingtin, more His-120Q than His-23Q bound to Sp1-C, polyglutamine expansion enhances the interaction of Sp1 with N-terminal huntingtin in vitro.	977	PubMed:11839795		Fragment	569-788 aa					HA			10116	Rattus norvegicus	24790	Sp1	6667	SP1	pull down	western blot	anti-Htt (EM48)		in house				In vitro																	Fragment	1-171 aa (Q23)|1-171 aa (Q120)	23|120
HINT-979	HINT:979	PubMed	Only soluble mutant huntingtin was precipitated with Sp1. In vivo interaction data also support the idea that soluble mutant huntingtin binds more tightly to Sp1 than does aggregated huntingtin.	979	PubMed:11839795		Full-length			endogenous						10090	Mus musculus	20683	Sp1	6667	SP1	coimmunoprecipitation	western blot	anti-Htt (EM48)		in house				Mice		cerebral cortex					R6/2			MGI:2386951	Transgene	115	R6/2 umbrella	Unidentified R6/2 line	10090	Mus musculus	Fragment	exon 1 (Q115-150)	115-150
HINT-201	HINT:201	PubMed	Huntingtin interacts specifically with beta-tubulin in lymphoblasts.	201	PubMed:11870213		Full-length			endogenous						9606	Homo sapiens	203068	TUBB	203068	TUBB	coimmunoprecipitation	western blot	anti-Htt (1HU-4C8)	MAB2166	Chemicon	anti-b-tubulin (3F3G2)		ICN	Cell Culture			SALVAL 2050013		Non-Neuronal Cell Line										9606	Homo sapiens	Full-length	(Q10)|(Q80)	10|80
HINT-202	HINT:202	PubMed	Huntingtin interacts specifically with beta-tubulin in lymphoblasts (reverse co-immunoprecipitation).	202	PubMed:11870213		Full-length			endogenous						9606	Homo sapiens	203068	TUBB	203068	TUBB	coimmunoprecipitation	western blot	anti-b-tubulin (3F3G2)		ICN	anti-Htt (1HU-4C8)	MAB2166	Chemicon	Cell Culture			SALVAL 2050013		Non-Neuronal Cell Line										9606	Homo sapiens	Full-length	(Q10)|(Q80)	10|80
HINT-203	HINT:203	PubMed	Huntingtin interacts specifically with beta-tubulin in brain.	203	PubMed:11870213		Full-length			endogenous						10116	Rattus norvegicus	29214	Tubb5	203068	TUBB	coimmunoprecipitation	western blot	anti-Htt (1HU-4C8)	MAB2166	Chemicon	anti-b-tubulin (3F3G2)		ICN	Rat		cerebral cortex													10116	Rattus norvegicus	Full-length	not specified
HINT-204	HINT:204	PubMed	Huntingtin interacts specifically with beta-tubulin in brain (reverse co-immunoprecipitation).	204	PubMed:11870213		Full-length			endogenous						10116	Rattus norvegicus	29214	Tubb5	203068	TUBB	coimmunoprecipitation	western blot	anti-b-tubulin (3F3G2)		ICN	anti-Htt (1HU-4C8)	MAB2166		Rat		cerebral cortex													10116	Rattus norvegicus	Full-length	not specified
HINT-986	HINT:986	PubMed	Co-immunoprecipitation s of the transfected proteins with antibodies to huntingtin showed that Sp1 preferentially interacted with mutant huntingtin. These results, together with the yeast two-hybrid data, indicate that polyglutamine expansion enhances the interaction of Sp1 with huntingtin.	986	PubMed:11988536		Full-length			overexpression			FLAG			9606	Homo sapiens	6667	SP1	6667	SP1	coimmunoprecipitation	western blot	anti-Htt			anti-FLAG			Cell Culture			HEK293T		Non-Neuronal Cell Line										9606	Homo sapiens	Full-length	(Q17)|(Q75)	17|75
HINT-984	HINT:984	PubMed	Huntingtin and Sp1 interact in human Huntington's disease brain tissue.	984	PubMed:11988536		Full-length			endogenous						9606	Homo sapiens	6667	SP1	6667	SP1	coimmunoprecipitation	western blot	anti-Sp1			anti-Htt			Human	Huntington's disease	brain													9606	Homo sapiens	Full-length	not specified
HINT-980	HINT:980	PubMed	Using the yeast two-hybrid system were demonstrated that Sp1 interact with full-length huntingtin. The interactions between Sp1 and huntingtin are stronger in the presence of an expanded polyglutamine repeat (HttQ75) as compared to the nonexpanded repeat length (HttQ17).	980	PubMed:11988536		Full-length			overexpression						9606	Homo sapiens	6667	SP1	6667	SP1	two hybrid	beta galactosidase complementation							Yeast															559292	Saccharomyces cerevisiae S288C	Full-length	(Q17)|(Q75)	17|75
HINT-982	HINT:982	PubMed	Using the yeast two-hybrid system were demonstrated that TAFII130 interact with full-length huntingtin. Interactions between TAFII130 and huntingtin are not significantly influenced by the polyglutamine tract length.	982	PubMed:11988536		Full-length			overexpression						9606	Homo sapiens	6667	SP1	6667	SP1	two hybrid	beta galactosidase complementation							Yeast															559292	Saccharomyces cerevisiae S288C	Full-length	(Q17)|(Q75)	17|75
HINT-987	HINT:987	PubMed	Co-immunoprecipitation s of the transfected proteins with antibodies to huntingtin showed that TAFII130 bound similarly to both normal and mutant huntingtin. These results, together with the yeast two-hybrid data, indicate that polyglutamine expansion not affected TAFII130 interaction with huntingtin.	987	PubMed:11988536		Full-length			overexpression			HA			9606	Homo sapiens	6874	TAF4	6874	TAF4	coimmunoprecipitation	western blot	anti-Htt			anti-HA			Cell Culture			HEK293T		Non-Neuronal Cell Line										9606	Homo sapiens	Full-length	(Q17)|(Q75)	17|75
HINT-985	HINT:985	PubMed	Huntingtin and TAFII130 interact in human Huntington's disease brain tissue.	985	PubMed:11988536		Full-length			endogenous						9606	Homo sapiens	6874	TAF4	6874	TAF4	coimmunoprecipitation	western blot	anti-TAFII130			anti-Htt			Human	Huntington's disease	brain													9606	Homo sapiens	Full-length	not specified
HINT-981	HINT:981	PubMed	Compared with the full-length protein, NH2-terminal fragments showed similar, polyglutamine length-dependent interactions with Sp1.	981	PubMed:11988536		Full-length			overexpression						9606	Homo sapiens	6874	TAF4	6874	TAF4	two hybrid	beta galactosidase complementation							Yeast															559292	Saccharomyces cerevisiae S288C	Fragment	1-480 aa (Q17)|1-480 aa (Q68)	17|68
HINT-983	HINT:983	PubMed	Compared with the full-length protein, NH2-terminal fragments showed similar interactions with TAFII130 were independent of polyglutamine length.	983	PubMed:11988536		Full-length			overexpression						9606	Homo sapiens	6874	TAF4	6874	TAF4	two hybrid	beta galactosidase complementation							Yeast															559292	Saccharomyces cerevisiae S288C	Fragment	1-480 aa (Q17)|1-480 aa (Q68)	17|68
HINT-53	HINT:53	PubMed	293T cells were transfected with various constructs of huntingtin (1-480 aa Q17, 1-480 aa Q68 htt) and Akt c.a. (active form). Whole-cell extracts were analyzed with the antiP-htt-S421 antibody or an anti-htt antibody. Akt phosphorylates huntingtin in vivo.	53	PubMed:12062094		Full-length			overexpression			HA			9606	Homo sapiens	207	AKT1	207	AKT1	western blot		anti-Htt 4C8,anti-phospho-htt-S421		ICC				Cell Culture			HEK293T		Non-Neuronal Cell Line										9606	Homo sapiens	Fragment	1-480 aa (Q17)|1-480 aa (Q68)	17|68
HINT-54	HINT:54	PubMed	Akt phosphorylates huntingtin in vitro. Huntingtin constructs were produced in 293T cells, immunoprecipitated using 4C8 antibody, and incubated with an active form of Akt (Akt c.a.) and [-32P]ATP.	54	PubMed:12062094		Full-length						HA			9606	Homo sapiens	207	AKT1	207	AKT1	protein kinase assay	autoradiography							In vitro																	Fragment	1-480 aa (Q17)|1-480 aa (Q68)	17|68
HINT-55	HINT:55	PubMed	In vitro kinase assays were performed using an active form of Akt (Akt c.a.) or an inactive form of Akt (Akt k.n.) and GST tagged human huntingtin (amino acids 384-467 as substrate). Akt phosphorylates huntingtin in vitro.	55	PubMed:12062094		Full-length						HA			9606	Homo sapiens	207	AKT1	207	AKT1	protein kinase assay	autoradiography							In vitro																	Fragment	384-467 aa
HINT-205	HINT:205	PubMed	GST pull-down assays showed that huntingtin exon 1 GST constructs containing 20, 32 or 53 polyglutamines do not interact with a radiolabeled full-length TPH construct.	205	PubMed:12354289		Full-length									9606	Homo sapiens	7166	TPH1	7166	TPH1	pull down	autoradiography							In vitro																	Fragment	exon 1 (Q20)|exon 1 (Q32)|exon 1 (Q53)	20|32|53
HINT-26	HINT:26	PubMed	Co-localization of PACSIN1 and huntingtin in Huntington's disease human brain was shown.	26	PubMed:12354780		Full-length			endogenous					C-terminal SH3 domain	9606	Homo sapiens	29993	PACSIN1	29993	PACSIN1	immunohistochemistry	confocal microscopy	anti-PACSIN 1,anti-Htt (clone 2166)		Chemicon,Jackson Immunoresearch Labs				Human	Huntington's disease	Brodmann (1909) area 9													9606	Homo sapiens	Full-length	not specified
HINT-23	HINT:23	PubMed	A cytosolic protein extract was prepared from murine brain and used for precipitation experiments using GST-PACSIN fusion proteins. Only GST-PACSIN1 specifically precipitated huntingtin.	23	PubMed:12354780		Full-length						GST		C-terminal SH3 domain	9606	Homo sapiens	29993	PACSIN1	29993	PACSIN1	pull down	western blot				anti-htt	MAB2166	Chemicon	In vitro		brain													10090	Mus musculus	Full-length	not specified
HINT-24	HINT:24	PubMed	Phosphoprotein PACSIN1 interacts with exon 1 of human huntingtin (htt-ex1p) with 18 or 44 CAG repeats. Elongated glutamine repeat in htt-ex1p enhances the binding to the PACSIN1 protein.	24	PubMed:12354780		Full-length			overexpression	pACT2-1	ADH1 promoter	GAL-4 binding domain		C-terminal SH3 domain	9606	Homo sapiens	29993	PACSIN1	29993	PACSIN1	two hybrid	beta galactosidase complementation							Yeast															559292	Saccharomyces cerevisiae S288C	Fragment	exon 1 (Q18)|exon 1 (Q44)	18|44
HINT-30	HINT:30	PubMed	A cytosolic protein extract was prepared from murine brain and used for precipitation experiments using GST-PACSIN fusion proteins. PACSIN2 does not interact with huntingtin despite a highly conserved SH3 domain.	30	PubMed:12354780		Full-length						GST			9606	Homo sapiens	11252	PACSIN2	11252	PACSIN2	pull down	western blot							In vitro		brain													10090	Mus musculus	Full-length	not specified
HINT-28	HINT:28	PubMed	The yeast two-hybrid system was used to analyze potential interactions of huntingtin with PACSIN2. PACSIN2 does not interact with huntingtin despite a highly conserved SH3 domain.	28	PubMed:12354780		Full-length			overexpression	pACT2-1	ADH1 promoter	GAL-4 binding domain			9606	Homo sapiens	11252	PACSIN2	11252	PACSIN2	two hybrid	beta galactosidase complementation							Yeast															559292	Saccharomyces cerevisiae S288C	Fragment	exon 1 (Q18)|exon 1 (Q44)	18|44
HINT-31	HINT:31	PubMed	A cytosolic protein extract was prepared from murine brain and used for precipitation experiments using GST-PACSIN fusion proteins. PACSIN3 does not interact with huntingtin despite a highly conserved SH3 domain.	31	PubMed:12354780		Full-length						GST			9606	Homo sapiens	29763	PACSIN3	29763	PACSIN3	pull down	western blot							In vitro		brain													10090	Mus musculus	Full-length	not specified
HINT-29	HINT:29	PubMed	The yeast two-hybrid system was used to analyze potential interactions of huntingtin with PACSIN3. PACSIN3 does not interact with huntingtin despite a highly conserved SH3 domain.	29	PubMed:12354780		Full-length			overexpression	pACT2-1	ADH1 promoter	GAL-4 binding domain			9606	Homo sapiens	29763	PACSIN3	29763	PACSIN3	two hybrid	beta galactosidase complementation							Yeast															559292	Saccharomyces cerevisiae S288C	Fragment	exon 1 (Q18)	18
HINT-207	HINT:207	PubMed	In HeLa cell extracts, human huntingtin co-immunoprecipitates with NF-kB p50.	207	PubMed:12379151		Full-length			endogenous						9606	Homo sapiens	4790	NFKB1	4790	NFKB1	coimmunoprecipitation	western blot	anti-Htt	MAB2166,MAB2168	Chemicon	anti-NFkB p50	sc-114	Santa Cruz Biotechnology	Cell Culture			HeLa		Non-Neuronal Cell Line										9606	Homo sapiens	Full-length	not specified
HINT-206	HINT:206	PubMed	Co-transfection of pPac-FLAG-Dorsal and pIZ-Dhd2194C-myc showed that both products accumulated in the nucleus in every double-transfected cell.	206	PubMed:12379151		Full-length			overexpression	pPAC		FLAG			7227	Drosophila melanogaster	35047	dl	5966	REL	fluorescent antibody technique	confocal microscopy	anti-FLAG (M5),anti-Htt (A14)		Sigma,Santa Cruz Biotechnology				Cell Culture			Schneider 2		Non-Neuronal Cell Line										7227	Drosophila melanogaster	Fragment	1-2194 bp
HINT-990	HINT:990	PubMed	Co-immunoprecipitation experiments were performed with cells overexpressing both htt and HIP14. Lysates from cells expressing HIP14 and wild-type htt (pCI1955-15) immunoprecipitated more HIP14 than lysates from cells containing HIP14 and mutant htt. HIP14 and htt interact in vivo, and that this interaction is modulated by the poly(Q) tract length in htt.	990	PubMed:12393793		Full-length			overexpression	pGEX4T2	tac promoter	GST			9606	Homo sapiens	23390	ZDHHC17	23390	ZDHHC17	coimmunoprecipitation	western blot	anti-HTT (1HU-4C8)	MAB2166	Chemicon	anti-HIP14			Cell Culture			HeLa		Non-Neuronal Cell Line										9606	Homo sapiens	Fragment	1-548 aa (Q15)|1-548 aa (Q128)	15|128
HINT-989	HINT:989	PubMed	In vitro binding assays were performed using immobilized HIP14-GST fusion protein and extracts from HEK293T cells overexpressing the N-terminal region of htt containing either 15 or 128 poly(Q) residues. GST-HIP14 bound to glutathione sepharose beads consistently precipitated more wild-type than mutant htt.	989	PubMed:12393793		Full-length						GST			9606	Homo sapiens	23390	ZDHHC17	23390	ZDHHC17	pull down	western blot							In vitro			HEK293T		Non-Neuronal Cell Line										9606	Homo sapiens	Fragment	1-548 aa (Q15)|1-548 aa (Q128)	15|128
HINT-991	HINT:991	PubMed	htt and HIP14 co-localize in medium spiny neurons of the striatum.	991	PubMed:12393793		Full-length			endogenous						10090	Mus musculus	320150	Zdhhc17	23390	ZDHHC17	fluorescent antibody technique	confocal microscopy							Mice		striatum					WT								10090	Mus musculus	Full-length	(Q7)	7
HINT-988	HINT:988	PubMed	Poly(Q) expansion in htt resulted in a significant decrease in its interaction with HIP14.	988	PubMed:12393793		Full-length			overexpression	pGAD	ADH1 promoter	GAL-4 activation domain			9606	Homo sapiens	23390	ZDHHC17	23390	ZDHHC17	two hybrid	beta galactosidase complementation							Yeast															559292	Saccharomyces cerevisiae S288C	Fragment	1-548 aa (Q15)|1-548 aa (Q128)	15|128
HINT-996	HINT:996	PubMed	The resulting data of tandem MS analysis revealed that, HDJ-2 was recognized as aggregate-interacting proteins.	996	PubMed:12417652		Full-length			overexpression	pcDNA3.1-v5	CMV promoter	6xHis			9606	Homo sapiens	3301	DNAJA1	3301	DNAJA1	affinity chromatography technology	mass spectrometry	anti-KA2A5.6		NeoMarkers				Cell Culture			Neuro-2a		Neuronal Cell Line										10090	Mus musculus	Fragment	truncated N-terminal	150
HINT-995	HINT:995	PubMed	The resulting data of tandem MS analysis revealed that, DNA J-1 (HDJ-1) was recognized as aggregate-interacting proteins.	995	PubMed:12417652		Full-length			overexpression	pcDNA3.1-v5	CMV promoter	6xHis			9606	Homo sapiens	3337	DNAJB1	3337	DNAJB1	affinity chromatography technology	mass spectrometry	anti-HDJ-1 (SPA-400)		StressGen Biotechnologies				Cell Culture			Neuro-2a		Neuronal Cell Line										10090	Mus musculus	Fragment	truncated N-terminal	150
HINT-997	HINT:997	PubMed	EF-1alpha colocalized with Htt intracellular aggregates in R6/2 mouse brain.	997	PubMed:12417652		Full-length			endogenous						10090	Mus musculus	13627	Eef1a1	1915	EEF1A1	fluorescent antibody technique	confocal microscopy							Mice		brain					R6/2			MGI:2386951	Transgene	115	R6/2 umbrella	Unidentified R6/2 line	10090	Mus musculus	Fragment	exon 1 (Q145)	145
HINT-993	HINT:993	PubMed	The resulting data of tandem MS analysis revealed that, translational elongation factor-1alpha (EF-1alpha) was recognized as aggregate-interacting proteins.	993	PubMed:12417652		Full-length			overexpression	pcDNA3.1-v5	CMV promoter	6xHis			9606	Homo sapiens	10767	HBS1L	10767	HBS1L	affinity chromatography technology	mass spectrometry	anti-elongation factor (EF)-1 (clone CBP-KK1)		Upstate Biotechnology				Cell Culture			Neuro-2a		Neuronal Cell Line										10090	Mus musculus	Fragment	truncated N-terminal	150
HINT-992	HINT:992	PubMed	The resulting data of tandem MS analysis revealed that, heat shock protein 84 (HSP84) was recognized as aggregate-interacting proteins.	992	PubMed:12417652		Full-length			overexpression	pcDNA3.1-v5	CMV promoter	6xHis			9606	Homo sapiens	3326	HSP90AB1	3326	HSP90AB1	affinity chromatography technology	mass spectrometry	anti-HSP84 (PA3-012)		Affinity Bioreagents				Cell Culture			Neuro-2a		Neuronal Cell Line										10090	Mus musculus	Fragment	truncated N-terminal	150
HINT-998	HINT:998	PubMed	HSP84 colocalized with Htt intracellular aggregates in R6/2 mouse brain.	998	PubMed:12417652		Full-length			endogenous						10090	Mus musculus	15516	Hsp90ab1	3326	HSP90AB1	fluorescent antibody technique	confocal microscopy							Mice		brain					R6/2			MGI:2386951	Transgene	115	R6/2 umbrella	Unidentified R6/2 line	10090	Mus musculus	Fragment	exon 1 (Q145)	145
HINT-994	HINT:994	PubMed	The resulting data of tandem MS analysis revealed that, heat shock cognate 70 (HSC70) was recognized as aggregate-interacting proteins.	994	PubMed:12417652		Full-length			overexpression	pcDNA3.1-v5	CMV promoter	6xHis			9606	Homo sapiens	3312	HSPA8	3312	HSPA8	affinity chromatography technology	mass spectrometry		sc-1059	Santa Cruz Biotechnology				Cell Culture			Neuro-2a		Neuronal Cell Line										10090	Mus musculus	Fragment	truncated N-terminal	150
HINT-999	HINT:999	PubMed	Endophilin B1 was able to bind huntingtin.	999	PubMed:12456676		Full-length						GST			10090	Mus musculus	54673	Sh3glb1	51100	SH3GLB1	pull down	western blot			Chemicon				In vitro		brain													10090	Mus musculus	Full-length	not specified
HINT-11	HINT:11	PubMed	To identify previously uncharacterized htt-interacting proteins in a simple model system, authors used a yeast two-hybrid screen with a Caenorhabditis elegans activation domain library. It was found a predicted SH3 domain protein (K08E3.3b) that interacts with N-terminal huntingtin in yest two-hybrid tests.	11	PubMed:12604778		Fragment	164-780 aa		overexpression	pACT	ADH1 promoter	GAL-4 activation domain		C-terminal SH3 domain	6239	Caenorhabditis elegans	176812	toca-2	23048	FNBP1	two hybrid	beta galactosidase complementation							Yeast															559292	Saccharomyces cerevisiae S288C	Fragment	1-152 aa (Q18)|1-152 aa (Q81-128)	18|81-128
HINT-10	HINT:10	PubMed	CIP4 interacted in vitro with full-length htt from lymphoblastoid cells of Huntington's disease suspected family subjects. CIP4 binds equally to both normal and mutated full-length htt.	10	PubMed:12604778		Full-length						GST		C-terminal SH3 domain	9606	Homo sapiens	9322	TRIP10	9322	TRIP10	pull down	western blot				anti-HTT (1HU-4C8)		Euromedex	In vitro	Huntington's disease		lymphoblastoid cell line		Non-Neuronal Cell Line										9606	Homo sapiens	Full-length	(Q29)|(Q23)|(Q60)|(Q54)	29|23|60|54
HINT-210	HINT:210	PubMed	Parkin colocalized with inclusions containing poly(Q)-expanded htt in Huntington's disease brain (caudate).	210	PubMed:12676955		Full-length			endogenous						9606	Homo sapiens	5071	PRKN	5071	PRKN	fluorescent antibody technique	confocal microscopy	anti-parkin,anti-Htt		Cell Signaling Technologies,Chemicon				Human	Huntington's disease	caudate nucleus													9606	Homo sapiens	Full-length	not specified
HINT-211	HINT:211	PubMed	Parkin colocalized with inclusions containing poly(Q)-expanded htt in Huntington's disease brain (frontal cortex).	211	PubMed:12676955		Full-length			endogenous						9606	Homo sapiens	5071	PRKN	5071	PRKN	fluorescent antibody technique	confocal microscopy	anti-parkin,anti-Htt		Cell Signaling Technologies,Chemicon				Human	Huntington's disease	frontal cortex													9606	Homo sapiens	Full-length	not specified
HINT-208	HINT:208	PubMed	Colocalization of parkin with poly(Q)-expanded Huntingtin in brain of Huntington's disease transgenic mice was shown.	208	PubMed:12676955		Full-length			endogenous						10090	Mus musculus	50873	Prkn	5071	PRKN	fluorescent antibody technique	confocal microscopy	anti-parkin,anti-Htt		Cell Signaling Technologies,Chemicon				Mice		coronal sections of forebrains				3640	YAC72	FVB/NJ-Tg(YAC72)2511Hay/J	FVB/NJ	MGI:2429756	Transgene	23	Closely Related Mouse Line	Background and source unknown	10090	Mus musculus	Full-length	(Q72)	72
HINT-209	HINT:209	PubMed	Co-immunoprecipitation of Huntingtin with parkin from transgenic mouse brain was shown.	209	PubMed:12676955		Full-length			endogenous						10090	Mus musculus	50873	Prkn	5071	PRKN	coimmunoprecipitation	western blot	anti-parkin		Cell Signaling	anti-parkin,anti-Htt		Cell Signaling,Chemicon	Mice		brain				3640	YAC72	FVB/NJ-Tg(YAC72)2511Hay/J	FVB/NJ	MGI:2429756	Transgene	23	Closely Related Mouse Line	Background and source unknown	10090	Mus musculus	Full-length	(Q72)	72
HINT-213	HINT:213	PubMed	NCoR did not appear to be colocalized into the Htt inclusions.	213	PubMed:12799135		Full-length			endogenous						10116	Rattus norvegicus	54299	Ncor1	9611	NCOR1	fluorescent antibody technique	fluorescence microscopy	anti-NCoR (PHQQ-1)		in house				Cell Culture			PC-12		Neuronal Cell Line										10116	Rattus norvegicus	Fragment	exon 1 (Q25)|exon 1 (Q103)	25|103
HINT-212	HINT:212	PubMed	NCoR binds slightly to all the GST-Htt proteins (exon1 Q20,32,53).	212	PubMed:12799135		Full-length									10090	Mus musculus	20185	Ncor1	9611	NCOR1	pull down	autoradiography							In vitro																	Fragment	exon 1 (Q20)|exon 1 (Q32)|exon 1 (Q53)	20|32|53
HINT-214	HINT:214	PubMed	Huntingtin binds to thyroid hormone receptor.	214	PubMed:12799135		Full-length									9606	Homo sapiens	7068	THRB	7068	THRB	pull down	autoradiography							In vitro																	Fragment	exon 1 (Q53)	53
HINT-1002	HINT:1002	PubMed	Htt-82Q bound endogenous HAP1A with much higher affinity than Htt-23Q.	1002	PubMed:12873381		Full-length			endogenous						10116	Rattus norvegicus	29430	Hap1	9001	HAP1	pull down	western blot				anti-Htt (1HU-4C8)	MAB2166	Chemicon	In vitro			HEK293		Non-Neuronal Cell Line										9606	Homo sapiens	Full-length	(Q23)|(Q82)	23|82
HINT-1012	HINT:1012	PubMed	Association of Htt-N-15Q and Htt-N-138Q with HA-HAP1A was confirmed in pull down experiment.	1012	PubMed:12873381		Full-length						HA			10116	Rattus norvegicus	29430	Hap1	9001	HAP1	pull down	western blot				anti-HA (HA.11)		Covance	In vitro																	Fragment	1-158 aa (Q15)|1-158 aa (Q138)	15|138
HINT-1000	HINT:1000	PubMed	GST-IC8 (fragment D2590-F2627) does not efficiently precipitated Htt-82Q proteins from HEK293 cell lysates. Compared to Htt-82Q, much smaller amounts of Htt-23Q were precipitated by GST-IC10.	1000	PubMed:12873381		Fragment	IC8(D2590-F2627)					GST			10116	Rattus norvegicus	25262	Itpr1	3708	ITPR1	pull down	western blot							In vitro			HEK293		Non-Neuronal Cell Line										9606	Homo sapiens	Full-length	(Q23)|(Q82)	23|82
HINT-1001	HINT:1001	PubMed	GST-IC10(fragment F2627-A2749) protein, but not GST-IC8 (fragment D2590-F2627), efficiently precipitated Htt-82Q proteins from HEK293 cell lysates. Compared to Htt-82Q, much smaller amounts of Htt-23Q were precipitated by GST-IC10.	1001	PubMed:12873381		Fragment	IC10(F2627-A2749)					GST			10116	Rattus norvegicus	25262	Itpr1	3708	ITPR1	pull down	western blot				anti-Htt (1HU-4C8)	MAB2166	Chemicon	In vitro			HEK293		Non-Neuronal Cell Line										9606	Homo sapiens	Full-length	(Q23)|(Q82)	23|82
HINT-1003	HINT:1003	PubMed	GST-IC8 does not precipitated endogenous Htt from rat brain cortical lysates in pull down experiment.	1003	PubMed:12873381		Fragment	IC8(D2590-F2627)					GST			10116	Rattus norvegicus	25262	Itpr1	3708	ITPR1	pull down	western blot				anti-Htt (1HU-4C8)	MAB2166	Chemicon	In vitro		cerebral cortex													10116	Rattus norvegicus	Full-length	not specified
HINT-1004	HINT:1004	PubMed	GST-IC10, but not GST-IC8, precipitated endogenous Htt from rat brain cortical lysates in pull down experiment.	1004	PubMed:12873381		Fragment	IC10(F2627-A2749)					GST			10116	Rattus norvegicus	25262	Itpr1	3708	ITPR1	pull down	western blot				anti-Htt (1HU-4C8)	MAB2166	Chemicon	In vitro		cerebral cortex													10116	Rattus norvegicus	Full-length	not specified
HINT-1005	HINT:1005	PubMed	GST-IC8 does not precipitated endogenous Htt from rat brain cerebral lysates in pull down experiment.	1005	PubMed:12873381		Fragment	IC8(D2590-F2627)					GST			10116	Rattus norvegicus	25262	Itpr1	3708	ITPR1	pull down	western blot				anti-Htt (1HU-4C8)	MAB2166	Chemicon	In vitro		cerebellum													10116	Rattus norvegicus	Full-length	not specified
HINT-1006	HINT:1006	PubMed	GST-IC10, but not GST-IC8, precipitated endogenous Htt from rat brain cerebellar lysates in pull down experiment.	1006	PubMed:12873381		Fragment	IC10(F2627-A2749)					GST			10116	Rattus norvegicus	25262	Itpr1	3708	ITPR1	pull down	western blot				anti-Htt (1HU-4C8)	MAB2166	Chemicon	In vitro		cerebellum													10116	Rattus norvegicus	Full-length	not specified
HINT-1007	HINT:1007	PubMed	GST-IC8 does not precipitated endogenous Htt from rat brain striatal lysates in pull down experiment.	1007	PubMed:12873381		Fragment	IC8(D2590-F2627)					GST			10116	Rattus norvegicus	25262	Itpr1	3708	ITPR1	pull down	western blot				anti-Htt (1HU-4C8)	MAB2166	Chemicon	In vitro		striatum													10116	Rattus norvegicus	Full-length	not specified
HINT-1008	HINT:1008	PubMed	GST-IC10, but not GST-IC8, precipitated endogenous Htt from rat brain striatal lysates in pull down experiment.	1008	PubMed:12873381		Fragment	IC10(F2627-A2749)					GST			10116	Rattus norvegicus	25262	Itpr1	3708	ITPR1	pull down	western blot				anti-Htt (1HU-4C8)	MAB2166	Chemicon	In vitro		striatum													10116	Rattus norvegicus	Full-length	not specified
HINT-1011	HINT:1011	PubMed	Bacterially expressed Htt-N-15Q and Htt-N-138Q proteins specifically precipitated recombinant full-length InsP3R1 from Sf9 cell lysates in pull down experiment. InsP3R1 associated with Htt-N-138Q more strongly than with Htt-N-15Q.	1011	PubMed:12873381		Full-length									10116	Rattus norvegicus	25262	Itpr1	3708	ITPR1	pull down	western blot				anti-InsP3R1 (T443)			In vitro																	Fragment	1-158 aa (Q15)|1-158 aa (Q138)	15|138
HINT-1009	HINT:1009	PubMed	Co-immunoprecipitation experiments with rat brain cerebellar lysates using anti-InsP3R1 polyclonal antibodies demonstrated that in agreement with the pull-down data, endogenous Htt protein is co-immunoprecipitated with the InsP3R1.	1009	PubMed:12873381		Full-length			endogenous						10116	Rattus norvegicus	25262	Itpr1	3708	ITPR1	coimmunoprecipitation	western blot	anti-InsP3R1 (T443)			anti-Htt (1HU-4C8)	MAB2166	Chemicon	Rat		cerebellum													10116	Rattus norvegicus	Full-length	not specified
HINT-1010	HINT:1010	PubMed	Co-immunoprecipitation experiments with rat brain cortical lysates using anti-InsP3R1 polyclonal antibodies demonstrated that in agreement with the pull-down data, endogenous Htt protein is co-immunoprecipitated with the InsP3R1.	1010	PubMed:12873381		Full-length			endogenous						10116	Rattus norvegicus	25262	Itpr1	3708	ITPR1	coimmunoprecipitation	western blot	anti-InsP3R1 (T443)			anti-Htt (1HU-4C8)	MAB2166	Chemicon	Rat		cerebral cortex													10116	Rattus norvegicus	Full-length	not specified
HINT-1013	HINT:1013	PubMed	Myc-tagged REST/NRSF co-immunoprecipitated with overexpressed wild-type huntingtin in cytoplasmic preparations from ST14A neuronal cells.	1013	PubMed:12881722		Full-length			overexpression			Myc			10090	Mus musculus	19712	Rest	5978	REST	anti tag coimmunoprecipitation	western blot	anti-Myc		Sigma	anti-REST/NRSF		Sigma	Cell Culture			ST14A		Neuronal Cell Line										10116	Rattus norvegicus	Fragment	1-548 aa (Q15)	15
HINT-1015	HINT:1015	PubMed	Endogenous REST/NRSF co-immunoprecipitated with endogenous wild-type huntingtin in cytoplasmic preparations from parental ST14A neural cells.	1015	PubMed:12881722		Full-length			endogenous						10116	Rattus norvegicus	83618	Rest	5978	REST	coimmunoprecipitation	western blot	anti-Htt	MAB2166		anti-REST/NRSF		Sigma	Cell Culture			ST14A		Neuronal Cell Line										10116	Rattus norvegicus	Full-length	not specified
HINT-1014	HINT:1014	PubMed	Co-immunoprecipitation experiments conducted in vivo on cytoplasmic extracts from wild type adult mouse brain confirmed that huntingtin was able to immunoprecipitate with endogenous REST/NRSF protein.	1014	PubMed:12881722		Full-length			endogenous						10090	Mus musculus	19712	Rest	5978	REST	coimmunoprecipitation	western blot	anti-Htt	MAB2166		anti-REST/NRSF		Sigma	Mice		cerebral cortex					WT								10090	Mus musculus	Full-length	(Q7)	7
HINT-361	HINT:361	PubMed	Caspase-2 binds full length Htt as shown in 293T cells by co-immunoprecipitation . The interaction depends on Htt polyQ expansion.	361	PubMed:14713958		Full-length			overexpression	pcDNA3	CMV promoter				9606	Homo sapiens	835	CASP2	835	CASP2	coimmunoprecipitation	western blot	anti-Caspase-2	MAB3507	Chemicon	anti-Htt (1HU-4C8)	MAB2166	Chemicon (Millipore)	Cell Culture			HEK293T		Non-Neuronal Cell Line										9606	Homo sapiens	Full-length	(Q15)|(Q138)	15|138
HINT-362	HINT:362	PubMed	Caspase-2 binds N-terminal (1-548 amino acids) Htt as shown in 293T cells by co-immunoprecipitation . The interaction depends on Htt polyQ expansion.	362	PubMed:14713958		Full-length			overexpression	pcDNA3	CMV promoter				9606	Homo sapiens	835	CASP2	835	CASP2	coimmunoprecipitation	western blot	anti-Caspase-2	MAB3507	Chemicon	anti-Htt (1HU-4C8)	MAB2166	Chemicon (Millipore)	Cell Culture			HEK293T		Non-Neuronal Cell Line										9606	Homo sapiens	Fragment	1-548 aa (Q15)|1-548 aa (Q138)	15|138
HINT-364	HINT:364	PubMed	Caspase-2 binds physiological relevant levels of Htt as shown in YAC transgenic mice by co-immunoprecipitation .	364	PubMed:14713958		Full-length			endogenous						10090	Mus musculus	12366	Casp2	835	CASP2	coimmunoprecipitation	western blot	anti-Htt			anti-Caspase-2	MAB3507	Chemicon	Mice		cerebral cortex				3640	YAC72	FVB/NJ-Tg(YAC72)2511Hay/J	FVB/NJ	MGI:2429756	Transgene	23	Mouse Line Confirmed	Line identified in manuscript	10090	Mus musculus	Full-length	(Q72)	72
HINT-363	HINT:363	PubMed	Caspase-2 binds endogenous mouse Htt as shown in control mice by co-immunoprecipitation .	363	PubMed:14713958		Full-length			endogenous						10090	Mus musculus	12366	Casp2	835	CASP2	coimmunoprecipitation	western blot	anti-Htt			anti-Caspase-2	MAB3507	Chemicon	Mice		cerebral cortex					WT								10090	Mus musculus	Full-length	(Q7)	7
HINT-365	HINT:365	PubMed	Caspase-3 does not bind full-length Htt as shown in 293T cells by co-immunoprecipitation .	365	PubMed:14713958		Full-length			overexpression			HA			9606	Homo sapiens	836	CASP3	836	CASP3	coimmunoprecipitation	western blot	anti-Caspase-3	C31720	Transduction Laboratories	anti-Htt (1HU-4C8)	MAB2166	Chemicon (Millipore)	Cell Culture			HEK293T		Non-Neuronal Cell Line										9606	Homo sapiens	Full-length	(Q15)|(Q138)	15|138
HINT-366	HINT:366	PubMed	Caspase-3 does not bind N-terminal (1-548 amino acids) Htt as shown in 293T cells by co-immunoprecipitation .	366	PubMed:14713958		Full-length			overexpression			HA			9606	Homo sapiens	836	CASP3	836	CASP3	coimmunoprecipitation	western blot	anti-Caspase-3	C31720	Transduction Laboratories	anti-Htt (1HU-4C8)	MAB2166	Chemicon (Millipore)	Cell Culture			HEK293T		Non-Neuronal Cell Line										9606	Homo sapiens	Fragment	1-548 aa (Q15)|1-548 aa (Q138)	15|138
HINT-367	HINT:367	PubMed	Caspase-6 does not bind full-length Htt as shown in 293T cells by co-immunoprecipitation . The interaction is preferential to cleaved Htt fragments.	367	PubMed:14713958		Full-length			overexpression			FLAG			9606	Homo sapiens	839	CASP6	839	CASP6	anti tag coimmunoprecipitation	western blot	anti-FLAG (M2)		Sigma	anti-Htt (1HU-4C8)	MAB2166	Chemicon (Millipore)	Cell Culture			HEK293T		Non-Neuronal Cell Line										9606	Homo sapiens	Full-length	(Q15)|(Q138)	15|138
HINT-368	HINT:368	PubMed	Caspase-6 binds N-terminal (1-548 amino acids) Htt as shown in 293T cells by co-immunoprecipitation . The interaction is preferential to cleaved Htt fragments. The interaction is not polyQ expansion dependent.	368	PubMed:14713958		Full-length			overexpression			FLAG			9606	Homo sapiens	839	CASP6	839	CASP6	anti tag coimmunoprecipitation	western blot	anti-FLAG (M2)		Sigma	anti-Htt (1HU-4C8)	MAB2166	Chemicon (Millipore)	Cell Culture			HEK293T		Non-Neuronal Cell Line										9606	Homo sapiens	Fragment	1-548 aa (Q15)|1-548 aa (Q138)	15|138
HINT-369	HINT:369	PubMed	Caspase-7 binds full-length Htt as shown in 293T cells by co-immunoprecipitation . The interaction is not polyQ expansion dependent.	369	PubMed:14713958		Full-length			overexpression			FLAG			9606	Homo sapiens	840	CASP7	840	CASP7	anti tag coimmunoprecipitation	western blot	anti-FLAG (M2)		Sigma	anti-Htt (1HU-4C8)	MAB2166	Chemicon (Millipore)	Cell Culture			HEK293T		Non-Neuronal Cell Line										9606	Homo sapiens	Full-length	(Q15)|(Q138)	15|138
HINT-370	HINT:370	PubMed	Caspase-7 binds N-terminal (1-548 amino acids) Htt as shown in 293T cells by co-immunoprecipitation . The interaction is not polyQ expansion dependent.	370	PubMed:14713958		Full-length			overexpression			FLAG			9606	Homo sapiens	840	CASP7	840	CASP7	anti tag coimmunoprecipitation	western blot	anti-FLAG (M2)		Sigma	anti-Htt (1HU-4C8)	MAB2166	Chemicon (Millipore)	Cell Culture			HEK293T		Non-Neuronal Cell Line										9606	Homo sapiens	Fragment	1-548 aa (Q15)|1-548 aa (Q138)	15|138
HINT-371	HINT:371	PubMed	Caspase-8 does not bind full-length Htt as shown in 293T cells by co-immunoprecipitation .	371	PubMed:14713958		Full-length			overexpression						9606	Homo sapiens	841	CASP8	841	CASP8	coimmunoprecipitation	western blot	anti-Caspase-8 (Bur1890)		in house	anti-Htt (1HU-4C8)	MAB2166	Chemicon (Millipore)	Cell Culture			HEK293T		Non-Neuronal Cell Line										9606	Homo sapiens	Full-length	(Q15)|(Q138)	15|138
HINT-372	HINT:372	PubMed	Caspase-8 does not bind N-terminal (1-548 amino acids) Htt as shown in 293T cells by co-immunoprecipitation .	372	PubMed:14713958		Full-length			overexpression						9606	Homo sapiens	841	CASP8	841	CASP8	coimmunoprecipitation	western blot	anti-Caspase-8 (Bur1890)		in house	anti-Htt (1HU-4C8)	MAB2166	Chemicon (Millipore)	Cell Culture			HEK293T		Non-Neuronal Cell Line										9606	Homo sapiens	Fragment	1-548 aa (Q15)|1-548 aa (Q138)	15|138
HINT-373	HINT:373	PubMed	Caspase-9 does not bind full-length Htt as shown in 293T cells by co-immunoprecipitation .	373	PubMed:14713958		Full-length			overexpression			FLAG			9606	Homo sapiens	842	CASP9	842	CASP9	anti tag coimmunoprecipitation	western blot	anti-FLAG (M2)		Sigma	anti-Htt (1HU-4C8)	MAB2166	Chemicon (Millipore)	Cell Culture			HEK293T		Non-Neuronal Cell Line										9606	Homo sapiens	Full-length	(Q15)|(Q138)	15|138
HINT-374	HINT:374	PubMed	Caspase-9 does not bind N-terminal (1-548 amino acids) Htt as shown in 293T cells by co-immunoprecipitation .	374	PubMed:14713958		Full-length			overexpression			FLAG			9606	Homo sapiens	842	CASP9	842	CASP9	anti tag coimmunoprecipitation	western blot	anti-FLAG (M2)		Sigma	anti-Htt (1HU-4C8)	MAB2166	Chemicon (Millipore)	Cell Culture			HEK293T		Non-Neuronal Cell Line										9606	Homo sapiens	Fragment	1-548 aa (Q15)|1-548 aa (Q138)	15|138
HINT-1861	HINT:1861	PubMed	Calmodulin colocalizes with huntingtin in intranuclear inclusions in the Huntington's disease human brain.	1861	PubMed:14985437		Full-length			endogenous						9606	Homo sapiens	801	CALM1	801	CALM1	fluorescent antibody technique	confocal microscopy	anti-Cam1,anti-Htt	MAB2166	Santa Cruz Biotechnology				Human	Huntington's disease	brain													9606	Homo sapiens	Full-length	not specified
HINT-1869	HINT:1869	PubMed	SUMO-1 colocalizes with mHTT.	1869	PubMed:15064418		Full-length			overexpression			6xHis			9606	Homo sapiens	7341	SUMO1	7341	SUMO1	fluorescent antibody technique	fluorescence microscopy							Cell Culture			ST12.7		Neuronal Cell Line										10116	Rattus norvegicus	Fragment	1-17 aa (Q97)	97
HINT-1019	HINT:1019	PubMed	Upon coexpression with mutant Htt with 96 Q (Htt96Q), substantial amounts of CBP were dislocated to the cytoplasm and colocalized with the Htt96Q aggregates. When Htt96Q was targeted to the nucleus by a nuclear localization signal (NLS-Htt96Q), CBP colocalized with the nuclear inclusions formed.	1019	PubMed:15225551		Fragment	(Q18)	18	overexpression	pProEX-Hta		HA,FLAG			9606	Homo sapiens	1387	CREBBP	1387	CREBBP	fluorescent antibody technique	confocal microscopy							Cell Culture			Neuro-2a		Neuronal Cell Line										10090	Mus musculus	Fragment	exon 1 (Q96)	96
HINT-1020	HINT:1020	PubMed	The oligomerization of Htt measured by FRET and suggesting a head-to-tail oligomerization of Htt53Q molecules. Some intermolecular FRET was also observed with Htt20Q, but it occurred with significantly slower kinetics and lower efficiency, consistent with a more transient interaction.	1020	PubMed:15225551		Fragment	exon1 (Q53)	53				GST			9606	Homo sapiens	3064	HTT	3064	HTT	fluorescent resonance energy transfer								In vitro																	Fragment	exon 1 (Q20)|exon 1(Q53)	20|53
HINT-1016	HINT:1016	PubMed	Coimmunoprecipitation experiments confirmed that soluble mutant Htt with 96 Q targeted to the nucleus by a nuclear localization signal transiently associates with TBP in transfected N2a cells.	1016	PubMed:15225551		Full-length			overexpression	pEF-BOSEX	human elongation factor 1 promoter	HA,FLAG			9606	Homo sapiens	6908	TBP	6908	TBP	anti tag coimmunoprecipitation	western blot	anti-FLAG (M2)		Sigma	anti-Myc			Cell Culture			Neuro-2a		Neuronal Cell Line										10090	Mus musculus	Fragment	exon 1 (Q96)|exon 1 (Q53)	20|96
HINT-1017	HINT:1017	PubMed	Upon coexpression with mutant Htt with 96 Q, substantial amounts of TBP dislocated to the cytoplasm and colocalized with the Htt96Q aggregates. When Htt96Q was targeted to the nucleus by a nuclear localization signal (NLS-Htt96Q), TBP colocalized with the nuclear inclusions formed.	1017	PubMed:15225551		Full-length	(Q38)	38	overexpression	pEF-BOSEX	human elongation factor 1 promoter	HA,FLAG			9606	Homo sapiens	6908	TBP	6908	TBP	fluorescent antibody technique	confocal microscopy							Cell Culture			Neuro-2a		Neuronal Cell Line										10090	Mus musculus	Fragment	exon 1 (Q96)	96
HINT-1018	HINT:1018	PubMed	Upon coexpression with mutant Htt with 96 Q, mislocalization did not occur with TBP-Q2.	1018	PubMed:15225551		Fragment	(Q2)	2	overexpression	pEF-BOSEX	human elongation factor 1 promoter	HA,FLAG			9606	Homo sapiens	6908	TBP	6908	TBP	fluorescent antibody technique	confocal microscopy							Cell Culture			Neuro-2a		Neuronal Cell Line										10090	Mus musculus	Fragment	exon 1 (Q96)	96
HINT-1022	HINT:1022	PubMed	Immunoprecipitation p150Glued protein was enhanced in the 109Q/109Q neuronal cells in comparison to wild-type cells.	1022	PubMed:15242649		Full-length			overexpression						10090	Mus musculus	13191	Dctn1	1639	DCTN1	coimmunoprecipitation	western blot	anti-htt (4C8)			anti-p150Glued			Cell Culture			STHdhQ109		Neuronal Cell Line										10090	Mus musculus	Fragment	1-480 aa (Q109)	109
HINT-1023	HINT:1023	PubMed	Enhanced binding of p150Glued to htt was observed in postmortem brain extracts from Huntington's disease patients compared to control individuals.	1023	PubMed:15242649		Full-length			endogenous						9606	Homo sapiens	1639	DCTN1	1639	DCTN1	coimmunoprecipitation	western blot	anti-htt (4C8)			anti-p150Glued			Human	Huntington's disease	brain													9606	Homo sapiens	Full-length	not specified
HINT-1021	HINT:1021	PubMed	PolyQ-htt bound HAP1 with a higher affinity compared to wild-type htt.	1021	PubMed:15242649		Full-length						GST			10090	Mus musculus	15114	Hap1	9001	HAP1	pull down	western blot							In vitro																	Fragment	1-480 aa (Q109)	109
HINT-1870	HINT:1870	PubMed	Nuclear aggregates of enhanced green fluorescent protein and nuclear localization signal-fused truncated N-terminal huntingtin containing 150 repeats of glutamine residue were purified from ecdysine-inducible mutant neuro2A cell line by sequential extraction of nuclear soluble proteins. To analyze the aggregate-interacting proteins, authors subjected the nuclear aggregates to high performance liq…	1870	PubMed:15280037		Full-length			overexpression	TOPO-pcDNA3.1-V5-His	CMV promoter	V5,His			10090	Mus musculus	54473	Tollip	54472	TOLLIP	biochemical	mass spectrometry							Cell Culture			Neuro-2a		Neuronal Cell Line										10090	Mus musculus	Fragment	1-90 aa (Q150)	150
HINT-1873	HINT:1873	PubMed	Immunostaining of R6/2 transgenic mouse brain sections showed that Tollip co-localize with ubiquitin and htt immunoreactive neuronal intranuclear inclusions, while immunostaining of age-matched control mouse brain sections showed that Tollip did not form intranuclear inclusions.	1873	PubMed:15280037		Full-length			endogenous						10090	Mus musculus	54473	Tollip	54472	TOLLIP	fluorescent antibody technique	fluorescence microscopy	anti-Tollip-M						Mice		cerebral cortex					R6/2			MGI:2386951	Transgene	115	R6/2 umbrella	Unidentified R6/2 line	10090	Mus musculus	Fragment	exon 1 (Q145)	145
HINT-1871	HINT:1871	PubMed	Nuclear aggregates of enhanced green fluorescent protein and nuclear localization signal-fused truncated N-terminal huntingtin containing 150 repeats of glutamine residue were purified from ecdysine-inducible mutant neuro2A cell line by sequential extraction of nuclear soluble proteins. To analyze the aggregate-interacting proteins, authors subjected the nuclear aggregates to high performance liq…	1871	PubMed:15280037		Full-length			overexpression	TOPO-pcDNA3.1-V5-His	CMV promoter	V5,His			10090	Mus musculus	56085	Ubqln1	29979	UBQLN1	biochemical	mass spectrometry							Cell Culture			Neuro-2a		Neuronal Cell Line										10090	Mus musculus	Fragment	1-90 aa (Q150)	150
HINT-1874	HINT:1874	PubMed	Immunostaining of R6/2 transgenic mouse brain sections showed that ubiquilin 1 co-localize with ubiquitin and htt immunoreactive neuronal intranuclear inclusions, while immunostaining of age-matched control mouse brain sections showed that ubiquilin 1 did not form intranuclear inclusions.	1874	PubMed:15280037		Full-length			endogenous						10090	Mus musculus	56085	Ubqln1	29979	UBQLN1	fluorescent antibody technique	fluorescence microscopy							Mice		cerebral cortex					R6/2			MGI:2386951	Transgene	115	R6/2 umbrella	Unidentified R6/2 line	10090	Mus musculus	Fragment	exon 1 (Q145)	145
HINT-1872	HINT:1872	PubMed	Nuclear aggregates of enhanced green fluorescent protein and nuclear localization signal-fused truncated N-terminal huntingtin containing 150 repeats of glutamine residue were purified from ecdysine-inducible mutant neuro2A cell line by sequential extraction of nuclear soluble proteins. To analyze the aggregate-interacting proteins, authors subjected the nuclear aggregates to high performance liq…	1872	PubMed:15280037		Full-length			overexpression	TOPO-pcDNA3.1-V5-His	CMV promoter	V5,His			10090	Mus musculus	54609	Ubqln2	29978	UBQLN2	biochemical	mass spectrometry							Cell Culture			Neuro-2a		Neuronal Cell Line										10090	Mus musculus	Fragment	1-90 aa (Q150)	150
HINT-1875	HINT:1875	PubMed	Immunostaining of R6/2 transgenic mouse brain sections showed that ubiquilin 2 co-localize with ubiquitin and htt immunoreactive neuronal intranuclear inclusions, while immunostaining of age-matched control mouse brain sections showed that ubiquilin 2 did not form intranuclear inclusions.	1875	PubMed:15280037		Full-length			endogenous						10090	Mus musculus	54609	Ubqln2	29978	UBQLN2	fluorescent antibody technique	fluorescence microscopy	anti-Ubql-2						Mice		cerebral cortex					R6/2			MGI:2386951	Transgene	115	R6/2 umbrella	Unidentified R6/2 line	10090	Mus musculus	Fragment	exon 1 (Q145)	145
HINT-1024	HINT:1024	PubMed	In vitro translated-IKKgamma preferentially binds to GST-HDx1 containing expanded polyQ. Deletion of the C-terminal 119 amino acids of IKK gamma has no apparent effect on this binding, removal of the first 134 amino acids diminishes binding to HDx1. HDx1 without its polyP domains does not bind efficiently to IKKgamma.	1024	PubMed:15371500		Full-length								135-419 aa	9606	Homo sapiens	8517	IKBKG	8517	IKBKG	pull down	western blot							In vitro																	Fragment	exon 1 (Q20)|exon 1 (Q51)	20|51
HINT-17	HINT:17	PubMed	In vitro binding of IKK to mutant huntingtin exon1 was performed using glutathione S-transferase (GST)-pull down assays.	17	PubMed:15371500		Full-length									9606	Homo sapiens	8517	IKBKG	8517	IKBKG	pull down	western blot							In vitro				reticulocyte	Non-Neuronal Cell										9986	Oryctolagus cuniculus	Fragment	exon 1 (Q20)|exon 1 (Q51)	20|51
HINT-1028	HINT:1028	PubMed	HDJ-2 chaperones was co-immunoprecipitated with truncated N-terminal huntingtin containing the expanded polyglutamine.	1028	PubMed:15379887		Full-length			endogenous						10090	Mus musculus	15502	Dnaja1	3301	DNAJA1	coimmunoprecipitation	western blot	anti-HDj-2	MS-225-P	Lab Vision Corporation				Cell Culture			Neuro-2a		Neuronal Cell Line										10090	Mus musculus	Fragment	1-90 aa (Q150)	150
HINT-1027	HINT:1027	PubMed	HDJ-1 chaperones was co-immunoprecipitated with truncated N-terminal huntingtin containing the expanded polyglutamine.	1027	PubMed:15379887		Full-length			endogenous						10090	Mus musculus	81489	Dnajb1	3337	DNAJB1	coimmunoprecipitation	western blot	anti-Hsp40	SPA-400	Stressgen Biotechnologies				Cell Culture			Neuro-2a		Neuronal Cell Line										10090	Mus musculus	Fragment	1-90 aa (Q150)	150
HINT-1026	HINT:1026	PubMed	p62 was co-immunoprecipitated with truncated N-terminal huntingtin containing the expanded polyglutamine (150Q), and not co-immunoprecipitated with tNhtt containing a normal length of polyglutamine (16Q).	1026	PubMed:15379887		Full-length			overexpression	pcDNA3.1-v5	CMV promoter	6xHis			10090	Mus musculus	18412	Sqstm1	8878	SQSTM1	coimmunoprecipitation	western blot	anti-p62		Progen Biotechnik GmbH				Cell Culture			Neuro-2a		Neuronal Cell Line										10090	Mus musculus	Fragment	1-90 aa (Q16)|1-90 aa (Q150)	16|150
HINT-1025	HINT:1025	PubMed	p62 accumulates in Htt nuclear inclusions in the brain of R6/2 mice.	1025	PubMed:15379887		Full-length			endogenous						10090	Mus musculus	18412	Sqstm1	8878	SQSTM1	fluorescent antibody technique	confocal microscopy	anti-p62		Progen Biotechnik GmbH				Mice		brain					R6/2			MGI:2386951	Transgene	115	R6/2 umbrella	Unidentified R6/2 line	10090	Mus musculus	Fragment	exon 1 (Q145)	145
HINT-1888	HINT:1888	PubMed	Validation of Y2H (the yeast two-hybrid system) interactions by In vitro binding experiments was performed.	1888	PubMed:15383276		Fragment						GST			9606	Homo sapiens	1107	CHD3	1107	CHD3	pull down	western blot				anti-HA	12CA5	Roche Diagnostics	In vitro																	Fragment	1-510 aa (Q17)	17
HINT-1876	HINT:1876	PubMed	Identification of Y2H (the yeast two-hybrid system) interactions connected to Huntington's disease was performed.	1876	PubMed:15383276		Fragment			overexpression						9606	Homo sapiens	7802	DNALI1	7802	DNALI1	two hybrid	beta galactosidase complementation							Yeast															559292	Saccharomyces cerevisiae S288C	Fragment	exon 1 (Q51)	51
HINT-1886	HINT:1886	PubMed	Validation of Y2H (the yeast two-hybrid system) interactions by In vitro binding experiments was performed.	1886	PubMed:15383276		Fragment						GST			9606	Homo sapiens	10059	DNM1L	10059	DNM1L	pull down	western blot				anti-HA	12CA5	Roche Diagnostics	In vitro																	Fragment	1-510 aa (Q17)	17
HINT-1890	HINT:1890	PubMed	Validation of Y2H (the yeast two-hybrid system) interactions by In vitro binding experiments was performed.	1890	PubMed:15383276		Fragment						GST			9606	Homo sapiens	8518	ELP1	8518	ELP1	pull down	western blot				anti-HA	12CA5	Roche Diagnostics	In vitro																	Fragment	1-510 aa (Q17)	17
HINT-1887	HINT:1887	PubMed	Validation of Y2H (the yeast two-hybrid system) interactions by In vitro binding experiments was performed.	1887	PubMed:15383276		Fragment						GST			9606	Homo sapiens	9638	FEZ1	9638	FEZ1	pull down	western blot				anti-HA	12CA5	Roche Diagnostics	In vitro																	Fragment	1-510 aa (Q17)	17
HINT-1896	HINT:1896	PubMed	Colocalization of endogenous huntingtin and GIT1 in differentiated neuroblastoma SH-SY5Y cells by confocal immunofluorescence microscopy was shown.	1896	PubMed:15383276		Full-length			endogenous					paxillin binding domain (597-770 aa),coiled-coil domain (432-483 aa)	9606	Homo sapiens	28964	GIT1	28964	GIT1	fluorescent antibody technique	confocal microscopy							Cell Culture			SH-SY5Y		Neuronal Cell Line										9606	Homo sapiens	Full-length	not specified
HINT-1895	HINT:1895	PubMed	Colocalization of endogenous htt and GIT1 in differentiated PC12 cells by confocal immunofluorescence microscopy was shown.	1895	PubMed:15383276		Full-length			endogenous					paxillin binding domain (597-770 aa),coiled-coil domain (432-483 aa)	10116	Rattus norvegicus	83709	Git1	28964	GIT1	fluorescent antibody technique	confocal microscopy							Cell Culture			PC-12		Neuronal Cell Line										10116	Rattus norvegicus	Full-length	not specified
HINT-1894	HINT:1894	PubMed	The GIT1-htt interaction was also detected in healthy human brain (co-immunoprecipitated by anti-htt antibody CAG53b).	1894	PubMed:15383276		Full-length			endogenous					paxillin binding domain (597-770 aa),coiled-coil domain (432-483 aa)	9606	Homo sapiens	28964	GIT1	28964	GIT1	coimmunoprecipitation	western blot	anti-Htt (CAG53b)			anti-Git1			Human		cerebral cortex													9606	Homo sapiens	Full-length	not specified
HINT-1897	HINT:1897	PubMed	GIT1 localizes to huntingtin aggregates in Huntington's disease patient brain.	1897	PubMed:15383276		Full-length			endogenous					paxillin binding domain (597-770 aa),coiled-coil domain (432-483 aa)	9606	Homo sapiens	28964	GIT1	28964	GIT1	fluorescent antibody technique	confocal microscopy	anti-C-GIT1,anti-htt						Human	Huntington's disease	cerebral cortex													9606	Homo sapiens	Full-length	not specified
HINT-9312	HINT:9312	PubMed	The GIT1-htt interaction was detected in healthy human brain (co-immunoprecipitated by anti-htt antibody HD1).	9312	PubMed:15383276		Full-length			endogenous					paxillin binding domain (597-770 aa),coiled-coil domain (432-483 aa)	9606	Homo sapiens	28964	GIT1	28964	GIT1	coimmunoprecipitation	western blot	anti-Htt (HD1)			anti-Git1			Human		cerebral cortex													9606	Homo sapiens	Full-length	not specified
HINT-1893	HINT:1893	PubMed	Validation of Y2H (the yeast two-hybrid system) interactions by In vitro binding experiments was performed.	1893	PubMed:15383276		Fragment						GST		paxillin binding domain (597-770 aa),coiled-coil domain (432-483 aa)	9606	Homo sapiens	28964	GIT1	28964	GIT1	pull down	western blot				anti-HA	12CA5	Roche Diagnostics	In vitro																	Fragment	1-510 aa (Q17)	17
HINT-1879	HINT:1879	PubMed	Identification of Y2H (the yeast two-hybrid system) interactions connected to Huntington's disease was performed.	1879	PubMed:15383276		Fragment			overexpression						9606	Homo sapiens	114928	GPRASP2	114928	GPRASP2	two hybrid	beta galactosidase complementation							Yeast															559292	Saccharomyces cerevisiae S288C	Fragment	exon 1 (Q51)	51
HINT-1884	HINT:1884	PubMed	Validation of Y2H (the yeast two-hybrid system) interactions by In vitro binding experiments was performed.	1884	PubMed:15383276		Fragment						GST			9606	Homo sapiens	9001	HAP1	9001	HAP1	pull down	western blot				anti-HA	12CA5	Roche Diagnostics	In vitro																	Fragment	1-510 aa (Q68)	68
HINT-1889	HINT:1889	PubMed	Validation of Y2H (the yeast two-hybrid system) interactions by In vitro binding experiments was performed.	1889	PubMed:15383276		Fragment						GST			9606	Homo sapiens	3092	HIP1	3092	HIP1	pull down	western blot				anti-HA	12CA5	Roche Diagnostics	In vitro																	Fragment	1-510 aa (Q17)	17
HINT-1885	HINT:1885	PubMed	Validation of Y2H (the yeast two-hybrid system) interactions by In vitro binding experiments was performed.	1885	PubMed:15383276		Fragment						GST			9606	Homo sapiens	51003	MED31	51003	MED31	pull down	western blot				anti-HA	12CA5	Roche Diagnostics	In vitro																	Fragment	1-510 aa (Q17)	17
HINT-1882	HINT:1882	PubMed	Identification of Y2H (the yeast two-hybrid system) interactions connected to Huntington's disease was performed.	1882	PubMed:15383276		Fragment			overexpression						9606	Homo sapiens	51003	MED31	51003	MED31	two hybrid	beta galactosidase complementation							Yeast															559292	Saccharomyces cerevisiae S288C	Fragment	exon 1 (Q51)	51
HINT-1881	HINT:1881	PubMed	Identification of Y2H (the yeast two-hybrid system) interactions connected to Huntington's disease was performed.	1881	PubMed:15383276		Fragment			overexpression						9606	Homo sapiens	9788	MTSS1	9788	MTSS1	two hybrid	beta galactosidase complementation							Yeast															559292	Saccharomyces cerevisiae S288C	Fragment	exon 1 (Q51)	51
HINT-1891	HINT:1891	PubMed	Validation of Y2H (the yeast two-hybrid system) interactions by In vitro binding experiments was performed.	1891	PubMed:15383276		Fragment						GST			9606	Homo sapiens	5217	PFN2	5217	PFN2	pull down	western blot				anti-HA	12CA5	Roche Diagnostics	In vitro																	Fragment	1-510 aa (Q17)	17
HINT-1880	HINT:1880	PubMed	Identification of Y2H (the yeast two-hybrid system) interactions connected to Huntington's disease was performed.	1880	PubMed:15383276		Fragment			overexpression						9606	Homo sapiens	5217	PFN2	5217	PFN2	two hybrid	beta galactosidase complementation							Yeast															559292	Saccharomyces cerevisiae S288C	Fragment	exon 1 (Q51)	51
HINT-1892	HINT:1892	PubMed	Validation of Y2H (the yeast two-hybrid system) interactions by In vitro binding experiments was performed.	1892	PubMed:15383276		Fragment						GST			9606	Homo sapiens	51588	PIAS4	51588	PIAS4	pull down	western blot				anti-HA	12CA5	Roche Diagnostics	In vitro																	Fragment	1-510 aa (Q17)	17
HINT-1883	HINT:1883	PubMed	Identification of Y2H (the yeast two-hybrid system) interactions connected to Huntington's disease was performed.	1883	PubMed:15383276		Fragment			overexpression						9606	Homo sapiens	55660	PRPF40A	55660	PRPF40A	two hybrid	beta galactosidase complementation							Yeast															559292	Saccharomyces cerevisiae S288C	Fragment	exon 1 (Q51)	51
HINT-1877	HINT:1877	PubMed	Identification of Y2H (the yeast two-hybrid system) interactions connected to Huntington's disease was performed.	1877	PubMed:15383276		Fragment			overexpression						9606	Homo sapiens	6457	SH3GL3	6457	SH3GL3	two hybrid	beta galactosidase complementation							Yeast															559292	Saccharomyces cerevisiae S288C	Fragment	exon 1 (Q51)	51
HINT-1878	HINT:1878	PubMed	Identification of Y2H (the yeast two-hybrid system) interactions connected to Huntington's disease was performed.	1878	PubMed:15383276		Fragment			overexpression						9606	Homo sapiens	10915	TCERG1	10915	TCERG1	two hybrid	beta galactosidase complementation							Yeast															559292	Saccharomyces cerevisiae S288C	Fragment	exon 1 (Q51)	51
HINT-1029	HINT:1029	PubMed	COS cells transfected with the N-terminal fragment of htt containing amino acids 1-548 (htt [1-548aa]) were metabolically labeled with [3H]palmitate and palmitoylation of immunoprecipitated Htt (1-548aa) was analyzed by Western blotting (WB). Htt is palmitoylated in vivo.	1029	PubMed:15603740		Full-length			overexpression	pGEX-6P3	tac promoter	GST			9606	Homo sapiens	23390	ZDHHC17	23390	ZDHHC17	palmitoylation assay	western blot				anti-Htt (1HU-4C8)	MAB2166	Chemicon	Cell Culture			COS-1		Non-Neuronal Cell Line										60711	Chlorocebus sabaeus	Fragment	1-548 aa
HINT-1030	HINT:1030	PubMed	COS cells transfected with the N-terminal fragment of htt containing amino acids 1-548 (htt [1-548aa]) were metabolically labeled with [3H]palmitate and palmitoylation of immunoprecipitated Htt (1-548aa) was analyzed by autoradiography ([3H]palm). Htt is palmitoylated in vivo.	1030	PubMed:15603740		Full-length			overexpression	pGEX-6P3	tac promoter	GST			9606	Homo sapiens	23390	ZDHHC17	23390	ZDHHC17	palmitoylation assay	autoradiography							Cell Culture			COS-1		Non-Neuronal Cell Line										60711	Chlorocebus sabaeus	Fragment	1-548 aa
HINT-1031	HINT:1031	PubMed	Htt is a substrate for HIP14. Purified His-Htt (1-548aa) was palmitoylated in the presence of COS cell extracts expressing HIP14.	1031	PubMed:15603740		Full-length						GST			9606	Homo sapiens	23390	ZDHHC17	23390	ZDHHC17	palmitoylation assay	western blot				anti-Htt (1HU-4C8)	MAB2166	Chemicon	In vitro																	Fragment	1-548 aa
HINT-377	HINT:377	PubMed	Nuclear export protein, Tpr, does not interact with full-length Htt as shown by GST Pull Down Assay in HEK293 cells.	377	PubMed:15654337		Fragment	245-500 aa					GST	N-terminal		10116	Rattus norvegicus	304862	Tpr	7175	TPR	pull down	western blot				anti-Htt (EM48),anti-Tpr (EM198)		Covance	In vitro			HEK293		Non-Neuronal Cell Line										9606	Homo sapiens	Full-length	(Q23)|(Q120)	23|120
HINT-379	HINT:379	PubMed	Nuclear export protein, Tpr, interacts with small N-terminal htt fragments containing short (Q18) polyQ expansion in transgenic mouse line Hdex27. Demonstrated interaction between Tpr and Htt containing short (Q18) polyQ expansion.	379	PubMed:15654337		Full-length			endogenous						10090	Mus musculus	108989	Tpr	7175	TPR	coimmunoprecipitation	western blot	anti-Tpr (EM198)		Covance	anti-Htt (EM48)			Mice		cerebral cortex					HDex27				Transgene	124	Mouse Line Confirmed	Line identified in manuscript	10090	Mus musculus	Fragment	1-67 aa (Q18)	18
HINT-380	HINT:380	PubMed	Nuclear export protein, Tpr, interacts with N-terminal htt fragments containing short (Q18) polyQ expansion in transgenic mouse line 171-Q18. Demonstrated interaction between Tpr and Htt containing short (Q18) polyQ expansion.	380	PubMed:15654337		Full-length			endogenous						10090	Mus musculus	108989	Tpr	7175	TPR	coimmunoprecipitation	western blot	anti-Tpr (EM198)		Covance	anti-Htt (EM48)			Mice		cerebral cortex					N171-18Q		C3H/HeJ x C57Bl/6J (C3H/B6 mixed)		Transgene	118	Closely Related Mouse Line	Background and source unknown	10090	Mus musculus	Fragment	1-171 aa (Q18)	18
HINT-378	HINT:378	PubMed	Nuclear export protein, Tpr, interacts with small soluble N-terminal htt fragments containing mutant polyQ expansion in transgenic mouse line R6/2. Unable to detect interaction in aggregated Htt. Unable to detect interaction between endogenous mouse Htt and Tpr potentially due to experimental limitations.	378	PubMed:15654337		Full-length			endogenous						10090	Mus musculus	108989	Tpr	7175	TPR	coimmunoprecipitation	western blot	anti-Tpr (EM198)		Covance	anti-Htt (EM48)			Mice		cerebral cortex				2810	R6/2	B6CBA-Tg(HDexon1)62Gpb/1J	CBA x C57BL/6	MGI:2386951	Transgene	5	Closely Related Mouse Line	CAG discrepancy	10090	Mus musculus	Fragment	exon 1 (Q150)	150
HINT-375	HINT:375	PubMed	Nuclear export protein, Tpr, interacts with small N-terminal htt fragments with normal PolyQ repeats to mediate export from nucleus to cytoplasm as shown using the Yeast 2 Hybrid Assay.	375	PubMed:15654337		Fragment	155-569 aa		overexpression						10116	Rattus norvegicus	304862	Tpr	7175	TPR	two hybrid	beta galactosidase complementation							Yeast															559292	Saccharomyces cerevisiae S288C	Fragment	1-67 aa (Q20)	20
HINT-683	HINT:683	PubMed	C terminus of Hsp70-interacting protein (CHIP) interacts with the polyglutamine-expanded Htt and associates with their aggregates as shown by coIP in Neuro-2a cells.	683	PubMed:15664989		Full-length			overexpression	pcDNA	CMV promoter	v5			9606	Homo sapiens	10273	STUB1	10273	STUB1	anti tag coimmunoprecipitation	western blot	anti-GFP		Roche	anti-V5,anti-GFP		Roche	Cell Culture			Neuro-2a		Neuronal Cell Line										10090	Mus musculus	Fragment	1-90 aa (Q16)|1-90 aa (Q150)	16|150
HINT-1032	HINT:1032	PubMed	BAG-1S isoform was co-immunoprecipitated with only polyglutamine-expanded truncated N-terminal huntingtin, both BAG-1S and BAG-1L were present in the aggregated fractions.	1032	PubMed:15781153	BAG-1S	Full-length			overexpression			FLAG			10090	Mus musculus	12017	Bag1	573	BAG1	anti tag coimmunoprecipitation	western blot	anti-GFP		Santa Cruz Biotechnology	anti-BAG1		Santa Cruz Biotechnology	Cell Culture			Neuro-2a		Neuronal Cell Line										10090	Mus musculus	Fragment	1-90 aa (Q16)|1-90 aa (Q150)	16|150
HINT-1033	HINT:1033	PubMed	BAG-1L isoform was co-immunoprecipitated with only polyglutamine-expanded truncated N-terminal huntingtin, both BAG-1S and BAG-1L were present in the aggregated fractions.	1033	PubMed:15781153	BAG-1L	Full-length			overexpression			FLAG			10090	Mus musculus	12017	Bag1	573	BAG1	anti tag coimmunoprecipitation	western blot	anti-GFP		Santa Cruz Biotechnology	anti-BAG1		Santa Cruz Biotechnology	Cell Culture			Neuro-2a		Neuronal Cell Line										10090	Mus musculus	Fragment	1-90 aa (Q16)|1-90 aa (Q150)	16|150
HINT-1034	HINT:1034	PubMed	Transgenic mice brain sections were processed for immunofluorescence staining using antibodies against BAG-1. BAG-1 was associated with the intranuclear huntingtin aggregates in the striatum of the Huntington's disease exon 1 transgenic mice brain (R6/1).	1034	PubMed:15781153		Full-length			endogenous						10090	Mus musculus	12017	Bag1	573	BAG1	fluorescent antibody technique	confocal microscopy	anti-BAG1						Mice		striatum					R6/1			MGI:2389466	Transgene	114	R6/1 umbrella	Unidentified R6/1 line	10090	Mus musculus	Fragment	exon 1 (Qn)
HINT-1035	HINT:1035	PubMed	Transgenic mice brain sections were processed for immunofluorescence staining using antibodies against Hsp70. Hsp70 was associated with the intranuclear huntingtin aggregates in the striatum of the Huntington's disease exon 1 transgenic mice brain (R6/1).	1035	PubMed:15781153		Full-length			endogenous						10090	Mus musculus	15511	Hspa1b	3304	HSPA1B	fluorescent antibody technique	confocal microscopy	anti-Hsp70						Mice		striatum					R6/1			MGI:2389466	Transgene	114	R6/1 umbrella	Unidentified R6/1 line	10090	Mus musculus	Fragment	exon 1 (Qn)
HINT-1036	HINT:1036	PubMed	Transgenic mice brain sections were processed for immunofluorescence staining using antibodies against Hsc70. Hsc70 was associated with the intranuclear huntingtin aggregates in the striatum of the Huntington's disease exon 1 transgenic mice brain (R6/1).	1036	PubMed:15781153		Full-length			endogenous						10090	Mus musculus	15481	Hspa8	3312	HSPA8	fluorescent antibody technique	confocal microscopy	anti-Hsp70						Mice		striatum					R6/1			MGI:2389466	Transgene	114	R6/1 umbrella	Unidentified R6/1 line	10090	Mus musculus	Fragment	exon 1 (Qn)
HINT-1039	HINT:1039	PubMed	Akt and htt co-immunoprecipitate in YAC 128 mouse-brains and is consistent with the phosphorylation of htt on serine-421 (S421) by Akt in vivo. Akt appear to have co-immunoprecipitated to a similar degree from YAC 128 mice, indicating that the protein-protein interaction between htt and Akt is not greatly disrupted by polyglutamine expansion.	1039	PubMed:15843398		Full-length			endogenous						10090	Mus musculus	11651	Akt1	207	AKT1	coimmunoprecipitation	western blot	anti-HTT (1HU-4C8)	MAB2166	Chemicon				Mice		brain					YAC128	FVB/N-Tg(YAC128)#Hay	FVB/N	MGI:5432149	Transgene	109	YAC128 umbrella	Unidentified YAC128 line	10090	Mus musculus	Full-length	(Q128)	128
HINT-1038	HINT:1038	PubMed	Akt and htt co-immunoprecipitate in YAC 18 mouse-brains and is consistent with the phosphorylation of htt on serine-421 (S421) by Akt in vivo. Akt appear to have co-immunoprecipitated to a similar degree from YAC 18 mice, indicating that the protein-protein interaction between htt and Akt is not greatly disrupted by polyglutamine expansion.	1038	PubMed:15843398		Full-length			endogenous						10090	Mus musculus	11651	Akt1	207	AKT1	coimmunoprecipitation	western blot	anti-HTT (1HU-4C8)	MAB2166	Chemicon				Mice		brain					YAC18		FVB/N	MGI:3829789	Transgene	125	Closely Related Mouse Line	Background and source unknown	10090	Mus musculus	Full-length	(Q18)	18
HINT-1037	HINT:1037	PubMed	Akt and htt co-immunoprecipitate in wild type (FVB) mouse-brains and is consistent with the phosphorylation of htt on serine-421 (S421) by Akt in vivo.	1037	PubMed:15843398		Full-length			endogenous						10090	Mus musculus	11651	Akt1	207	AKT1	coimmunoprecipitation	western blot	anti-HTT (1HU-4C8)	MAB2166	Chemicon				Mice		brain					WT								10090	Mus musculus	Full-length	(Q7)	7
HINT-684	HINT:684	PubMed	HSJ1a was found to colocalize with Q103.	684	PubMed:15936278	HSJ1a	Full-length			endogenous				N-terminal		9606	Homo sapiens	3300	DNAJB2	3300	DNAJB2	fluorescent antibody technique	confocal microscopy	anti-HSJ1		in house				Cell Culture			SK-N-SH		Neuronal Cell Line										9606	Homo sapiens	Fragment	exon 1 (Q103)	103
HINT-187	HINT:187	PubMed	Mutant httex1p interacts with CBP in PC12 cells.	187	PubMed:15994095		Full-length			endogenous						10116	Rattus norvegicus	54244	Crebbp	1387	CREBBP	anti tag coimmunoprecipitation	western blot	anti-GFP (3E6)		Qbiogene	anti-CBP (A22),anti-GFP FL		Santa Cruz Biotechnology	Cell Culture			PC-12		Neuronal Cell Line										10116	Rattus norvegicus	Fragment	exon 1 (Q23)|exon 1 (Q74)	23|74
HINT-188	HINT:188	PubMed	Mutant httex1 huntingtin does not interact with p300 in PC12 cells.	188	PubMed:15994095		Full-length			endogenous						10116	Rattus norvegicus	170915	Ep300	2033	EP300	anti tag coimmunoprecipitation	western blot	anti-GFP (3E6)		Qbiogene	anti-p300 (N15),anti-GFP FL		Santa Cruz Biotechnology	Cell Culture			PC-12		Neuronal Cell Line										10116	Rattus norvegicus	Fragment	exon 1 (Q23)|exon 1 (Q74)	23|74
HINT-686	HINT:686	PubMed	Htt containing long polyQ expansions bind p53 and increases the levels of p53 protein in the nucleus and p53 transcriptional activity. Full-length mutant Htt binds p53 more efficiently than full-length wild-type Htt as shown by co-immunoprecipitation in 293T cells.	686	PubMed:15996546		Full-length			endogenous						9606	Homo sapiens	7157	TP53	7157	TP53	coimmunoprecipitation	western blot	anti-p53 (DO-1)	sc-126	Santa Cruz Biotechnology	anti-p53 (DO-1),anti- Htt (EM48)	sc-126	Santa Cruz Biotechnology,Chemicon	Cell Culture			HEK293T		Non-Neuronal Cell Line										9606	Homo sapiens	Full-length	(Q23)|(Q82)	23|82
HINT-687	HINT:687	PubMed	Htt containing long polyQ expansions bind p53 and increases the levels of p53 protein in the nucleus and p53 transcriptional activity. Fragment mutant Htt binds p53 more efficiently than fragment wild-type Htt as shown by co-immunoprecipitation in 293T cells.	687	PubMed:15996546		Full-length			endogenous						9606	Homo sapiens	7157	TP53	7157	TP53	coimmunoprecipitation	western blot	anti-p53 (DO-1)	sc-126	Santa Cruz Biotechnology	anti-p53 (DO-1),anti- Htt (EM48)	sc-126	Santa Cruz Biotechnology,Chemicon	Cell Culture			HEK293T		Non-Neuronal Cell Line										9606	Homo sapiens	Fragment	1-171 aa (Q23)|1-171 aa (Q148)	23|148
HINT-685	HINT:685	PubMed	Htt containing long polyQ expansions bind p53 and increases the levels of p53 protein in the nucleus and p53 transcriptional activity. Postmortem brains of Huntington's disease patients show increased p53 expression.	685	PubMed:15996546		Full-length			endogenous						9606	Homo sapiens	7157	TP53	7157	TP53	coimmunoprecipitation	western blot	anti-p53 (DO-1)	sc-126	Santa Cruz Biotechnology	anti-p53 (DO-1),anti- Htt (EM48)	sc-126	Santa Cruz Biotechnology,Chemicon	Human	Huntington's disease	brain													9606	Homo sapiens	Full-length	not specified
HINT-688	HINT:688	PubMed	In vitro binding of His-tagged Htt and GST-p53 proteins show fragment mutant Htt binds p53 more efficiently than fragment wild-type Htt as shown in an in vitro binding assay.	688	PubMed:15996546		Full-length						GST	N-terminal		9606	Homo sapiens	7157	TP53	7157	TP53	pull down	western blot				anti-His			In vitro																	Fragment	1-171 aa (Q23)|1-171 aa (Q120)	23|120
HINT-58	HINT:58	PubMed	Cell lysates from 293 cells transfected with FLAG-mGluR1a and myc-tagged amino-terminal Htt mutant (myc-N-HttQ138) and wild-type Htt (Q15) (myc-N-HttQ15) were precipitated with an anti-FLAG antibody and immunoblotted with anti-myc antibody.	58	PubMed:16091361		Fragment	C-tail truncated mutant		overexpression			FLAG	C-terminal		9606	Homo sapiens	2911	GRM1	2911	GRM1	anti tag coimmunoprecipitation	western blot	anti-FLAG (M2)			anti-Myc			Cell Culture			HEK293		Non-Neuronal Cell Line										9606	Homo sapiens	Fragment	1-704 (Q15)|1-704 (Q138)	15|138
HINT-59	HINT:59	PubMed	Full-length wild-type Htt with 15 glutamine repeats (Q15) coprecipitate with FLAG-mGluR1a from HEK 293 cells.	59	PubMed:16091361		Fragment	C-tail truncated mutant		overexpression			FLAG	C-terminal		9606	Homo sapiens	2911	GRM1	2911	GRM1	anti tag coimmunoprecipitation	western blot	anti-FLAG (M2)			anti-Htt			Cell Culture			HEK293		Non-Neuronal Cell Line										9606	Homo sapiens	Full-length	(Q15)	15
HINT-57	HINT:57	PubMed	Wild-type huntingtin binds to mGluR1a in vitro.	57	PubMed:16091361		Fragment	C-tail truncated mutant					GST	C-terminal		9606	Homo sapiens	2911	GRM1	2911	GRM1	pull down	western blot				anti-Htt			In vitro																	Fragment	1-704 aa (Q15)	15
HINT-1040	HINT:1040	PubMed	Huntingtin bind with endophilin-A3, and interplay of huntingtin and ATX2 for binding endophilin-A3 occurs in yeast.	1040	PubMed:16115810		Fragment	22-355 aa		overexpression	pGAD10	ADH1 promoter	GAL-4 activation domain	N-terminal	C-terminal SH3 domain	9606	Homo sapiens	6457	SH3GL3	6457	SH3GL3	two hybrid	beta galactosidase complementation				anti-Gal4AD		Sigma	Yeast															559292	Saccharomyces cerevisiae S288C	Fragment	exon 1 (Q25)	25
HINT-386	HINT:386	PubMed	Cav2.1 does not interact with Htt as shown by co-immunoprecipitation using rat brain lysates.	386	PubMed:16162412		Full-length			endogenous						10116	Rattus norvegicus	25398	Cacna1a	773	CACNA1A	coimmunoprecipitation	western blot	anti-Htt (1HU-4C8)	MAB2166	Chemicon	anti-Cav2.1		Calbiochem	Rat		brain													10116	Rattus norvegicus	Full-length	not specified
HINT-381	HINT:381	PubMed	Both wild-type fragment Htt and mutant fragment Htt binds overexpressed Cav2.2 fragment in an in vitro binding assay.	381	PubMed:16162412		Fragment	718 -963 aa					6XHis	C-terminal	820-920 aa	9606	Homo sapiens	774	CACNA1B	774	CACNA1B	pull down	western blot				anti-Cav2.2,anti-Htt	MAB2166	BD Pharmingen,Calbiochem,Chemicon	In vitro																	Fragment	exon 1 (Q20)|exon 1 (Q53)	20|53
HINT-382	HINT:382	PubMed	Endogenous HEK cell expressed Htt binds overexpressed Cav2.2 fragment in a pull down assay.	382	PubMed:16162412		Fragment	718 -963 aa					GST	C-terminal	820-920 aa	9606	Homo sapiens	774	CACNA1B	774	CACNA1B	pull down	western blot				anti-Cav2.2,anti-Htt	MAB2166	BD Pharmingen,Calbiochem,Chemicon	In vitro			HEK293		Non-Neuronal Cell Line										9606	Homo sapiens	Full-length	not specified
HINT-383	HINT:383	PubMed	Endogenous rat brain homogenate expressed Htt binds overexpressed Cav2.2 fragment in a pull down assay.	383	PubMed:16162412		Fragment	718 -963 aa					GST	C-terminal	820-920 aa	9606	Homo sapiens	774	CACNA1B	774	CACNA1B	pull down	western blot				anti-Cav2.2,anti-Htt	MAB2166	BD Pharmingen,Calbiochem,Chemicon	In vitro		brain													10116	Rattus norvegicus	Full-length	not specified
HINT-384	HINT:384	PubMed	Endogenous Htt binds endogenous Cav2.2 as shown in a co-immunoprecipitation using rat brain homogenate.	384	PubMed:16162412		Full-length			endogenous					820-920 aa	10116	Rattus norvegicus	257648	Cacna1b	774	CACNA1B	coimmunoprecipitation	western blot	anti-Cav2.2		BD Pharmingen, Calbiochem	anti-Cav2.2,anti-Htt	MAB2166	BD Pharmingen,Calbiochem,Chemicon	Rat		brain													10116	Rattus norvegicus	Full-length	not specified
HINT-385	HINT:385	PubMed	Endogenous Htt binds endogenous Cav2.2 as shown in a co-immunoprecipitation using rat brain homogenate (reverse co-immunoprecipitation).	385	PubMed:16162412		Full-length			endogenous					820-920 aa	10116	Rattus norvegicus	257648	Cacna1b	774	CACNA1B	coimmunoprecipitation	western blot	anti-Htt (1HU-4C8)	MAB2166	Chemicon	anti-Cav2.2,anti-Htt	MAB2166	BD Pharmingen,Calbiochem,Chemicon	Rat		brain													10116	Rattus norvegicus	Full-length	not specified
HINT-388	HINT:388	PubMed	Cav1.2 does not interact with Htt as shown by co-IP using rat brain lysates.	388	PubMed:16162412		Full-length			endogenous						10116	Rattus norvegicus	24239	Cacna1c	775	CACNA1C	coimmunoprecipitation	western blot	anti-Htt (1HU-4C8)	MAB2166	Chemicon	anti-Cav1.2		Calbiochem	Rat		brain													10116	Rattus norvegicus	Full-length	not specified
HINT-389	HINT:389	PubMed	Cav1.3 does not interact with Htt as shown by co-IP using rat brain lysates.	389	PubMed:16162412		Full-length			endogenous						10116	Rattus norvegicus	29716	Cacna1d	776	CACNA1D	coimmunoprecipitation	western blot	anti-Htt (1HU-4C8)	MAB2166	Chemicon	anti-Cav1.3		Calbiochem	Rat		brain													10116	Rattus norvegicus	Full-length	not specified
HINT-387	HINT:387	PubMed	Cav2.3 does not interact with Htt as shown by co-immunoprecipitation using rat brain lysates.	387	PubMed:16162412		Full-length			endogenous						10116	Rattus norvegicus	54234	Cacna1e	777	CACNA1E	coimmunoprecipitation	western blot	anti-Htt (1HU-4C8)	MAB2166	Chemicon	anti-Cav2.3		Calbiochem	Rat		brain													10116	Rattus norvegicus	Full-length	not specified
HINT-682	HINT:682	PubMed	High throughput automated yeast two-hybrid (Y2H) interaction to detect interacting pairs of human proteins. A protein matrix of 4456 baits and 5632 preys identified protein interaction between HD (huntingtin/Htt) and PDK2 with 'low confidence'.	682	PubMed:16169070		Fragment			overexpression						9606	Homo sapiens	5164	PDK2	5164	PDK2	two hybrid	beta galactosidase complementation							Yeast															559292	Saccharomyces cerevisiae S288C	Fragment	not specified
HINT-1857	HINT:1857	PubMed	mHtt interacts with CREB in HT-22 cells.	1857	PubMed:16207717		Full-length			endogenous						10090	Mus musculus	12912	Creb1	1385	CREB1	anti tag coimmunoprecipitation	western blot	anti-GFP			anti-CREB	24H4B,240	Santa Cruz Biotechnology	Cell Culture			HT22		Neuronal Cell Line										10090	Mus musculus	Fragment	(Q79)	79
HINT-393	HINT:393	PubMed	RAP74 did not associate with mutant or wild-type Htt as shown in a co-immunoprecipitation using COS7 cells.	393	PubMed:16377565		Full-length			overexpression	pcDNA3-Flag	CMV promoter	FLAG	N-terminal		9606	Homo sapiens	2962	GTF2F1	2962	GTF2F1	anti tag coimmunoprecipitation	western blot	anti-FLAG (M2)		Sigma	anti-FLAG (M2),Myc (9E10)		Sigma,Invitrogen	Cell Culture			COS-7		Non-Neuronal Cell Line										60711	Chlorocebus sabaeus	Fragment	1-480 aa (Q17)|1-480 aa (Q68)	17|68
HINT-392	HINT:392	PubMed	RAP30 strongly associated with mutant fragment Htt while was only weakly associated with wild-type Htt as shown in a co-immunoprecipitation using COS7 cells.	392	PubMed:16377565		Full-length			overexpression	pCMV-Tag3B	CMV promoter	FLAG	N-terminal	40-60 aa	9606	Homo sapiens	2963	GTF2F2	2963	GTF2F2	anti tag coimmunoprecipitation	western blot	anti-FLAG (M2)		Sigma	anti-FLAG (M2),Myc (9E10)		Sigma,Invitrogen	Cell Culture			COS-7		Non-Neuronal Cell Line										60711	Chlorocebus sabaeus	Fragment	1-480 aa (Q17)|1-480 aa (Q68)	17|68
HINT-394	HINT:394	PubMed	RAP30 is more strongly associated with mutant fragment Htt compared to wild-type Htt as shown in a GST pull down. Htt interactions with RAP30 is significantly enhanced by polyQ expansion and a proline rich region.	394	PubMed:16377565		Full-length								40-60 aa	9606	Homo sapiens	2963	GTF2F2	2963	GTF2F2	pull down	western blot				anti-RAP30	sc236	Santa Cruz Biotechnology	In vitro																	Fragment	1-171 aa (Q20) with proline|1-171 aa (Q51) with proline	20|51
HINT-390	HINT:390	PubMed	Mutant Htt interacts with the RAP30 subunit of TFIIF as shown in the mouse striatum of the knock in (KI) Htt exon 1 Q140 mouse line using co-immunoprecipitation .	390	PubMed:16377565		Full-length			endogenous					40-60 aa	10090	Mus musculus	68705	Gtf2f2	2963	GTF2F2	coimmunoprecipitation	western blot	anti-RAP30	sc236	Santa Cruz Biotechnology	anti-Htt			Mice		striatum				27409	CAG 140 KI	B6J.129S1-Htt<tm1Mfc>/140JChdi	C57BL/6J	MGI:2675580	Knock-in	32	Closely Related Mouse Line	Background and source unknown	10090	Mus musculus	Full-length	chimeric human/mouse exon 1 (Q140)	140
HINT-391	HINT:391	PubMed	Wild-type Htt does not interact with the RAP30 subunit of TFIIF as shown in the mouse striatum of the wild-type mouse line using co-immunoprecipitation .	391	PubMed:16377565		Full-length			endogenous						10090	Mus musculus	68705	Gtf2f2	2963	GTF2F2	coimmunoprecipitation	western blot	anti-RAP30	sc236	Santa Cruz Biotechnology	anti-Htt			Mice		striatum					WT								10090	Mus musculus	Full-length	(Q7)	7
HINT-395	HINT:395	PubMed	Sp1 is more strongly associated with mutant fragment Htt compared to wild-type Htt as shown in a GST pull down. Htt interactions with Sp1 is significantly enhanced by polyQ expansion and a proline rich region.	395	PubMed:16377565		Full-length									9606	Homo sapiens	6667	SP1	6667	SP1	pull down	western blot							In vitro																	Fragment	1-171 aa (Q20) with proline|1-171 aa (Q51) with proline	20|51
HINT-396	HINT:396	PubMed	TAF4 binds fragment Htt as shown in a GST pull down. Htt interactions with TAF4 is not dependent on polyQ expansion but is enhanced by a proline rich region.	396	PubMed:16377565		Full-length						GST			9606	Homo sapiens	6874	TAF4	6874	TAF4	pull down	western blot							In vitro																	Fragment	1-171 aa (Q20) with proline|1-171 aa (Q51) with proline	20|51
HINT-1041	HINT:1041	PubMed	Staining for mutant Htt (MW2 monoclonal antibody) was present in Huntington's disease brain samples but not in control brain samples. Double-labeling immunofluorescence analysis of Htt and NAKAP in Huntington's disease cortical neurons. Both mutant Htt and NAKAP were localized to specific neuronal nuclei and exhibited overlapping staining patterns.	1041	PubMed:16391387		Full-length			endogenous						9606	Homo sapiens	26993	AKAP8L	26993	AKAP8L	fluorescent antibody technique	confocal microscopy	anti-HTT (MW2),anti-NAKAP						Human	Huntington's disease	frontal cortex													9606	Homo sapiens	Full-length	not specified
HINT-1043	HINT:1043	PubMed	NAKAP copurify with huntingtin in the nuclear matrix that was isolated from Huntington's disease brain.	1043	PubMed:16391387		Full-length			endogenous						9606	Homo sapiens	26993	AKAP8L	26993	AKAP8L	biochemical	western blot				anti-HTT (MW2),anti-NAKAP			Human	Huntington's disease	frontal cortex													9606	Homo sapiens	Full-length	not specified
HINT-1042	HINT:1042	PubMed	HypA copurify with huntingtin in the nuclear matrix that was isolated from Huntington's disease brain.	1042	PubMed:16391387		Full-length			endogenous						9606	Homo sapiens	55660	PRPF40A	55660	PRPF40A	biochemical	western blot				anti-HTT (MW2),anti-HYPA			Human	Huntington's disease	frontal cortex													9606	Homo sapiens	Full-length	not specified
HINT-61	HINT:61	PubMed	Endogenous CBP clearly bound to httex1p-Q74, while only a very weak binding could be seen with httex1p-Q23 in PC12 cells.	61	PubMed:16456924		Full-length			endogenous						10116	Rattus norvegicus	54244	Crebbp	1387	CREBBP	anti tag coimmunoprecipitation	western blot	anti-GFP		Santa Cruz Biotechnology	anti-CBP (A22)		Santa Cruz Biotechnology	Cell Culture			PC-12		Neuronal Cell Line										10116	Rattus norvegicus	Fragment	exon 1 (Q23)|exon 1 (Q74)	23|74
HINT-62	HINT:62	PubMed	p300 bound neither to httex1p-Q74 (htt exon 1 with expanded polyglutamine repeats) nor to httex1p-Q23 (hht exon 1 with wild-type polyglutamine repeats) in PC12 cells.	62	PubMed:16456924		Full-length			endogenous						10116	Rattus norvegicus	170915	Ep300	2033	EP300	anti tag coimmunoprecipitation	western blot	anti-GFP		Santa Cruz Biotechnology	anti-p300 (N15)		Santa Cruz Biotechnology	Cell Culture			PC-12		Neuronal Cell Line										10116	Rattus norvegicus	Fragment	exon 1 (Q23)|exon 1 (Q74)	23|74
HINT-63	HINT:63	PubMed	Authors directly demonstrate in vitro protein binding of GAPDH to an N-terminal fragment of Htt (His-Htt-N171-23Q).	63	PubMed:16492755		Full-length									9606	Homo sapiens	2597	GAPDH	2597	GAPDH	pull down	western blot				anti-His			In vitro																	Fragment	1-171 aa (Q23)	23
HINT-64	HINT:64	PubMed	Protein binding of GAPDH to an N-terminal fragment of Htt (1-427 aa) authors confirmed in a yeast two-hybrid assay.	64	PubMed:16492755		Fragment			overexpression						9606	Homo sapiens	2597	GAPDH	2597	GAPDH	two hybrid								Yeast															559292	Saccharomyces cerevisiae S288C	Fragment	1-427 aa (Q23)	23
HINT-7150	HINT:7150	PubMed	Co-immunoprecipitation of HIP14 and htt from brains of YAC128 mice demonstrated a weaker interaction between mutant htt and HIP14.	7150	PubMed:16699508		Full-length			endogenous						10090	Mus musculus	320150	Zdhhc17	23390	ZDHHC17	coimmunoprecipitation	western blot	anti-HIP14			anti-Htt (1HU-4C8)	MAB2166	Chemicon	Mice		brain					YAC128	FVB/N-Tg(YAC128)#Hay	FVB/N	MGI:5432149	Transgene	109	YAC128 umbrella	Unidentified YAC128 line	10090	Mus musculus	Full-length	(Q128)	128
HINT-7151	HINT:7151	PubMed	Co-immunoprecipitation of HIP14 and htt from brains of YAC18 mice demonstrated a weaker interaction between htt and HIP14.	7151	PubMed:16699508		Full-length			endogenous						10090	Mus musculus	320150	Zdhhc17	23390	ZDHHC17	coimmunoprecipitation	western blot	anti-HIP14			anti-Htt (1HU-4C8)	MAB2166	Chemicon	Mice		brain					YAC18		FVB/N	MGI:3829789	Transgene	125	Closely Related Mouse Line	Background and source unknown	10090	Mus musculus	Full-length	(Q18)	18
HINT-681	HINT:681	PubMed	CBP and Htt were found to colocalize in Ht22 cells and depletion of endogenous CBP parallels toxicity due to expressing mutant Htt.	681	PubMed:16766198		Full-length			endogenous						10090	Mus musculus	12914	Crebbp	1387	CREBBP	fluorescent antibody technique	confocal microscopy	anti-CBP,anti-FLAG		Santa Cruz Biotechnology				Cell Culture			HT22		Neuronal Cell Line										10090	Mus musculus	Fragment	exon 1 (Q76)	76
HINT-7165	HINT:7165	PubMed	Recruitment of 25Q htt exon 1 proteins into inclusions formed by 103Q htt exon 1 is independent of the amino acid sequences flanking the polyQ stretch.	7165	PubMed:16832049		Fragment	exon 1 (Q103)	103	overexpression		GAL1 promoter	FLAG,RFP	N-terminal,C-terminal		9606	Homo sapiens	3064	HTT	3064	HTT	fluorescence microscopy								Yeast															559292	Saccharomyces cerevisiae S288C	Fragment	exon 1 (Q25)	25
HINT-7166	HINT:7166	PubMed	Def1 modulate polyQ toxicity colocalize with 103Q htt proteins.	7166	PubMed:16832049		Full-length			overexpression			GFP			559292	Saccharomyces cerevisiae S288C	853811	DEF1			fluorescence microscopy								Yeast															559292	Saccharomyces cerevisiae S288C	Fragment	exon 1 (Q103)	103
HINT-7167	HINT:7167	PubMed	Yir003w modulate polyQ toxicity colocalize with 103Q htt proteins.	7167	PubMed:16832049		Full-length			overexpression			GFP			559292	Saccharomyces cerevisiae S288C	854819	AIM21			fluorescence microscopy								Yeast															559292	Saccharomyces cerevisiae S288C	Fragment	exon 1 (Q103)	103
HINT-679	HINT:679	PubMed	Interaction between full-length Htt and GASP2 was confirmed by co-immunoprecipitation in COS1 cells.	679	PubMed:16835690		Full-length			overexpression	pTLHA1		HA	N-terminal	700-883 aa	9606	Homo sapiens	114928	GPRASP2	114928	GPRASP2	coimmunoprecipitation	western blot	anti-Htt (4C8)		Chemicon	anti-HA (12CA-5)		Roche	Cell Culture			COS-1		Non-Neuronal Cell Line										60711	Chlorocebus sabaeus	Fragment	1-510 aa (Q17)|1-510 aa (Q71)	17|71
HINT-680	HINT:680	PubMed	Colocalization of endogenous Htt and endogenous GASP2 in mammalian cells under more normal physiological conditions supports interaction between proteins observed in Yeast 2 Hybrid and co-immunoprecipitation .	680	PubMed:16835690		Full-length			endogenous					700-883 aa	9606	Homo sapiens	114928	GPRASP2	114928	GPRASP2	fluorescent antibody technique	confocal microscopy	anti-GASP2,anti-Htt (4C8)		in house,Chemicon				Cell Culture			SH-SY5Y		Neuronal Cell Line										9606	Homo sapiens	Full-length	not specified
HINT-678	HINT:678	PubMed	Yeast two hybrid demonstrated an interaction between the GASP2 C-terminus and Htt N-terminus + PolyQ fragments. Suggested that an elongated polyQ sequence in htt enhances binding.	678	PubMed:16835690		Fragment	700-883 aa		overexpression					700-883 aa	9606	Homo sapiens	114928	GPRASP2	114928	GPRASP2	two hybrid	beta galactosidase complementation							Yeast															559292	Saccharomyces cerevisiae S288C	Fragment	1-506 aa (Q23)|1-320 aa (Q23)|166-506 aa|1-92 aa (Q20)|1-82 aa (Q51)	23|23|0|20|51
HINT-1898	HINT:1898	PubMed	HR23B accumulates in inclusion from Huntington's disease patients.	1898	PubMed:16860562		Full-length			endogenous						9606	Homo sapiens	5887	RAD23B	5887	RAD23B	immunohistochemistry	imaging technique	anti-HR23B		in house				Human	Huntington's disease	caudate nucleus													9606	Homo sapiens	Full-length	not specified
HINT-1899	HINT:1899	PubMed	Sp1 only interacts with the soluble form of mutant HTT, not the aggregated in HEK293 cells.	1899	PubMed:17012230		Full-length			endogenous						9606	Homo sapiens	6667	SP1	6667	SP1	coimmunoprecipitation	western blot	anti-Sp1	S9809	Sigma	anti-Htt (EM48),anti-Sp1			Cell Culture			HEK293T		Non-Neuronal Cell Line										9606	Homo sapiens	Fragment	1-67 (Q72)|1-212 (Q72)|1-508 (Q72)	72|72|72
HINT-1902	HINT:1902	PubMed	Sp1 only interacts with the soluble form of mHTT, not the aggregated. In cerebral cortex of HdhQ150 knock-in mice.	1902	PubMed:17012230		Full-length			endogenous						10090	Mus musculus	20683	Sp1	6667	SP1	coimmunoprecipitation	western blot	anti-Sp1	S9809	Sigma	anti-Htt,anti-Sp1			Mice		cerebral cortex				4595	HdhQ150	B6.129P2-Htt<tm2Detl>/150J	C57BL/6J	MGI:2177757	Knock-in	41	Closely Related Mouse Line	Background and source unknown	10090	Mus musculus	Full-length	chimeric human/mouse exon 1 (Q150)	150
HINT-1901	HINT:1901	PubMed	Sp1 only interacts with the soluble form of mHTT, not the aggregated in the cerebral cortex of N171-82Q transgenic mice.	1901	PubMed:17012230		Full-length			endogenous						10090	Mus musculus	20683	Sp1	6667	SP1	coimmunoprecipitation	western blot	anti-Sp1	S9809	Sigma	anti-Htt,anti-Sp1			Mice		cerebral cortex				3627	N171-82Q	B6C3-Tg(HD82Gln)81Dbo/J	C3H/HeJ x C57Bl/6J (C3H/B6 mixed)	MGI:2670626	Transgene	16	Closely Related Mouse Line	Background and source unknown	10090	Mus musculus	Fragment	1-171 aa (Q82)	82
HINT-1900	HINT:1900	PubMed	Sp1 only interacts with the soluble form of mutant HTT, not the aggregated in the cerebral cortex of R6/2 transgenic mice.	1900	PubMed:17012230		Full-length			endogenous						10090	Mus musculus	20683	Sp1	6667	SP1	coimmunoprecipitation	western blot	anti-Sp1	S9809	Sigma	anti-Htt,anti-Sp1			Mice		cerebral cortex				2810	R6/2	B6CBA-Tg(HDexon1)62Gpb/1J	CBA x C57BL/6	MGI:2386951	Transgene	5	Closely Related Mouse Line	CAG discrepancy and source unknown	10090	Mus musculus	Fragment	exon 1 (Q150)	150
HINT-1904	HINT:1904	PubMed	A physical interaction between endogenous huntingtin and active caspase-3 was shown.	1904	PubMed:17124493		Full-length			endogenous						10090	Mus musculus	12367	Casp3	836	CASP3	coimmunoprecipitation	western blot	anti-Htt (1HU-4C8)	MAB2166	Chemicon	anti-caspase 3	9662	Cell Signaling	Cell Culture			Neuro-2a		Neuronal Cell Line										10090	Mus musculus	Full-length	not specified
HINT-1903	HINT:1903	PubMed	The full-length huntingtin and mutant huntingtin were first purified from in vitro-translated lysate. The purified proteins were then incubated with purified recombinant caspase-3. The bound caspase-3 was detected by Western blot.	1903	PubMed:17124493		Full-length									9606	Homo sapiens	836	CASP3	836	CASP3	biochemical	western blot				anti-caspase 3,anti-Htt (1HU-4C8)	9662,MAB2166	Cell Signaling,Chemicon	In vitro																	Full-length	not specified|not specified	N/A|N/A
HINT-65	HINT:65	PubMed	Hrd1 interacts with and ubiquitinates huntingtin in HEK293 cells. Interaction of Hrd1 with N-terminal huntingtin was found to be independent of the length of the polyglutamine tract.	65	PubMed:17141218		Full-length			overexpression			Myc			9606	Homo sapiens	84447	SYVN1	84447	SYVN1	anti tag coimmunoprecipitation	western blot	anti-FLAG (M2)		Sigma	anti-Myc			Cell Culture			HEK293		Non-Neuronal Cell Line										9606	Homo sapiens	Fragment	1-558 aa (Q17)|1-558 aa (Q138)	17|138
HINT-66	HINT:66	PubMed	Co-localization of Hrd1 and GFP-72Q in SHSY5Y cells was shown.	66	PubMed:17141218		Full-length			overexpression	pcDNA3.1	CMV promoter	FLAG	C-terminal		9606	Homo sapiens	84447	SYVN1	84447	SYVN1	fluorescent antibody technique	fluorescence microscopy	anti-FLAG						Cell Culture			SH-SY5Y		Neuronal Cell Line										9606	Homo sapiens	Fragment	exon 1 (Q72)	72
HINT-1906	HINT:1906	PubMed	Confocal imaging revealed that caveolin-1 (cav1) interacts with mutant Huntingtin in YAC72 primary striatal neurons cultures.	1906	PubMed:17142251		Full-length			endogenous						10090	Mus musculus	12389	Cav1	857	CAV1	fluorescent antibody technique	fluorescence microscopy	anti-Sp1	H-97	Santa Cruz Biotechnology				Cell Culture				striatum neuron	Primary Neuron	3640	YAC72	FVB/NJ-Tg(YAC72)2511Hay/J	FVB/NJ	MGI:2429756	Transgene	23	Closely Related Mouse Line	Source unknown	10090	Mus musculus	Full-length	(Q72)	72
HINT-1908	HINT:1908	PubMed	Caveolin-1 (cav1) interacts with mutant Huntingtin in YAC72 primary striatal neurons cultures. This interaction was shown by co-immunoprecipitation.	1908	PubMed:17142251		Full-length			endogenous						10090	Mus musculus	12389	Cav1	857	CAV1	coimmunoprecipitation	western blot	anti-Htt	2170	Chemicon	anti-cav1	H-97	Santa Cruz Biotechnology	Cell Culture				striatum neuron	Primary Neuron	3640	YAC72	FVB/NJ-Tg(YAC72)2511Hay/J	FVB/NJ	MGI:2429756	Transgene	23	Closely Related Mouse Line	Source unknown	10090	Mus musculus	Full-length	(Q72)	72
HINT-1905	HINT:1905	PubMed	Confocal imaging revealed that caveolin-1 (cav1) interacts with Huntingtin in primary striatal neurons cultures from control mice.	1905	PubMed:17142251		Full-length			endogenous						10090	Mus musculus	12389	Cav1	857	CAV1	fluorescent antibody technique	fluorescence microscopy	anti-Sp1	H-97	Santa Cruz Biotechnology				Cell Culture				striatum neuron	Primary Neuron										10090	Mus musculus	Full-length	(Q7)	7
HINT-1907	HINT:1907	PubMed	Caveolin-1 (cav1) interacts with Huntingtin in primary striatal neurons cultures from control mice. This interaction was shown by co-immunoprecipitation.	1907	PubMed:17142251		Full-length			endogenous						10090	Mus musculus	12389	Cav1	857	CAV1	coimmunoprecipitation	western blot	anti-Htt	2170	Chemicon				Cell Culture				striatum neuron	Primary Neuron										10090	Mus musculus	Full-length	(Q7)	7
HINT-1909	HINT:1909	PubMed	GST- cav1 pull-down from striatal tissue lysates from transgenic YAC72 mice.	1909	PubMed:17142251		Full-length						GST			10090	Mus musculus	12389	Cav1	857	CAV1	pull down	western blot				anti-Htt (1HU-4C8)	MAB2166	Chemicon	In vitro		striatum				3640	YAC72	FVB/NJ-Tg(YAC72)2511Hay/J	FVB/NJ	MGI:2429756	Transgene	23	Closely Related Mouse Line	Source unknown	10090	Mus musculus	Full-length	(Q72)	72
HINT-9344	HINT:9344	PubMed	GST- cav1 pull-down from striatal neuron cell lysates from transgenic YAC72 mice.	9344	PubMed:17142251		Full-length						GST			10090	Mus musculus	12389	Cav1	857	CAV1	pull down	western blot				anti-Htt (1HU-4C8)	MAB2166	Chemicon	In vitro				striatum neuron	Primary Neuron	3640	YAC72	FVB/NJ-Tg(YAC72)2511Hay/J	FVB/NJ	MGI:2429756	Transgene	23	Closely Related Mouse Line	Source unknown	10090	Mus musculus	Full-length	(Q72)	72
HINT-1910	HINT:1910	PubMed	GST- cav1 pull-down from striatal tissue lysates from control (FVB/N) mice.	1910	PubMed:17142251		Full-length						GST			10090	Mus musculus	12389	Cav1	857	CAV1	pull down	western blot				anti-Htt (1HU-4C8)	MAB2166	Chemicon	In vitro		striatum													10090	Mus musculus	Full-length	not specified
HINT-9345	HINT:9345	PubMed	GST- cav1 pull-down from striatal neuron cell lysates from control (FVB/N) mice.	9345	PubMed:17142251		Full-length						GST			10090	Mus musculus	12389	Cav1	857	CAV1	pull down	western blot				anti-Htt (1HU-4C8)	MAB2166	Chemicon	In vitro				striatum neuron	Primary Neuron										10090	Mus musculus	Full-length	not specified
HINT-1045	HINT:1045	PubMed	To identify which portion of the Htt PRR region (residues 41-80) is responsible for the interaction with the SH3 domain, this region was subdivided into three peptide parts, corresponding to the N-terminal (Pept-1; 46-54), central (Pept-2; 56-65), and C-terminal (Pept-3; 72-80) portions of Htt PRR. PACSIN1-SH3 only bind to Pept-2, not to Pept-1 or Pept-3.	1045	PubMed:17161366		Full-length								SH3 domain	9606	Homo sapiens	29993	PACSIN1	29993	PACSIN1	pull down								In vitro																	Fragment	46-54 aa|56-65 aa|72-80 aa	N/A|N/A|N/A
HINT-1046	HINT:1046	PubMed	To identify which portion of the Htt PRR region (residues 41-80) is responsible for the interaction with the WW domain, this region was subdivided into three peptide parts, corresponding to the N-terminal (Pept-1; 46-54), central (Pept-2; 56-65), and C-terminal (Pept-3; 72-80) portions of Htt PRR. HYPA-WW1-2 (the tandem domains of HYPA) binds to Pept-1 and Pept-3, but not to Pept-2.	1046	PubMed:17161366		Fragment	136-224 aa							WW1-2 domain	9606	Homo sapiens	55660	PRPF40A	55660	PRPF40A	pull down								In vitro																	Fragment	46-54 aa|56-65 aa|72-80 aa	N/A|N/A|N/A
HINT-1044	HINT:1044	PubMed	To identify which portion of the Htt PRR region (residues 41-80) is responsible for the interaction with the SH3 domain, this region was subdivided into three peptide parts, corresponding to the N-terminal (Pept-1; 46-54), central (Pept-2; 56-65), and C-terminal (Pept-3; 72-80) portions of Htt PRR. SH3GL3-SH3 only bind to Pept-2, not to Pept-1 or Pept-3.	1044	PubMed:17161366		Fragment	285-344 aa							SH3 domain	9606	Homo sapiens	6457	SH3GL3	6457	SH3GL3	pull down								In vitro																	Fragment	46-54 aa|56-65 aa|72-80 aa	N/A|N/A|N/A
HINT-1047	HINT:1047	PubMed	Entire Pept-1-2-3 is necessary for its specific binding to the SH3 domain. When it is shortened, it would loss its binding affinity and specificity. This binding specificity of Htt PRR for the SH3 domain might be required for regulating SH3-mediated interactions. The saturation curves for the chemical shift changes of three representative residues in SH3GL3-SH3 upon titration with Pept-1-2-3 are …	1047	PubMed:17161366		Fragment	285-344 aa							SH3 domain	9606	Homo sapiens	6457	SH3GL3	6457	SH3GL3	chemical shift perturbation								In vitro																	Fragment	46-54 aa|56-65 aa|72-80 aa|46-65 aa|56-80 aa|46-80 aa	N/A|N/A|N/A|N/A|N/A|N/A
HINT-1048	HINT:1048	PubMed	Mutation of Gln17 to Ala, which is located in the crucial RT loop, causes the binding ability to be reduced by about 3-fold (KD = 2.2 mM).	1048	PubMed:17161366		Fragment	285-344 aa (Q17A)							SH3 domain	9606	Homo sapiens	6457	SH3GL3	6457	SH3GL3	chemical shift perturbation								In vitro																	Fragment	46-80 aa
HINT-677	HINT:677	PubMed	C/EBPalpha was recruited into aggregates associated with mutant Htt expressed in R6/2 transgenic mice as shown using the filter retardation assay.	677	PubMed:17213233		Full-length			endogenous						10090	Mus musculus	12606	Cebpa	1050	CEBPA	filter trap assay	western blot				anti-C/EBPa,anti-Htt		Santa Cruz Biotechnology,Chemicon	Mice		liver					R6/2			MGI:2386951	Transgene	115	R6/2 umbrella	Unidentified R6/2 line	10090	Mus musculus	Fragment	exon 1 (Q120)	120
HINT-671	HINT:671	PubMed	HMGB1 colocalized with mutant Htt (exon 1 Q111) in HeLa cells observed by immunofluorescence.	671	PubMed:17384639		Full-length			endogenous						9606	Homo sapiens	3146	HMGB1	3146	HMGB1	fluorescent antibody technique	confocal microscopy	anti-HMGB1,anti-Htt	CAG53b	BD Biosciences				Cell Culture			HeLa		Non-Neuronal Cell Line										9606	Homo sapiens	Fragment	exon 1 (Q111)	111
HINT-669	HINT:669	PubMed	HMGB1 colocalized with mutant Htt (exon 1 Q111) in rat cortical neurons observed by immunofluorescence.	669	PubMed:17384639		Full-length			overexpression						10116	Rattus norvegicus	25459	Hmgb1	3146	HMGB1	fluorescent antibody technique	confocal microscopy	anti-HMGB1,anti-Htt	CAG53b	BD Biosciences				Cell Culture				neuron of cerebral cortex	Primary Neuron										10116	Rattus norvegicus	Fragment	exon 1 (Q111)	111
HINT-673	HINT:673	PubMed	Mutant (exon 1 Q111) but not normal (exon 1 Q20) Htt proteins coprecipitated with HMGB1 as shown by co-immunoprecipitation in HeLa cells.	673	PubMed:17384639		Full-length			overexpression	pEGFP-N1	CMV promoter	GFP	C-terminal		10116	Rattus norvegicus	25459	Hmgb1	3146	HMGB1	anti tag coimmunoprecipitation	western blot	anti-GFP		Clontech	anti-Htt (CAG53b)			Cell Culture			HeLa		Non-Neuronal Cell Line										9606	Homo sapiens	Fragment	exon 1(Q20)|exon 1 (Q111)	20|111
HINT-675	HINT:675	PubMed	Mutant (exon 1 Q111) but not normal (exon 1 Q20) Htt proteins interact with HMGB1 as shown by GST pull down in HeLa cells.	675	PubMed:17384639		Full-length						GST	N-terminal		10116	Rattus norvegicus	25459	Hmgb1	3146	HMGB1	pull down	western blot				anti-Htt (CAG53b)			In vitro			HeLa		Non-Neuronal Cell Line										9606	Homo sapiens	Fragment	exon 1 (Q20)|exon 1 (Q111)	20|111
HINT-672	HINT:672	PubMed	HMGB2 colocalized with mutant Htt (exon 1 Q111) in HeLa cells observed by immunofluorescence.	672	PubMed:17384639		Full-length			endogenous						9606	Homo sapiens	3148	HMGB2	3148	HMGB2	fluorescent antibody technique	confocal microscopy	anti-HMGB2,anti-Htt	CAG53b	BD Biosciences				Cell Culture			HeLa		Non-Neuronal Cell Line										9606	Homo sapiens	Fragment	exon 1 (Q111)	111
HINT-670	HINT:670	PubMed	HMGB2 colocalized with mutant Htt (exon 1 Q111) in rat cortical neurons observed by immunofluorescence.	670	PubMed:17384639		Full-length			overexpression						10116	Rattus norvegicus	29395	Hmgb2	3148	HMGB2	fluorescent antibody technique	confocal microscopy	anti-HMGB2,anti-Htt	CAG53b	BD Biosciences				Cell Culture				neuron of cerebral cortex	Primary Neuron										10116	Rattus norvegicus	Fragment	exon 1 (Q111)	111
HINT-674	HINT:674	PubMed	Mutant (exon 1 Q111) but not normal (exon 1 Q20) Htt proteins coprecipitated with HMGB2 as shown by co-immunoprecipitation in HeLa cells.	674	PubMed:17384639		Full-length			overexpression	pEGFP-N1	CMV promoter	GFP	C-terminal		10116	Rattus norvegicus	29395	Hmgb2	3148	HMGB2	anti tag coimmunoprecipitation	western blot	anti-GFP		Clontech	anti-Htt (CAG53b)			Cell Culture			HeLa		Non-Neuronal Cell Line										9606	Homo sapiens	Fragment	exon 1 (Q20)|exon 1 (Q111)	20|111
HINT-676	HINT:676	PubMed	Mutant (exon 1 Q111) but not normal (exon 1 Q20) Htt proteins interact with HMGB2 as shown by GST pull down in HeLa cells.	676	PubMed:17384639		Full-length						GST	N-terminal		10116	Rattus norvegicus	29395	Hmgb2	3148	HMGB2	pull down	western blot				anti-Htt (CAG53b)			In vitro			HeLa		Non-Neuronal Cell Line										9606	Homo sapiens	Fragment	exon 1 (Q20)|exon 1 (Q111)	20|111
HINT-483	HINT:483	PubMed	Large-scale screen to identify Htt fragment interaction proteins using a pull down approach identified high-confidence Htt-associated proteins. Lysates were prepared from mouse cardiac muscle tissue.	483	PubMed:17500595		Full-length			endogenous						10090	Mus musculus	11363	Acadl	33	ACADL	pull down	mass spectrometry							In vitro		cardiac muscle tissue													10090	Mus musculus	Fragment	1-90 aa (Q48)	48
HINT-572	HINT:572	PubMed	Large-scale screen to identify Htt fragment interaction proteins using a yeast two hybrid approach identified Htt interaction with ADD3.	572	PubMed:17500595		Full-length			overexpression						9606	Homo sapiens	120	ADD3	120	ADD3	two hybrid	mass spectrometry							Yeast															559292	Saccharomyces cerevisiae S288C	Fragment	1-450 aa (Q23)	23
HINT-484	HINT:484	PubMed	Large-scale screen to identify Htt fragment interaction proteins using a pull down approach identified high-confidence Htt-associated proteins. Lysates were prepared from mouse cardiac muscle tissue.	484	PubMed:17500595	fructose-bisphosphate aldolase A isoform 2	Full-length			endogenous						10090	Mus musculus	11674	Aldoa	226	ALDOA	pull down	mass spectrometry							In vitro		cardiac muscle tissue													10090	Mus musculus	Fragment	1-90 aa (Q48)	48
HINT-485	HINT:485	PubMed	Large-scale screen to identify Htt fragment interaction proteins using a pull down approach identified high-confidence Htt-associated proteins. Lysates were prepared from human brain tissue.	485	PubMed:17500595		Full-length			endogenous						9606	Homo sapiens	230	ALDOC	230	ALDOC	pull down	mass spectrometry							In vitro		brain													9606	Homo sapiens	Fragment	1-90 aa (Q48)	48
HINT-529	HINT:529	PubMed	Large-scale screen to identify Htt fragment interaction proteins using a pull down approach identified high-confidence Htt-associated proteins. Lysates were prepared from mouse cardiac muscle tissue.	529	PubMed:17500595		Full-length			endogenous						10090	Mus musculus	11647	Alpl	249	ALPL	pull down	mass spectrometry							In vitro		cardiac muscle tissue													10090	Mus musculus	Fragment	1-90 aa (Q48)	48
HINT-486	HINT:486	PubMed	Large-scale screen to identify Htt fragment interaction proteins using a pull down approach identified high-confidence Htt-associated proteins. Lysates were prepared from mouse cardiac muscle tissue.	486	PubMed:17500595	adenosine monophosphate deaminase 1 (isoform M) isoform 1	Full-length			endogenous						10090	Mus musculus	229665	Ampd1	270	AMPD1	pull down	mass spectrometry							In vitro		cardiac muscle tissue													10090	Mus musculus	Fragment	1-90 aa (Q48)	48
HINT-454	HINT:454	PubMed	Large-scale screen to identify Htt fragment interaction proteins using a pull down approach identified high-confidence Htt-associated proteins. Lysates were prepared from mouse cardiac muscle tissue.	454	PubMed:17500595		Full-length			endogenous						10090	Mus musculus	11754	Aoc3	8639	AOC3	pull down	mass spectrometry							In vitro		cardiac muscle tissue													10090	Mus musculus	Fragment	1-90 aa (Q48)	48
HINT-608	HINT:608	PubMed	Large-scale screen to identify Htt fragment interaction proteins using a yeast two hybrid approach identified Htt interaction with AP2A2.	608	PubMed:17500595		Full-length			overexpression						9606	Homo sapiens	161	AP2A2	161	AP2A2	two hybrid	mass spectrometry							Yeast															559292	Saccharomyces cerevisiae S288C	Fragment	1-450 aa (Q55)	55
HINT-590	HINT:590	PubMed	Large-scale screen to identify Htt fragment interaction proteins using a yeast two hybrid approach identified Htt interaction with APBB2.	590	PubMed:17500595		Full-length			overexpression						9606	Homo sapiens	323	APBB2	323	APBB2	two hybrid	mass spectrometry							Yeast															559292	Saccharomyces cerevisiae S288C	Fragment	1-450 aa (Q23)|1-450 aa (Q55)|1-740 aa (Q55)	23|55|55
HINT-553	HINT:553	PubMed	Large-scale screen to identify Htt fragment interaction proteins using a yeast two hybrid approach identified Htt interaction with API5.	553	PubMed:17500595		Full-length			overexpression						9606	Homo sapiens	8539	API5	8539	API5	two hybrid	mass spectrometry							Yeast															559292	Saccharomyces cerevisiae S288C	Fragment	1-450 aa (Q55)	55
HINT-591	HINT:591	PubMed	Large-scale screen to identify Htt fragment interaction proteins using a yeast two hybrid approach identified Htt interaction with ARHGAP24.	591	PubMed:17500595		Full-length			overexpression						9606	Homo sapiens	83478	ARHGAP24	83478	ARHGAP24	two hybrid	mass spectrometry							Yeast															559292	Saccharomyces cerevisiae S288C	Fragment	1-90 aa (Q23)|1-90 aa (Q75)|1-90 aa (Q97)|1-450 aa (Q23)|1-450 aa (Q55)|1-740 aa (Q23)|1-740 aa (Q55)|640-1100 aa	23|75|97|23|55|23|55|N/A
HINT-592	HINT:592	PubMed	Large-scale screen to identify Htt fragment interaction proteins using a yeast two hybrid approach identified Htt interaction with ARHGAP25.	592	PubMed:17500595		Full-length			overexpression						9606	Homo sapiens	9938	ARHGAP25	9938	ARHGAP25	two hybrid	mass spectrometry							Yeast															559292	Saccharomyces cerevisiae S288C	Fragment	1-450 aa (Q23)|1-740 aa (Q23)	23|23
HINT-487	HINT:487	PubMed	Large-scale screen to identify Htt fragment interaction proteins using a pull down approach identified high-confidence Htt-associated proteins. Lysates were prepared from HeLa cell line.	487	PubMed:17500595		Full-length			endogenous						9606	Homo sapiens	444	ASPH	444	ASPH	pull down	mass spectrometry							In vitro			HeLa		Non-Neuronal Cell Line										9606	Homo sapiens	Fragment	1-90 aa (Q48)	48
HINT-533	HINT:533	PubMed	Large-scale screen to identify Htt fragment interaction proteins using a pull down approach identified high-confidence Htt-associated proteins. Lysates were prepared from mouse cardiac muscle tissue.	533	PubMed:17500595		Full-length			endogenous						10090	Mus musculus	65973	Asph	444	ASPH	pull down	mass spectrometry							In vitro		cardiac muscle tissue													10090	Mus musculus	Fragment	1-90 aa (Q48)	48
HINT-419	HINT:419	PubMed	Large-scale screen to identify Htt fragment interaction proteins using a pull down approach identified high-confidence Htt-associated proteins. Lysates were prepared from mouse brain tissue.	419	PubMed:17500595		Full-length			endogenous						10090	Mus musculus	11931	Atp1b1	481	ATP1B1	pull down	mass spectrometry							In vitro		brain													10090	Mus musculus	Fragment	1-90 aa (Q48)	48
HINT-420	HINT:420	PubMed	Large-scale screen to identify Htt fragment interaction proteins using a pull down approach identified high-confidence Htt-associated proteins. Lysates were prepared from mouse cardiac muscle tissue.	420	PubMed:17500595		Full-length			endogenous						10090	Mus musculus	66043	Atp5d	513	ATP5F1D	pull down	mass spectrometry							In vitro		cardiac muscle tissue													10090	Mus musculus	Fragment	1-90 aa (Q48)	48
HINT-421	HINT:421	PubMed	Large-scale screen to identify Htt fragment interaction proteins using a pull down approach identified high-confidence Htt-associated proteins. Lysates were prepared from mouse cardiac muscle tissue.	421	PubMed:17500595		Full-length			endogenous						10090	Mus musculus	28080	Atp5o	539	ATP5PO	pull down	mass spectrometry							In vitro		cardiac muscle tissue													10090	Mus musculus	Fragment	1-90 aa (Q48)	48
HINT-593	HINT:593	PubMed	Large-scale screen to identify Htt fragment interaction proteins using a yeast two hybrid approach identified Htt interaction with BAIAP2.	593	PubMed:17500595		Full-length			overexpression						9606	Homo sapiens	10458	BAIAP2	10458	BAIAP2	two hybrid	mass spectrometry							Yeast															559292	Saccharomyces cerevisiae S288C	Fragment	1-450 aa (Q55)|1-90 aa (Q23)	55|23
HINT-403	HINT:403	PubMed	Large-scale screen to identify Htt fragment interaction proteins using a pull down approach identified high-confidence Htt-associated proteins. Lysates were prepared from human brain tissue.	403	PubMed:17500595		Full-length			endogenous						9606	Homo sapiens	10409	BASP1	10409	BASP1	pull down	mass spectrometry							In vitro		brain													9606	Homo sapiens	Fragment	1-90 aa (Q48)	48
HINT-9335	HINT:9335	PubMed	Large-scale screen to identify Htt fragment interaction proteins using a pull down approach identified high-confidence Htt-associated proteins. Lysates were prepared from M17 (neuroblastoma) cell line.	9335	PubMed:17500595		Full-length			endogenous						9606	Homo sapiens	10409	BASP1	10409	BASP1	pull down	mass spectrometry							In vitro			SK-N-BE(2)-M17		Neuronal Cell Line										9606	Homo sapiens	Fragment	1-90 aa (Q48)	48
HINT-612	HINT:612	PubMed	Large-scale screen to identify Htt fragment interaction proteins using a yeast two hybrid approach identified Htt interaction with BAZ1A.	612	PubMed:17500595		Full-length			overexpression						9606	Homo sapiens	11177	BAZ1A	11177	BAZ1A	two hybrid	mass spectrometry							Yeast															559292	Saccharomyces cerevisiae S288C	Fragment	1-90 aa (Q97)|1-450 aa (Q23)|1-450 aa (Q55)|1-740 aa (Q23)	97|23|55|23
HINT-402	HINT:402	PubMed	Large-scale screen to identify Htt fragment interaction proteins using a pull down approach identified high-confidence Htt-associated proteins. Lysates were prepared from HEK293 cell line.	402	PubMed:17500595		Full-length			endogenous						9606	Homo sapiens	10134	BCAP31	10134	BCAP31	pull down	mass spectrometry							In vitro			HEK293		Non-Neuronal Cell Line										9606	Homo sapiens	Fragment	1-90 aa (Q48)	48
HINT-613	HINT:613	PubMed	Large-scale screen to identify Htt fragment interaction proteins using a yeast two hybrid approach identified Htt interaction with BZW2.	613	PubMed:17500595		Full-length			overexpression						9606	Homo sapiens	28969	BZW2	28969	BZW2	two hybrid	mass spectrometry							Yeast															559292	Saccharomyces cerevisiae S288C	Fragment	1-450 aa (Q55)	55
HINT-488	HINT:488	PubMed	Large-scale screen to identify Htt fragment interaction proteins using a pull down approach identified high-confidence Htt-associated proteins. Lysates were prepared from human brain tissue.	488	PubMed:17500595		Full-length			endogenous						9606	Homo sapiens	762	CA4	762	CA4	pull down	mass spectrometry							In vitro		brain													9606	Homo sapiens	Fragment	1-90 aa (Q48)	48
HINT-422	HINT:422	PubMed	Large-scale screen to identify Htt fragment interaction proteins using a pull down approach identified high-confidence Htt-associated proteins. Lysates were prepared from mouse cardiac muscle tissue.	422	PubMed:17500595		Full-length			endogenous						10090	Mus musculus	12293	Cacna2d1	781	CACNA2D1	pull down	mass spectrometry							In vitro		cardiac muscle tissue													10090	Mus musculus	Fragment	1-90 aa (Q48)	48
HINT-662	HINT:662	PubMed	For further in vivo validation of Htt-fragment protein interactions in mammalian tissue, authors performed co-immunoprecipitation experiments from brains of mice expressing a 128 Q full length YAC transgene to confirm interaction between Htt and CACNA2D1. Stronger association for mutant Htt (Q128) compared to wild-type Htt (Q7) was established.	662	PubMed:17500595		Full-length			endogenous						10090	Mus musculus	12293	Cacna2d1	781	CACNA2D1	coimmunoprecipitation	western blot	anti-Htt (1HU-4C8)	MAB2166	Chemicon	anti-Htt (BKP1),anti-CACNA2D1	CS105	Chemicon,Sigma	Mice		brain					YAC128	FVB/N-Tg(YAC128)#Hay	FVB/N	MGI:5432149	Transgene	109	YAC128 umbrella	Unidentified YAC128 line	10090	Mus musculus	Full-length	(Q128)	128
HINT-661	HINT:661	PubMed	For further in vivo validation of Htt-fragment protein interactions in mammalian tissue, authors performed co-immunoprecipitation experiments from brains of wild-type mice to confirm interaction between Htt and CACNA2D1.	661	PubMed:17500595		Full-length			endogenous						10090	Mus musculus	12293	Cacna2d1	781	CACNA2D1	coimmunoprecipitation	western blot	anti-Htt (1HU-4C8)	MAB2166	Chemicon	anti-Htt (BKP1),anti-CACNA2D1	CS105	Chemicon,Sigma	Mice		brain					WT								10090	Mus musculus	Full-length	(Q7)	7
HINT-544	HINT:544	PubMed	Large-scale screen to identify Htt fragment interaction proteins using a pull down approach identified high-confidence Htt-associated proteins. Lysates were prepared from mouse cardiac muscle tissue.	544	PubMed:17500595		Full-length			endogenous						10090	Mus musculus	19285	Cavin1	284119	CAVIN1	pull down	mass spectrometry							In vitro		cardiac muscle tissue													10090	Mus musculus	Fragment	1-90 aa (Q48)	48
HINT-649	HINT:649	PubMed	Large-scale screen to identify Htt fragment interaction proteins using a yeast two hybrid approach identified Htt interaction with KIAA1212.	649	PubMed:17500595		Full-length			overexpression						9606	Homo sapiens	55704	CCDC88A	55704	CCDC88A	two hybrid	mass spectrometry							Yeast															559292	Saccharomyces cerevisiae S288C	Fragment	1-450 aa (Q23)	23
HINT-418	HINT:418	PubMed	Large-scale screen to identify Htt fragment interaction proteins using a pull down approach identified high-confidence Htt-associated proteins. Lysates were prepared from HEK293 cell line.	418	PubMed:17500595		Full-length			endogenous						9606	Homo sapiens	908	CCT6A	908	CCT6A	pull down	mass spectrometry							In vitro			HEK293		Non-Neuronal Cell Line										9606	Homo sapiens	Fragment	1-90 aa (Q48)	48
HINT-417	HINT:417	PubMed	Large-scale screen to identify Htt fragment interaction proteins using a pull down approach identified high-confidence Htt-associated proteins. Lysates were prepared from HEK293 cell line.	417	PubMed:17500595		Full-length			endogenous						9606	Homo sapiens	10694	CCT8	10694	CCT8	pull down	mass spectrometry							In vitro			HEK293		Non-Neuronal Cell Line										9606	Homo sapiens	Fragment	1-90 aa (Q48)	48
HINT-456	HINT:456	PubMed	Large-scale screen to identify Htt fragment interaction proteins using a pull down approach identified high-confidence Htt-associated proteins. Lysates were prepared from mouse cardiac muscle tissue.	456	PubMed:17500595		Full-length			endogenous						10090	Mus musculus	12491	Cd36	948	CD36	pull down	mass spectrometry							In vitro		cardiac muscle tissue													10090	Mus musculus	Fragment	1-90 aa (Q48)	48
HINT-545	HINT:545	PubMed	Large-scale screen to identify Htt fragment interaction proteins using a pull down approach identified high-confidence Htt-associated proteins. Lysates were prepared from human brain tissue.	545	PubMed:17500595		Full-length			endogenous						9606	Homo sapiens	966	CD59	966	CD59	pull down	mass spectrometry							In vitro		brain													9606	Homo sapiens	Fragment	1-90 aa (Q48)	48
HINT-455	HINT:455	PubMed	Large-scale screen to identify Htt fragment interaction proteins using a pull down approach identified high-confidence Htt-associated proteins. Lysates were prepared from mouse cardiac muscle tissue.	455	PubMed:17500595		Full-length			endogenous						10090	Mus musculus	12554	Cdh13	1012	CDH13	pull down	mass spectrometry							In vitro		cardiac muscle tissue													10090	Mus musculus	Fragment	1-90 aa (Q48)	48
HINT-644	HINT:644	PubMed	Large-scale screen to identify Htt fragment interaction proteins using a yeast two hybrid approach identified Htt interaction with FLJ13386.	644	PubMed:17500595		Full-length			overexpression						9606	Homo sapiens	80254	CEP63	80254	CEP63	two hybrid	mass spectrometry							Yeast															559292	Saccharomyces cerevisiae S288C	Fragment	1-450 aa (Q23)	23
HINT-546	HINT:546	PubMed	Large-scale screen to identify Htt fragment interaction proteins using a pull down approach identified high-confidence Htt-associated proteins. Lysates were prepared from HEK293 cell line.	546	PubMed:17500595		Full-length			endogenous						9606	Homo sapiens	51142	CHCHD2	51142	CHCHD2	pull down	mass spectrometry							In vitro			HEK293		Non-Neuronal Cell Line										9606	Homo sapiens	Fragment	1-90 aa (Q48)	48
HINT-547	HINT:547	PubMed	Large-scale screen to identify Htt fragment interaction proteins using a pull down approach identified high-confidence Htt-associated proteins. Lysates were prepared from mouse cardiac muscle tissue.	547	PubMed:17500595		Full-length			endogenous						10090	Mus musculus	14004	Chchd2	51142	CHCHD2	pull down	mass spectrometry							In vitro		cardiac muscle tissue													10090	Mus musculus	Fragment	1-90 aa (Q48)	48
HINT-548	HINT:548	PubMed	Large-scale screen to identify Htt fragment interaction proteins using a pull down approach identified high-confidence Htt-associated proteins. Lysates were prepared from mouse cardiac muscle tissue.	548	PubMed:17500595		Full-length			endogenous						10090	Mus musculus	66075	Chchd3	54927	CHCHD3	pull down	mass spectrometry							In vitro		cardiac muscle tissue													10090	Mus musculus	Fragment	1-90 aa (Q48)	48
HINT-614	HINT:614	PubMed	Large-scale screen to identify Htt fragment interaction proteins using a yeast two hybrid approach identified Htt interaction with C20orf178.	614	PubMed:17500595		Full-length			overexpression						9606	Homo sapiens	128866	CHMP4B	128866	CHMP4B	two hybrid	mass spectrometry							Yeast															559292	Saccharomyces cerevisiae S288C	Fragment	1-90 aa (Q23)|1-90 aa (Q47)|1-90 aa (Q75)|1-90 aa (Q97)|640-1100 aa	23|47|75|97|N/A
HINT-508	HINT:508	PubMed	Large-scale screen to identify Htt fragment interaction proteins using a pull down approach identified high-confidence Htt-associated proteins. Lysates were prepared from mouse cardiac muscle tissue.	508	PubMed:17500595		Full-length			endogenous						10090	Mus musculus	12715	Ckm	1158	CKM	pull down	mass spectrometry							In vitro		cardiac muscle tissue													10090	Mus musculus	Fragment	1-90 aa (Q48)	48
HINT-573	HINT:573	PubMed	Large-scale screen to identify Htt fragment interaction proteins using a yeast two hybrid approach identified Htt interaction with CLASP1.	573	PubMed:17500595		Full-length			overexpression						9606	Homo sapiens	23332	CLASP1	23332	CLASP1	two hybrid	mass spectrometry							Yeast															559292	Saccharomyces cerevisiae S288C	Fragment	1-90 aa (Q23)|1-90 aa (Q75)|1-450 aa (Q55)	23|75|55
HINT-405	HINT:405	PubMed	Large-scale screen to identify Htt fragment interaction proteins using a pull down approach identified high-confidence Htt-associated proteins. Lysates were prepared from human brain tissue.	405	PubMed:17500595		Full-length			endogenous						9606	Homo sapiens	1213	CLTC	1213	CLTC	pull down	mass spectrometry							In vitro		brain													9606	Homo sapiens	Fragment	1-90 aa (Q48)	48
HINT-9336	HINT:9336	PubMed	Large-scale screen to identify Htt fragment interaction proteins using a pull down approach identified high-confidence Htt-associated proteins. Lysates were prepared from HEK293 cell line.	9336	PubMed:17500595		Full-length			endogenous						9606	Homo sapiens	1213	CLTC	1213	CLTC	pull down	mass spectrometry							In vitro			HEK293		Non-Neuronal Cell Line										9606	Homo sapiens	Fragment	1-90 aa (Q48)	48
HINT-465	HINT:465	PubMed	Large-scale screen to identify Htt fragment interaction proteins using a pull down approach identified high-confidence Htt-associated proteins. Lysates were prepared from human brain tissue.	465	PubMed:17500595		Full-length			endogenous						9606	Homo sapiens	1267	CNP	1267	CNP	pull down	mass spectrometry							In vitro		brain													9606	Homo sapiens	Fragment	1-90 aa (Q48)	48
HINT-466	HINT:466	PubMed	Large-scale screen to identify Htt fragment interaction proteins using a pull down approach identified high-confidence Htt-associated proteins. Lysates were prepared from mouse brain tissue.	466	PubMed:17500595		Full-length			endogenous						10090	Mus musculus	12799	Cnp	1267	CNP	pull down	mass spectrometry							In vitro		brain													10090	Mus musculus	Fragment	1-90 aa (Q48)	48
HINT-457	HINT:457	PubMed	Large-scale screen to identify Htt fragment interaction proteins using a pull down approach identified high-confidence Htt-associated proteins. Lysates were prepared from human brain tissue.	457	PubMed:17500595		Full-length			endogenous						9606	Homo sapiens	1272	CNTN1	1272	CNTN1	pull down	mass spectrometry							In vitro		brain													9606	Homo sapiens	Fragment	1-90 aa (Q48)	48
HINT-583	HINT:583	PubMed	Large-scale screen to identify Htt fragment interaction proteins using a yeast two hybrid approach identified Htt interaction with COPB.	583	PubMed:17500595		Full-length			overexpression						9606	Homo sapiens	1315	COPB1	1315	COPB1	two hybrid	mass spectrometry							Yeast															559292	Saccharomyces cerevisiae S288C	Fragment	1-450 aa (Q55)	55
HINT-491	HINT:491	PubMed	Large-scale screen to identify Htt fragment interaction proteins using a pull down approach identified high-confidence Htt-associated proteins. Lysates were prepared from human brain tissue.	491	PubMed:17500595		Full-length			endogenous						9606	Homo sapiens	4514	COX3	4514	COX3	pull down	mass spectrometry							In vitro		brain													9606	Homo sapiens	Fragment	1-90 aa (Q48)	48
HINT-492	HINT:492	PubMed	Large-scale screen to identify Htt fragment interaction proteins using a pull down approach identified high-confidence Htt-associated proteins. Lysates were prepared from human brain tissue.	492	PubMed:17500595		Full-length			endogenous						9606	Homo sapiens	9377	COX5A	9377	COX5A	pull down	mass spectrometry							In vitro		brain													9606	Homo sapiens	Fragment	1-90 aa (Q48)	48
HINT-493	HINT:493	PubMed	Large-scale screen to identify Htt fragment interaction proteins using a pull down approach identified high-confidence Htt-associated proteins. Lysates were prepared from mouse cardiac muscle tissue.	493	PubMed:17500595		Full-length			endogenous						10090	Mus musculus	12858	Cox5a	9377	COX5A	pull down	mass spectrometry							In vitro		cardiac muscle tissue													10090	Mus musculus	Fragment	1-90 aa (Q48)	48
HINT-494	HINT:494	PubMed	Large-scale screen to identify Htt fragment interaction proteins using a pull down approach identified high-confidence Htt-associated proteins. Lysates were prepared from human brain tissue.	494	PubMed:17500595		Full-length			endogenous						9606	Homo sapiens	1329	COX5B	1329	COX5B	pull down	mass spectrometry							In vitro		brain													9606	Homo sapiens	Fragment	1-90 aa (Q48)	48
HINT-498	HINT:498	PubMed	Large-scale screen to identify Htt fragment interaction proteins using a pull down approach identified high-confidence Htt-associated proteins. Lysates were prepared from human brain tissue.	498	PubMed:17500595		Full-length			endogenous						9606	Homo sapiens	1337	COX6A1	1337	COX6A1	pull down	mass spectrometry							In vitro		brain													9606	Homo sapiens	Fragment	1-90 aa (Q48)	48
HINT-495	HINT:495	PubMed	Large-scale screen to identify Htt fragment interaction proteins using a pull down approach identified high-confidence Htt-associated proteins. Lysates were prepared from human brain tissue.	495	PubMed:17500595		Full-length			endogenous						9606	Homo sapiens	1340	COX6B1	1340	COX6B1	pull down	mass spectrometry							In vitro		brain													9606	Homo sapiens	Fragment	1-90 aa (Q48)	48
HINT-496	HINT:496	PubMed	Large-scale screen to identify Htt fragment interaction proteins using a pull down approach identified high-confidence Htt-associated proteins. Lysates were prepared from human brain tissue.	496	PubMed:17500595		Full-length			endogenous						9606	Homo sapiens	1345	COX6C	1345	COX6C	pull down	mass spectrometry							In vitro		brain													9606	Homo sapiens	Fragment	1-90 aa (Q48)	48
HINT-497	HINT:497	PubMed	Large-scale screen to identify Htt fragment interaction proteins using a pull down approach identified high-confidence Htt-associated proteins. Lysates were prepared from mouse cardiac muscle tissue.	497	PubMed:17500595		Full-length			endogenous						10090	Mus musculus	12895	Cpt1b	1375	CPT1B	pull down	mass spectrometry							In vitro		cardiac muscle tissue													10090	Mus musculus	Fragment	1-90 aa (Q48)	48
HINT-615	HINT:615	PubMed	Large-scale screen to identify Htt fragment interaction proteins using a yeast two hybrid approach identified Htt interaction with CBP.	615	PubMed:17500595		Full-length			overexpression						9606	Homo sapiens	1387	CREBBP	1387	CREBBP	two hybrid	mass spectrometry							Yeast															559292	Saccharomyces cerevisiae S288C	Fragment	1-450 aa (Q23)	23
HINT-428	HINT:428	PubMed	Large-scale screen to identify Htt fragment interaction proteins using a pull down approach identified high-confidence Htt-associated proteins. Lysates were prepared from mouse cardiac muscle tissue.	428	PubMed:17500595		Full-length			endogenous						10090	Mus musculus	12974	Cs	1431	CS	pull down	mass spectrometry							In vitro		cardiac muscle tissue													10090	Mus musculus	Fragment	1-90 aa (Q48)	48
HINT-616	HINT:616	PubMed	Large-scale screen to identify Htt fragment interaction proteins using a yeast two hybrid approach identified Htt interaction with CTNNB1.	616	PubMed:17500595		Full-length			overexpression						9606	Homo sapiens	1499	CTNNB1	1499	CTNNB1	two hybrid	mass spectrometry							Yeast															559292	Saccharomyces cerevisiae S288C	Fragment	1-450 aa (Q23)|1-450 aa (Q55)	23|55
HINT-664	HINT:664	PubMed	For further in vivo validation of Htt-fragment protein interactions in mammalian tissue, authors performed co-immunoprecipitation experiments from brains of mice expressing a 128 Q full length YAC transgene to confirm interaction between Htt and CUL2. Stronger association for mutant Htt (Q128) compared to wild-type Htt (Q7) was established.	664	PubMed:17500595		Full-length			endogenous						10090	Mus musculus	71745	Cul2	8453	CUL2	coimmunoprecipitation	western blot	anti-Htt (1HU-4C8)	MAB2166	Chemicon	anti-Htt (BKP1),anti-Cullin 2	1870	Chemicon,Abcam	Mice		brain					YAC128	FVB/N-Tg(YAC128)#Hay	FVB/N	MGI:5432149	Transgene	109	YAC128 umbrella	Unidentified YAC128 line	10090	Mus musculus	Full-length	(Q128)	128
HINT-663	HINT:663	PubMed	For further in vivo validation of Htt-fragment protein interactions in mammalian tissue, authors performed co-immunoprecipitation experiments from brains of wild-type mice to confirm interaction between Htt and CUL2.	663	PubMed:17500595		Full-length			endogenous						10090	Mus musculus	71745	Cul2	8453	CUL2	coimmunoprecipitation	western blot	anti-Htt (1HU-4C8)	MAB2166	Chemicon	anti-Htt (BKP1),anti-Cullin 2	1870	Chemicon,Abcam	Mice		brain					WT								10090	Mus musculus	Full-length	(Q7)	7
HINT-556	HINT:556	PubMed	Large-scale screen to identify Htt fragment interaction proteins using a yeast two hybrid approach identified Htt interaction with CUL2.	556	PubMed:17500595		Full-length			overexpression						9606	Homo sapiens	8453	CUL2	8453	CUL2	two hybrid	mass spectrometry							Yeast															559292	Saccharomyces cerevisiae S288C	Fragment	9-155 aa
HINT-557	HINT:557	PubMed	Large-scale screen to identify Htt fragment interaction proteins using a yeast two hybrid approach identified Htt interaction with CUL5.	557	PubMed:17500595		Full-length			overexpression						9606	Homo sapiens	8065	CUL5	8065	CUL5	two hybrid	mass spectrometry							Yeast															559292	Saccharomyces cerevisiae S288C	Fragment	1-450 aa (Q23)	23
HINT-499	HINT:499	PubMed	Large-scale screen to identify Htt fragment interaction proteins using a pull down approach identified high-confidence Htt-associated proteins. Lysates were prepared from human brain tissue.	499	PubMed:17500595		Full-length			endogenous						9606	Homo sapiens	1537	CYC1	1537	CYC1	pull down	mass spectrometry							In vitro		brain													9606	Homo sapiens	Fragment	1-90 aa (Q48)	48
HINT-574	HINT:574	PubMed	Large-scale screen to identify Htt fragment interaction proteins using a yeast two hybrid approach identified Htt interaction with DCTN2.	574	PubMed:17500595		Full-length			overexpression						9606	Homo sapiens	10540	DCTN2	10540	DCTN2	two hybrid	mass spectrometry							Yeast															559292	Saccharomyces cerevisiae S288C	Fragment	1-450 aa (Q23)|1-450 aa (Q55)	23|55
HINT-541	HINT:541	PubMed	Large-scale screen to identify Htt fragment interaction proteins using a pull down approach identified high-confidence Htt-associated proteins. Lysates were prepared from HEK293 cell line.	541	PubMed:17500595		Full-length			endogenous						9606	Homo sapiens	1642	DDB1	1642	DDB1	pull down	mass spectrometry							In vitro			HEK293		Non-Neuronal Cell Line										9606	Homo sapiens	Fragment	1-90 aa (Q48)	48
HINT-439	HINT:439	PubMed	Large-scale screen to identify Htt fragment interaction proteins using a pull down approach identified high-confidence Htt-associated proteins. Lysates were prepared from human brain tissue.	439	PubMed:17500595		Full-length			endogenous						9606	Homo sapiens	54769	DIRAS2	54769	DIRAS2	pull down	mass spectrometry							In vitro		brain													9606	Homo sapiens	Fragment	1-90 aa (Q48)	48
HINT-532	HINT:532	PubMed	Large-scale screen to identify Htt fragment interaction proteins using a pull down approach identified high-confidence Htt-associated proteins. Lysates were prepared from mouse cardiac muscle tissue.	532	PubMed:17500595		Full-length			endogenous						10090	Mus musculus	235339	Dlat	1737	DLAT	pull down	mass spectrometry							In vitro		cardiac muscle tissue													10090	Mus musculus	Fragment	1-90 aa (Q48)	48
HINT-500	HINT:500	PubMed	Large-scale screen to identify Htt fragment interaction proteins using a pull down approach identified high-confidence Htt-associated proteins. Lysates were prepared from mouse cardiac muscle tissue.	500	PubMed:17500595		Full-length			endogenous						10090	Mus musculus	13382	Dld	1738	DLD	pull down	mass spectrometry							In vitro		cardiac muscle tissue													10090	Mus musculus	Fragment	1-90 aa (Q48)	48
HINT-528	HINT:528	PubMed	Large-scale screen to identify Htt fragment interaction proteins using a pull down approach identified high-confidence Htt-associated proteins. Lysates were prepared from mouse cardiac muscle tissue.	528	PubMed:17500595		Full-length			endogenous						10090	Mus musculus	78920	Dlst	1743	DLST	pull down	mass spectrometry							In vitro		cardiac muscle tissue													10090	Mus musculus	Fragment	1-90 aa (Q48)	48
HINT-558	HINT:558	PubMed	Large-scale screen to identify Htt fragment interaction proteins using a yeast two hybrid approach identified Htt interaction with DNAJA3.	558	PubMed:17500595		Full-length			overexpression						9606	Homo sapiens	9093	DNAJA3	9093	DNAJA3	two hybrid	mass spectrometry							Yeast															559292	Saccharomyces cerevisiae S288C	Fragment	1-450 aa (Q23)|1-450 aa (Q55)	23|55
HINT-561	HINT:561	PubMed	Large-scale screen to identify Htt fragment interaction proteins using a yeast two hybrid approach identified Htt interaction with DNAJC11.	561	PubMed:17500595		Full-length			overexpression						9606	Homo sapiens	55735	DNAJC11	55735	DNAJC11	two hybrid	mass spectrometry							Yeast															559292	Saccharomyces cerevisiae S288C	Fragment	1-450 aa (Q23)|1-450 aa (Q55)	23|55
HINT-559	HINT:559	PubMed	Large-scale screen to identify Htt fragment interaction proteins using a yeast two hybrid approach identified Htt interaction with DNAJA5.	559	PubMed:17500595		Full-length			overexpression						9606	Homo sapiens	134218	DNAJC21	134218	DNAJC21	two hybrid	mass spectrometry							Yeast															559292	Saccharomyces cerevisiae S288C	Fragment	1-450 aa (Q23)|1-450 aa (Q55)	23|55
HINT-560	HINT:560	PubMed	Large-scale screen to identify Htt fragment interaction proteins using a yeast two hybrid approach identified Htt interaction with DNAJC4.	560	PubMed:17500595		Full-length			overexpression						9606	Homo sapiens	3338	DNAJC4	3338	DNAJC4	two hybrid	mass spectrometry							Yeast															559292	Saccharomyces cerevisiae S288C	Fragment	1-450 aa (Q23)|1-450 aa (Q55)	23|55
HINT-575	HINT:575	PubMed	Large-scale screen to identify Htt fragment interaction proteins using a yeast two hybrid approach identified Htt interaction with DNALI1.	575	PubMed:17500595		Full-length			overexpression						9606	Homo sapiens	7802	DNALI1	7802	DNALI1	two hybrid	mass spectrometry							Yeast															559292	Saccharomyces cerevisiae S288C	Fragment	1-450 aa (Q55)	55
HINT-609	HINT:609	PubMed	Large-scale screen to identify Htt fragment interaction proteins using a yeast two hybrid approach identified Htt interaction with DNM1.	609	PubMed:17500595		Full-length			overexpression						9606	Homo sapiens	1759	DNM1	1759	DNM1	two hybrid	mass spectrometry							Yeast															559292	Saccharomyces cerevisiae S288C	Fragment	1-450 aa (Q23)|1-450 aa (Q55)	23|55
HINT-577	HINT:577	PubMed	Large-scale screen to identify Htt fragment interaction proteins using a yeast two hybrid approach identified Htt interaction with DNM2.	577	PubMed:17500595		Full-length			overexpression						9606	Homo sapiens	1785	DNM2	1785	DNM2	two hybrid	mass spectrometry							Yeast															559292	Saccharomyces cerevisiae S288C	Fragment	1-450 aa (Q55)	55
HINT-641	HINT:641	PubMed	Large-scale screen to identify Htt fragment interaction proteins using a yeast two hybrid approach identified Htt interaction with DOCK11.	641	PubMed:17500595		Full-length			overexpression						9606	Homo sapiens	139818	DOCK11	139818	DOCK11	two hybrid	mass spectrometry							Yeast															559292	Saccharomyces cerevisiae S288C	Fragment	1-90 aa (Q23)|1-90 aa (Q75)	23|75
HINT-642	HINT:642	PubMed	Large-scale screen to identify Htt fragment interaction proteins using a yeast two hybrid approach identified Htt interaction with DOCK9.	642	PubMed:17500595		Full-length			overexpression						9606	Homo sapiens	23348	DOCK9	23348	DOCK9	two hybrid	mass spectrometry							Yeast															559292	Saccharomyces cerevisiae S288C	Fragment	1-450 aa (Q55)|1-740 aa (Q55)|640-1100 aa	55|55|N/A
HINT-441	HINT:441	PubMed	Large-scale screen to identify Htt fragment interaction proteins using a pull down approach identified high-confidence Htt-associated proteins. Lysates were prepared from human brain tissue.	441	PubMed:17500595		Full-length			endogenous						9606	Homo sapiens	1808	DPYSL2	1808	DPYSL2	pull down	mass spectrometry							In vitro		brain													9606	Homo sapiens	Fragment	1-90 aa (Q48)	48
HINT-407	HINT:407	PubMed	Large-scale screen to identify Htt fragment interaction proteins using a pull down approach identified high-confidence Htt-associated proteins. Lysates were prepared from HEK293 cell line.	407	PubMed:17500595		Full-length			endogenous						9606	Homo sapiens	1778	DYNC1H1	1778	DYNC1H1	pull down	mass spectrometry							In vitro			HEK293		Non-Neuronal Cell Line										9606	Homo sapiens	Fragment	1-90 aa (Q48)	48
HINT-576	HINT:576	PubMed	Large-scale screen to identify Huntingtin fragment interaction proteins using a yeast two hybrid approach identified Htt interaction with DNCH1.	576	PubMed:17500595		Full-length			overexpression						9606	Homo sapiens	1778	DYNC1H1	1778	DYNC1H1	two hybrid	mass spectrometry							Yeast															559292	Saccharomyces cerevisiae S288C	Fragment	1-450 aa (Q23)|1-450 aa (Q55)|640-1100 aa	23|55|N/A
HINT-542	HINT:542	PubMed	Large-scale screen to identify Htt fragment interaction proteins using a pull down approach identified high-confidence Htt-associated proteins. Lysates were prepared from HEK293 cell line.	542	PubMed:17500595		Full-length			endogenous						9606	Homo sapiens	1936	EEF1D	1936	EEF1D	pull down	mass spectrometry							In vitro			HEK293		Non-Neuronal Cell Line										9606	Homo sapiens	Fragment	1-90 aa (Q48)	48
HINT-9341	HINT:9341	PubMed	Large-scale screen to identify Htt fragment interaction proteins using a pull down approach identified high-confidence Htt-associated proteins. Lysates were prepared from M17 (neuroblastoma) cell line.	9341	PubMed:17500595		Full-length			endogenous						9606	Homo sapiens	1936	EEF1D	1936	EEF1D	pull down	mass spectrometry							In vitro			SK-N-BE(2)-M17		Neuronal Cell Line										9606	Homo sapiens	Fragment	1-90 aa (Q48)	48
HINT-617	HINT:617	PubMed	Large-scale screen to identify Htt fragment interaction proteins using a yeast two hybrid approach identified Htt interaction with EHMT1.	617	PubMed:17500595		Full-length			overexpression						9606	Homo sapiens	79813	EHMT1	79813	EHMT1	two hybrid	mass spectrometry							Yeast															559292	Saccharomyces cerevisiae S288C	Fragment	1-450 aa (Q55)	55
HINT-501	HINT:501	PubMed	Large-scale screen to identify Htt fragment interaction proteins using a pull down approach identified high-confidence Htt-associated proteins. Lysates were prepared from HEK293 cell line.	501	PubMed:17500595		Full-length			endogenous						9606	Homo sapiens	2023	ENO1	2023	ENO1	pull down	mass spectrometry							In vitro			HEK293		Non-Neuronal Cell Line										9606	Homo sapiens	Fragment	1-90 aa (Q48)	48
HINT-502	HINT:502	PubMed	Large-scale screen to identify Htt fragment interaction proteins using a pull down approach identified high-confidence Htt-associated proteins. Lysates were prepared from mouse cardiac muscle tissue.	502	PubMed:17500595		Full-length			endogenous						10090	Mus musculus	13808	Eno3	2027	ENO3	pull down	mass spectrometry							In vitro		cardiac muscle tissue													10090	Mus musculus	Fragment	1-90 aa (Q48)	48
HINT-410	HINT:410	PubMed	Large-scale screen to identify Htt fragment interaction proteins using a pull down approach identified high-confidence Htt-associated proteins. Lysates were prepared from human brain tissue.	410	PubMed:17500595		Full-length			endogenous						9606	Homo sapiens	2035	EPB41	2035	EPB41	pull down	mass spectrometry							In vitro		brain													9606	Homo sapiens	Fragment	1-90 aa (Q48)	48
HINT-408	HINT:408	PubMed	Large-scale screen to identify Htt fragment interaction proteins using a pull down approach identified high-confidence Htt-associated proteins. Lysates were prepared from human brain tissue.	408	PubMed:17500595		Full-length			endogenous						9606	Homo sapiens	2036	EPB41L1	2036	EPB41L1	pull down	mass spectrometry							In vitro		brain													9606	Homo sapiens	Fragment	1-90 aa (Q48)	48
HINT-503	HINT:503	PubMed	Large-scale screen to identify Htt fragment interaction proteins using a pull down approach identified high-confidence Htt-associated proteins. Lysates were prepared from mouse cardiac muscle tissue.	503	PubMed:17500595		Full-length			endogenous						10090	Mus musculus	110826	Etfb	2109	ETFB	pull down	mass spectrometry							In vitro		cardiac muscle tissue													10090	Mus musculus	Fragment	1-90 aa (Q48)	48
HINT-582	HINT:582	PubMed	Large-scale screen to identify Htt fragment interaction proteins using a yeast two hybrid approach identified Htt interaction with VIL2.	582	PubMed:17500595		Full-length			overexpression						9606	Homo sapiens	7430	EZR	7430	EZR	two hybrid	mass spectrometry							Yeast															559292	Saccharomyces cerevisiae S288C	Fragment	1-450 aa (Q55)|1-740 aa (Q55)	55|55
HINT-463	HINT:463	PubMed	Large-scale screen to identify Htt fragment interaction proteins using a pull down approach identified high-confidence Htt-associated proteins. Lysates were prepared from human brain tissue.	463	PubMed:17500595		Full-length			endogenous						9606	Homo sapiens	2201	FBN2	2201	FBN2	pull down	mass spectrometry							In vitro		brain													9606	Homo sapiens	Fragment	1-90 aa (Q48)	48
HINT-643	HINT:643	PubMed	Large-scale screen to identify Htt fragment interaction proteins using a yeast two hybrid approach identified Htt interaction with FEZ1.	643	PubMed:17500595		Full-length			overexpression						9606	Homo sapiens	9638	FEZ1	9638	FEZ1	two hybrid	mass spectrometry							Yeast															559292	Saccharomyces cerevisiae S288C	Fragment	1-450 aa (Q55)	55
HINT-645	HINT:645	PubMed	Large-scale screen to identify Htt fragment interaction proteins using a yeast two hybrid approach identified Htt interaction with FNBP4.	645	PubMed:17500595		Full-length			overexpression						9606	Homo sapiens	23360	FNBP4	23360	FNBP4	two hybrid	mass spectrometry							Yeast															559292	Saccharomyces cerevisiae S288C	Fragment	1-90 aa (Q23)|1-90 aa (Q47)|1-90 aa (Q75)|1-90 aa (Q97)|1-450 aa (Q23)|1-450 aa (Q55)|1-740 aa (Q55)|640-1100 aa	23|47|75|97|23|55|55|N/A
HINT-586	HINT:586	PubMed	Large-scale screen to identify Htt fragment interaction proteins using a yeast two hybrid approach identified Htt interaction with GAPDH.	586	PubMed:17500595		Full-length			overexpression						9606	Homo sapiens	2597	GAPDH	2597	GAPDH	two hybrid	mass spectrometry							Yeast															559292	Saccharomyces cerevisiae S288C	Fragment	1-450 aa (Q55)	55
HINT-409	HINT:409	PubMed	Large-scale screen to identify Htt fragment interaction proteins using a pull down approach identified high-confidence Htt-associated proteins. Lysates were prepared from human brain tissue.	409	PubMed:17500595		Full-length			endogenous						9606	Homo sapiens	2670	GFAP	2670	GFAP	pull down	mass spectrometry							In vitro		brain													9606	Homo sapiens	Fragment	1-90 aa (Q48)	48
HINT-445	HINT:445	PubMed	Large-scale screen to identify Htt fragment interaction proteins using a pull down approach identified high-confidence Htt-associated proteins. Lysates were prepared from human brain tissue.	445	PubMed:17500595		Full-length			endogenous						9606	Homo sapiens	2775	GNAO1	2775	GNAO1	pull down	mass spectrometry							In vitro		brain													9606	Homo sapiens	Fragment	1-90 aa (Q48)	48
HINT-447	HINT:447	PubMed	Large-scale screen to identify Htt fragment interaction proteins using a pull down approach identified high-confidence Htt-associated proteins. Lysates were prepared from human brain tissue.	447	PubMed:17500595		Full-length			endogenous						9606	Homo sapiens	2781	GNAZ	2781	GNAZ	pull down	mass spectrometry							In vitro		brain													9606	Homo sapiens	Fragment	1-90 aa (Q48)	48
HINT-442	HINT:442	PubMed	Large-scale screen to identify Htt fragment interaction proteins using a pull down approach identified high-confidence Htt-associated proteins. Lysates were prepared from human brain tissue.	442	PubMed:17500595		Full-length			endogenous						9606	Homo sapiens	2782	GNB1	2782	GNB1	pull down	mass spectrometry							In vitro		brain													9606	Homo sapiens	Fragment	1-90 aa (Q48)	48
HINT-443	HINT:443	PubMed	Large-scale screen to identify Htt fragment interaction proteins using a pull down approach identified high-confidence Htt-associated proteins. Lysates were prepared from human brain tissue.	443	PubMed:17500595		Full-length			endogenous						9606	Homo sapiens	2783	GNB2	2783	GNB2	pull down	mass spectrometry							In vitro		brain													9606	Homo sapiens	Fragment	1-90 aa (Q48)	48
HINT-459	HINT:459	PubMed	Large-scale screen to identify Htt fragment interaction proteins using a pull down approach identified high-confidence Htt-associated proteins. Lysates were prepared from human brain tissue.	459	PubMed:17500595		Full-length			endogenous						9606	Homo sapiens	2823	GPM6A	2823	GPM6A	pull down	mass spectrometry							In vitro		brain													9606	Homo sapiens	Fragment	1-90 aa (Q48)	48
HINT-618	HINT:618	PubMed	Large-scale screen to identify Htt fragment interaction proteins using a yeast two hybrid approach identified Htt interaction with GTF3C3.	618	PubMed:17500595		Full-length			overexpression						9606	Homo sapiens	9330	GTF3C3	9330	GTF3C3	two hybrid	mass spectrometry							Yeast															559292	Saccharomyces cerevisiae S288C	Fragment	1-450 aa (Q55)	55
HINT-531	HINT:531	PubMed	Large-scale screen to identify Htt fragment interaction proteins using a pull down approach identified high-confidence Htt-associated proteins. Lysates were prepared from mouse cardiac muscle tissue.	531	PubMed:17500595		Full-length			endogenous						10090	Mus musculus	97212	Hadha	3030	HADHA	pull down	mass spectrometry							In vitro		cardiac muscle tissue													10090	Mus musculus	Fragment	1-90 aa (Q48)	48
HINT-578	HINT:578	PubMed	Large-scale screen to identify Htt fragment interaction proteins using a yeast two hybrid approach identified Htt interaction with HAX1.	578	PubMed:17500595		Full-length			overexpression						9606	Homo sapiens	10456	HAX1	10456	HAX1	two hybrid	mass spectrometry							Yeast															559292	Saccharomyces cerevisiae S288C	Fragment	1-450 aa (Q23)|1-450 aa (Q55)	23|55
HINT-504	HINT:504	PubMed	Large-scale screen to identify Htt fragment interaction proteins using a pull down approach identified high-confidence Htt-associated proteins. Lysates were prepared from mouse cardiac muscle tissue.	504	PubMed:17500595		Full-length			endogenous						10090	Mus musculus	15129	Hbb-b1	15129	HBB	pull down	mass spectrometry							In vitro		cardiac muscle tissue													10090	Mus musculus	Fragment	1-90 aa (Q48)	48
HINT-579	HINT:579	PubMed	Large-scale screen to identify Htt fragment interaction proteins using a yeast two hybrid approach identified Htt interaction with HIP1.	579	PubMed:17500595		Full-length			overexpression						9606	Homo sapiens	3092	HIP1	3092	HIP1	two hybrid	mass spectrometry							Yeast															559292	Saccharomyces cerevisiae S288C	Fragment	1-450 aa (Q23)|1-450 aa (Q55)	23|55
HINT-414	HINT:414	PubMed	Large-scale screen to identify Htt fragment interaction proteins using a pull down approach identified high-confidence Htt-associated proteins. Lysates were prepared from HEK293 cell line.	414	PubMed:17500595		Full-length			endogenous						9606	Homo sapiens	3183	HNRNPC	3183	HNRNPC	pull down	mass spectrometry							In vitro			HEK293		Non-Neuronal Cell Line										9606	Homo sapiens	Fragment	1-90 aa (Q48)	48
HINT-505	HINT:505	PubMed	Large-scale screen to identify Htt fragment interaction proteins using a pull down approach identified high-confidence Htt-associated proteins. Lysates were prepared from M17 (neuroblastoma) cell line.	505	PubMed:17500595		Full-length			endogenous						9606	Homo sapiens	3028	HSD17B10	3028	HSD17B10	pull down	mass spectrometry							In vitro			SK-N-BE(2)-M17		Neuronal Cell Line										9606	Homo sapiens	Fragment	1-90 aa (Q48)	48
HINT-563	HINT:563	PubMed	Large-scale screen to identify Htt fragment interaction proteins using a yeast two hybrid approach identified Htt interaction with HSPD1.	563	PubMed:17500595		Full-length			overexpression						9606	Homo sapiens	3329	HSPD1	3329	HSPD1	two hybrid	mass spectrometry							Yeast															559292	Saccharomyces cerevisiae S288C	Fragment	1-740 aa (Q23)	23
HINT-647	HINT:647	PubMed	Large-scale screen to identify Htt fragment interaction proteins using a yeast two hybrid approach identified Htt interaction with HYPK.	647	PubMed:17500595		Full-length			overexpression						9606	Homo sapiens	25764	HYPK	25764	HYPK	two hybrid	mass spectrometry							Yeast															559292	Saccharomyces cerevisiae S288C	Fragment	1-450 aa (Q55)	55
HINT-506	HINT:506	PubMed	Large-scale screen to identify Htt fragment interaction proteins using a pull down approach identified high-confidence Htt-associated proteins. Lysates were prepared from mouse cardiac muscle tissue.	506	PubMed:17500595		Full-length			endogenous						10090	Mus musculus	76614	Immt	10989	IMMT	pull down	mass spectrometry							In vitro		cardiac muscle tissue													10090	Mus musculus	Fragment	1-90 aa (Q48)	48
HINT-448	HINT:448	PubMed	Large-scale screen to identify Htt fragment interaction proteins using a pull down approach identified high-confidence Htt-associated proteins. Lysates were prepared from mouse brain tissue.	448	PubMed:17500595		Full-length			endogenous						10090	Mus musculus	16438	Itpr1	3708	ITPR1	pull down	mass spectrometry							In vitro		brain													10090	Mus musculus	Fragment	1-90 aa (Q48)	48
HINT-610	HINT:610	PubMed	Large-scale screen to identify Htt fragment interaction proteins using a yeast two hybrid approach identified Htt interaction with JAKMIP1.	610	PubMed:17500595		Full-length			overexpression						9606	Homo sapiens	152789	JAKMIP1	152789	JAKMIP1	two hybrid	mass spectrometry							Yeast															559292	Saccharomyces cerevisiae S288C	Fragment	1-450 aa (Q23)|1-450 aa (Q55)	23|55
HINT-507	HINT:507	PubMed	Large-scale screen to identify Htt fragment interaction proteins using a pull down approach identified high-confidence Htt-associated proteins. Lysates were prepared from mouse cardiac muscle tissue.	507	PubMed:17500595		Full-length			endogenous						10090	Mus musculus	59091	Jph2	57158	JPH2	pull down	mass spectrometry							In vitro		cardiac muscle tissue													10090	Mus musculus	Fragment	1-90 aa (Q48)	48
HINT-631	HINT:631	PubMed	Large-scale screen to identify Htt fragment interaction proteins using a yeast two hybrid approach identified Htt interaction with KLF11.	631	PubMed:17500595		Full-length			overexpression						9606	Homo sapiens	8462	KLF11	8462	KLF11	two hybrid	mass spectrometry							Yeast															559292	Saccharomyces cerevisiae S288C	Fragment	1-450 aa (Q55)|1-740 aa (Q55)	55|55
HINT-606	HINT:606	PubMed	Large-scale screen to identify Htt fragment interaction proteins using a yeast two hybrid approach identified Htt interaction with KPNA3.	606	PubMed:17500595		Full-length			overexpression						9606	Homo sapiens	3839	KPNA3	3839	KPNA3	two hybrid	mass spectrometry							Yeast															559292	Saccharomyces cerevisiae S288C	Fragment	1-90 aa (Q23)|1-450 aa (Q23)|1-450 aa (Q55)|1-740 aa (Q23)|1-740 aa (Q55)	23|23|55|23|55
HINT-449	HINT:449	PubMed	Large-scale screen to identify Htt fragment interaction proteins using a pull down approach identified high-confidence Htt-associated proteins. Lysates were prepared from human brain tissue.	449	PubMed:17500595		Full-length			endogenous						9606	Homo sapiens	10314	LANCL1	10314	LANCL1	pull down	mass spectrometry							In vitro		brain													9606	Homo sapiens	Fragment	1-90 aa (Q48)	48
HINT-510	HINT:510	PubMed	Large-scale screen to identify Htt fragment interaction proteins using a pull down approach identified high-confidence Htt-associated proteins. Lysates were prepared from mouse cardiac muscle tissue.	510	PubMed:17500595		Full-length			endogenous						10090	Mus musculus	16828	Ldha	3939	LDHA	pull down	mass spectrometry							In vitro		cardiac muscle tissue													10090	Mus musculus	Fragment	1-90 aa (Q48)	48
HINT-511	HINT:511	PubMed	Large-scale screen to identify Htt fragment interaction proteins using a pull down approach identified high-confidence Htt-associated proteins. Lysates were prepared from HEK293 cell line.	511	PubMed:17500595		Full-length			endogenous						9606	Homo sapiens	160287	LDHAL6A	160287	LDHAL6A	pull down	mass spectrometry							In vitro			HEK293		Non-Neuronal Cell Line										9606	Homo sapiens	Fragment	1-90 aa (Q48)	48
HINT-512	HINT:512	PubMed	Large-scale screen to identify Htt fragment interaction proteins using a pull down approach identified high-confidence Htt-associated proteins. Lysates were prepared from mouse cardiac muscle tissue.	512	PubMed:17500595		Full-length			endogenous						10090	Mus musculus	16832	Ldhb	3945	LDHB	pull down	mass spectrometry							In vitro		cardiac muscle tissue													10090	Mus musculus	Fragment	1-90 aa (Q48)	48
HINT-621	HINT:621	PubMed	Large-scale screen to identify Htt fragment interaction proteins using a yeast two hybrid approach identified Htt interaction with LDOC1.	621	PubMed:17500595		Full-length			overexpression						9606	Homo sapiens	23641	LDOC1	23641	LDOC1	two hybrid	mass spectrometry							Yeast															559292	Saccharomyces cerevisiae S288C	Fragment	1-450 aa (Q23)|1-450 aa (Q55)	23|55
HINT-460	HINT:460	PubMed	Large-scale screen to identify Htt fragment interaction proteins using a pull down approach identified high-confidence Htt-associated proteins. Lysates were prepared from human brain tissue.	460	PubMed:17500595		Full-length			endogenous						9606	Homo sapiens	4045	LSAMP	4045	LSAMP	pull down	mass spectrometry							In vitro		brain													9606	Homo sapiens	Fragment	1-90 aa (Q48)	48
HINT-549	HINT:549	PubMed	Large-scale screen to identify Htt fragment interaction proteins using a pull down approach identified high-confidence Htt-associated proteins. Lysates were prepared from mouse brain tissue.	549	PubMed:17500595		Full-length			endogenous						10090	Mus musculus	192196	Luc7l2	51631	LUC7L2	pull down	mass spectrometry							In vitro		brain													10090	Mus musculus	Fragment	1-90 aa (Q48)	48
HINT-581	HINT:581	PubMed	Large-scale screen to identify Htt fragment interaction proteins using a yeast two hybrid approach identified Htt interaction with TMEM57.	581	PubMed:17500595		Full-length			overexpression						9606	Homo sapiens	55219	MACO1	55219	MACO1	two hybrid	mass spectrometry							Yeast															559292	Saccharomyces cerevisiae S288C	Fragment	1-450 aa (Q23)	23
HINT-513	HINT:513	PubMed	Large-scale screen to identify Htt fragment interaction proteins using a pull down approach identified high-confidence Htt-associated proteins. Lysates were prepared from mouse cardiac muscle tissue.	513	PubMed:17500595		Full-length			endogenous						10090	Mus musculus	17449	Mdh1	4190	MDH1	pull down	mass spectrometry							In vitro		cardiac muscle tissue													10090	Mus musculus	Fragment	1-90 aa (Q48)	48
HINT-625	HINT:625	PubMed	Large-scale screen to identify Htt fragment interaction proteins using a yeast two hybrid approach identified Htt interaction with PCQAP.	625	PubMed:17500595		Full-length			overexpression						9606	Homo sapiens	51586	MED15	51586	MED15	two hybrid	mass spectrometry							Yeast															559292	Saccharomyces cerevisiae S288C	Fragment	1-450 aa (Q23)|1-450 aa (Q55)	23|55
HINT-622	HINT:622	PubMed	Large-scale screen to identify Htt fragment interaction proteins using a yeast two hybrid approach identified Htt interaction with MEF2D.	622	PubMed:17500595		Full-length			overexpression						9606	Homo sapiens	4209	MEF2D	4209	MEF2D	two hybrid	mass spectrometry							Yeast															559292	Saccharomyces cerevisiae S288C	Fragment	1-450 aa (Q23)|1-450 aa (Q55)	23|55
HINT-564	HINT:564	PubMed	Large-scale screen to identify Htt fragment interaction proteins using a yeast two hybrid approach identified Htt interaction with MKRN2.	564	PubMed:17500595		Full-length			overexpression						9606	Homo sapiens	23609	MKRN2	23609	MKRN2	two hybrid	mass spectrometry							Yeast															559292	Saccharomyces cerevisiae S288C	Fragment	1-450 aa (Q23)|1-450 aa (Q55)	23|55
HINT-550	HINT:550	PubMed	Large-scale screen to identify Htt fragment interaction proteins using a pull down approach identified high-confidence Htt-associated proteins. Lysates were prepared from mouse brain tissue.	550	PubMed:17500595		Full-length			endogenous						10090	Mus musculus	17441	Mog	4340	MOG	pull down	mass spectrometry							In vitro		brain													10090	Mus musculus	Fragment	1-90 aa (Q48)	48
HINT-637	HINT:637	PubMed	Large-scale screen to identify Htt fragment interaction proteins using a yeast two hybrid approach identified Htt interaction with MRE11A.	637	PubMed:17500595		Full-length			overexpression						9606	Homo sapiens	4361	MRE11	4361	MRE11	two hybrid	mass spectrometry							Yeast															559292	Saccharomyces cerevisiae S288C	Fragment	1-450 aa (Q23)|1-450 aa (Q55)	23|55
HINT-489	HINT:489	PubMed	Large-scale screen to identify Htt fragment interaction proteins using a pull down approach identified high-confidence Htt-associated proteins. Lysates were prepared from human brain tissue.	489	PubMed:17500595		Full-length			endogenous						9606	Homo sapiens	4513	COX2	4513	MT-CO2	pull down	mass spectrometry							In vitro		brain													9606	Homo sapiens	Fragment	1-90 aa (Q48)	48
HINT-9339	HINT:9339	PubMed	Large-scale screen to identify Htt fragment interaction proteins using a pull down approach identified high-confidence Htt-associated proteins. Lysates were prepared from M17 (neuroblastoma) cell line.	9339	PubMed:17500595		Full-length			endogenous						9606	Homo sapiens	4513	COX2	4513	MT-CO2	pull down	mass spectrometry							In vitro			SK-N-BE(2)-M17		Neuronal Cell Line										9606	Homo sapiens	Fragment	1-90 aa (Q48)	48
HINT-554	HINT:554	PubMed	Large-scale screen to identify Htt fragment interaction proteins using a yeast two hybrid approach identified Htt interaction with MTUS1.	554	PubMed:17500595		Full-length			overexpression						9606	Homo sapiens	57509	MTUS1	57509	MTUS1	two hybrid	mass spectrometry							Yeast															559292	Saccharomyces cerevisiae S288C	Fragment	1-450 aa (Q55)	55
HINT-514	HINT:514	PubMed	Large-scale screen to identify Htt fragment interaction proteins using a pull down approach identified high-confidence Htt-associated proteins. Lysates were prepared from mouse cardiac muscle tissue.	514	PubMed:17500595		Full-length			endogenous						10090	Mus musculus	53375	Mtx2	10651	MTX2	pull down	mass spectrometry							In vitro		cardiac muscle tissue													10090	Mus musculus	Fragment	1-90 aa (Q48)	48
HINT-611	HINT:611	PubMed	Large-scale screen to identify Htt fragment interaction proteins using a yeast two hybrid approach identified Htt interaction with NAPB.	611	PubMed:17500595		Full-length			overexpression						9606	Homo sapiens	63908	NAPB	63908	NAPB	two hybrid	mass spectrometry							Yeast															559292	Saccharomyces cerevisiae S288C	Fragment	1-450 aa (Q23)	23
HINT-623	HINT:623	PubMed	Large-scale screen to identify Htt fragment interaction proteins using a yeast two hybrid approach identified Htt interaction with NCOR1.	623	PubMed:17500595		Full-length			overexpression						9606	Homo sapiens	9611	NCOR1	9611	NCOR1	two hybrid	mass spectrometry							Yeast															559292	Saccharomyces cerevisiae S288C	Fragment	1-450 aa (Q23)|1-450 aa (Q55)	23|55
HINT-515	HINT:515	PubMed	Large-scale screen to identify Htt fragment interaction proteins using a pull down approach identified high-confidence Htt-associated proteins. Lysates were prepared from human brain tissue.	515	PubMed:17500595		Full-length			endogenous						9606	Homo sapiens	51079	NDUFA13	51079	NDUFA13	pull down	mass spectrometry							In vitro		brain													9606	Homo sapiens	Fragment	1-90 aa (Q48)	48
HINT-527	HINT:527	PubMed	Large-scale screen to identify Htt fragment interaction proteins using a pull down approach identified high-confidence Htt-associated proteins. Lysates were prepared from mouse cardiac muscle tissue.	527	PubMed:17500595		Full-length			endogenous						10090	Mus musculus	68375	Ndufa8	4702	NDUFA8	pull down	mass spectrometry							In vitro		cardiac muscle tissue													10090	Mus musculus	Fragment	1-90 aa (Q48)	48
HINT-522	HINT:522	PubMed	Large-scale screen to identify Htt fragment interaction proteins using a pull down approach identified high-confidence Htt-associated proteins. Lysates were prepared from human brain tissue.	522	PubMed:17500595		Full-length			endogenous						9606	Homo sapiens	4704	NDUFA9	4704	NDUFA9	pull down	mass spectrometry							In vitro		brain													9606	Homo sapiens	Fragment	1-90 aa (Q48)	48
HINT-523	HINT:523	PubMed	Large-scale screen to identify Htt fragment interaction proteins using a pull down approach identified high-confidence Htt-associated proteins. Lysates were prepared from mouse brain tissue.	523	PubMed:17500595		Full-length			endogenous						10090	Mus musculus	66108	Ndufa9	4704	NDUFA9	pull down	mass spectrometry							In vitro		brain													10090	Mus musculus	Fragment	1-90 aa (Q48)	48
HINT-517	HINT:517	PubMed	Large-scale screen to identify Htt fragment interaction proteins using a pull down approach identified high-confidence Htt-associated proteins. Lysates were prepared from human brain tissue.	517	PubMed:17500595		Full-length			endogenous						9606	Homo sapiens	4716	NDUFB10	4716	NDUFB10	pull down	mass spectrometry							In vitro		brain													9606	Homo sapiens	Fragment	1-90 aa (Q48)	48
HINT-516	HINT:516	PubMed	Large-scale screen to identify Htt fragment interaction proteins using a pull down approach identified high-confidence Htt-associated proteins. Lysates were prepared from human brain tissue.	516	PubMed:17500595		Full-length			endogenous						9606	Homo sapiens	4715	NDUFB9	4715	NDUFB9	pull down	mass spectrometry							In vitro		brain													9606	Homo sapiens	Fragment	1-90 aa (Q48)	48
HINT-519	HINT:519	PubMed	Large-scale screen to identify Htt fragment interaction proteins using a pull down approach identified high-confidence Htt-associated proteins. Lysates were prepared from human brain tissue.	519	PubMed:17500595		Full-length			endogenous						9606	Homo sapiens	4719	NDUFS1	4719	NDUFS1	pull down	mass spectrometry							In vitro		brain													9606	Homo sapiens	Fragment	1-90 aa (Q48)	48
HINT-520	HINT:520	PubMed	Large-scale screen to identify Htt fragment interaction proteins using a pull down approach identified high-confidence Htt-associated proteins. Lysates were prepared from mouse cardiac muscle tissue.	520	PubMed:17500595		Full-length			endogenous						10090	Mus musculus	227197	Ndufs1	4719	NDUFS1	pull down	mass spectrometry							In vitro		cardiac muscle tissue													10090	Mus musculus	Fragment	1-90 aa (Q48)	48
HINT-524	HINT:524	PubMed	Large-scale screen to identify Htt fragment interaction proteins using a pull down approach identified high-confidence Htt-associated proteins. Lysates were prepared from human brain tissue.	524	PubMed:17500595		Full-length			endogenous						9606	Homo sapiens	4722	NDUFS3	4722	NDUFS3	pull down	mass spectrometry							In vitro		brain													9606	Homo sapiens	Fragment	1-90 aa (Q48)	48
HINT-9340	HINT:9340	PubMed	Large-scale screen to identify Htt fragment interaction proteins using a pull down approach identified high-confidence Htt-associated proteins. Lysates were prepared from HEK293 cell line.	9340	PubMed:17500595		Full-length			endogenous						9606	Homo sapiens	4722	NDUFS3	4722	NDUFS3	pull down	mass spectrometry							In vitro			HEK293		Non-Neuronal Cell Line										9606	Homo sapiens	Fragment	1-90 aa (Q48)	48
HINT-518	HINT:518	PubMed	Large-scale screen to identify Htt fragment interaction proteins using a pull down approach identified high-confidence Htt-associated proteins. Lysates were prepared from human brain tissue.	518	PubMed:17500595		Full-length			endogenous						9606	Homo sapiens	4725	NDUFS5	4725	NDUFS5	pull down	mass spectrometry							In vitro		brain													9606	Homo sapiens	Fragment	1-90 aa (Q48)	48
HINT-521	HINT:521	PubMed	Large-scale screen to identify Htt fragment interaction proteins using a pull down approach identified high-confidence Htt-associated proteins. Lysates were prepared from human brain tissue.	521	PubMed:17500595		Full-length			endogenous						9606	Homo sapiens	4723	NDUFV1	4723	NDUFV1	pull down	mass spectrometry							In vitro		brain													9606	Homo sapiens	Fragment	1-90 aa (Q48)	48
HINT-526	HINT:526	PubMed	Large-scale screen to identify Htt fragment interaction proteins using a pull down approach identified high-confidence Htt-associated proteins. Lysates were prepared from mouse cardiac muscle tissue.	526	PubMed:17500595		Full-length			endogenous						10090	Mus musculus	72900	Ndufv2	4729	NDUFV2	pull down	mass spectrometry							In vitro		cardiac muscle tissue													10090	Mus musculus	Fragment	1-90 aa (Q48)	48
HINT-551	HINT:551	PubMed	Large-scale screen to identify Htt fragment interaction proteins using a pull down approach identified high-confidence Htt-associated proteins. Lysates were prepared from human brain tissue.	551	PubMed:17500595		Full-length			endogenous						9606	Homo sapiens	257194	NEGR1	257194	NEGR1	pull down	mass spectrometry							In vitro		brain													9606	Homo sapiens	Fragment	1-90 aa (Q48)	48
HINT-624	HINT:624	PubMed	Large-scale screen to identify Htt fragment interaction proteins using a yeast two hybrid approach identified Htt interaction with NFkB1.	624	PubMed:17500595		Full-length			overexpression						9606	Homo sapiens	4790	NFKB1	4790	NFKB1	two hybrid	mass spectrometry							Yeast															559292	Saccharomyces cerevisiae S288C	Fragment	1-450 aa (Q23)|1-450 aa (Q55)|1-740 aa (Q23)|443-1100 aa	23|55|23|N/A
HINT-450	HINT:450	PubMed	Large-scale screen to identify Htt fragment interaction proteins using a pull down approach identified high-confidence Htt-associated proteins. Lysates were prepared from human brain tissue.	450	PubMed:17500595		Full-length			endogenous						9606	Homo sapiens	27020	NPTN	27020	NPTN	pull down	mass spectrometry							In vitro		brain													9606	Homo sapiens	Fragment	1-90 aa (Q48)	48
HINT-461	HINT:461	PubMed	Large-scale screen to identify Htt fragment interaction proteins using a pull down approach identified high-confidence Htt-associated proteins. Lysates were prepared from human brain tissue.	461	PubMed:17500595		Full-length			endogenous						9606	Homo sapiens	50863	NTM	50863	NTM	pull down	mass spectrometry							In vitro		brain													9606	Homo sapiens	Fragment	1-90 aa (Q48)	48
HINT-565	HINT:565	PubMed	Large-scale screen to identify Htt fragment interaction proteins using a yeast two hybrid approach identified Htt interaction with NYREN18.	565	PubMed:17500595		Full-length			overexpression						9606	Homo sapiens	51667	NUB1	51667	NUB1	two hybrid	mass spectrometry							Yeast															559292	Saccharomyces cerevisiae S288C	Fragment	1-450 aa (Q23)|1-450 aa (Q55)	23|55
HINT-607	HINT:607	PubMed	Large-scale screen to identify Htt fragment interaction proteins using a yeast two hybrid approach identified Htt interaction with NUPL1.	607	PubMed:17500595		Full-length			overexpression						9606	Homo sapiens	9818	NUP58	9818	NUP58	two hybrid	mass spectrometry							Yeast															559292	Saccharomyces cerevisiae S288C	Fragment	1-450 aa (Q23)|1-450 aa (Q55)	23|55
HINT-650	HINT:650	PubMed	Large-scale screen to identify Htt fragment interaction proteins using a yeast two hybrid approach identified Htt interaction with ODF2L.	650	PubMed:17500595		Full-length			overexpression						9606	Homo sapiens	57489	ODF2L	57489	ODF2L	two hybrid	mass spectrometry							Yeast															559292	Saccharomyces cerevisiae S288C	Fragment	1-450 aa (Q23)|1-450 aa (Q55)	23|55
HINT-462	HINT:462	PubMed	Large-scale screen to identify Htt fragment interaction proteins using a pull down approach identified high-confidence Htt-associated proteins. Lysates were prepared from human brain tissue.	462	PubMed:17500595		Full-length			endogenous						9606	Homo sapiens	4978	OPCML	4978	OPCML	pull down	mass spectrometry							In vitro		brain													9606	Homo sapiens	Fragment	1-90 aa (Q48)	48
HINT-555	HINT:555	PubMed	Large-scale screen to identify Htt fragment interaction proteins using a yeast two hybrid approach identified Htt interaction with OPTN.	555	PubMed:17500595		Full-length			overexpression						9606	Homo sapiens	10133	OPTN	10133	OPTN	two hybrid	mass spectrometry							Yeast															559292	Saccharomyces cerevisiae S288C	Fragment	1-450 aa (Q23)|1-450 aa (Q55)	23|55
HINT-595	HINT:595	PubMed	Large-scale screen to identify Htt fragment interaction proteins using a yeast two hybrid approach identified Htt interaction with OSTF1.	595	PubMed:17500595		Full-length			overexpression						9606	Homo sapiens	26578	OSTF1	26578	OSTF1	two hybrid	mass spectrometry							Yeast															559292	Saccharomyces cerevisiae S288C	Fragment	1-90 aa (Q23)|1-90 aa (Q47)|1-90 aa (Q75)|1-450 aa (Q23)|1-450 aa (Q55)	23|47|75|23|55
HINT-587	HINT:587	PubMed	Large-scale screen to identify Htt fragment interaction proteins using a yeast two hybrid approach identified Htt interaction with P4HA1.	587	PubMed:17500595		Full-length			overexpression						9606	Homo sapiens	5033	P4HA1	5033	P4HA1	two hybrid	mass spectrometry							Yeast															559292	Saccharomyces cerevisiae S288C	Fragment	1-90 aa (Q23)|1-90 aa (Q47)|1-90 aa (Q75)|1-450 aa (Q23)|1-450 aa (Q55)|1-740 aa (Q55)|640-1100 aa	23|47|75|23|55|55|N/A
HINT-584	HINT:584	PubMed	Large-scale screen to identify Htt fragment interaction proteins using a yeast two hybrid approach identified Htt interaction with PACSIN1.	584	PubMed:17500595		Full-length			overexpression						9606	Homo sapiens	29993	PACSIN1	29993	PACSIN1	two hybrid	mass spectrometry							Yeast															559292	Saccharomyces cerevisiae S288C	Fragment	1-90 aa (Q47)|1-90 aa (Q75)	47|75
HINT-451	HINT:451	PubMed	Large-scale screen to identify Htt fragment interaction proteins using a pull down approach identified high-confidence Htt-associated proteins. Lysates were prepared from HEK293 cell line.	451	PubMed:17500595		Full-length			endogenous						9606	Homo sapiens	11331	PHB2	11331	PHB2	pull down	mass spectrometry							In vitro			HEK293		Non-Neuronal Cell Line										9606	Homo sapiens	Fragment	1-90 aa (Q48)	48
HINT-640	HINT:640	PubMed	Large-scale screen to identify Htt fragment interaction proteins using a yeast two hybrid approach identified Htt interaction with C13orf24.	640	PubMed:17500595		Full-length			overexpression						9606	Homo sapiens	10464	PIBF1	10464	PIBF1	two hybrid	mass spectrometry							Yeast															559292	Saccharomyces cerevisiae S288C	Fragment	1-450 aa (Q23)|1-450 aa (Q55)	23|55
HINT-596	HINT:596	PubMed	Large-scale screen to identify Htt fragment interaction proteins using a yeast two hybrid approach identified Htt interaction with PIK3R1.	596	PubMed:17500595		Full-length			overexpression						9606	Homo sapiens	5295	PIK3R1	5295	PIK3R1	two hybrid	mass spectrometry							Yeast															559292	Saccharomyces cerevisiae S288C	Fragment	1-450 aa (Q23)|1-450 aa (Q55)	23|55
HINT-597	HINT:597	PubMed	Large-scale screen to identify Htt fragment interaction proteins using a yeast two hybrid approach identified Htt interaction with PIK3R2.	597	PubMed:17500595		Full-length			overexpression						9606	Homo sapiens	5296	PIK3R2	5296	PIK3R2	two hybrid	mass spectrometry							Yeast															559292	Saccharomyces cerevisiae S288C	Fragment	1-450 aa (Q23)|1-450 aa (Q55)	23|55
HINT-598	HINT:598	PubMed	Large-scale screen to identify Htt fragment interaction proteins using a yeast two hybrid approach identified Htt interaction with PIK3R3.	598	PubMed:17500595		Full-length			overexpression						9606	Homo sapiens	8503	PIK3R3	8503	PIK3R3	two hybrid	mass spectrometry							Yeast															559292	Saccharomyces cerevisiae S288C	Fragment	1-450 aa (Q23)|1-450 aa (Q55)	23|55
HINT-509	HINT:509	PubMed	Large-scale screen to identify Htt fragment interaction proteins using a pull down approach identified high-confidence Htt-associated proteins. Lysates were prepared from mouse cardiac muscle tissue.	509	PubMed:17500595		Full-length			endogenous						10090	Mus musculus	18746	Pkm	5315	PKM	pull down	mass spectrometry							In vitro		cardiac muscle tissue													10090	Mus musculus	Fragment	1-90 aa (Q48)	48
HINT-588	HINT:588	PubMed	Large-scale screen to identify Htt fragment interaction proteins using a yeast two hybrid approach identified Htt interaction with PKM2.	588	PubMed:17500595		Full-length			overexpression						9606	Homo sapiens	5315	PKM	5315	PKM	two hybrid	mass spectrometry							Yeast															559292	Saccharomyces cerevisiae S288C	Fragment	1-450 aa (Q23)|1-450 aa (Q55)|1-740 aa (Q55)|640-1100 aa	23|55|55|N/A
HINT-467	HINT:467	PubMed	Large-scale screen to identify Htt fragment interaction proteins using a pull down approach identified high-confidence Htt-associated proteins. Lysates were prepared from human brain tissue.	467	PubMed:17500595		Full-length			endogenous						9606	Homo sapiens	5354	PLP1	5354	PLP1	pull down	mass spectrometry							In vitro		brain													9606	Homo sapiens	Fragment	1-90 aa (Q48)	48
HINT-468	HINT:468	PubMed	Large-scale screen to identify Htt fragment interaction proteins using a pull down approach identified high-confidence Htt-associated proteins. Lysates were prepared from mouse brain tissue.	468	PubMed:17500595		Full-length			endogenous						10090	Mus musculus	18823	Plp1	5354	PLP1	pull down	mass spectrometry							In vitro		brain													10090	Mus musculus	Fragment	1-90 aa (Q48)	48
HINT-589	HINT:589	PubMed	Large-scale screen to identify Htt fragment interaction proteins using a yeast two hybrid approach identified Htt interaction with PPA2.	589	PubMed:17500595		Full-length			overexpression						9606	Homo sapiens	27068	PPA2	27068	PPA2	two hybrid	mass spectrometry							Yeast															559292	Saccharomyces cerevisiae S288C	Fragment	1-450 aa (Q23)|1-450 aa (Q55)|1-740 aa (Q55)	23|55|55
HINT-626	HINT:626	PubMed	Large-scale screen to identify Htt fragment interaction proteins using a yeast two hybrid approach identified Htt interaction with PPARG.	626	PubMed:17500595		Full-length			overexpression						9606	Homo sapiens	5468	PPARG	5468	PPARG	two hybrid	mass spectrometry							Yeast															559292	Saccharomyces cerevisiae S288C	Fragment	1-450 aa (Q23)|1-450 aa (Q55)	23|55
HINT-580	HINT:580	PubMed	Large-scale screen to identify Htt fragment interaction proteins using a yeast two hybrid approach identified Htt interaction with PPL.	580	PubMed:17500595		Full-length			overexpression						9606	Homo sapiens	5493	PPL	5493	PPL	two hybrid	mass spectrometry							Yeast															559292	Saccharomyces cerevisiae S288C	Fragment	1-450 aa (Q23)|1-450 aa (Q55)	23|55
HINT-594	HINT:594	PubMed	Large-scale screen to identify Htt fragment interaction proteins using a yeast two hybrid approach identified Htt interaction with HRMT1L1.	594	PubMed:17500595		Full-length			overexpression						9606	Homo sapiens	3275	PRMT2	3275	PRMT2	two hybrid	mass spectrometry							Yeast															559292	Saccharomyces cerevisiae S288C	Fragment	1-450 aa (Q55)	55
HINT-530	HINT:530	PubMed	Large-scale screen to identify Htt fragment interaction proteins using a pull down approach identified high-confidence Htt-associated proteins. Lysates were prepared from human brain tissue.	530	PubMed:17500595		Full-length			endogenous						9606	Homo sapiens	5621	PRNP	5621	PRNP	pull down	mass spectrometry							In vitro		brain													9606	Homo sapiens	Fragment	1-90 aa (Q48)	48
HINT-619	HINT:619	PubMed	Large-scale screen to identify Htt fragment interaction proteins using a yeast two hybrid approach identified Htt interaction with PRPF40A.	619	PubMed:17500595		Full-length			overexpression						9606	Homo sapiens	55660	PRPF40A	55660	PRPF40A	two hybrid	mass spectrometry							Yeast															559292	Saccharomyces cerevisiae S288C	Fragment	1-90 aa (Q23)|1-90 aa (Q47)|1-90 aa (Q75)|1-90 aa (Q97)|1-450 aa (q23)|1-450 aa (Q55)|1-740 aa (Q23)|1-740 aa (Q55)|443-1100 aa|640-1100 aa	23|47|75|97|23|55|23|55|N/A|N/A
HINT-668	HINT:668	PubMed	For further in vivo validation of Htt-fragment protein interactions in mammalian tissue, authors performed co-immunoprecipitation experiments from brains of mice expressing a 128 Q full length YAC transgene to confirm interaction between Htt and PSMC2. Stronger association for mutant Htt (Q128) compared to wild-type Htt (Q7)was established.	668	PubMed:17500595		Full-length			endogenous						10090	Mus musculus	19181	Psmc2	5701	PSMC2	coimmunoprecipitation	western blot	anti-Htt (1HU-4C8)	MAB2166	Chemicon	anti-Htt (BKP1),anti-PSMC2	23322	Chemicon,GeneTex	Mice		brain					YAC128	FVB/N-Tg(YAC128)#Hay	FVB/N	MGI:5432149	Transgene	109	YAC128 umbrella	Unidentified YAC128 line	10090	Mus musculus	Full-length	(Q128)	128
HINT-667	HINT:667	PubMed	For further in vivo validation of Htt-fragment protein interactions in mammalian tissue, authors performed co-immunoprecipitation experiments from brains of wild-type mice to confirm interaction between Htt and PSMC2.	667	PubMed:17500595		Full-length			endogenous						10090	Mus musculus	19181	Psmc2	5701	PSMC2	coimmunoprecipitation	western blot	anti-Htt (1HU-4C8)	MAB2166	Chemicon	anti-Htt (BKP1),anti-PSMC2	23322	Chemicon,GeneTex	Mice		brain					WT								10090	Mus musculus	Full-length	(Q7)	7
HINT-566	HINT:566	PubMed	Large-scale screen to identify Htt fragment interaction proteins using a yeast two hybrid approach identified Htt interaction with PSMD4.	566	PubMed:17500595		Full-length			overexpression						9606	Homo sapiens	5710	PSMD4	5710	PSMD4	two hybrid	mass spectrometry							Yeast															559292	Saccharomyces cerevisiae S288C	Fragment	1-450 aa (Q23)	23
HINT-600	HINT:600	PubMed	Large-scale screen to identify Htt fragment interaction proteins using a yeast two hybrid approach identified Htt interaction with PTK6.	600	PubMed:17500595		Full-length			overexpression						9606	Homo sapiens	5753	PTK6	5753	PTK6	two hybrid	mass spectrometry							Yeast															559292	Saccharomyces cerevisiae S288C	Fragment	1-450 aa (Q55)	55
HINT-469	HINT:469	PubMed	Large-scale screen to identify Htt fragment interaction proteins using a pull down approach identified high-confidence Htt-associated proteins. Lysates were prepared from mouse brain tissue.	469	PubMed:17500595		Full-length			endogenous						10090	Mus musculus	19340	Rab3d	9545	RAB3D	pull down	mass spectrometry							In vitro		brain													10090	Mus musculus	Fragment	1-90 aa (Q48)	48
HINT-452	HINT:452	PubMed	Large-scale screen to identify Htt fragment interaction proteins using a pull down approach identified high-confidence Htt-associated proteins. Lysates were prepared from human brain tissue.	452	PubMed:17500595		Full-length			endogenous						9606	Homo sapiens	5879	RAC1	5879	RAC1	pull down	mass spectrometry							In vitro		brain													9606	Homo sapiens	Fragment	1-90 aa (Q48)	48
HINT-567	HINT:567	PubMed	Large-scale screen to identify Htt fragment interaction proteins using a yeast two hybrid approach identified Htt interaction with RNF20.	567	PubMed:17500595		Full-length			overexpression						9606	Homo sapiens	56254	RNF20	56254	RNF20	two hybrid	mass spectrometry							Yeast															559292	Saccharomyces cerevisiae S288C	Fragment	1-90 aa (Q75)|1-450 aa (Q23)	75|23
HINT-568	HINT:568	PubMed	Large-scale screen to identify Htt fragment interaction proteins using a yeast two hybrid approach identified Htt interaction with RNF40.	568	PubMed:17500595		Full-length			overexpression						9606	Homo sapiens	9810	RNF40	9810	RNF40	two hybrid	mass spectrometry							Yeast															559292	Saccharomyces cerevisiae S288C	Fragment	1-450 aa (Q23)|1-450 aa (Q55)	23|55
HINT-652	HINT:652	PubMed	Large-scale screen to identify Htt fragment interaction proteins using a yeast two hybrid approach identified Htt interaction with SASH1.	652	PubMed:17500595		Full-length			overexpression						9606	Homo sapiens	23328	SASH1	23328	SASH1	two hybrid	mass spectrometry							Yeast															559292	Saccharomyces cerevisiae S288C	Fragment	1-450 aa (Q23)|1-450 aa (Q55)	23|55
HINT-411	HINT:411	PubMed	Large-scale screen to identify Htt fragment interaction proteins using a pull down approach identified high-confidence Htt-associated proteins. Lysates were prepared from human brain tissue.	411	PubMed:17500595		Full-length			endogenous						9606	Homo sapiens	989	SEPTIN7	989	SEPTIN7	pull down	mass spectrometry							In vitro		brain													9606	Homo sapiens	Fragment	1-90 aa (Q48)	48
HINT-620	HINT:620	PubMed	Large-scale screen to identify Htt fragment interaction proteins using a yeast two hybrid approach identified Htt interaction with SETD2.	620	PubMed:17500595		Full-length			overexpression						9606	Homo sapiens	29072	SETD2	29072	SETD2	two hybrid	mass spectrometry							Yeast															559292	Saccharomyces cerevisiae S288C	Fragment	1-90 aa (Q23)|1-90 aa (Q75)|1-90 aa (Q97)|1-450 aa (Q23)|1-450 aa (Q55)	23|75|97|23|55
HINT-429	HINT:429	PubMed	Large-scale screen to identify Htt fragment interaction proteins using a pull down approach identified high-confidence Htt-associated proteins. Lysates were prepared from mouse brain tissue.	429	PubMed:17500595		Full-length			endogenous						10090	Mus musculus	94280	Sfxn3	81855	SFXN3	pull down	mass spectrometry							In vitro		brain													10090	Mus musculus	Fragment	1-90 aa (Q48)	48
HINT-464	HINT:464	PubMed	Large-scale screen to identify Htt fragment interaction proteins using a pull down approach identified high-confidence Htt-associated proteins. Lysates were prepared from human brain tissue.	464	PubMed:17500595		Full-length			endogenous						9606	Homo sapiens	140885	SIRPA	140885	SIRPA	pull down	mass spectrometry							In vitro		brain													9606	Homo sapiens	Fragment	1-90 aa (Q48)	48
HINT-425	HINT:425	PubMed	Large-scale screen to identify Htt fragment interaction proteins using a pull down approach identified high-confidence Htt-associated proteins. Lysates were prepared from mouse brain tissue.	425	PubMed:17500595		Full-length			endogenous						10090	Mus musculus	20511	Slc1a2	6506	SLC1A2	pull down	mass spectrometry							In vitro		brain													10090	Mus musculus	Fragment	1-90 aa (Q48)	48
HINT-426	HINT:426	PubMed	Large-scale screen to identify Htt fragment interaction proteins using a pull down approach identified high-confidence Htt-associated proteins. Lysates were prepared from mouse cardiac muscle tissue.	426	PubMed:17500595		Full-length			endogenous						10090	Mus musculus	67863	Slc25a11	8402	SLC25A11	pull down	mass spectrometry							In vitro		cardiac muscle tissue													10090	Mus musculus	Fragment	1-90 aa (Q48)	48
HINT-423	HINT:423	PubMed	Large-scale screen to identify Htt fragment interaction proteins using a pull down approach identified high-confidence Htt-associated proteins. Lysates were prepared from human brain tissue.	423	PubMed:17500595		Full-length			endogenous						9606	Homo sapiens	8604	SLC25A12	8604	SLC25A12	pull down	mass spectrometry							In vitro		brain													9606	Homo sapiens	Fragment	1-90 aa (Q48)	48
HINT-424	HINT:424	PubMed	Large-scale screen to identify Htt fragment interaction proteins using a pull down approach identified high-confidence Htt-associated proteins. Lysates were prepared from mouse cardiac muscle tissue.	424	PubMed:17500595		Full-length			endogenous						10090	Mus musculus	78830	Slc25a12	8604	SLC25A12	pull down	mass spectrometry							In vitro		cardiac muscle tissue													10090	Mus musculus	Fragment	1-90 aa (Q48)	48
HINT-427	HINT:427	PubMed	Large-scale screen to identify Htt fragment interaction proteins using a pull down approach identified high-confidence Htt-associated proteins. Lysates were prepared from mouse cardiac muscle tissue.	427	PubMed:17500595		Full-length			endogenous						10090	Mus musculus	18674	Slc25a3	5250	SLC25A3	pull down	mass spectrometry							In vitro		cardiac muscle tissue													10090	Mus musculus	Fragment	1-90 aa (Q48)	48
HINT-470	HINT:470	PubMed	Large-scale screen to identify Htt fragment interaction proteins using a pull down approach identified high-confidence Htt-associated proteins. Lysates were prepared from human brain tissue.	470	PubMed:17500595		Full-length			endogenous						9606	Homo sapiens	6529	SLC6A1	6529	SLC6A1	pull down	mass spectrometry							In vitro		brain													9606	Homo sapiens	Fragment	1-90 aa (Q48)	48
HINT-471	HINT:471	PubMed	Large-scale screen to identify Htt fragment interaction proteins using a pull down approach identified high-confidence Htt-associated proteins. Lysates were prepared from human brain tissue.	471	PubMed:17500595		Full-length			endogenous						9606	Homo sapiens	6616	SNAP25	6616	SNAP25	pull down	mass spectrometry							In vitro		brain													9606	Homo sapiens	Fragment	1-90 aa (Q48)	48
HINT-472	HINT:472	PubMed	Large-scale screen to identify Htt fragment interaction proteins using a pull down approach identified high-confidence Htt-associated proteins. Lysates were prepared from mouse brain tissue.	472	PubMed:17500595		Full-length			endogenous						10090	Mus musculus	20614	Snap25	6616	SNAP25	pull down	mass spectrometry							In vitro		brain													10090	Mus musculus	Fragment	1-90 aa (Q48)	48
HINT-660	HINT:660	PubMed	For further in vivo validation of Htt-fragment protein interactions in mammalian tissue, authors performed co-immunoprecipitation experiments from brains of mice expressing a 128 Q full length YAC transgene to confirm interaction between Htt and SNAP25. Stronger association for mutant Htt (Q128) compared to wild-type Htt (Q7) was established.	660	PubMed:17500595		Full-length			endogenous						10090	Mus musculus	20614	Snap25	6616	SNAP25	coimmunoprecipitation	western blot	anti-Htt (1HU-4C8)	MAB2166	Chemicon	anti-Htt (BKP1),anti-SNAP25	sc-7539	Chemicon,Santa Cruz Biotechnology	Mice		brain					YAC128	FVB/N-Tg(YAC128)#Hay	FVB/N	MGI:5432149	Transgene	109	YAC128 umbrella	Unidentified YAC128 line	10090	Mus musculus	Full-length	(Q128)	128
HINT-659	HINT:659	PubMed	For further in vivo validation of Htt-fragment protein interactions in mammalian tissue, authors performed co-immunoprecipitation experiments from brains of wild-type mice to confirm interaction between Htt and SNAP25.	659	PubMed:17500595		Full-length			endogenous						10090	Mus musculus	20614	Snap25	6616	SNAP25	coimmunoprecipitation	western blot	anti-Htt (1HU-4C8)	MAB2166	Chemicon	anti-Htt (BKP1),anti-SNAP25	sc-7539	Chemicon,Santa Cruz Biotechnology	Mice		brain					WT								10090	Mus musculus	Full-length	(Q7)	7
HINT-585	HINT:585	PubMed	Large-scale screen to identify Htt fragment interaction proteins using a yeast two hybrid approach identified Htt interaction with SORBS1.	585	PubMed:17500595		Full-length			overexpression						9606	Homo sapiens	10580	SORBS1	10580	SORBS1	two hybrid	mass spectrometry							Yeast															559292	Saccharomyces cerevisiae S288C	Fragment	1-90 aa (Q23)|1-90 aa (Q47)|1-450 aa (Q23)|1-450 aa (Q55)	23|47|23|55
HINT-627	HINT:627	PubMed	Large-scale screen to identify Htt fragment interaction proteins using a yeast two hybrid approach identified Htt interaction with SP3.	627	PubMed:17500595		Full-length			overexpression						9606	Homo sapiens	6670	SP3	6670	SP3	two hybrid	mass spectrometry							Yeast															559292	Saccharomyces cerevisiae S288C	Fragment	1-450 aa (Q55)|1-740 aa (Q55)|443-1100 aa|640-1100 aa	55|55|N/A|N/A
HINT-412	HINT:412	PubMed	Large-scale screen to identify Htt fragment interaction proteins using a pull down approach identified high-confidence Htt-associated proteins. Lysates were prepared from mouse brain tissue.	412	PubMed:17500595		Full-length			endogenous						10090	Mus musculus	20739	Spta1	6708	SPTA1	pull down	mass spectrometry							In vitro		brain													10090	Mus musculus	Fragment	1-90 aa (Q48)	48
HINT-628	HINT:628	PubMed	Large-scale screen to identify Htt fragment interaction proteins using a yeast two hybrid approach identified Htt interaction with SREBF2.	628	PubMed:17500595		Full-length			overexpression						9606	Homo sapiens	6721	SREBF2	6721	SREBF2	two hybrid	mass spectrometry							Yeast															559292	Saccharomyces cerevisiae S288C	Fragment	1-450 aa (Q23)|1-450 aa (Q55)|640-1100 aa	23|55|N/A
HINT-601	HINT:601	PubMed	Large-scale screen to identify Htt fragment interaction proteins using a yeast two hybrid approach identified Htt interaction with SRGAP1.	601	PubMed:17500595		Full-length			overexpression						9606	Homo sapiens	57522	SRGAP1	57522	SRGAP1	two hybrid	mass spectrometry							Yeast															559292	Saccharomyces cerevisiae S288C	Fragment	1-90 aa (Q23)|1-90 aa (Q47)|1-450 aa (Q23)|1-450 aa (Q55)|640-1100 aa	23|47|23|55|N/A
HINT-602	HINT:602	PubMed	Large-scale screen to identify Htt fragment interaction proteins using a yeast two hybrid approach identified Htt interaction with SRGAP2.	602	PubMed:17500595		Full-length			overexpression						9606	Homo sapiens	23380	SRGAP2	23380	SRGAP2	two hybrid	mass spectrometry							Yeast															559292	Saccharomyces cerevisiae S288C	Fragment	1-450 aa (Q23)|1-450 aa (Q55)	23|55
HINT-603	HINT:603	PubMed	Large-scale screen to identify Htt fragment interaction proteins using a yeast two hybrid approach identified Htt interaction with SRGAP3.	603	PubMed:17500595		Full-length			overexpression						9606	Homo sapiens	9901	SRGAP3	9901	SRGAP3	two hybrid	mass spectrometry							Yeast															559292	Saccharomyces cerevisiae S288C	Fragment	1-90 aa (Q23)|1-450 aa (Q23)|1-450 aa (Q55)	23|23|55
HINT-415	HINT:415	PubMed	Large-scale screen to identify Htt fragment interaction proteins using a pull down approach identified high-confidence Htt-associated proteins. Lysates were prepared from M17 (neuroblastoma) cell line.	415	PubMed:17500595		Full-length			endogenous						9606	Homo sapiens	6726	SRP9	6726	SRP9	pull down	mass spectrometry							In vitro			SK-N-BE(2)-M17		Neuronal Cell Line										9606	Homo sapiens	Fragment	1-90 aa (Q48)	48
HINT-639	HINT:639	PubMed	Large-scale screen to identify Htt fragment interaction proteins using a yeast two hybrid approach identified Htt interaction with ARS2.	639	PubMed:17500595		Full-length			overexpression						9606	Homo sapiens	51593	SRRT	51593	SRRT	two hybrid	mass spectrometry							Yeast															559292	Saccharomyces cerevisiae S288C	Fragment	1-450 aa (Q23)|1-450 aa (Q55)	23|55
HINT-416	HINT:416	PubMed	Large-scale screen to identify Htt fragment interaction proteins using a pull down approach identified high-confidence Htt-associated proteins. Lysates were prepared from HEK293 cell line.	416	PubMed:17500595		Full-length			endogenous						9606	Homo sapiens	10963	STIP1	10963	STIP1	pull down	mass spectrometry							In vitro			HEK293		Non-Neuronal Cell Line										9606	Homo sapiens	Fragment	1-90 aa (Q48)	48
HINT-473	HINT:473	PubMed	Large-scale screen to identify Htt fragment interaction proteins using a pull down approach identified high-confidence Htt-associated proteins. Lysates were prepared from human brain tissue.	473	PubMed:17500595		Full-length			endogenous						9606	Homo sapiens	6804	STX1A	6804	STX1A	pull down	mass spectrometry							In vitro		brain													9606	Homo sapiens	Fragment	1-90 aa (Q48)	48
HINT-658	HINT:658	PubMed	For further in vivo validation of Htt-fragment protein interactions in mammalian tissue, authors performed co-immunoprecipitation experiments from brains of mice expressing a 128 Q full length YAC transgene to confirm interaction between Htt and STX1A. Stronger association for mutant Htt (Q128) compared to wild-type Htt (Q7) was established.	658	PubMed:17500595		Full-length			endogenous						10090	Mus musculus	20907	Stx1a	6804	STX1A	coimmunoprecipitation	western blot	anti-Htt (1HU-4C8)	MAB2166	Chemicon	anti-Htt (BKP1),anti-STX1A	11001	Chemicon,Synaptic Systems	Mice		brain					YAC128	FVB/N-Tg(YAC128)#Hay	FVB/N	MGI:5432149	Transgene	109	YAC128 umbrella	Unidentified YAC128 line	10090	Mus musculus	Full-length	(Q128)	128
HINT-657	HINT:657	PubMed	For further in vivo validation of Htt-fragment protein interactions in mammalian tissue, authors performed co-immunoprecipitation experiments from brains of wild-type mice to confirm interaction between Htt and STX1A.	657	PubMed:17500595		Full-length			endogenous						10090	Mus musculus	20907	Stx1a	6804	STX1A	coimmunoprecipitation	western blot	anti-Htt (1HU-4C8)	MAB2166	Chemicon	anti-Htt (BKP1),anti-STX1A	11001	Chemicon,Synaptic Systems	Mice		brain					WT								10090	Mus musculus	Full-length	(Q7)	7
HINT-474	HINT:474	PubMed	Large-scale screen to identify Htt fragment interaction proteins using a pull down approach identified high-confidence Htt-associated proteins. Lysates were prepared from human brain tissue.	474	PubMed:17500595		Full-length			endogenous						9606	Homo sapiens	112755	STX1B	112755	STX1B	pull down	mass spectrometry							In vitro		brain													9606	Homo sapiens	Fragment	1-90 aa (Q48)	48
HINT-475	HINT:475	PubMed	Large-scale screen to identify Htt fragment interaction proteins using a pull down approach identified high-confidence Htt-associated proteins. Lysates were prepared from mouse brain tissue.	475	PubMed:17500595		Full-length			endogenous						10090	Mus musculus	56216	Stx1b	112755	STX1B	pull down	mass spectrometry							In vitro		brain													10090	Mus musculus	Fragment	1-90 aa (Q48)	48
HINT-476	HINT:476	PubMed	Large-scale screen to identify Htt fragment interaction proteins using a pull down approach identified high-confidence Htt-associated proteins. Lysates were prepared from human brain tissue.	476	PubMed:17500595		Full-length			endogenous						9606	Homo sapiens	6812	STXBP1	6812	STXBP1	pull down	mass spectrometry							In vitro		brain													9606	Homo sapiens	Fragment	1-90 aa (Q48)	48
HINT-477	HINT:477	PubMed	Large-scale screen to identify Htt fragment interaction proteins using a pull down approach identified high-confidence Htt-associated proteins. Lysates were prepared from mouse brain tissue.	477	PubMed:17500595		Full-length			endogenous						10090	Mus musculus	20910	Stxbp1	6812	STXBP1	pull down	mass spectrometry							In vitro		brain													10090	Mus musculus	Fragment	1-90 aa (Q48)	48
HINT-629	HINT:629	PubMed	Large-scale screen to identify Htt fragment interaction proteins using a yeast two hybrid approach identified Htt interaction with SUPT5H.	629	PubMed:17500595		Full-length			overexpression						9606	Homo sapiens	6829	SUPT5H	6829	SUPT5H	two hybrid	mass spectrometry							Yeast															559292	Saccharomyces cerevisiae S288C	Fragment	1-450 aa (Q55)	55
HINT-478	HINT:478	PubMed	Large-scale screen to identify Htt fragment interaction proteins using a pull down approach identified high-confidence Htt-associated proteins. Lysates were prepared from mouse brain tissue.	478	PubMed:17500595		Full-length			endogenous						10090	Mus musculus	20965	Syn2	6854	SYN2	pull down	mass spectrometry							In vitro		brain													10090	Mus musculus	Fragment	1-90 aa (Q48)	48
HINT-479	HINT:479	PubMed	Large-scale screen to identify Htt fragment interaction proteins using a pull down approach identified high-confidence Htt-associated proteins. Lysates were prepared from human brain tissue.	479	PubMed:17500595		Full-length			endogenous						9606	Homo sapiens	6855	SYP	6855	SYP	pull down	mass spectrometry							In vitro		brain													9606	Homo sapiens	Fragment	1-90 aa (Q48)	48
HINT-480	HINT:480	PubMed	Large-scale screen to identify Htt fragment interaction proteins using a pull down approach identified high-confidence Htt-associated proteins. Lysates were prepared from mouse brain tissue.	480	PubMed:17500595		Full-length			endogenous						10090	Mus musculus	20979	Syt1	6857	SYT1	pull down	mass spectrometry							In vitro		brain													10090	Mus musculus	Fragment	1-90 aa (Q48)	48
HINT-481	HINT:481	PubMed	Large-scale screen to identify Htt fragment interaction proteins using a pull down approach identified high-confidence Htt-associated proteins. Lysates were prepared from human brain tissue.	481	PubMed:17500595		Full-length			endogenous						9606	Homo sapiens	127833	SYT2	127833	SYT2	pull down	mass spectrometry							In vitro		brain													9606	Homo sapiens	Fragment	1-90 aa (Q48)	48
HINT-482	HINT:482	PubMed	Large-scale screen to identify Htt fragment interaction proteins using a pull down approach identified high-confidence Htt-associated proteins. Lysates were prepared from mouse brain tissue.	482	PubMed:17500595		Full-length			endogenous						10090	Mus musculus	20980	Syt2	127833	SYT2	pull down	mass spectrometry							In vitro		brain													10090	Mus musculus	Fragment	1-90 aa (Q48)	48
HINT-638	HINT:638	PubMed	Large-scale screen to identify Htt fragment interaction proteins using a yeast two hybrid approach identified Htt interaction with TACC1.	638	PubMed:17500595		Full-length			overexpression						9606	Homo sapiens	6867	TACC1	6867	TACC1	two hybrid	mass spectrometry							Yeast															559292	Saccharomyces cerevisiae S288C	Fragment	1-450 aa (Q23)|1-450 aa (Q55)	23|55
HINT-604	HINT:604	PubMed	Large-scale screen to identify Htt fragment interaction proteins using a yeast two hybrid approach identified Htt interaction with TANK.	604	PubMed:17500595		Full-length			overexpression						9606	Homo sapiens	10010	TANK	10010	TANK	two hybrid	mass spectrometry							Yeast															559292	Saccharomyces cerevisiae S288C	Fragment	1-450 aa (Q23)|1-450 aa (Q55)	23|55
HINT-630	HINT:630	PubMed	Large-scale screen to identify Htt fragment interaction proteins using a yeast two hybrid approach identified Htt interaction with TCERG1.	630	PubMed:17500595		Full-length			overexpression						9606	Homo sapiens	10915	TCERG1	10915	TCERG1	two hybrid	mass spectrometry							Yeast															559292	Saccharomyces cerevisiae S288C	Fragment	1-90 aa (Q23)|1-90 aa (Q47)|1-90 aa (Q97)|1-450 aa (Q23)|1-450 aa (Q55)|1-740 aa (Q23)|1-740 aa (Q55)|640-1100 aa	23|47|97|23|55|23|55|N/A
HINT-552	HINT:552	PubMed	Large-scale screen to identify Htt fragment interaction proteins using a pull down approach identified high-confidence Htt-associated proteins. Lysates were prepared from human brain tissue.	552	PubMed:17500595		Full-length			endogenous						9606	Homo sapiens	7070	THY1	7070	THY1	pull down	mass spectrometry							In vitro		brain													9606	Homo sapiens	Fragment	1-90 aa (Q48)	48
HINT-648	HINT:648	PubMed	Large-scale screen to identify Htt fragment interaction proteins using a yeast two hybrid approach identified Htt interaction with KIAA0423.	648	PubMed:17500595		Full-length			overexpression						9606	Homo sapiens	23116	TOGARAM1	23116	TOGARAM1	two hybrid	mass spectrometry							Yeast															559292	Saccharomyces cerevisiae S288C	Fragment	1-450 aa (Q23)|1-450 aa (Q55)	23|55
HINT-534	HINT:534	PubMed	Large-scale screen to identify Htt fragment interaction proteins using a pull down approach identified high-confidence Htt-associated proteins. Lysates were prepared from mouse cardiac muscle tissue.	534	PubMed:17500595		Full-length			endogenous						10090	Mus musculus	21991	Tpi1	7167	TPI1	pull down	mass spectrometry							In vitro		cardiac muscle tissue													10090	Mus musculus	Fragment	1-90 aa (Q48)	48
HINT-413	HINT:413	PubMed	Large-scale screen to identify Htt fragment interaction proteins using a pull down approach identified high-confidence Htt-associated proteins. Lysates were prepared from mouse cardiac muscle tissue.	413	PubMed:17500595		Full-length			endogenous						10090	Mus musculus	22003	Tpm1	7168	TPM1	pull down	mass spectrometry							In vitro		cardiac muscle tissue													10090	Mus musculus	Fragment	1-90 aa (Q48)	48
HINT-535	HINT:535	PubMed	Large-scale screen to identify Htt fragment interaction proteins using a pull down approach identified high-confidence Htt-associated proteins. Lysates were prepared from human brain tissue.	535	PubMed:17500595		Full-length			endogenous						9606	Homo sapiens	1200	TPP1	1200	TPP1	pull down	mass spectrometry							In vitro		brain													9606	Homo sapiens	Fragment	1-90 aa (Q48)	48
HINT-653	HINT:653	PubMed	Large-scale screen to identify Htt fragment interaction proteins using a yeast two hybrid approach identified Htt interaction with TRAFD1.	653	PubMed:17500595		Full-length			overexpression						9606	Homo sapiens	10906	TRAFD1	10906	TRAFD1	two hybrid	mass spectrometry							Yeast															559292	Saccharomyces cerevisiae S288C	Fragment	1-450 aa (Q23)|1-450 aa (Q55)	23|55
HINT-656	HINT:656	PubMed	Large-scale screen to identify Htt fragment interaction proteins using a yeast two hybrid approach identified Htt interaction with TSHZ3.	656	PubMed:17500595		Full-length			overexpression						9606	Homo sapiens	57616	TSHZ3	57616	TSHZ3	two hybrid	mass spectrometry							Yeast															559292	Saccharomyces cerevisiae S288C	Fragment	1-450 aa (Q23)|1-450 aa (Q55)	23|55
HINT-651	HINT:651	PubMed	Large-scale screen to identify Htt fragment interaction proteins using a yeast two hybrid approach identified Htt interaction with TXNDC11.	651	PubMed:17500595		Full-length			overexpression						9606	Homo sapiens	51061	TXNDC11	51061	TXNDC11	two hybrid	mass spectrometry							Yeast															559292	Saccharomyces cerevisiae S288C	Fragment	1-450 aa (Q23)	23
HINT-569	HINT:569	PubMed	Large-scale screen to identify Htt fragment interaction proteins using a yeast two hybrid approach identified Htt interaction with UBADC1.	569	PubMed:17500595		Full-length			overexpression						9606	Homo sapiens	10422	UBAC1	10422	UBAC1	two hybrid	mass spectrometry							Yeast															559292	Saccharomyces cerevisiae S288C	Fragment	1-450 aa (Q23)|1-450 aa (Q55)	23|55
HINT-562	HINT:562	PubMed	Large-scale screen to identify Htt fragment interaction proteins using a yeast two hybrid approach identified Htt interaction with HIP2.	562	PubMed:17500595		Full-length			overexpression						9606	Homo sapiens	3093	UBE2K	3093	UBE2K	two hybrid	mass spectrometry							Yeast															559292	Saccharomyces cerevisiae S288C	Fragment	370-580 aa
HINT-537	HINT:537	PubMed	Large-scale screen to identify Htt fragment interaction proteins using a pull down approach identified high-confidence Htt-associated proteins. Lysates were prepared from human brain tissue.	537	PubMed:17500595		Full-length			endogenous						9606	Homo sapiens	7384	UQCRC1	7384	UQCRC1	pull down	mass spectrometry							In vitro		brain													9606	Homo sapiens	Fragment	1-90 aa (Q48)	48
HINT-538	HINT:538	PubMed	Large-scale screen to identify Htt fragment interaction proteins using a pull down approach identified high-confidence Htt-associated proteins. Lysates were prepared from mouse cardiac muscle tissue.	538	PubMed:17500595		Full-length			endogenous						10090	Mus musculus	22273	Uqcrc1	7384	UQCRC1	pull down	mass spectrometry							In vitro		cardiac muscle tissue													10090	Mus musculus	Fragment	1-90 aa (Q48)	48
HINT-539	HINT:539	PubMed	Large-scale screen to identify Htt fragment interaction proteins using a pull down approach identified high-confidence Htt-associated proteins. Lysates were prepared from human brain tissue.	539	PubMed:17500595		Full-length			endogenous						9606	Homo sapiens	7385	UQCRC2	7385	UQCRC2	pull down	mass spectrometry							In vitro		brain													9606	Homo sapiens	Fragment	1-90 aa (Q48)	48
HINT-540	HINT:540	PubMed	Large-scale screen to identify Htt fragment interaction proteins using a pull down approach identified high-confidence Htt-associated proteins. Lysates were prepared from mouse cardiac muscle tissue.	540	PubMed:17500595		Full-length			endogenous						10090	Mus musculus	67003	Uqcrc2	7385	UQCRC2	pull down	mass spectrometry							In vitro		cardiac muscle tissue													10090	Mus musculus	Fragment	1-90 aa (Q48)	48
HINT-536	HINT:536	PubMed	Large-scale screen to identify Htt fragment interaction proteins using a pull down approach identified high-confidence Htt-associated proteins. Lysates were prepared from human brain tissue.	536	PubMed:17500595		Full-length			endogenous						9606	Homo sapiens	7388	UQCRH	7388	UQCRH	pull down	mass spectrometry							In vitro		brain													9606	Homo sapiens	Fragment	1-90 aa (Q48)	48
HINT-666	HINT:666	PubMed	For further in vivo validation of Htt-fragment protein interactions in mammalian tissue, authors performed co-immunoprecipitation experiments from brains of mice expressing a 128 Q full length YAC transgene to confirm interaction between Htt and USP9X. Stronger association for mutant Htt (Q128) compared to wild-type Htt (Q7) was established.	666	PubMed:17500595		Full-length			endogenous						10090	Mus musculus	22284	Usp9x	8239	USP9X	coimmunoprecipitation	western blot	anti-Htt (1HU-4C8)	MAB2166	Chemicon	anti-Htt (BKP1),anti-USP9X	19879	Chemicon,Abcam	Mice		brain					YAC128	FVB/N-Tg(YAC128)#Hay	FVB/N	MGI:5432149	Transgene	109	YAC128 umbrella	Unidentified YAC128 line	10090	Mus musculus	Full-length	(Q128)	128
HINT-665	HINT:665	PubMed	For further in vivo validation of Htt-fragment protein interactions in mammalian tissue, authors performed co-immunoprecipitation experiments from brains of wild-type mice to confirm interaction between Htt and USP9X.	665	PubMed:17500595		Full-length			endogenous						10090	Mus musculus	22284	Usp9x	8239	USP9X	coimmunoprecipitation	western blot	anti-Htt (1HU-4C8)	MAB2166	Chemicon	anti-Htt (BKP1),anti-USP9X	19879	Chemicon,Abcam	Mice		brain					WT								10090	Mus musculus	Full-length	(Q7)	7
HINT-570	HINT:570	PubMed	Large-scale screen to identify Htt fragment interaction proteins using a yeast two hybrid approach identified Htt interaction with USP9X.	570	PubMed:17500595		Full-length			overexpression						9606	Homo sapiens	8239	USP9X	8239	USP9X	two hybrid	mass spectrometry							Yeast															559292	Saccharomyces cerevisiae S288C	Fragment	1-90 aa (Q23)|1-450 aa (Q23)|1-740 aa (Q23)|1-740 aa (Q55)|640-1100 aa	23|23|23|55|N/A
HINT-430	HINT:430	PubMed	Large-scale screen to identify Htt fragment interaction proteins using a pull down approach identified high-confidence Htt-associated proteins. Lysates were prepared from human brain tissue.	430	PubMed:17500595		Full-length			endogenous						9606	Homo sapiens	7416	VDAC1	7416	VDAC1	pull down	mass spectrometry							In vitro		brain													9606	Homo sapiens	Fragment	1-90 aa (Q48)	48
HINT-9337	HINT:9337	PubMed	Large-scale screen to identify Htt fragment interaction proteins using a pull down approach identified high-confidence Htt-associated proteins. Lysates were prepared from HEK293 cell line.	9337	PubMed:17500595		Full-length			endogenous						9606	Homo sapiens	7416	VDAC1	7416	VDAC1	pull down	mass spectrometry							In vitro			HEK293		Non-Neuronal Cell Line										9606	Homo sapiens	Fragment	1-90 aa (Q48)	48
HINT-432	HINT:432	PubMed	Large-scale screen to identify Htt fragment interaction proteins using a pull down approach identified high-confidence Htt-associated proteins. Lysates were prepared from mouse cardiac muscle tissue.	432	PubMed:17500595		Full-length			endogenous						10090	Mus musculus	22333	Vdac1	7416	VDAC1	pull down	mass spectrometry							In vitro		cardiac muscle tissue													10090	Mus musculus	Fragment	1-90 aa (Q48)	48
HINT-433	HINT:433	PubMed	Large-scale screen to identify Htt fragment interaction proteins using a pull down approach identified high-confidence Htt-associated proteins. Lysates were prepared from human brain tissue.	433	PubMed:17500595		Full-length			endogenous						9606	Homo sapiens	7417	VDAC2	7417	VDAC2	pull down	mass spectrometry							In vitro		brain													9606	Homo sapiens	Fragment	1-90 aa (Q48)	48
HINT-435	HINT:435	PubMed	Large-scale screen to identify Htt fragment interaction proteins using a pull down approach identified high-confidence Htt-associated proteins. Lysates were prepared from human brain tissue.	435	PubMed:17500595		Full-length			endogenous						9606	Homo sapiens	7419	VDAC3	7419	VDAC3	pull down	mass spectrometry							In vitro		brain													9606	Homo sapiens	Fragment	1-90 aa (Q48)	48
HINT-654	HINT:654	PubMed	Large-scale screen to identify Htt fragment interaction proteins using a yeast two hybrid approach identified Htt interaction with WAC.	654	PubMed:17500595		Full-length			overexpression						9606	Homo sapiens	51322	WAC	51322	WAC	two hybrid	mass spectrometry							Yeast															559292	Saccharomyces cerevisiae S288C	Fragment	1-90 aa (Q23)|1-90 aa (Q47)|1-90 aa (Q75)|1-450 aa (Q23)|1-450 aa (Q55)|640-1100 aa	23|47|75|23|55|N/A
HINT-571	HINT:571	PubMed	Large-scale screen to identify Htt fragment interaction proteins using a yeast two hybrid approach identified Htt interaction with WBP4.	571	PubMed:17500595		Full-length			overexpression						9606	Homo sapiens	11193	WBP4	11193	WBP4	two hybrid	mass spectrometry							Yeast															559292	Saccharomyces cerevisiae S288C	Fragment	1-450 aa (Q23)|1-450 aa (Q55)	23|55
HINT-646	HINT:646	PubMed	Large-scale screen to identify Htt fragment interaction proteins using a yeast two hybrid approach identified Htt interaction with HSPC049.	646	PubMed:17500595		Full-length			overexpression						9606	Homo sapiens	29062	WDR91	29062	WDR91	two hybrid	mass spectrometry							Yeast															559292	Saccharomyces cerevisiae S288C	Fragment	1-450 aa (Q55)	55
HINT-605	HINT:605	PubMed	Large-scale screen to identify Htt fragment interaction proteins using a yeast two hybrid approach identified Htt interaction with YWHAB.	605	PubMed:17500595		Full-length			overexpression						9606	Homo sapiens	7529	YWHAB	7529	YWHAB	two hybrid	mass spectrometry							Yeast															559292	Saccharomyces cerevisiae S288C	Fragment	1-90 aa (Q23)|1-90 aa (Q75)|1-90 aa (Q97)|1-450 aa (Q55)	23|75|97|55
HINT-436	HINT:436	PubMed	Large-scale screen to identify Htt fragment interaction proteins using a pull down approach identified high-confidence Htt-associated proteins. Lysates were prepared from human brain tissue.	436	PubMed:17500595		Full-length			endogenous						9606	Homo sapiens	7532	YWHAG	7532	YWHAG	pull down	mass spectrometry							In vitro		brain													9606	Homo sapiens	Fragment	1-90 aa (Q48)	48
HINT-9338	HINT:9338	PubMed	Large-scale screen to identify Htt fragment interaction proteins using a pull down approach identified high-confidence Htt-associated proteins. Lysates were prepared from M17 (neuroblastoma) cell line.	9338	PubMed:17500595		Full-length			endogenous						9606	Homo sapiens	7532	YWHAG	7532	YWHAG	pull down	mass spectrometry							In vitro			SK-N-BE(2)-M17		Neuronal Cell Line										9606	Homo sapiens	Fragment	1-90 aa (Q48)	48
HINT-9342	HINT:9342	PubMed	Large-scale screen to identify Htt fragment interaction proteins using a pull down approach identified high-confidence Htt-associated proteins. Lysates were prepared from mouse brain tissue.	9342	PubMed:17500595		Full-length			endogenous						10090	Mus musculus	22628	Ywhag	7532	YWHAG	pull down	mass spectrometry							In vitro		brain													10090	Mus musculus	Fragment	1-90 aa (Q48)	48
HINT-9343	HINT:9343	PubMed	Large-scale screen to identify Htt fragment interaction proteins using a pull down approach identified high-confidence Htt-associated proteins. Lysates were prepared from mouse cardiac muscle tissue.	9343	PubMed:17500595		Full-length			endogenous						10090	Mus musculus	22628	Ywhag	7532	YWHAG	pull down	mass spectrometry							In vitro		cardiac muscle tissue													10090	Mus musculus	Fragment	1-90 aa (Q48)	48
HINT-635	HINT:635	PubMed	Large-scale screen to identify Htt fragment interaction proteins using a yeast two hybrid approach identified Htt interaction with ZBTB16.	635	PubMed:17500595		Full-length			overexpression						9606	Homo sapiens	7704	ZBTB16	7704	ZBTB16	two hybrid	mass spectrometry							Yeast															559292	Saccharomyces cerevisiae S288C	Fragment	1-740 aa (Q55)	55
HINT-655	HINT:655	PubMed	Large-scale screen to identify Htt fragment interaction proteins using a yeast two hybrid approach identified Htt interaction with ZFYVE19.	655	PubMed:17500595		Full-length			overexpression						9606	Homo sapiens	84936	ZFYVE19	84936	ZFYVE19	two hybrid	mass spectrometry							Yeast															559292	Saccharomyces cerevisiae S288C	Fragment	1-450 aa (Q23)|1-450 aa (Q55)	23|55
HINT-599	HINT:599	PubMed	Large-scale screen to identify Htt fragment interaction proteins using a yeast two hybrid approach identified Htt interaction with PRKCBP1.	599	PubMed:17500595		Full-length			overexpression						9606	Homo sapiens	23613	ZMYND8	23613	ZMYND8	two hybrid	mass spectrometry							Yeast															559292	Saccharomyces cerevisiae S288C	Fragment	1-450 aa (Q23)	23
HINT-634	HINT:634	PubMed	Large-scale screen to identify Htt fragment interaction proteins using a yeast two hybrid approach identified Htt interaction with ZNF133.	634	PubMed:17500595		Full-length			overexpression						9606	Homo sapiens	7692	ZNF133	7692	ZNF133	two hybrid	mass spectrometry							Yeast															559292	Saccharomyces cerevisiae S288C	Fragment	1-450 aa (Q23)|1-450 aa (Q55)	23|55
HINT-633	HINT:633	PubMed	Large-scale screen to identify Htt fragment interaction proteins using a yeast two hybrid approach identified Htt interaction with ZNF655.	633	PubMed:17500595		Full-length			overexpression						9606	Homo sapiens	79027	ZNF655	79027	ZNF655	two hybrid	mass spectrometry							Yeast															559292	Saccharomyces cerevisiae S288C	Fragment	1-450 aa (Q55)	55
HINT-632	HINT:632	PubMed	Large-scale screen to identify Htt fragment interaction proteins using a yeast two hybrid approach identified Htt interaction with ZNF675.	632	PubMed:17500595		Full-length			overexpression						9606	Homo sapiens	171392	ZNF675	171392	ZNF675	two hybrid	mass spectrometry							Yeast															559292	Saccharomyces cerevisiae S288C	Fragment	1-450 aa (Q23)|1-450 aa (Q55)	23|55
HINT-636	HINT:636	PubMed	Large-scale screen to identify Htt fragment interaction proteins using a yeast two hybrid approach identified Htt interaction with ZNF91.	636	PubMed:17500595		Full-length			overexpression						9606	Homo sapiens	7644	ZNF91	7644	ZNF91	two hybrid	mass spectrometry							Yeast															559292	Saccharomyces cerevisiae S288C	Fragment	1-450 aa (Q23)|1-450 aa (Q55)	23|55
HINT-1050	HINT:1050	PubMed	Full-length endogenous Htt was co-immunoprecipitated with dynactin.	1050	PubMed:17548833		Full-length			endogenous						10090	Mus musculus	13191	Dctn1	1639	DCTN1	coimmunoprecipitation	western blot	anti-HTT (1HU-4C8)	MAB2166	Chemicon	anti-p150			Mice		brain					WT								10090	Mus musculus	Full-length	(Q7)	7
HINT-1057	HINT:1057	PubMed	Huntingtin and dynein (DIC) have similar distributions in HeLa cells. Both Htt and DIC are distributed in tiny puncta throughout the cytoplasm, with overlapping concentrations at the Golgi in the perinuclear region.	1057	PubMed:17548833		Full-length			endogenous						9606	Homo sapiens	1778	DYNC1H1	1778	DYNC1H1	immunocytochemistry		anti-HTT,anti-DIC	MAB2166,MAB1618	Chemicon				Cell Culture			HeLa		Non-Neuronal Cell Line										9606	Homo sapiens	Full-length	not specified
HINT-1053	HINT:1053	PubMed	Htt interacts with endogenous cytoplasmic dynein.	1053	PubMed:17548833		Full-length			endogenous						10090	Mus musculus	13426	Dync1i1	1780	DYNC1I1	pull down	western blot				anti-DIC UP1467		in house	In vitro		brain													10090	Mus musculus	Fragment	536-698 aa
HINT-1049	HINT:1049	PubMed	Full-length endogenous Htt was co-immunoprecipitated with dynein.	1049	PubMed:17548833		Full-length			endogenous					1-283 aa	10090	Mus musculus	13426	Dync1i1	1780	DYNC1I1	coimmunoprecipitation	western blot	anti-HTT (1HU-4C8)	MAB2166	Chemicon	anti-DIC UP1467		in house	Mice		brain					WT								10090	Mus musculus	Full-length	(Q7)	7
HINT-1052	HINT:1052	PubMed	Full-length endogenous Htt was co-immunoprecipitated with HAP1.	1052	PubMed:17548833		Full-length			endogenous						10090	Mus musculus	15114	Hap1	9001	HAP1	coimmunoprecipitation	western blot	anti-HTT (1HU-4C8)	MAB2166	Chemicon	anti-HAP1			Mice		brain					WT								10090	Mus musculus	Full-length	(Q7)	7
HINT-1051	HINT:1051	PubMed	Full-length endogenous Htt was co-immunoprecipitated with kinesin.	1051	PubMed:17548833		Full-length			endogenous						10090	Mus musculus	16572	Kif5a	3798	KIF5A	coimmunoprecipitation	western blot	anti-HTT (1HU-4C8)	MAB2166	Chemicon	anti-KHC			Mice		brain					WT								10090	Mus musculus	Full-length	(Q7)	7
HINT-67	HINT:67	PubMed	Co-immunoprecipitation of endogenous ubiquilin with normal and expanded polyglutamine fusion proteins was shown.	67	PubMed:17603015		Full-length			endogenous						9606	Homo sapiens	29979	UBQLN1	29979	UBQLN1	anti tag coimmunoprecipitation	western blot	anti-GFP			anti-ubiquilin monoclonal,anti-GFP		Zymed	Cell Culture			HeLa		Non-Neuronal Cell Line										9606	Homo sapiens	Fragment	exon 1 (Q28)|exon 1 (Q74)	28|74
HINT-68	HINT:68	PubMed	Endogenous ubiquilin is colocalized with GFP-htt-74Q fusion protein aggregates.	68	PubMed:17603015		Full-length			endogenous						9606	Homo sapiens	29979	UBQLN1	29979	UBQLN1	fluorescent antibody technique	confocal microscopy	anti-ubiquilin		Zymed				Cell Culture			HeLa		Non-Neuronal Cell Line										9606	Homo sapiens	Fragment	exon 1 (Q74)	74
HINT-69	HINT:69	PubMed	Transiently transfected RFP-ubiquilin-1 is colocalized withGFP-huntingtin-exon-1-fusion proteins containing a 74-polyglutamine tract. Confocal microscopy was performed without any antibody staining.	69	PubMed:17603015		Full-length			overexpression			RFP			9606	Homo sapiens	29979	UBQLN1	29979	UBQLN1	confocal microscopy								Cell Culture			HeLa		Non-Neuronal Cell Line										9606	Homo sapiens	Fragment	exon 1 (Q74)	74
HINT-1058	HINT:1058	PubMed	In Neuro2A cells expressing GFP-HYPK and DsRed-H40 together, two proteins predominantly co-localized outside the nucleus in aggregates.	1058	PubMed:17947297		Full-length			overexpression	pEGFP-C2	CMV promoter	GFP			10090	Mus musculus	67693	Hypk	25764	HYPK	fluorescent antibody technique	confocal microscopy							Cell Culture			Neuro-2a		Neuronal Cell Line										10090	Mus musculus	Fragment	exon 1 (Q16)|exon 1 (Q40)	16|40
HINT-1059	HINT:1059	PubMed	Co-immunoprecipitation with GFP and detection with anti-poly Q antibody revealed that GFP-HYPK interacted with both DsRed-H16 and DsRed-H40.	1059	PubMed:17947297		Full-length			overexpression	pEGFP-C2	CMV promoter	GFP			10090	Mus musculus	67693	Hypk	25764	HYPK	anti tag coimmunoprecipitation	western blot	anti-GFP		Alexis	anti-poly Q	MAB1574	Chemicon	Cell Culture			Neuro-2a		Neuronal Cell Line										10090	Mus musculus	Fragment	exon 1 (Q16)|exon 1 (Q40)	16|40
HINT-689	HINT:689	PubMed	The co-localization of GAPDH with htt aggregates was found in the cells expressing mutant but not wild-type htt.	689	PubMed:17989880		Full-length			endogenous						9606	Homo sapiens	2597	GAPDH	2597	GAPDH	fluorescent antibody technique	confocal microscopy	anti-htt (Ab1),anti-GAPDH		gift from Dr. Marian DiFIGLIA,Immunochemical				Cell Culture			MCF-7		Non-Neuronal Cell Line										9606	Homo sapiens	Fragment	1-969 aa (Q18)|1-969 aa (Q46)|1-969 aa (Q100)	18|46|100
HINT-697	HINT:697	PubMed	Mutant htt (fragment 1-548 aa) aggregates with wild type htt (fragment 1-552 aa) and mutant htt (fragment 1-588 aa Q138).	697	PubMed:18065495		Fragment	1-548 aa		overexpression	pCI	CMV promoter	GFP	N-terminal		9606	Homo sapiens	3064	HTT	3064	HTT	anti tag coimmunoprecipitation	western blot	anti-FLAG (M2)			anti-FLAG (M2),anti-GFP			Cell Culture			HeLa		Non-Neuronal Cell Line										9606	Homo sapiens	Fragment	1-552 aa|1-588 aa (Q138)	N/A|138
HINT-698	HINT:698	PubMed	Myc-htt 1-588 aa and Flag-htt 1-588 aa were transfected into HeLa cells. It was shown by co-immunoprecipitation that Htt interacted with itself to form aggregates.	698	PubMed:18065495		Fragment	1-588 aa		overexpression	pCI	CMV promoter	Myc	N-terminal		9606	Homo sapiens	3064	HTT	3064	HTT	anti tag coimmunoprecipitation	western blot	anti-FLAG (M2)			anti-Myc		Sigma	Cell Culture			HeLa		Non-Neuronal Cell Line										9606	Homo sapiens	Fragment	1-588 aa
HINT-691	HINT:691	PubMed	Pak1 interacts with wild-type and mutant htt in COS-7 cells.	691	PubMed:18065495		Full-length			overexpression	pGEX-6P		Myc		270-545 aa	9606	Homo sapiens	5058	PAK1	5058	PAK1	anti tag coimmunoprecipitation	western blot	anti-FLAG (M2)			anti-Pak1,anti-Flag (M2)		Santa Cruz Biotechnology	Cell Culture			COS-7		Non-Neuronal Cell Line										60711	Chlorocebus sabaeus	Fragment	1-552 aa|1-588 aa|1-588 aa (Q138)	N/A|N/A|138
HINT-694	HINT:694	PubMed	Mutant htt 1-548-GFP and Pak1 were transfected into rat E18 striatal neurons. After 48 h, neurons were fixed and stained with anti-Pak1 antibody, then imaged with confocal microscopy. Pak1 colocalized with htt aggregates in rat striatal neurons.	694	PubMed:18065495		Full-length			overexpression						9606	Homo sapiens	5058	PAK1	5058	PAK1	fluorescent antibody technique	confocal microscopy	anti-Pak1						Cell Culture				striatum neuron	Primary Neuron										10116	Rattus norvegicus	Fragment	1-548 aa (Q138)	138
HINT-695	HINT:695	PubMed	Mutant htt 1-548-GFP was transfected into rat E18 cortical neurons. After 72 h, neurons were fixed and stained with anti-Pak1 antibody, then imaged with confocal microscopy. Endogenous Pak1 colocalized with htt aggregates in rat cortical neurons.	695	PubMed:18065495		Full-length			endogenous						10116	Rattus norvegicus	29431	Pak1	5058	PAK1	fluorescent antibody technique	confocal microscopy	anti-Pak1						Cell Culture				neuron of cerebral cortex	Primary Neuron										10116	Rattus norvegicus	Fragment	1-548 aa (Q138)	138
HINT-693	HINT:693	PubMed	Huntington's disease (HD) brain (Grade III) slices were stained with anti-htt (EM48) and anti-Pak1. Pak1 colocalized with htt aggregates in Huntington's disease patient brain.	693	PubMed:18065495		Full-length			endogenous						9606	Homo sapiens	5058	PAK1	5058	PAK1	immunohistochemistry	imaging technique	anti-htt (EM48),anti-Pak1		Chemicon,Santa Cruz Biotechnology				Human	Huntington's disease	brain													9606	Homo sapiens	Full-length	not specified
HINT-690	HINT:690	PubMed	p21-activated kinase 1 (Pak1) binds to wild type huntingtin in vitro.	690	PubMed:18065495		Full-length									10090	Mus musculus	18479	Pak1	5058	PAK1	pull down	western blot				anti-Pak1,anti-Flag (M2)		Santa Cruz Biotechnology	In vitro																	Fragment	1-552 aa
HINT-692	HINT:692	PubMed	It was demonstrated a physiological interaction of wild type full-length htt and Pak1 in neuronal cells by immunoprecipitating htt with an anti-Pak1 antibody in mouse brain lysate.	692	PubMed:18065495		Full-length			endogenous						10090	Mus musculus	18479	Pak1	5058	PAK1	coimmunoprecipitation	western blot	anti-Pak1		Santa Cruz Biotechnology	anti-htt (EM48),anti-Pak1		Chemicon,Santa Cruz Biotechnology	Mice		brain					WT								10090	Mus musculus	Full-length	(Q7)	7
HINT-699	HINT:699	PubMed	Immunoprecipitation assays revealed that Htt86Q-EGFP interact with 14-3-3-beta.	699	PubMed:18078716		Full-length			endogenous						10090	Mus musculus	54401	Ywhab	7529	YWHAB	anti tag coimmunoprecipitation	western blot	anti-GFP		MBL	anti-14-3-3 beta	18641	IBL	Cell Culture			Neuro-2a		Neuronal Cell Line										10090	Mus musculus	Fragment	exon 1 (Q86)	86
HINT-703	HINT:703	PubMed	Immunoprecipitation assays revealed that Htt86Q-EGFP does not interact with 14-3-3-epsilon.	703	PubMed:18078716		Full-length			endogenous						10090	Mus musculus	22627	Ywhae	7531	YWHAE	anti tag coimmunoprecipitation	western blot	anti-GFP		MBL	anti-14-3-3 epsilon	sc-1020	Santa Cruz Biotechnology	Cell Culture			Neuro-2a		Neuronal Cell Line										10090	Mus musculus	Fragment	exon 1 (Q86)	86
HINT-700	HINT:700	PubMed	Immunoprecipitation assays revealed that Htt86Q-EGFP interact with 14-3-3-gamma.	700	PubMed:18078716		Full-length			endogenous						10090	Mus musculus	22628	Ywhag	7532	YWHAG	anti tag coimmunoprecipitation	western blot	anti-GFP		MBL	anti-14-3-3 gamma	sc-731	Santa Cruz Biotechnology	Cell Culture			Neuro-2a		Neuronal Cell Line										10090	Mus musculus	Fragment	exon 1 (Q86)	86
HINT-701	HINT:701	PubMed	Immunoprecipitation assays revealed that Htt86Q-EGFP interact with 14-3-3-eta.	701	PubMed:18078716		Full-length			endogenous						10090	Mus musculus	22629	Ywhah	7533	YWHAH	anti tag coimmunoprecipitation	western blot	anti-GFP		MBL	anti-14-3-3 eta	18645	IBL	Cell Culture			Neuro-2a		Neuronal Cell Line										10090	Mus musculus	Fragment	exon 1 (Q86)	86
HINT-704	HINT:704	PubMed	Immunoprecipitation assays revealed that Htt86Q-EGFP does not interact with 14-3-3 theta.	704	PubMed:18078716		Full-length			endogenous						10090	Mus musculus	22630	Ywhaq	10971	YWHAQ	anti tag coimmunoprecipitation	western blot	anti-GFP		MBL	anti-14-3-3 theta	sc-732	Santa Cruz Biotechnology	Cell Culture			Neuro-2a		Neuronal Cell Line										10090	Mus musculus	Fragment	exon 1 (Q86)	86
HINT-702	HINT:702	PubMed	Immunoprecipitation assays revealed that Htt86Q-EGFP interact with 14-3-3-zeta.	702	PubMed:18078716		Full-length			endogenous						10090	Mus musculus	22631	Ywhaz	7534	YWHAZ	anti tag coimmunoprecipitation	western blot	anti-GFP		MBL	anti-14-3-3 zeta	18644	IBL	Cell Culture			Neuro-2a		Neuronal Cell Line										10090	Mus musculus	Fragment	exon 1 (Q86)	86
HINT-1061	HINT:1061	PubMed	Western blot analysis confirmed that EWS were co-purified with nuclear polyQ aggregates.	1061	PubMed:18167354		Full-length			endogenous						10090	Mus musculus	14030	Ewsr1	2130	EWSR1	affinity chromatography technology	western blot				anti-EWS	sc-6532	Santa Cruz Biotechnology	Cell Culture			Neuro-2a		Neuronal Cell Line										10090	Mus musculus	Fragment	exon 1 (Q150)	150
HINT-1064	HINT:1064	PubMed	An immunocytochemical study revealed that the overexpressed full-length EWS-v5/His co-localized with nuclear polyQ aggregates in HD150Q cells. HD150Q cells which express a cDNA encoding htt exon 1 containing 150CAG repeats and fused with enhanced green fluorescent protein (EGFP) and nuclear localization signals (NLS).	1064	PubMed:18167354		Full-length			overexpression	TOPO-pcDNA3.1-V5-His	CMV promoter	V5,His			10090	Mus musculus	14030	Ewsr1	2130	EWSR1	immunocytochemistry		anti-EWS	sc-6532	Santa Cruz Biotechnology				Cell Culture			Neuro-2a		Neuronal Cell Line										10090	Mus musculus	Fragment	exon 1 (Q150)	150
HINT-1060	HINT:1060	PubMed	Western blot analysis confirmed that TLS were co-purified with nuclear polyQ aggregates.	1060	PubMed:18167354		Full-length			endogenous						10090	Mus musculus	233908	Fus	2521	FUS	affinity chromatography technology	western blot				anti-TLS		in house	Cell Culture			Neuro-2a		Neuronal Cell Line										10090	Mus musculus	Fragment	exon 1 (Q150)	150
HINT-1063	HINT:1063	PubMed	An immunocytochemical study revealed that the overexpressed full-length TLS-v5/His co-localized with nuclear polyQ aggregates in HD150Q cells. HD150Q cells which express a cDNA encoding htt exon 1 containing 150CAG repeats and fused with enhanced green fluorescent protein (EGFP) and nuclear localization signals (NLS).	1063	PubMed:18167354		Full-length			overexpression	TOPO-pcDNA3.1-V5-His	CMV promoter	V5,His			10090	Mus musculus	233908	Fus	2521	FUS	immunocytochemistry		anti-TLS		in house				Cell Culture			Neuro-2a		Neuronal Cell Line										10090	Mus musculus	Fragment	exon 1 (Q150)	150
HINT-1068	HINT:1068	PubMed	TLS bound to nuclear inclusions (NIIs) of Huntington's disease brain.	1068	PubMed:18167354		Full-length			endogenous						9606	Homo sapiens	2521	FUS	2521	FUS	fluorescent antibody technique	confocal microscopy	anti-TLS-M		in house				Human	Huntington's disease	cerebral cortex													9606	Homo sapiens	Full-length	(Q26)|(Q54)	26|54
HINT-1066	HINT:1066	PubMed	TLS bound to truncated N-terminal huntingtin (tNhtt) 42Q and 62Q aggregates in vitro, but not to monomer GST-tNhtt or tNhtt fragments, indicating that tNhtt proteins acquired the ability to bind to TLS after forming insoluble aggregates or amyloid fibrils.	1066	PubMed:18167354		Full-length						His			10090	Mus musculus	233908	Fus	2521	FUS	pull down	western blot	anti-htt	MAB5374	Chemicon	anti-TLS-C		in house	In vitro																	Fragment	exon 1 (Q18)|exon 1 (Q42)|exon 1 (Q62)	18|42|62
HINT-1067	HINT:1067	PubMed	The RNA-binding protein translocated in liposarcoma (TLS) could directly bind to polyQ proteins trapped on the cellulose acetate membrane.	1067	PubMed:18167354		Full-length						His			10090	Mus musculus	233908	Fus	2521	FUS	filter trap assay	western blot				anti-TLS-C		in house	In vitro																	Fragment	1-42 aa (Q42)	42
HINT-1069	HINT:1069	PubMed	TLS is associated with neuronal intranuclear inclusions (NIIs) in a mouse model of HD.	1069	PubMed:18167354		Full-length			endogenous						10090	Mus musculus	233908	Fus	2521	FUS	fluorescent antibody technique	confocal microscopy	anti-TLS-M,anti-htt	MAB5374	in house,Chemicon				Mice		brain					R6/2			MGI:2386951	Transgene	115	R6/2 umbrella	Unidentified R6/2 line	10090	Mus musculus	Fragment	exon 1 (Q145)	145
HINT-1062	HINT:1062	PubMed	Western blot analysis confirmed that were co-purified with nuclear polyQ aggregates.	1062	PubMed:18167354		Full-length			endogenous						10090	Mus musculus	70439	Taf15	8148	TAF15	affinity chromatography technology	western blot				anti-TAF15		in house	Cell Culture			Neuro-2a		Neuronal Cell Line										10090	Mus musculus	Fragment	exon 1 (Q150)	150
HINT-1065	HINT:1065	PubMed	An immunocytochemical study revealed that the overexpressed full-length TAF15-v5/His co-localized with nuclear polyQ aggregates in HD150Q cells. HD150Q cells which express a cDNA encoding htt exon 1 containing 150CAG repeats and fused with enhanced green fluorescent protein (EGFP) and nuclear localization signals (NLS).	1065	PubMed:18167354		Full-length			overexpression	TOPO-pcDNA3.1-V5-His	CMV promoter	V5,His			10090	Mus musculus	70439	Taf15	8148	TAF15	immunocytochemistry		anti-TAF15		in house				Cell Culture			Neuro-2a		Neuronal Cell Line										10090	Mus musculus	Fragment	exon 1 (Q150)	150
HINT-1070	HINT:1070	PubMed	Hap1 protein with M441 polymorphism (T441M) is associated with a stronger interaction with mutated htt in transfected HEK293 cells as defined by co-immunoprecipitation. M441 does not alter the interaction with wild-type htt.	1070	PubMed:18192679		Full-length	(T441M)		overexpression	pcDNA	CMV promoter				9606	Homo sapiens	9001	HAP1	9001	HAP1	coimmunoprecipitation	western blot	anti-HTT		Cell Signaling	anti-HAP1(T441),anti-HAP1(M441)		Cell Signaling	Cell Culture			HEK293		Non-Neuronal Cell Line										9606	Homo sapiens	Fragment	1-208 aa (Q20)|1-208 aa (Q120)	20|120
HINT-1071	HINT:1071	PubMed	Coexpressing human HAP1 (polymorphic form M441) and htt in HEK293 cells showed a colocalization of human HAP1 with some cytoplasmic htt aggregates, which were formed by N-terminal mutant htt (1-208 amino acids) with 120Q (N208-120Q). This colocalization was also seen in cells transfected with N-terminal htt (208 amino acids) containing a moderate (44Q) polyQ tract. The M441 polymorphism is associ…	1071	PubMed:18192679		Full-length	polymorphic form M441 (rs4523977)		overexpression	pcDNA	CMV promoter				9606	Homo sapiens	9001	HAP1	9001	HAP1	fluorescent antibody technique	confocal microscopy	anti-HTT,anti-HAP1 (M441)		Cell Signaling				Cell Culture			HEK293		Non-Neuronal Cell Line										9606	Homo sapiens	Fragment	1-208 aa (Q44)|1-208 aa (Q120)	44|120
HINT-1072	HINT:1072	PubMed	Coexpressing human HAP1 and htt in HEK293 cells showed a colocalization of human HAP1 with some cytoplasmic htt aggregates, which were formed by N-terminal mutant htt (1-208 amino acids) with 120Q (N208-120Q). This colocalization was also seen in cells transfected with N-terminal htt (208 amino acids) containing a moderate (44Q) polyQ tract. The colocalization of hHAP1 with htt aggregates support…	1072	PubMed:18192679		Full-length			overexpression	pcDNA	CMV promoter				9606	Homo sapiens	9001	HAP1	9001	HAP1	fluorescent antibody technique	confocal microscopy	anti-HTT,anti-HAP1 (T441)		Cell Signaling				Cell Culture			HEK293		Non-Neuronal Cell Line										9606	Homo sapiens	Fragment	1-208 aa (Q44)|1-208 aa (Q120)	44|120
HINT-1074	HINT:1074	PubMed	Protein-Protein interactions of HAP1 (polymorphic form M441) with htt by co-immunoprecipitation in HEK293 cells was shown.	1074	PubMed:18192679		Full-length	polymorphic form M441 (rs4523977)		overexpression	pcDNA	CMV promoter				9606	Homo sapiens	9001	HAP1	9001	HAP1	coimmunoprecipitation	western blot	anti-HAP1 (M441)		Cell Signaling	anti-htt (EM48)		Cell Signaling	Cell Culture			HEK293		Non-Neuronal Cell Line										9606	Homo sapiens	Fragment	1-208 aa (Q20)|1-208 aa (Q120)	20|120
HINT-1075	HINT:1075	PubMed	Protein-Protein interactions of HAP1 (T441) with htt by co-immunoprecipitation in HEK293 cells was shown.	1075	PubMed:18192679		Full-length			overexpression	pcDNA	CMV promoter				9606	Homo sapiens	9001	HAP1	9001	HAP1	coimmunoprecipitation	western blot	anti-HAP1 (T441)		Cell Signaling	anti-htt (EM48)		Cell Signaling	Cell Culture			HEK293		Non-Neuronal Cell Line										9606	Homo sapiens	Fragment	1-208 aa (Q20)|1-208 aa (Q120)	20|120
HINT-867	HINT:867	PubMed	NF-YA forms SDS-insoluble aggregates with mutant htt-150Q, but not htt18Q in neuro2a cells.	867	PubMed:18288205		Full-length			overexpression	pcDNA3.1	CMV promoter	V5		glutamine-rich region	10090	Mus musculus	18044	Nfya	4800	NFYA	fluorescent antibody technique	fluorescence microscopy	anti-V5 (R960-25)		Invitrogen				Cell Culture			Neuro-2a		Neuronal Cell Line										10090	Mus musculus	Fragment	exon 1 (Q150)|exon 1 (Q18)	150|18
HINT-869	HINT:869	PubMed	NF-YA forms SDS-insoluble aggregates with mutant htt-150Q.	869	PubMed:18288205		Full-length			overexpression	pcDNA3.1	CMV promoter	V5			10090	Mus musculus	18044	Nfya	4800	NFYA	filter trap assay	western blot				anti-V5 (R960-25),anti-GFP		Invitrogen	Cell Culture			Neuro-2a		Neuronal Cell Line										10090	Mus musculus	Fragment	exon 1 (Q150)	150
HINT-872	HINT:872	PubMed	NF-YA colocalize with htt150Q, but not with N-terminal Htt 18Q in nuclear inclusions.	872	PubMed:18288205		Full-length			overexpression	pcDNA3.1	CMV promoter	V5			10090	Mus musculus	18044	Nfya	4800	NFYA	fluorescent antibody technique	fluorescence microscopy	anti-V5		Invitrogen				Cell Culture			Neuro-2a		Neuronal Cell Line										10090	Mus musculus	Fragment	exon 1 (Q150)|exon 1 (Q18)	150|18
HINT-874	HINT:874	PubMed	To generate huntingtin aggregates in vitro, authors cleaved Nhtt proteins from GST using HRV-3C protease. When His-NF-YA was co-incubated with these huntingtin proteins, His-NF-YA was detected together with aggregated Nhtt42Q or Nhtt62Q, but not Nhtt18Q by filter trap assay.	874	PubMed:18288205		Full-length						His			10090	Mus musculus	18044	Nfya	4800	NFYA	filter trap assay	western blot				anti-Htt,anti-NF-YA	MAB5374,sc-10779	Chemicon,Santa Cruz Biotechnology	In vitro																	Fragment	exon 1 (Q42)|exon 1 (Q62)|exon 1 (Q18)	42|62|18
HINT-875	HINT:875	PubMed	NF-YA localize in nuclear inclusions containing mutant Htt in cortex of Huntington's disease model mouse.	875	PubMed:18288205		Full-length			endogenous						10090	Mus musculus	18044	Nfya	4800	NFYA	fluorescent antibody technique	fluorescence microscopy	anti-NF-YA (YA1-3),anti-NF-YA	sc-10779	Santa Cruz Biotechnology				Mice		cerebral cortex					R6/2			MGI:2386951	Transgene	115	R6/2 umbrella	Unidentified R6/2 line	10090	Mus musculus	Fragment	exon 1 (Q>120)	>120
HINT-876	HINT:876	PubMed	NF-YA localize in nuclear inclusions containing mutant Htt in striatum of Huntington's disease model mouse.	876	PubMed:18288205		Full-length			endogenous						10090	Mus musculus	18044	Nfya	4800	NFYA	fluorescent antibody technique	fluorescence microscopy	anti-NF-YA (YA1-3),anti-NF-YA	sc-10779	Santa Cruz Biotechnology				Mice		striatum					R6/2			MGI:2386951	Transgene	115	R6/2 umbrella	Unidentified R6/2 line	10090	Mus musculus	Fragment	exon 1 (Q>120)	>120
HINT-871	HINT:871	PubMed	NF-YB do not colocalize with htt150Q in nuclear inclusions.	871	PubMed:18288205		Full-length			overexpression	pcDNA3.1	CMV promoter	V5			10090	Mus musculus	18045	Nfyb	4801	NFYB	fluorescent antibody technique	fluorescence microscopy	anti-V5		Invitrogen				Cell Culture			Neuro-2a		Neuronal Cell Line										10090	Mus musculus	Fragment	exon 1 (Q150)	150
HINT-879	HINT:879	PubMed	NF-YB do not localize in nuclear inclusions containing mutant Htt in cortex of Huntington's disease model mouse.	879	PubMed:18288205		Full-length			endogenous						10090	Mus musculus	18045	Nfyb	4801	NFYB	fluorescent antibody technique	fluorescence microscopy	anti-NF-YB	sc-13045	Santa Cruz Biotechnology				Mice		cerebral cortex					R6/2			MGI:2386951	Transgene	115	R6/2 umbrella	Unidentified R6/2 line	10090	Mus musculus	Fragment	exon 1 (Q>120)	>120
HINT-880	HINT:880	PubMed	NF-YB do not localize in nuclear inclusions containing mutant Htt in striatum of Huntington's disease model mouse.	880	PubMed:18288205		Full-length			endogenous						10090	Mus musculus	18045	Nfyb	4801	NFYB	fluorescent antibody technique	fluorescence microscopy	anti-NF-YB	sc-13045	Santa Cruz Biotechnology				Mice		striatum					R6/2			MGI:2386951	Transgene	115	R6/2 umbrella	Unidentified R6/2 line	10090	Mus musculus	Fragment	exon 1 (Q>120)	>120
HINT-868	HINT:868	PubMed	NF-YC forms SDS-insoluble aggregates with mutant htt150Q, but not htt18Q in neuro2a cells.	868	PubMed:18288205		Full-length			overexpression	pcDNA3.1	CMV promoter	V5		glutamine-rich region	10090	Mus musculus	18046	Nfyc	4802	NFYC	fluorescent antibody technique	fluorescence microscopy	anti-V5 (R960-25)		Invitrogen				Cell Culture			Neuro-2a		Neuronal Cell Line										10090	Mus musculus	Fragment	exon 1 (Q150)|exon 1 (Q18)	150|18
HINT-870	HINT:870	PubMed	NF-YC forms SDS-insoluble aggregates with mutant htt-150Q.	870	PubMed:18288205		Full-length			overexpression	pcDNA3.1	CMV promoter	V5			10090	Mus musculus	18046	Nfyc	4802	NFYC	filter trap assay	western blot				anti-V5 (R960-25),anti-GFP		Invitrogen	Cell Culture			Neuro-2a		Neuronal Cell Line										10090	Mus musculus	Fragment	exon 1 (Q150)	150
HINT-873	HINT:873	PubMed	NF-YC colocalize with N-terminal htt 150Q, but not with N-terminal htt 18Q in nuclear inclusions.	873	PubMed:18288205		Full-length			overexpression	pcDNA3.1	CMV promoter	V5			10090	Mus musculus	18046	Nfyc	4802	NFYC	fluorescent antibody technique	fluorescence microscopy	anti-V5		Invitrogen				Cell Culture			Neuro-2a		Neuronal Cell Line										10090	Mus musculus	Fragment	exon 1 (Q150)|exon 1 (Q18)	150|18
HINT-877	HINT:877	PubMed	NF-YC localize in nuclear inclusions containing mutant Htt in cortex of Huntington's disease model mouse.	877	PubMed:18288205		Full-length			endogenous						10090	Mus musculus	18046	Nfyc	4802	NFYC	fluorescent antibody technique	fluorescence microscopy	anti-NF-YC (YC6-3)						Mice		cerebral cortex					R6/2			MGI:2386951	Transgene	115	R6/2 umbrella	Unidentified R6/2 line	10090	Mus musculus	Fragment	exon 1 (Q>120)	>120
HINT-878	HINT:878	PubMed	NF-YC localize in nuclear inclusions containing mutant Htt in striatum of Huntington's disease model mouse.	878	PubMed:18288205		Full-length			endogenous						10090	Mus musculus	18046	Nfyc	4802	NFYC	fluorescent antibody technique	fluorescence microscopy	anti-NF-YC (YC6-3)						Mice		striatum					R6/2			MGI:2386951	Transgene	115	R6/2 umbrella	Unidentified R6/2 line	10090	Mus musculus	Fragment	exon 1 (Q>120)	>120
HINT-738	HINT:738	PubMed	Purified GST-Htt exon 1(Q25) bound recombinant profilin from bacterial lysate. GST-Htt exon 1(Q53) bound 85% less profilin than GST-Htt exon 1(Q20).	738	PubMed:18573880		Full-length						His			9606	Homo sapiens	5216	PFN1	5216	PFN1	pull down	western blot				anti-profilin		Open Biosystems	In vitro																	Fragment	exon 1 (Q20)|exon 1 (Q25)|exon 1 (Q53)	20|25|53
HINT-398	HINT:398	PubMed	Mutant Htt inhibits Bcl11b transcription factor activity through its interaction. co-immunoprecipitation experiments showed Bcl11b-beta had greater interaction with htt containing Q103 than Q25.	398	PubMed:18595722		Fragment	272-2710 bp		overexpression	pcDNA3.1	CMV promoter				10090	Mus musculus	58208	Bcl11b	64919	BCL11B	coimmunoprecipitation	western blot	anti-Htt		Chemicon	anti-Htt (EM48),anti-Bcl11b		Chemicon,Bethyl Laboratories	Cell Culture			HEK293		Non-Neuronal Cell Line										9606	Homo sapiens	Fragment	exon 1 (Q25)|exon 1 (Q103)	25|103
HINT-397	HINT:397	PubMed	Bcl11b colocalized with intranuclear N-terminal Htt aggregates in the R6/1 mouse model. About 92% of Bcl11b-positive striatum of symptomatic neurons contained Htt aggregates.	397	PubMed:18595722		Full-length			endogenous						10090	Mus musculus	58208	Bcl11b	64919	BCL11B	fluorescent antibody technique	confocal microscopy	anti-Bcl11b		Bethyl Laboratories				Mice		striatum					R6/1			MGI:2389466	Transgene	114	R6/1 umbrella	Unidentified R6/1 line	10090	Mus musculus	Fragment	exon 1 (Q115)	115
HINT-399	HINT:399	PubMed	Co-immunoprecipitation of Htt and Bcl11b in R6/1 transgenic mouse model demonstrated greater interactions between Bcl11b and mutant htt, with 1.4-fold and 2.6-fold increases in the amount of the alpha and beta isoforms.	399	PubMed:18595722	alpha,beta,gamma	Full-length			endogenous						10090	Mus musculus	58208	Bcl11b	64919	BCL11B	coimmunoprecipitation	western blot	anti-Htt	MAB5374	Chemicon	anti-Bcl11b		Bethyl Laboratories	Mice		striatum					R6/1			MGI:2389466	Transgene	114	R6/1 umbrella	Unidentified R6/1 line	10090	Mus musculus	Fragment	exon 1 (Q115)	115
HINT-400	HINT:400	PubMed	Co-immunoprecipitation of Htt and Bcl11b in YAC72 transgenic mouse model demonstrated greater interactions between Bcl11b and mutant htt, with the beta isoform interacting slightly more with mutant Htt than wild-type Htt.	400	PubMed:18595722	alpha,beta,gamma	Full-length			endogenous						10090	Mus musculus	58208	Bcl11b	64919	BCL11B	coimmunoprecipitation	western blot	anti-Htt (1HU-4C8)	MAB2166	Chemicon	anti-Htt (1HU-4C8),anti-Bcl11b	MAB2166	Chemicon,Bethyl Laboratories	Mice		striatum				3640	YAC72	FVB/NJ-Tg(YAC72)2511Hay/J	FVB/NJ	MGI:2429756	Transgene	23	Closely Related Mouse Line	Mouse descriptions match, but no stock # provided	10090	Mus musculus	Full-length	(Q72)	72
HINT-401	HINT:401	PubMed	Co-immunoprecipitation of Htt and Bcl11b in YAC72 transgenic mouse model demonstrated greater interactions between Bcl11b and mutant htt, with the beta isoform interacting slightly more with mutant Htt than wild-type Htt (reverse co-immunoprecipitation).	401	PubMed:18595722	alpha,beta,gamma	Full-length			endogenous						10090	Mus musculus	58208	Bcl11b	64919	BCL11B	coimmunoprecipitation	western blot	anti-Bcl11b		Bethyl Laboratories	anti-Htt (2E8),anti-Bcl11b	MAB5374	Chemicon,Bethyl Laboratories	Mice		striatum				3640	YAC72	FVB/NJ-Tg(YAC72)2511Hay/J	FVB/NJ	MGI:2429756	Transgene	23	Closely Related Mouse Line	Mouse descriptions match, but no stock # provided	10090	Mus musculus	Full-length	(Q72)	72
HINT-56	HINT:56	PubMed	GST-HAP1 pull-down experiments of protein extracts from HEK cells transfected with htt, mutant htt-polyQ, htt-S421A or htt-S421D reveal that the binding of HAP1 with the htt 480 amino-acid fragment is not modulated by phosphorylation.	56	PubMed:18615096		Full-length						GST			10116	Rattus norvegicus	29430	Hap1	9001	HAP1	pull down	western blot				anti-Htt,anti-HAP1A			In vitro			HEK293		Non-Neuronal Cell Line										9606	Homo sapiens	Fragment	1-480 aa (Q17)|1-480 aa (Q68)|1-480 aa (Q17, S421A)|1-480 aa (Q17, S421D)	17|68|17|17
HINT-70	HINT:70	PubMed	Authors chose a biochemical approach to purify proteins associated with wild-type and mutant huntingtin and identified Argonaute (Ago2) as a copurifying protein.	70	PubMed:18669659		Full-length			endogenous						9606	Homo sapiens	27161	AGO2	27161	AGO2	affinity chromatography technology	mass spectrometry	anti-FLAG (M2)		Sigma				Cell Culture			HeLa		Non-Neuronal Cell Line										9606	Homo sapiens	Fragment	1-590 aa (Q25)|1-590 aa (Q97)	25|97
HINT-71	HINT:71	PubMed	Ago2 copurifies with Htt480 protein when overexpressed in cells.	71	PubMed:18669659		Full-length			overexpression			FLAG			9606	Homo sapiens	27161	AGO2	27161	AGO2	anti tag coimmunoprecipitation	western blot	anti-FLAG (M2)		Sigma	anti-Htt (1HU-4C8)	MAB2166	Chemicon (Millipore)	Cell Culture			HeLa		Non-Neuronal Cell Line										9606	Homo sapiens	Fragment	1-480 aa (Q17)	17
HINT-72	HINT:72	PubMed	Authors performed Flag immunoprecipitations followed by immunoblotting with Ago2 to confirm the data from mass spectrometry.	72	PubMed:18669659		Full-length			endogenous						9606	Homo sapiens	27161	AGO2	27161	AGO2	anti tag coimmunoprecipitation	western blot	anti-FLAG (M2)		Sigma	anti-Ago2	07-590	Upstate Biotechnology	Cell Culture			HeLa		Non-Neuronal Cell Line										9606	Homo sapiens	Fragment	1-590 aa (Q25)|1-590 aa (Q97)	25|97
HINT-73	HINT:73	PubMed	Co-immunoprecipitation assays using HeLa cell lysate demonstrated that endogenous huntingtin and Ago2 proteins interact.	73	PubMed:18669659		Full-length			endogenous						9606	Homo sapiens	27161	AGO2	27161	AGO2	coimmunoprecipitation	western blot	anti-Htt (1HU-4C8)	MAB2166	Chemicon	anti-Ago2	07-590	Upstate Biotechnology	Cell Culture			HeLa		Non-Neuronal Cell Line										9606	Homo sapiens	Full-length	not specified
HINT-718	HINT:718	PubMed	Mass spectrometry identified Adh1 protein associations with both Htt exon 1 (Q103) and Htt exon 1 (Q103) plus the P-region. Protein interactions in yeast were isolated from small aggregates containing (Q103) or aggresomes containing (Q103) plus the P-region.	718	PubMed:18854435		Full-length			endogenous						559292	Saccharomyces cerevisiae S288C	854068	ADH1	125	ADH1B	affinity chromatography technology	mass spectrometry							Yeast															559292	Saccharomyces cerevisiae S288C	Fragment	exon 1 witn no P region (Q103)|complete exon 1 (Q103)	103|103
HINT-724	HINT:724	PubMed	Mass spectrometry identified YPR154w protein associations with only Htt exon 1 (Q103), but not Htt exon 1 (Q103) plus the P-region. Protein interactions in yeast were isolated from small aggregates containing (Q103) or aggresomes containing (Q103) plus the P-region.	724	PubMed:18854435		Full-length			endogenous						559292	Saccharomyces cerevisiae S288C	856277	PIN3	273	AMPH	affinity chromatography technology	mass spectrometry							Yeast															559292	Saccharomyces cerevisiae S288C	Fragment	exon 1 witn no P region (Q103)|complete exon 1 (Q103)	103|103
HINT-729	HINT:729	PubMed	Mass spectrometry identified Atp2 protein associations with only Htt exon 1 (Q103) plus the P-region, but not Htt exon 1 (Q103) alone. Protein interactions in yeast were isolated from small aggregates containing (Q103) or aggresomes containing (Q103) plus the P-region.	729	PubMed:18854435		Full-length			endogenous						559292	Saccharomyces cerevisiae S288C	853585	ATP2	506	ATP5F1B	affinity chromatography technology	mass spectrometry							Yeast															559292	Saccharomyces cerevisiae S288C	Fragment	exon 1 witn no P region (Q103)|complete exon 1 (Q103)	103|103
HINT-733	HINT:733	PubMed	Mass spectrometry identified Ptk1 protein associations with only Htt exon 1 (Q103) plus the P-region, but not Htt exon 1 (Q103) alone. Protein interactions in yeast were isolated from small aggregates containing (Q103) or aggresomes containing (Q103) plus the P-region.	733	PubMed:18854435		Full-length			endogenous						559292	Saccharomyces cerevisiae S288C	853635	PTK1	84446	BRSK1	affinity chromatography technology	mass spectrometry							Yeast															559292	Saccharomyces cerevisiae S288C	Fragment	exon 1 witn no P region (Q103)|complete exon 1 (Q103)	103|103
HINT-717	HINT:717	PubMed	Mass spectrometry identified Eno2 protein associations with both Htt exon 1 (Q103) and Htt exon 1 (Q103) plus the P-region. Protein interactions in yeast were isolated from small aggregates containing (Q103) or aggresomes containing (Q103) plus the P-region.	717	PubMed:18854435		Full-length			endogenous						559292	Saccharomyces cerevisiae S288C	856579	ENO2	387712	ENO4	affinity chromatography technology	mass spectrometry							Yeast															559292	Saccharomyces cerevisiae S288C	Fragment	exon 1 witn no P region (Q103)|complete exon 1 (Q103)	103|103
HINT-720	HINT:720	PubMed	Mass spectrometry identified Tdh3 protein associations with both Htt exon 1 (Q103) and Htt exon 1 (Q103) plus the P-region. Protein interactions in yeast were isolated from small aggregates containing (Q103) or aggresomes containing (Q103) plus the P-region.	720	PubMed:18854435		Full-length			endogenous						559292	Saccharomyces cerevisiae S288C	853106	TDH3	2597	GAPDH	affinity chromatography technology	mass spectrometry							Yeast															559292	Saccharomyces cerevisiae S288C	Fragment	exon 1 witn no P region (Q103)|complete exon 1 (Q103)	103|103
HINT-734	HINT:734	PubMed	Mass spectrometry identified Ygr192c protein associations with only Htt exon 1 (Q103) plus the P-region, but not Htt exon 1 (Q103) alone. Protein interactions in yeast were isolated from small aggregates containing (Q103) or aggresomes containing (Q103) plus the P-region.	734	PubMed:18854435		Full-length			endogenous						559292	Saccharomyces cerevisiae S288C	853106	TDH3	2597	GAPDH	affinity chromatography technology	mass spectrometry							Yeast															559292	Saccharomyces cerevisiae S288C	Fragment	exon 1 witn no P region (Q103)|complete exon 1 (Q103)	103|103
HINT-730	HINT:730	PubMed	Mass spectrometry identified Nog2 protein associations with only Htt exon 1 (Q103) plus the P-region, but not Htt exon 1 (Q103) alone. Protein interactions in yeast were isolated from small aggregates containing (Q103) or aggresomes containing (Q103) plus the P-region.	730	PubMed:18854435		Full-length			endogenous						559292	Saccharomyces cerevisiae S288C	855789	NOG2	29889	GNL2	affinity chromatography technology	mass spectrometry							Yeast															559292	Saccharomyces cerevisiae S288C	Fragment	exon 1 witn no P region (Q103)|complete exon 1 (Q103)	103|103
HINT-714	HINT:714	PubMed	Mass spectrometry identified Hsp82 protein associations with only Htt exon 1 (Q103) plus the P-region, but not Htt exon 1 (Q103) alone. Protein interactions in yeast were isolated from small aggregates containing (Q103) or aggresomes containing (Q103) plus the P-region.	714	PubMed:18854435		Full-length			endogenous						559292	Saccharomyces cerevisiae S288C	855836	HSP82	3320	HSP90AA1	affinity chromatography technology	mass spectrometry							Yeast															559292	Saccharomyces cerevisiae S288C	Fragment	exon 1 witn no P region (Q103)|complete exon 1 (Q103)	103|103
HINT-712	HINT:712	PubMed	Mass spectrometry identified Sse1 protein associations with only Htt exon 1 (Q103) plus the P-region, but not Htt exon 1 (Q103) alone. Protein interactions in yeast were isolated from small aggregates containing (Q103) or aggresomes containing (Q103) plus the P-region.	712	PubMed:18854435		Full-length			endogenous						559292	Saccharomyces cerevisiae S288C	855998	SSE1	3303	HSPA1A	affinity chromatography technology	mass spectrometry							Yeast															559292	Saccharomyces cerevisiae S288C	Fragment	exon 1 witn no P region (Q103)|complete exon 1 (Q103)	103|103
HINT-710	HINT:710	PubMed	Mass spectrometry identified Ssb1 protein associations with only Htt exon 1 (Q103), but not Htt exon 1 (Q103) plus the P-region. Protein interactions in yeast were isolated from small aggregates containing (Q103) or aggresomes containing (Q103) plus the P-region.	710	PubMed:18854435		Full-length			endogenous						559292	Saccharomyces cerevisiae S288C	851369	SSB1	3306	HSPA2	affinity chromatography technology	mass spectrometry							Yeast															559292	Saccharomyces cerevisiae S288C	Fragment	exon 1 witn no P region (Q103)|complete exon 1 (Q103)	103|103
HINT-713	HINT:713	PubMed	Mass spectrometry identified Ssc1 protein associations with only Htt exon 1 (Q103) plus the P-region, but not Htt exon 1 (Q103) alone. Protein interactions in yeast were isolated from small aggregates containing (Q103) or aggresomes containing (Q103) plus the P-region.	713	PubMed:18854435		Full-length			endogenous						559292	Saccharomyces cerevisiae S288C	853503	SSC1	3313	HSPA9	affinity chromatography technology	mass spectrometry							Yeast															559292	Saccharomyces cerevisiae S288C	Fragment	exon 1 witn no P region (Q103)|complete exon 1 (Q103)	103|103
HINT-715	HINT:715	PubMed	Mass spectrometry identified Hsp60 protein associations with only Htt exon 1 (Q103) plus the P-region, but not Htt exon 1 (Q103) alone. Protein interactions in yeast were isolated from small aggregates containing (Q103) or aggresomes containing (Q103) plus the P-region.	715	PubMed:18854435		Full-length			endogenous						559292	Saccharomyces cerevisiae S288C	850963	HSP60	3329	HSPD1	affinity chromatography technology	mass spectrometry							Yeast															559292	Saccharomyces cerevisiae S288C	Fragment	exon 1 witn no P region (Q103)|complete exon 1 (Q103)	103|103
HINT-728	HINT:728	PubMed	Mass spectrometry identified Nsp1 protein associations with only Htt exon 1 (Q103) plus the P-region, but not Htt exon 1 (Q103) alone. Protein interactions in yeast were isolated from small aggregates containing (Q103) or aggresomes containing (Q103) plus the P-region.	728	PubMed:18854435		Full-length			endogenous						559292	Saccharomyces cerevisiae S288C	853409	NSP1	54830	NUP62CL	affinity chromatography technology	mass spectrometry							Yeast															559292	Saccharomyces cerevisiae S288C	Fragment	exon 1 witn no P region (Q103)|complete exon 1 (Q103)	103|103
HINT-723	HINT:723	PubMed	Mass spectrometry identified Ybr011c protein associations with only Htt exon 1 (Q103), but not Htt exon 1 (Q103) plus the P-region. Protein interactions in yeast were isolated from small aggregates containing (Q103) or aggresomes containing (Q103) plus the P-region.	723	PubMed:18854435		Full-length			endogenous						559292	Saccharomyces cerevisiae S288C	852296	IPP1	27068	PPA2	affinity chromatography technology	mass spectrometry							Yeast															559292	Saccharomyces cerevisiae S288C	Fragment	exon 1 witn no P region (Q103)|complete exon 1 (Q103)	103|103
HINT-716	HINT:716	PubMed	Mass spectrometry identified Dsk2 protein associations with only Htt exon 1 (Q103) plus the P-region, but not Htt exon 1 (Q103) alone. Protein interactions in yeast were isolated from small aggregates containing (Q103) or aggresomes containing (Q103) plus the P-region.	716	PubMed:18854435		Full-length			endogenous						559292	Saccharomyces cerevisiae S288C	855319	DSK2	84993	UBL7	affinity chromatography technology	mass spectrometry							Yeast															559292	Saccharomyces cerevisiae S288C	Fragment	exon 1 witn no P region (Q103)|complete exon 1 (Q103)	103|103
HINT-731	HINT:731	PubMed	Mass spectrometry identified Tef1 protein associations with only Htt exon 1 (Q103) plus the P-region, but not Htt exon 1 (Q103) alone. Protein interactions in yeast were isolated from small aggregates containing (Q103) or aggresomes containing (Q103) plus the P-region.	731	PubMed:18854435		Full-length			endogenous						559292	Saccharomyces cerevisiae S288C	856195	TEF1			affinity chromatography technology	mass spectrometry							Yeast															559292	Saccharomyces cerevisiae S288C	Fragment	exon 1 witn no P region (Q103)|complete exon 1 (Q103)	103|103
HINT-708	HINT:708	PubMed	Mass spectrometry identified Ssa2 protein associations with only Htt exon 1 (Q103), but not Htt exon 1 (Q103) plus the P-region. Protein interactions in yeast were isolated from small aggregates containing (Q103) or aggresomes containing (Q103) plus the P-region.	708	PubMed:18854435		Full-length			endogenous						559292	Saccharomyces cerevisiae S288C	850636	SSA2			affinity chromatography technology	mass spectrometry							Yeast															559292	Saccharomyces cerevisiae S288C	Fragment	exon 1 witn no P region (Q103)|complete exon 1 (Q103)	103|103
HINT-709	HINT:709	PubMed	Mass spectrometry identified Ssa1 protein associations with only Htt exon 1 (Q103), but not Htt exon 1 (Q103) plus the P-region. Protein interactions in yeast were isolated from small aggregates containing (Q103) or aggresomes containing (Q103) plus the P-region.	709	PubMed:18854435		Full-length			endogenous						559292	Saccharomyces cerevisiae S288C	851259	SSA1			affinity chromatography technology	mass spectrometry							Yeast															559292	Saccharomyces cerevisiae S288C	Fragment	exon 1 witn no P region (Q103)|complete exon 1 (Q103)	103|103
HINT-705	HINT:705	PubMed	Mass spectrometry identified Sis1 protein associations with both Htt exon 1 (Q103) and Htt exon 1 (Q103) plus the P-region. Protein interactions in yeast were isolated from small aggregates containing (Q103) or aggresomes containing (Q103) plus the P-region.	705	PubMed:18854435		Full-length			endogenous						559292	Saccharomyces cerevisiae S288C	855725	SIS1			affinity chromatography technology	mass spectrometry							Yeast															559292	Saccharomyces cerevisiae S288C	Fragment	exon 1 witn no P region (Q103)|complete exon 1 (Q103)	103|103
HINT-711	HINT:711	PubMed	Mass spectrometry identified Cdc48 protein associations with only Htt exon 1 (Q103) plus the P-region, but not Htt exon 1 (Q103) alone. Protein interactions in yeast were isolated from small aggregates containing (Q103) or aggresomes containing (Q103) plus the P-region.	711	PubMed:18854435		Full-length			endogenous						559292	Saccharomyces cerevisiae S288C	851431	CDC48			affinity chromatography technology	mass spectrometry							Yeast															559292	Saccharomyces cerevisiae S288C	Fragment	exon 1 witn no P region (Q103)|complete exon 1 (Q103)	103|103
HINT-735	HINT:735	PubMed	Immunoblotting confirmed the presence of Cdc48 in aggresomes containing Htt exon 1 (Q103) plus P-region, but not with small aggregates containing Htt exon 1 (Q103).	735	PubMed:18854435		Full-length			overexpression			GFP	C-terminal		559292	Saccharomyces cerevisiae S288C	851431	CDC48			molecular sieving	western blot				anti-Cdc48			Yeast															559292	Saccharomyces cerevisiae S288C	Fragment	exon 1 witn no P region (Q103)|complete exon 1 (Q103)	103|103
HINT-736	HINT:736	PubMed	Immunoblotting found Cdc48 did not associate with soluble Htt exon 1 (Q103) plus P-region, Htt exon 1 (Q103), or Htt exon 1 (Q25) plus P-region.	736	PubMed:18854435		Full-length			overexpression			GFP	C-terminal		559292	Saccharomyces cerevisiae S288C	851431	CDC48			molecular sieving	western blot				anti-Cdc48			Yeast															559292	Saccharomyces cerevisiae S288C	Fragment	complete exon 1 (Q25)|complete exon 1 (Q103)|exon 1 with no P region (Q103)	25|103|103
HINT-727	HINT:727	PubMed	Mass spectrometry identified Mdr1 protein associations with only Htt exon 1 (Q103) plus the P-region, but not Htt exon 1 (Q103) alone. Protein interactions in yeast were isolated from small aggregates containing (Q103) or aggresomes containing (Q103) plus the P-region.	727	PubMed:18854435		Full-length			endogenous						559292	Saccharomyces cerevisiae S288C	852992	MDR1			affinity chromatography technology	mass spectrometry							Yeast															559292	Saccharomyces cerevisiae S288C	Fragment	exon 1 witn no P region (Q103)|complete exon 1 (Q103)	103|103
HINT-707	HINT:707	PubMed	Mass spectrometry identified Sgt2 protein associations with both Htt exon 1 (Q103) and Htt exon 1 (Q103) plus the P-region. Protein interactions in yeast were isolated from small aggregates containing (Q103) or aggresomes containing (Q103) plus the P-region.	707	PubMed:18854435		Full-length			endogenous						559292	Saccharomyces cerevisiae S288C	854168	SGT2			affinity chromatography technology	mass spectrometry							Yeast															559292	Saccharomyces cerevisiae S288C	Fragment	exon 1 witn no P region (Q103)|complete exon 1 (Q103)	103|103
HINT-732	HINT:732	PubMed	Mass spectrometry identified Ygr054w protein associations with only Htt exon 1 (Q103) plus the P-region, but not Htt exon 1 (Q103) alone. Protein interactions in yeast were isolated from small aggregates containing (Q103) or aggresomes containing (Q103) plus the P-region.	732	PubMed:18854435		Full-length			endogenous						559292	Saccharomyces cerevisiae S288C	852945	YGR054W			affinity chromatography technology	mass spectrometry							Yeast															559292	Saccharomyces cerevisiae S288C	Fragment	exon 1 witn no P region (Q103)|complete exon 1 (Q103)	103|103
HINT-721	HINT:721	PubMed	Mass spectrometry identified Ilv5 protein associations with only Htt exon 1 (Q103) plus the P-region, but not Htt exon 1 (Q103) alone. Protein interactions in yeast were isolated from small aggregates containing (Q103) or aggresomes containing (Q103) plus the P-region.	721	PubMed:18854435		Full-length			endogenous						559292	Saccharomyces cerevisiae S288C	851069	ILV5			affinity chromatography technology	mass spectrometry							Yeast															559292	Saccharomyces cerevisiae S288C	Fragment	exon 1 witn no P region (Q103)|complete exon 1 (Q103)	103|103
HINT-706	HINT:706	PubMed	Mass spectrometry identified Hsp42 protein associations with both Htt exon 1 (Q103) and Htt exon 1 (Q103) plus the P-region. Protein interactions in yeast were isolated from small aggregates containing (Q103) or aggresomes containing (Q103) plus the P-region.	706	PubMed:18854435		Full-length			endogenous						559292	Saccharomyces cerevisiae S288C	851751	HSP42			affinity chromatography technology	mass spectrometry							Yeast															559292	Saccharomyces cerevisiae S288C	Fragment	exon 1 witn no P region (Q103)|complete exon 1 (Q103)	103|103
HINT-719	HINT:719	PubMed	Mass spectrometry identified Fba1 protein associations with both Htt exon 1 (Q103) and Htt exon 1 (Q103) plus the P-region. Protein interactions in yeast were isolated from small aggregates containing (Q103) or aggresomes containing (Q103) plus the P-region.	719	PubMed:18854435		Full-length			endogenous						559292	Saccharomyces cerevisiae S288C	853805	FBA1			affinity chromatography technology	mass spectrometry							Yeast															559292	Saccharomyces cerevisiae S288C	Fragment	exon 1 witn no P region (Q103)|complete exon 1 (Q103)	103|103
HINT-726	HINT:726	PubMed	Mass spectrometry identified Yol162w protein associations with only Htt exon 1 (Q103), but not Htt exon 1 (Q103) plus the P-region. Protein interactions in yeast were isolated from small aggregates containing (Q103) or aggresomes containing (Q103) plus the P-region.	726	PubMed:18854435		Full-length			endogenous						559292	Saccharomyces cerevisiae S288C	854002	YOL162W			affinity chromatography technology	mass spectrometry							Yeast															559292	Saccharomyces cerevisiae S288C	Fragment	exon 1 witn no P region (Q103)|complete exon 1 (Q103)	103|103
HINT-725	HINT:725	PubMed	Mass spectrometry identified Ynl208w protein associations with only Htt exon 1 (Q103), but not Htt exon 1 (Q103) plus the P-region. Protein interactions in yeast were isolated from small aggregates containing (Q103) or aggresomes containing (Q103) plus the P-region.	725	PubMed:18854435		Full-length			endogenous						559292	Saccharomyces cerevisiae S288C	855513	YNL208W			affinity chromatography technology	mass spectrometry							Yeast															559292	Saccharomyces cerevisiae S288C	Fragment	exon 1 witn no P region (Q103)|complete exon 1 (Q103)	103|103
HINT-722	HINT:722	PubMed	Mass spectrometry identified Bmh1 protein associations with both Htt exon 1 (Q103) and Htt exon 1 (Q103) plus the P-region. Protein interactions in yeast were isolated from small aggregates containing (Q103) or aggresomes containing (Q103) plus the P-region.	722	PubMed:18854435		Full-length			endogenous						559292	Saccharomyces cerevisiae S288C	856924	BMH1			affinity chromatography technology	mass spectrometry							Yeast															559292	Saccharomyces cerevisiae S288C	Fragment	exon 1 witn no P region (Q103)|complete exon 1 (Q103)	103|103
HINT-737	HINT:737	PubMed	Bmh1 associates with soluble mutant Htt (Q103) fragments, but not with wild-type Htt fragments (Q25) Bmh1 more strongly associates with P-region containing Q103 fragment than with Htt Q103 alone, but does bind both. Associations observed using coIP in yeast cells.	737	PubMed:18854435		Full-length			endogenous						559292	Saccharomyces cerevisiae S288C	856924	BMH1			anti tag coimmunoprecipitation	western blot	anti-GFP		Clontech Laboratories	anti-Bmh1/2,anti-FLAG		gift from Dr. Sandra Lemmon,Sigma	Yeast															559292	Saccharomyces cerevisiae S288C	Fragment	exon 1 (Q25)|exon 1 with no P region (Q103)| exon 1 (Q103)	25|103|103
HINT-1855	HINT:1855	PubMed	Direct interaction of dynactin p150Glued with wild-type and mutant HTT in HeLa was established.	1855	PubMed:18922795		Full-length			endogenous						9606	Homo sapiens	1639	DCTN1	1639	DCTN1	coimmunoprecipitation	western blot	anti-HTT		Santa Cruz Biotechnology	anti-dynactin p150Glued		Santa Cruz Biotechnology	Cell Culture			HeLa		Non-Neuronal Cell Line										9606	Homo sapiens	Fragment	(Q15)|(Q138)	15|138
HINT-1856	HINT:1856	PubMed	Huntingtin directly interacted with dynactin in human neuronal cell.	1856	PubMed:18922795		Full-length			endogenous						9606	Homo sapiens	1639	DCTN1	1639	DCTN1	coimmunoprecipitation	western blot	anti-HTT		Santa Cruz Biotechnology	anti-dynactin p150Glued		Santa Cruz Biotechnology	Cell Culture			NTERA-2		Neuronal Cell Line										9606	Homo sapiens	Fragment	(Q15)|(Q138)	15|138
HINT-9310	HINT:9310	PubMed	Direct interaction of dynactin p150Glued with wild-type and mutant HTT in HeLa was established (reverse co-immunoprecipitation).	9310	PubMed:18922795		Full-length			endogenous						9606	Homo sapiens	1639	DCTN1	1639	DCTN1	coimmunoprecipitation	western blot	anti-dynactin p150Glued		Santa Cruz Biotechnology	anti-HTT		Santa Cruz Biotechnology	Cell Culture			HeLa		Non-Neuronal Cell Line										9606	Homo sapiens	Fragment	(Q15)|(Q138)	15|138
HINT-9311	HINT:9311	PubMed	Huntingtin directly interacted with dynactin in human neuronal cell (reverse co-immunoprecipitation).	9311	PubMed:18922795		Full-length			endogenous						9606	Homo sapiens	1639	DCTN1	1639	DCTN1	coimmunoprecipitation	western blot	anti-dynactin p150Glued		Santa Cruz Biotechnology	anti-HTT		Santa Cruz Biotechnology	Cell Culture			NTERA-2		Neuronal Cell Line										9606	Homo sapiens	Fragment	(Q15)|(Q138)	15|138
HINT-78	HINT:78	PubMed	Co-localization of Rpt6 (PSMC5) and Htt73Q (1-163 aa Htt with 73 CAGs) were shown in rat primary neurons.	78	PubMed:18986984		Full-length			overexpression					coiled-coil region	9606	Homo sapiens	5705	PSMC5	5705	PSMC5	fluorescent antibody technique	confocal microscopy							Cell Culture				hippocampal neuron	Primary Neuron										10116	Rattus norvegicus	Fragment	1-163 aa (Q73)	73
HINT-80	HINT:80	PubMed	Co-immunoprecipitation experiments were carried out using cells expressing Htt73Q (1-163 aa Htt with 73 CAGs) alone or together with Rpt6 (PSMC5). Htt coprecipitated Rpt6, whereas a control antibody did not.	80	PubMed:18986984		Full-length			overexpression					coiled-coil region	9606	Homo sapiens	5705	PSMC5	5705	PSMC5	anti tag coimmunoprecipitation	western blot	anti-GFP			anti-Rpt6	SUG-1b8	Euromedex	Cell Culture			HEK293		Non-Neuronal Cell Line										9606	Homo sapiens	Fragment	1-163 aa (Q73)	73
HINT-82	HINT:82	PubMed	Authors stained cortical sections of post-mortem Huntington's disease brains with Htt and Rpt6 antibodies. Colocalization of Htt and Rpt was shown.	82	PubMed:18986984		Full-length			endogenous					coiled-coil region	9606	Homo sapiens	5705	PSMC5	5705	PSMC5	immunohistochemistry	confocal microscopy	anti-Rpt6 (SUG-1b8)		Euromedex				Human	Huntington's disease	cerebral cortex													9606	Homo sapiens	Full-length	not specified
HINT-81	HINT:81	PubMed	Rpt6 (PSMC5), but not Rpt6 lacking the coiled-coil region, binds to Htt73Q (1-163 aa Htt with 73 CAGs) in vitro.	81	PubMed:18986984		Full-length						GST		coiled-coil region	9606	Homo sapiens	5705	PSMC5	5705	PSMC5	pull down	western blot				anti-Htt (2b4)			In vitro																	Fragment	1-163 aa (Q73)	73
HINT-79	HINT:79	PubMed	Co-localization of Rpt4 (PSMC6) and Htt73Q (1-163 aa Htt with 73 CAGs) were shown in rat primary neurons.	79	PubMed:18986984		Full-length			overexpression					coiled-coil region	9606	Homo sapiens	5706	PSMC6	5706	PSMC6	fluorescent antibody technique	confocal microscopy							Cell Culture				hippocampal neuron	Primary Neuron										10116	Rattus norvegicus	Fragment	1-163 aa (Q73)	73
HINT-1077	HINT:1077	PubMed	Wild-type Htt binds to mouse Pak2 (mPak2) and prevents its cleavage in cells.	1077	PubMed:19240112		Full-length			overexpression	pcDNA3,pCMV-6M	CMV promoter	Myc	N-terminal		10090	Mus musculus	224105	Pak2	5062	PAK2	anti tag coimmunoprecipitation	western blot	anti-FLAG (M2)			anti-Pak2		Santa Cruz Biotechnology	Cell Culture			HeLa		Non-Neuronal Cell Line										9606	Homo sapiens	Fragment	1-588 aa (Q17)	17
HINT-1078	HINT:1078	PubMed	Noncleavable mPak2 (mutant mPak2-D212E) was tested. Htt binds to Pak2 in kinase-independent manner.	1078	PubMed:19240112		Full-length	(D212E)		overexpression	pcDNA3	CMV promoter	Myc	N-terminal		10090	Mus musculus	224105	Pak2	5062	PAK2	anti tag coimmunoprecipitation	western blot	anti-FLAG (M2)			anti-Pak2		Santa Cruz Biotechnology	Cell Culture			HeLa		Non-Neuronal Cell Line										9606	Homo sapiens	Fragment	1-588 aa (Q17)	17
HINT-1079	HINT:1079	PubMed	Noncleavable mPak2 mutant Pak2-K278R was tested. Htt binds to Pak2 in kinase-independent manner.	1079	PubMed:19240112		Full-length	(K278R)		overexpression	pcDNA3	CMV promoter	Myc	N-terminal		10090	Mus musculus	224105	Pak2	5062	PAK2	anti tag coimmunoprecipitation	western blot	anti-FLAG (M2)			anti-Pak2		Santa Cruz Biotechnology	Cell Culture			HeLa		Non-Neuronal Cell Line										9606	Homo sapiens	Fragment	1-588 aa (Q17)	17
HINT-1080	HINT:1080	PubMed	Noncleavable mPak2 kinase-activated mutant Pak2-T402E were tested. Htt binds to Pak2 in kinase-independent manner.	1080	PubMed:19240112		Full-length	(T402E)		overexpression	pcDNA3	CMV promoter	Myc	N-terminal		10090	Mus musculus	224105	Pak2	5062	PAK2	anti tag coimmunoprecipitation	western blot	anti-FLAG (M2)			anti-Pak2		Santa Cruz Biotechnology	Cell Culture			HeLa		Non-Neuronal Cell Line										9606	Homo sapiens	Fragment	1-588 aa (Q17)	17
HINT-1076	HINT:1076	PubMed	Pak2 immunoprecipitates Htt from mouse brain lysate.	1076	PubMed:19240112		Full-length			endogenous						10090	Mus musculus	224105	Pak2	5062	PAK2	coimmunoprecipitation	western blot	anti-Pak2 (C-19)		Santa Cruz Biotechnology	anti-Htt (1HU-4C8)	MAB2166	Chemicon	Mice		brain					WT								10090	Mus musculus	Full-length	(Q7)	7
HINT-1911	HINT:1911	PubMed	LXRa interacts with HTT.	1911	PubMed:19451134		Full-length			overexpression	pcDNA3.1 Myc-His	CMV promoter	Myc	C-terminal	LBD domain	9606	Homo sapiens	10062	NR1H3	10062	NR1H3	anti tag coimmunoprecipitation	western blot	anti-Myc			anti-Htt		Chemicon	Cell Culture			COS-7		Non-Neuronal Cell Line										60711	Chlorocebus sabaeus	Fragment	1-588 (Q17)|1-588 (Q138)	17|138
HINT-1916	HINT:1916	PubMed	LXRa interact with HTT in vitro.	1916	PubMed:19451134		Full-length						GST		LBD domain	9606	Homo sapiens	10062	NR1H3	10062	NR1H3	pull down	western blot				anti-FLAG (M2)		Sigma	In vitro																	Fragment	1-190 aa
HINT-1912	HINT:1912	PubMed	PPRARgamma interacts with HTT.	1912	PubMed:19451134		Full-length			overexpression	pcDNA3.1 Myc-His	CMV promoter	Myc	C-terminal		9606	Homo sapiens	5468	PPARG	5468	PPARG	anti tag coimmunoprecipitation	western blot	anti-Myc			anti-Htt		Chemicon	Cell Culture			COS-7		Non-Neuronal Cell Line										60711	Chlorocebus sabaeus	Fragment	1-588 (Q17)|1-588 (Q138)	17|138
HINT-1915	HINT:1915	PubMed	RXRa interact with HTT.	1915	PubMed:19451134		Full-length			overexpression	pcDNA3.1 Myc-His	CMV promoter	Myc	C-terminal		9606	Homo sapiens	6256	RXRA	6256	RXRA	anti tag coimmunoprecipitation	western blot				anti-Htt		Chemicon	Cell Culture			COS-7		Non-Neuronal Cell Line										60711	Chlorocebus sabaeus	Fragment	1-588 (Q17)|1-588 (Q138)	17|138
HINT-1914	HINT:1914	PubMed	TRa1 interacts with HTT.	1914	PubMed:19451134		Full-length			overexpression	pcDNA3.1 Myc-His	CMV promoter	Myc	C-terminal		9606	Homo sapiens	7067	THRA	7067	THRA	anti tag coimmunoprecipitation	western blot				anti-Htt		Chemicon	Cell Culture			COS-7		Non-Neuronal Cell Line										60711	Chlorocebus sabaeus	Fragment	1-588 (Q17)|1-588 (Q138)	17|138
HINT-1913	HINT:1913	PubMed	VDR interacts with HTT.	1913	PubMed:19451134		Full-length			overexpression	pcDNA3.1 Myc-His	CMV promoter	Myc	C-terminal		9606	Homo sapiens	7421	VDR	7421	VDR	anti tag coimmunoprecipitation	western blot				anti-Htt		Chemicon	Cell Culture			COS-7		Non-Neuronal Cell Line										60711	Chlorocebus sabaeus	Fragment	1-588 (Q17)|1-588 (Q138)	17|138
HINT-1917	HINT:1917	PubMed	Rhes interacts with HTT inducing cytotoxicity in HEK293 cells.	1917	PubMed:19498170		Full-length			overexpression	pCMV	CMV promoter	GST			10116	Rattus norvegicus	171099	Rasd2	23551	RASD2	coimmunoprecipitation	western blot				anti-Htt			Cell Culture			HEK293T		Non-Neuronal Cell Line										9606	Homo sapiens	Fragment	1-171 aa (Q18)|1-171 aa (Q82)	18|82
HINT-1918	HINT:1918	PubMed	Rhes interacts with HTT inducing cytotoxicity ST HdhQ7/7 cells.	1918	PubMed:19498170		Full-length			overexpression	pCMV	CMV promoter	GST			10116	Rattus norvegicus	171099	Rasd2	23551	RASD2	coimmunoprecipitation	western blot				anti-Htt			Cell Culture			STHdhQ7		Neuronal Cell Line										10090	Mus musculus	Fragment	exon 1 (Q7)	7
HINT-1919	HINT:1919	PubMed	Rhes interacts with HTT inducing cytotoxicity in N171-82Q transgenic mice.	1919	PubMed:19498170		Full-length			endogenous						10090	Mus musculus	75141	Rasd2	23551	RASD2	coimmunoprecipitation	western blot	anti-Sp1		in house	anti-Htt			Mice		brain				3627	N171-82Q	B6C3-Tg(HD82Gln)81Dbo/J	C3H/HeJ x C57Bl/6J (C3H/B6 mixed)	MGI:2670626	Transgene	16	Mouse Line Confirmed	Line identified in manuscript	10090	Mus musculus	Fragment	1-171 aa (Q82)	82
HINT-1920	HINT:1920	PubMed	Rhes interacts with HTT inducing cytotoxicity in ST HdhQ111/111 cells.	1920	PubMed:19498170		Full-length			endogenous						10090	Mus musculus	22196	Ube2i	7329	UBE2I	fluorescent antibody technique	fluorescence microscopy	anti-Ubc9	AB21193	Abcam				Cell Culture			STHdhQ111		Neuronal Cell Line										10090	Mus musculus	Fragment	exon 1 (Q111)	111
HINT-1921	HINT:1921	PubMed	Human insulin-expressing 832/13 INS-1cells transduced cells with an adenovirus containing an HA-tagged exon 1 huntingtin with either 17 or 69 glutamine residues(17Q and 69Q) under the control of the CMV promoter. Kinesin heavy chain is not pulled down by exon 1 huntingtin using the HA tag of the huntingtin constructs.	1921	PubMed:19628478		Full-length			endogenous						10116	Rattus norvegicus	117550	Kif5b	3799	KIF5B	anti tag coimmunoprecipitation	western blot	anti-HA	ab9110	Abcam	anti-kinesin heavy chain (H1,H2)		in house	Cell Culture			INS-1 823/13		Non-Neuronal Cell Line										10116	Rattus norvegicus	Fragment	exon 1 (Q17)|exon 1 (Q69)	17|69
HINT-1922	HINT:1922	PubMed	Human insulin-expressing 832/13 INS-1cells transduced cells with an adenovirus containing an HA-tagged exon 1 huntingtin with either 17 or 69 glutamine residues(17Q and 69Q) under the control of the CMV promoter. Kinesin light chain is not pulled down by exon 1 huntingtin using the HA tag of the huntingtin constructs.	1922	PubMed:19628478		Full-length			endogenous						10116	Rattus norvegicus	171041	Klc1	3831	KLC1	anti tag coimmunoprecipitation	western blot	anti-HA	ab9110	Abcam	anti-kinesin light chain (63-90)		in house	Cell Culture			INS-1 823/13		Non-Neuronal Cell Line										10116	Rattus norvegicus	Fragment	exon 1 (Q17)|exon 1 (Q69)	17|69
HINT-1923	HINT:1923	PubMed	Using immunoprecipitation of mutant huntingtin in combination with mass spectrometry, authors reveal an enhanced and aberrant interaction between mutant huntingtin and b-tubulin.	1923	PubMed:19628478		Full-length			endogenous						10116	Rattus norvegicus	29214	Tubb5	203068	TUBB	anti tag coimmunoprecipitation	mass spectrometry	anti-HA						Cell Culture			INS-1 823/13		Non-Neuronal Cell Line										10116	Rattus norvegicus	Fragment	exon 1 (Q69)	69
HINT-1925	HINT:1925	PubMed	Human insulin-expressing 832/13 INS-1 cells transduced cells with an adenovirus containing an HA-tagged exon 1 huntingtin with either 17 or 69 glutamine residues(17Q and 69Q) under the control of the CMV promoter. Cell lysates of transduced 832/13 INS-1 cells were precipitated with an anti-HA antibody and immunoblotted with anti-b-tubulin antibody. Wil-type and mutant huntingtin exon 1 commune[pr…	1925	PubMed:19628478		Full-length			endogenous						10116	Rattus norvegicus	29214	Tubb5	203068	TUBB	anti tag coimmunoprecipitation	western blot	anti-HA			anti-b-tubulin	ab6046	Abcam	Cell Culture			INS-1 823/13		Non-Neuronal Cell Line										10116	Rattus norvegicus	Fragment	exon 1 (Q17)|exon 1 (Q69)	17|69
HINT-1926	HINT:1926	PubMed	In both wild-type and mutant huntingtin-expressing cells, authors observed partial co-localization of huntingtin and b-tubulin.	1926	PubMed:19628478		Full-length			endogenous						10116	Rattus norvegicus	29214	Tubb5	203068	TUBB	fluorescent antibody technique	fluorescence microscopy	anti b-tubulin	2146	Cell Signaling				Cell Culture			INS-1 823/13		Non-Neuronal Cell Line										10116	Rattus norvegicus	Fragment	exon 1 (Q17)|exon 1 (Q69)	17|69
HINT-1081	HINT:1081	PubMed	Ask1 and htt fragments colocalized in the cytosol in the cortex .	1081	PubMed:19646509		Full-length			endogenous						10090	Mus musculus	26408	Map3k5	4217	MAP3K5	fluorescent antibody technique	confocal microscopy	anti-htt,anti-Ask1		Epitomics,Santa Cruz Biotechnology				Mice		cerebral cortex					R6/2			MGI:2386951	Transgene	115	R6/2 umbrella	Unidentified R6/2 line	10090	Mus musculus	Fragment	exon 1 (Qn)
HINT-1082	HINT:1082	PubMed	Co-immunoprecipitation revealed that inactivated Ask1 bound to htt fragments, and this occurred to a greater extent in the cortex than in the striatum. The complex of two molecules was mostly shown in the cortex moreover the combined complex was detected in the cytosol than in the nucleus of the cortex.	1082	PubMed:19646509		Full-length			endogenous						10090	Mus musculus	26408	Map3k5	4217	MAP3K5	coimmunoprecipitation	western blot	anti-htt		Epitomics	anti-Ask1		Cell Signaling	Mice		cerebral cortex					R6/2			MGI:2386951	Transgene	115	R6/2 umbrella	Unidentified R6/2 line	10090	Mus musculus	Fragment	exon 1 (Qn)
HINT-9320	HINT:9320	PubMed	Ask1 and htt fragments colocalized in the cytosol in the striatum.	9320	PubMed:19646509		Full-length			endogenous						10090	Mus musculus	26408	Map3k5	4217	MAP3K5	fluorescent antibody technique	confocal microscopy	anti-htt,anti-Ask1		Epitomics,Santa Cruz Biotechnology				Mice		striatum					R6/2			MGI:2386951	Transgene	115	R6/2 umbrella	Unidentified R6/2 line	10090	Mus musculus	Fragment	exon 1 (Qn)
HINT-9321	HINT:9321	PubMed	Co-immunoprecipitation revealed that inactivated Ask1 bound to htt fragments in the striatum.	9321	PubMed:19646509		Full-length			endogenous						10090	Mus musculus	26408	Map3k5	4217	MAP3K5	coimmunoprecipitation	western blot	anti-htt		Epitomics	anti-Ask1		Cell Signaling	Mice		striatum					R6/2			MGI:2386951	Transgene	115	R6/2 umbrella	Unidentified R6/2 line	10090	Mus musculus	Fragment	exon 1 (Qn)
HINT-32	HINT:32	PubMed	To determine whether a physical interaction between Rnq1 and the poly-Q expanded exon-1 fragment from huntingtin's protein (Htt-103Q) occurs, authors analyzed whether they could form an immunoprecipitable complex. First, endogenous Rnq1 and Htt-103Q-GFP present in [RNQ ] cell extracts was demonstrated to coprecipitate. SDS-soluble forms of Htt-103Q-GFP protein that are capable of migrating into t…	32	PubMed:19656852		Full-length			endogenous						559292	Saccharomyces cerevisiae S288C	850329	RNQ1			coimmunoprecipitation	western blot	anti-Rnq1		Lindquist laboratory	anti-GFP		Roche	Yeast															559292	Saccharomyces cerevisiae S288C	Fragment	exon 1 (Q103)	103
HINT-33	HINT:33	PubMed	Authors were also able to detect exogenous Rnq1-GFP and Rnq1-GFP-NLS in co-immunoprecipitates with mutant huntingtin (103Q) aggregates.	33	PubMed:19656852		Full-length			overexpression			GFP			559292	Saccharomyces cerevisiae S288C	850329	RNQ1			coimmunoprecipitation	western blot	anti-Rnq1		Lindquist laboratory	anti-GFP		Roche	Yeast															559292	Saccharomyces cerevisiae S288C	Fragment	exon 1 (Q103)	103
HINT-83	HINT:83	PubMed	Analysis by co-immunoprecipitation, with specific antibody reagents, yielded a proportion of full-length huntingtin, with Ezh2, as revealed by immunoblot analysis of the precipitated proteins.	83	PubMed:19933700		Full-length			endogenous						10090	Mus musculus	14056	Ezh2	2146	EZH2	coimmunoprecipitation	western blot	anti-Htt (1HU-4C8)	MAB2166	Chemicon (Millipore)	anti-Ezh2			Cell Culture				embryoid body											10090	Mus musculus	Full-length	(Q7)	7
HINT-84	HINT:84	PubMed	Analysis by co-immunoprecipitation, with specific antibody reagents, yielded a proportion of full-length huntingtin, with Suz12, as revealed by immunoblot analysis of the precipitated proteins.	84	PubMed:19933700		Full-length			endogenous						10090	Mus musculus	52615	Suz12	23512	SUZ12	coimmunoprecipitation	western blot	anti-Htt (1HU-4C8)	MAB2166	Chemicon (Millipore)	anti-Suz12		Upstate Biotechnology	Cell Culture				embryoid body											10090	Mus musculus	Full-length	(Q7)	7
HINT-86	HINT:86	PubMed	IKK-alpha directly phosphorylate Htt S13 in vitro. Htt was detected with CAG53b or anti-S13-P antibody.	86	PubMed:20026656		Full-length									9606	Homo sapiens	1147	CHUK	1147	CHUK	protein kinase assay	western blot				anti-Htt (CAG53b),anti-S13-P		E. Wanker, Max Delbrueck Center for Molecular Medicine, Berlin,in house	In vitro																	Fragment	exon 1 (Q25,S13A)|exon 1 (Q46,S13A)	25|46
HINT-85	HINT:85	PubMed	Purified unexpanded (25QP) and expanded (46QP) forms of Httex1p with a C-terminal His-HA-HA-His (H4) radiolabeled with 35S were incubated with isolated GST-Hsc70. Hsc70 interacts with phosphomimetic unexpanded polyQ Httex1p in vitro.	85	PubMed:20026656		Full-length						GST			9606	Homo sapiens	3312	HSPA8	3312	HSPA8	pull down	autoradiography							In vitro																	Fragment	exon 1 (Q25)|exon 1 (Q46)	25|46
HINT-87	HINT:87	PubMed	IKK-beta directly phosphorylate Htt S13 in vitro. Htt was detected with CAG53b or anti-S13-P antibody.	87	PubMed:20026656		Full-length									9606	Homo sapiens	3551	IKBKB	3551	IKBKB	protein kinase assay	western blot				anti-Htt (CAG53b),anti-S13-P		E. Wanker, Max Delbrueck Center for Molecular Medicine, Berlin,in house	In vitro																	Fragment	exon 1 (Q25)|exon 1 (Q46)	25|46
HINT-88	HINT:88	PubMed	gp78 interacts with N-terminal Htt and polyglutamine expansion increases the interaction.	88	PubMed:20126661		Full-length			endogenous					Cue domain	9606	Homo sapiens	267	AMFR	267	AMFR	coimmunoprecipitation	western blot	anti-gp78 (2G5)		in house	anti-htt		Santa Cruz Biotechnology	Cell Culture			HEK293		Non-Neuronal Cell Line										9606	Homo sapiens	Fragment	1-588 aa (Q17)|1-588 aa (Q138)	17|138
HINT-89	HINT:89	PubMed	Endogenous htt was coprecipitated with gp78.	89	PubMed:20126661		Full-length			endogenous					Cue domain	9606	Homo sapiens	267	AMFR	267	AMFR	coimmunoprecipitation	western blot	anti-gp78 (2G5)		in house	anti-htt		Santa Cruz Biotechnology	Cell Culture			HEK293		Non-Neuronal Cell Line										9606	Homo sapiens	Full-length	not specified
HINT-215	HINT:215	PubMed	Arnt2 forms SDS-insoluble aggregates with mutant N-htt in neuro2a cells.	215	PubMed:20185558		Full-length			overexpression	pcDNA3.1-V5-His	CMV promoter	V5			10090	Mus musculus	11864	Arnt2	9915	ARNT2	filter trap assay	western blot				anti-V5,anti-GFP	R960-25	Invitrogen	Cell Culture			Neuro-2a		Neuronal Cell Line										10090	Mus musculus	Fragment	exon 1 (Q18)|exon 1 (Q150)	18|150
HINT-218	HINT:218	PubMed	Partial accumulation of Artn2-V5 to the N-terminal huntingtin containing a pathological stretch of glutamine (150Q) fused with EGFP and SV40 NLS (Nhtt150Q-EGFP-NLS) inclusion was observed by immunofluorescent microscopy.	218	PubMed:20185558		Full-length			overexpression	pcDNA3.1-V5-His	CMV promoter	V5			10090	Mus musculus	11864	Arnt2	9915	ARNT2	fluorescent antibody technique	fluorescence microscopy	anti-V5	R960-25	Invitrogen				Cell Culture			Neuro-2a		Neuronal Cell Line										10090	Mus musculus	Fragment	exon 1 (Q18)|exon 1 (Q150)	18|150
HINT-216	HINT:216	PubMed	Brn2 forms SDS-insoluble aggregates with mutant N-htt in neuro2a cells.	216	PubMed:20185558		Full-length			overexpression	pcDNA3.1-V5-His	CMV promoter	V5			10090	Mus musculus	18992	Pou3f2	5454	POU3F2	filter trap assay	western blot				anti-htt (EM48),anti-Brn-2 (C-2AP)	MAB5374	in house	Cell Culture			Neuro-2a		Neuronal Cell Line										10090	Mus musculus	Fragment	exon 1 (Q18)|exon 1 (Q150)	18|150
HINT-217	HINT:217	PubMed	Brn-2 was very efficiently sequestered by the N-terminal huntingtin containing a pathological stretch of glutamine (150Q) fused with EGFP and SV40 NLS (Nhtt150Q-EGFP-NLS).	217	PubMed:20185558		Full-length			overexpression	pcDNA3.1-V5-His	CMV promoter	V5			10090	Mus musculus	18992	Pou3f2	5454	POU3F2	fluorescent antibody technique	fluorescence microscopy	anti-V5	R960-25	Invitrogen				Cell Culture			Neuro-2a		Neuronal Cell Line										10090	Mus musculus	Fragment	exon 1 (Q18)|exon 1 (Q150)	18|150
HINT-35	HINT:35	PubMed	Co-localization of endogenous huntingtin with Ago2 in a rat hippocampal neurons was shown.	35	PubMed:20185826		Full-length			endogenous						10116	Rattus norvegicus	59117	Ago2	27161	AGO2	fluorescent antibody technique	confocal microscopy	anti-Htt,anti-Ago2	MAB2166,MAB5492,2897	Millipore,Cell Signaling				Cell Culture				hippocampal neuron	Primary Neuron										10116	Rattus norvegicus	Full-length	not specified
HINT-36	HINT:36	PubMed	Co-localization of endogenous huntingtin with DCP1 in a rat hippocampal neurons was shown.	36	PubMed:20185826		Full-length			endogenous						10116	Rattus norvegicus	361109	Dcp1a	55802	DCP1A	fluorescent antibody technique	confocal microscopy	anti-Htt,anti-Dcp1a	MAB2166,MAB5492	Millipore,J. Lykke-Andersen (University of Colorado, Boulder)				Cell Culture				hippocampal neuron	Primary Neuron										10116	Rattus norvegicus	Full-length	not specified
HINT-37	HINT:37	PubMed	Co-localization of endogenous huntingtin with DDX6 in a rat hippocampal neurons was shown.	37	PubMed:20185826		Full-length			endogenous						10116	Rattus norvegicus	500988	Ddx6	1656	DDX6	fluorescent antibody technique	confocal microscopy	anti-Htt,anti-DDX6	MAB2166,MAB5492,A300-460A	Millipore,Bethyl				Cell Culture				hippocampal neuron	Primary Neuron										10116	Rattus norvegicus	Full-length	not specified
HINT-34	HINT:34	PubMed	Overexpressed huntingtin localized to dendritic RNA granules based on co-localization with GFP-Staufen1.	34	PubMed:20185826		Full-length			overexpression			GFP			10116	Rattus norvegicus	84496	Stau1	6780	STAU1	fluorescent antibody technique	confocal microscopy	anti-FLAG (M2)		Sigma				Cell Culture				hippocampal neuron	Primary Neuron										10116	Rattus norvegicus	Full-length	(Q25)	25
HINT-346	HINT:346	PubMed	Endogenous Atg5 also co-immunoprecipitation with the aggregated Htt polyQ protein was performed in HEK293 cells.	346	PubMed:20417604		Full-length			endogenous						9606	Homo sapiens	9474	ATG5	9474	ATG5	anti tag coimmunoprecipitation	western blot	anti-GFP		Miltenyi Biotec	anti-Atg5,anti-Htt	MAB5492,MAB5490	Santa Cruz Biotechnology,Chemicon	Cell Culture			HeLa		Non-Neuronal Cell Line										9606	Homo sapiens	Fragment	exon 1 (Q25)|exon 1 (Q65)|exon 1 (Q103)	25|65|103
HINT-351	HINT:351	PubMed	Endogenous Atg5 also co-immunoprecipitation with the aggregated Htt polyQ protein was performed in primary neurons.	351	PubMed:20417604		Full-length			endogenous						10116	Rattus norvegicus	365601	Atg5	9474	ATG5	anti tag coimmunoprecipitation	western blot	anti-GFP		Miltenyi Biotec	anti-Atg5,anti-Htt	MAB5492,MAB5490	Santa Cruz Biotechnology,Chemicon	Cell Culture				neuron of cerebral cortex	Primary Neuron										10116	Rattus norvegicus	Fragment	exon 1 (Q72)	72
HINT-348	HINT:348	PubMed	Endogenous LC3 (form I and II) also co-immunoprecipitation with the aggregated Htt polyQ protein.	348	PubMed:20417604		Full-length			endogenous						9606	Homo sapiens	84557	MAP1LC3A	84557	MAP1LC3A	anti tag coimmunoprecipitation	western blot	anti-GFP		Miltenyi Biotec	anti-LC3,anti-Htt	MAB5492,MAB5490	Abcam,Chemicon	Cell Culture			HeLa		Non-Neuronal Cell Line										9606	Homo sapiens	Fragment	exon 1 (Q25)|exon 1 (Q65)|exon 1 (Q103)	25|65|103
[truncated: 9,283 more rows]
[truncated: 21 more columns]
