# Supplementary material for: HTT-OMNI: A Web-based Platform for Huntingtin Interaction Exploration and Multi-omics Data Integration
Source: Mol Cell Proteomics. 2022 Aug 3;21(10):100275. doi: 10.1016/j.mcpro.2022.100275 (PMC9540350; doi:10.1016/j.mcpro.2022.100275)
Supplement: TableS2 [file mmc3.xlsx]

## Sheet: TableS2
Table S2: Consolidated HDomics data
omics type		PROTEIN	PROTEIN	PROTEIN	PROTEIN	PROTEIN	PROTEIN	PROTEIN	PROTEIN	PROTEIN	PROTEIN	PROTEIN	PROTEIN	PROTEIN	PROTEIN	PROTEIN	PROTEIN	PROTEIN	PROTEIN	PROTEIN	PROTEIN	PROTEIN	PROTEIN	PROTEIN	PROTEIN	PROTEIN	PROTEIN	PROTEIN	PROTEIN	PROTEIN	PROTEIN	PROTEIN	PROTEIN	PROTEIN	PROTEIN	PROTEIN	PROTEIN	PROTEIN	PROTEIN	PROTEIN	PROTEIN	PROTEIN	PROTEIN	PROTEIN	PROTEIN	PROTEIN	PROTEIN	PROTEIN	PROTEIN
tissue		STR	STR	STR	STR	STR	STR	STR	STR	STR	STR	STR	STR	STR	STR	STR	STR	STR	CTX	CTX	CTX	CTX	CTX	CTX	CTX	CTX	CTX	CTX	CTX	CTX	CTX	CTX	CTX	CTX	CTX	CRB	CRB	CRB	CRB	CRB	CRB	CRB	CRB	CRB	CRB	CRB	CRB	CRB	CRB
Q-length		Q50	Q50	Q80	Q80	Q80	Q92	Q92	Q92	Q111	Q111	Q111	Q140	Q140	Q140	Q175	Q175	Q175	Q50	Q50	Q80	Q80	Q80	Q92	Q92	Q92	Q111	Q111	Q111	Q140	Q140	Q140	Q175	Q175	Q175	Q50	Q50	Q80	Q80	Q80	Q92	Q92	Q92	Q111	Q111	Q111	Q140	Q140	Q140
age		6	10	2	6	10	2	6	10	2	6	10	2	6	10	2	6	10	6	10	2	6	10	2	6	10	2	6	10	2	6	10	2	6	10	6	10	2	6	10	2	6	10	2	6	10	2	6	10
HUMAN GENE SYMBOL	GENE ID
HAP1	9001	0.06	-0.06	0.01	0.02	-0.01	0.05	0.05	0.03	-0.01	0.14	0.01	0.05	0.16	0.05	0.01	0.2	0.16	-0.1	0.02	0.12	-0.06	0.14	0.12	-0.05	0.03	0.14	0.02	-0.2	0.08	0.06	-0.12	0.16	-0.05	-0.02	0.02	0.05	0.01	0.02	0.12	0.02	0.02	0.06	0.04	0.07	0.06	0	-0.11	0.09
ZDHHC17	23390	-0.29	0.04	0.04	-0.16	0.03	0	-0.09	0.05	0.01	-0.15	-0.1	0.04	-0.07	0.05	0	-0.11	-0.05	-0.01	-0.02	0.04	0.03	0	0.06	-0.03	-0.01	0.01	-0.08	-0.02	0.03	-0.04	-0.03	0.02	-0.04	-0.04	-0.04	-0.01	0.07	0.04	-0.03	0.04	0.09	0.06	0.09	-0.03	0.03	0.12	-0.02	0.05
CREBBP	1387	0	-0.01	0.05	0.05	0	0.04	-0.02	-0.02	-0.04	0	0.02	0.04	-0.02	-0.04	0.03	0.01	-0.05	0.01	0.01	0.03	0.03	0.02	0.03	0.01	0.02	0.05	-0.01	0.01	0.04	0.03	0.02	0.07	0.06	0.01	-0.02	0.03	-0.02	0.06	0.04	-0.05	-0.03	0	-0.05	0	-0.02	-0.03	0.02	-0.01
HSPA8	3312	-0.02	0	-0.02	-0.02	-0.01	-0.04	-0.02	-0.02	0	0	0.02	-0.03	-0.02	0	-0.02	-0.01	0.01	0	0.01	0	-0.02	0.02	0	-0.02	0.02	0.01	0	0.02	0.03	0.02	-0.01	0.03	0.01	0.01	0.01	0.02	0	0.02	0.05	0	0.02	0	0.01	0.03	0	0	0.01	0.02
SQSTM1	8878	-0.01	0.03	0.06	-0.03	0.01	0.01	-0.02	0.03	-0.01	0.01	0.01	-0.01	-0.02	0.03	-0.01	0	0	-0.01	0.01	-0.01	-0.02	0.02	0.01	-0.03	0.02	0.01	0.01	-0.02	0	0.05	0.03	-0.02	-0.01	0.02	0.04	0.05	0	-0.01	0.05	-0.02	0.04	0.02	-0.05	0	0.02	-0.01	0	0.03
PRPF40A	55660	-0.03	-0.04	-0.03	0.01	-0.09	-0.01	0.02	-0.06	-0.03	-0.06	-0.09	-0.02	-0.07	-0.09	-0.02	-0.08	-0.15	0.01	0	-0.02	-0.03	-0.03	0	-0.05	-0.01	-0.01	0.04	0.02	-0.04	0.04	0.01	0.03	-0.03	-0.02	-0.01	0.03	-0.02	0	0	-0.01	-0.02	-0.03	-0.01	-0.02	-0.02	-0.02	-0.02	-0.04
GAPDH	2597	-0.01	0.03	0.01	-0.01	0.01	0	-0.02	0.03	0.02	0.02	0.04	0.01	0	0.02	0.04	-0.02	0	0.03	-0.02	-0.12	-0.06	0.11	0.02	0.04	-0.01	0.07	0.21	0	-0.08	-0.03	0.04	-0.1	0.15	-0.1	0.17	0.08	0.07	-0.03	-0.05	0.05	0.31	-0.05	0.04	-0.1	0.14	0.14	0.02	-0.13
HSP90AA1	3320	0.01	0	0.01	0	-0.01	-0.01	0.02	0	0.01	0	0.02	-0.01	-0.01	-0.02	0	0	0	-0.03	0	-0.02	-0.02	0.01	0.01	-0.03	0	0	-0.01	0	0.01	-0.03	0.01	0.02	-0.03	-0.01	0.03	0.03	0.03	0.03	0.03	0.01	0.04	0.02	0.02	0.03	0.01	0.04	0.01	-0.02
HIP1	3092	-0.01	0	-0.01	0	-0.01	-0.01	-0.02	-0.02	-0.02	-0.02	-0.01	-0.04	-0.01	-0.01	-0.02	-0.03	-0.03	0	-0.02	-0.03	0.01	-0.01	-0.02	-0.03	-0.01	-0.02	-0.01	-0.03	-0.03	0	-0.02	-0.04	0	-0.05	-0.01	0.02	-0.02	0.01	0.01	0	-0.02	0.01	-0.04	0.01	-0.01	-0.02	0	0.03
DYNC1H1	1778	0	-0.02	0	0	-0.01	0	0.02	0	0.01	0	0	0	0.01	-0.01	0.01	0.02	0	0	0	0	-0.01	0	-0.01	0	-0.01	-0.01	-0.01	0	0	-0.02	0	0	-0.01	0	0	-0.01	0	0	-0.02	0.02	0	0	0	0.01	-0.01	0.02	0.01	-0.02
HSPD1	3329	-0.01	0.02	0.01	0.02	0	0.01	-0.03	0.02	0.04	0	0	0.02	-0.02	0.01	0.02	-0.02	0.01	0	0	0	0.02	0.01	0	-0.02	0.02	0.02	0.01	0.01	0	0.01	0	0.02	-0.01	0.02	0	0.01	0	-0.01	0.02	0	0.01	0.02	0.02	0	0	0.01	-0.02	0.02
OPTN	10133	0.08	-0.12	0.04	-0.04	-0.15	0.02	0.02	-0.03	0.1	0.06	-0.09	0.05	0.04	-0.09	0	0.08	-0.1	-0.05	0.07	-0.01	0.04	0	0.05	-0.11	0.06	0.03	-0.13	0.13	-0.13	-0.06	0.15	-0.01	-0.04	0.11	0	0.03	0	0.04	-0.01	-0.02	-0.02	-0.04	-0.02	-0.09	-0.12	-0.02	-0.03	0
VCP	7415	-0.01	-0.01	0.01	-0.01	-0.01	0	-0.02	0.01	0	-0.02	0	0	0	-0.01	0.01	0	0.02	0.01	0.01	0.02	0	0	0.02	0	0	0.03	0.01	0	0.03	0.02	0	0.02	0.02	0.02	0	0.02	0	-0.01	0.02	0.01	0.01	0.03	0.03	0.01	0.02	0.01	0.02	0.02
CAPZB	832	0	0	-0.04	-0.02	-0.03	0	0.06	-0.06	-0.05	0.18	-0.01	-0.02	0.01	-0.03	0	0.14	0.01	-0.01	-0.01	0.02	-0.01	0	0	-0.01	0	0.02	0	0	0.01	0	-0.03	0.02	-0.02	-0.02	0.08	-0.02	-0.03	0.34	0.18	0.01	0.1	0.06	0.14	0.17	0.19	0	0.15	0.11
PACSIN1	29993	-0.01	0.02	0	-0.01	-0.01	-0.01	-0.03	-0.02	0	-0.01	-0.01	-0.01	-0.05	0.01	0.01	-0.06	-0.01	-0.03	-0.01	-0.01	-0.02	0	0.01	-0.03	-0.02	0.01	-0.01	-0.02	0.01	-0.03	-0.04	0.01	-0.05	-0.03	0	0.02	-0.03	-0.02	0.02	-0.01	0	0.02	0.01	0.01	0	0	-0.04	-0.01
HYPK	25764	0.04	-0.09	-0.01	0	-0.08	-0.02	-0.02	-0.05	-0.03	0.03	-0.02	0.02	-0.03	-0.04	-0.04	-0.01	-0.04	0.02	-0.01	-0.05	0	0.03	-0.03	0.09	-0.09	-0.04	0.1	-0.1	0.05	-0.05	0.07	-0.06	0.01	-0.02	-0.05	-0.05	0.03	-0.06	0.07	0.1	0.04	0	0.13	-0.03	0.02	0.09	0.05	0.02
AP2A2	161	-0.01	0.02	0	0	-0.01	0	-0.01	-0.01	0.01	-0.02	0.01	0	-0.03	-0.01	-0.01	-0.03	-0.01	0	0	-0.03	0	-0.01	-0.01	0	0.01	0.01	0.01	0.02	-0.02	0	0	0	0	-0.01	-0.02	-0.01	0	-0.01	-0.01	0.01	-0.02	-0.01	0.01	0.01	0.01	0.02	0	-0.01
NSF	4905	-0.02	0	0.01	-0.02	0	0.01	-0.01	-0.02	0.03	-0.02	0	0	-0.03	-0.03	0.03	-0.02	-0.03	-0.01	0.02	-0.03	-0.01	0.02	-0.02	-0.03	0.02	0	0	0.03	-0.01	-0.02	0.02	0	0	0.01	0	0	0.01	0.01	0.01	0.02	0.01	0.01	0.04	0.01	0.01	0.02	0.02	0
VDAC1	7416	-0.04	0.09	-0.05	-0.02	0.09	-0.01	-0.05	0.04	0	-0.07	0.05	-0.04	-0.02	0.05	-0.04	-0.08	0.01	-0.03	0	0.02	-0.01	-0.02	-0.01	-0.04	0.02	0	-0.01	0.02	0.01	-0.03	0.01	-0.02	-0.06	0	0.01	0.04	0	-0.04	0.06	0.04	0.03	0.03	0.03	-0.01	0.02	0.02	-0.02	0.02
DCTN1	1639	0	-0.02	0	0	-0.02	0.02	0	-0.01	0.02	0.01	0.01	0	0.01	-0.01	0.02	0.02	0	-0.01	0	-0.01	-0.02	0	-0.01	-0.03	0	0	-0.02	0	0	-0.01	-0.01	-0.01	-0.02	-0.01	0	0	0.01	0	0.01	0.03	0	0.01	0.03	0	0	0.02	-0.01	0
MYL6	4637	0.02	0	-0.06	0	-0.03	-0.04	-0.01	-0.04	-0.01	0.03	-0.06	-0.03	-0.01	-0.02	-0.08	0.01	-0.04	-0.03	0	-0.01	-0.02	0.03	-0.02	-0.04	0	-0.01	-0.01	0.01	0.03	-0.02	0	-0.01	-0.04	-0.03	0.19	-0.2	-0.04	0.27	-0.49	-0.11	0.08	-0.16	-0.02	0.31	-0.47	-0.37	0.45	-0.15
DNM1L	10059	0.02	0.02	-0.07	-0.08	0.06	-0.05	-0.03	0.04	-0.11	0.04	0.05	-0.08	0.07	0.02	-0.05	0.02	0.05	-0.02	0.07	-0.05	-0.01	0.11	0.06	-0.01	0.04	-0.03	-0.02	0.04	-0.02	0.05	0.08	0.05	-0.05	0.09	0.02	-0.01	-0.04	0.1	-0.07	0	0.1	0	0.06	-0.03	-0.01	-0.01	0.04	-0.03
YWHAB	7529	-0.01	0	-0.06	-0.03	-0.01	-0.02	-0.02	-0.03	0	0	-0.02	-0.01	-0.04	0	-0.02	-0.04	-0.03	0.01	0	0.01	0	0	0.07	0.01	0.05	0.03	-0.01	-0.02	0.05	0.01	-0.01	0.06	0.01	0	-0.25	-0.07	0.03	0.06	0.24	0.08	0.18	0.01	0.15	-0.09	0	-0.07	0.05	0.35
ATP5F1A	498	-0.03	0.04	-0.02	-0.02	0.03	-0.02	-0.01	0	0.03	0	0.02	-0.02	-0.04	0.01	0	-0.02	0.01	-0.03	0.01	0.01	-0.02	0.03	0.02	-0.05	0	0.03	-0.03	0.01	0.02	-0.03	0	0.03	-0.05	0.01	0.01	0.02	0.01	0.04	0.05	0.02	0.02	0.03	0.01	0.03	0	0.03	0	0.01
SH3GL3	6457	0.02	-0.01	-0.07	0.07	0	-0.01	-0.06	-0.2	0.05	-0.03	-0.05	0	0.03	-0.06	0	-0.03	-0.15	0.02	0.1	0.01	-0.14	0.09	0.13	0.03	0.07	0.15	-0.03	0.01	0.06	0.13	0.12	0.19	0.06	0.16	0.07	0.04	-0.06	0.26	-0.02	0.01	0.16	0.02	-0.06	0.14	-0.12	-0.06	0.14	0.03
STXBP1	6812	0.02	0.09	0.06	0.03	0.01	0.06	0.07	0.09	-0.01	0.02	0.05	0.05	0.03	0.04	0.04	0.02	-0.03	-0.03	0	0	-0.04	0.06	0.07	-0.03	-0.02	-0.02	0.05	0.1	0.01	-0.06	-0.06	0.06	-0.08	0.05	-0.06	-0.1	-0.06	-0.14	-0.05	-0.08	-0.04	-0.06	0	-0.05	-0.09	-0.05	-0.09	-0.07
F8A1	8263	-0.03	0.01	-0.04	-0.02	-0.06	-0.03	-0.05	-0.05	-0.05	-0.08	-0.04	-0.12	-0.14	-0.13	-0.16	-0.2	-0.18	-0.03	-0.13	-0.03	0.04	-0.14	-0.11	0.02	-0.12	-0.11	-0.08	-0.13	-0.12	-0.13	-0.22	-0.16	-0.13	-0.2	-0.04	-0.02	-0.02	0	-0.05	-0.03	-0.02	-0.08	-0.05	-0.04	-0.08	-0.06	-0.07	-0.12
TOLLIP	54472	0.02	-0.01	0.04	-0.02	-0.02	-0.01	-0.03	0.03	-0.02	0.05	0	0	0.01	0	-0.01	-0.01	0.02	-0.02	-0.03	0.01	-0.01	-0.02	0.01	-0.01	0	0.02	0	-0.04	0.01	-0.01	0	-0.01	0	0	-0.04	-0.03	0	-0.03	-0.04	0.01	0.01	-0.03	-0.03	-0.01	-0.02	0.01	-0.02	-0.07
SP1	6667	-0.03	0.04	0.03	-0.02	-0.07	0.04	0.01	-0.02	0.04	-0.02	0.01	0.04	-0.02	0.07	0.03	-0.05	-0.02	NaN	NaN	NaN	NaN	NaN	NaN	NaN	NaN	NaN	NaN	NaN	NaN	NaN	NaN	NaN	NaN	NaN	0.03	0.04	-0.08	-0.07	0	-0.01	-0.01	0.06	0	-0.07	0.01	-0.07	-0.09	-0.03
UBQLN2	29978	0	-0.01	0	-0.01	-0.02	0.01	-0.01	-0.01	-0.04	-0.01	0.01	-0.01	0	-0.01	-0.03	0	-0.03	0	-0.01	0.02	0.02	0	0.01	0	0.02	0.02	-0.01	-0.02	0.03	0.01	-0.01	-0.02	0.01	-0.01	0.03	-0.02	-0.02	-0.02	-0.04	-0.07	-0.01	0	-0.07	0.02	0	-0.04	-0.04	-0.04
DNM1	1759	0.02	0.07	-0.01	-0.02	-0.13	-0.08	0.01	-0.01	-0.04	-0.07	0.01	-0.25	-0.17	0.06	-0.25	-0.17	0.01	-0.11	-0.03	0.12	-0.18	-0.03	-0.02	0.01	-0.01	0.03	0.04	-0.04	0.22	0.09	-0.11	0.11	-0.02	-0.11	-0.06	-0.1	-0.26	-0.03	-0.28	-0.11	0	-0.06	0.11	-0.02	-0.16	-0.03	0	-0.02
CTNNB1	1499	0	0.01	0	-0.01	0.02	0.01	0	0	0.01	-0.01	0.01	-0.01	-0.01	0.01	0.01	-0.01	0	-0.01	-0.01	0.01	-0.02	-0.03	-0.01	0	-0.02	0	-0.02	-0.01	-0.01	0	0	0.01	-0.02	-0.02	-0.01	0	-0.04	-0.02	0.02	-0.03	-0.01	0	-0.03	0	-0.01	0	-0.02	-0.03
IMMT	10989	0.08	0.12	0	0.02	0.14	-0.01	0.07	0.02	0.01	0.05	0.03	-0.1	0.03	0.01	0.04	0.07	-0.01	0.01	-0.03	0.07	-0.04	-0.08	-0.01	0	0.02	0.02	0.05	-0.06	0.04	0.13	-0.09	0	-0.04	0	0.05	0.07	0.01	-0.01	0.07	0.11	0.03	0.15	0.06	-0.03	0.02	0.11	-0.09	0.06
ARPC4	10093	0.01	0.02	-0.03	0	0.01	-0.04	0.04	-0.01	-0.05	-0.04	0.02	0.01	-0.08	-0.01	-0.05	-0.05	-0.01	-0.02	0.02	0	-0.04	0.02	0.02	-0.04	-0.03	0.03	-0.01	0.02	0.03	-0.05	-0.01	0.06	-0.05	0	0.04	0.01	-0.01	0.02	0.02	0	0.04	-0.03	0.02	0.06	0	0.01	0.02	0
GNB2	2783	0	0.06	-0.07	-0.03	0.06	0	-0.04	-0.02	-0.02	0.02	0.07	-0.05	-0.03	0.02	-0.03	-0.05	0.02	-0.03	0.01	0.04	-0.02	0.04	0	-0.02	0.01	0.01	-0.08	0	0.04	-0.01	0.02	0	-0.04	0.05	0.02	0.06	-0.02	0.06	0.06	-0.02	0.02	0.02	-0.03	0.03	0.01	-0.03	0.03	0
DBN1	1627	0	0.01	0.03	0	-0.01	-0.01	0	-0.01	0.03	-0.02	0	-0.01	-0.01	0	0.03	-0.03	-0.03	0.01	0	0	-0.01	0	0.02	0.01	0.01	0.04	0.02	0.01	0.01	0.03	0	0.02	0.03	0.01	0.02	-0.02	-0.05	0	-0.01	-0.03	-0.02	-0.01	-0.01	0	-0.03	-0.03	0.01	-0.02
PSMD4	5710	0.02	0	0.03	0.01	0.02	-0.03	0.04	-0.01	0.05	0	0.02	-0.03	0.01	0.02	0.01	0	0.03	0	0	0.05	0.01	-0.01	0.03	0.03	-0.01	0.01	0.01	0.03	0	0.05	0.03	-0.01	0.03	0.05	-0.18	0.15	-0.09	-0.17	0.03	0.02	-0.19	0	0.41	-0.03	-0.08	0.03	-0.26	0.18
CAPZA2	830	0	0.02	0.01	0	0.02	0.01	-0.02	0.01	0.02	-0.04	0.01	0.01	-0.05	-0.01	0.01	-0.03	-0.01	-0.01	0	-0.01	-0.03	0.01	0	-0.02	-0.02	0.03	0.01	-0.03	0.03	-0.02	0.01	-0.03	-0.03	0	0.03	0	-0.02	-0.06	0.02	-0.01	0	0.03	-0.02	-0.03	0.03	-0.02	-0.03	0.06
DNAJA1	3301	0.01	0.04	-0.01	0.01	0.01	-0.06	-0.02	0.04	-0.03	-0.02	0.02	-0.01	-0.02	-0.02	-0.01	-0.02	-0.02	0.01	-0.03	0.03	0	-0.01	0.03	0	-0.01	0.06	0.02	-0.04	0.02	0	-0.04	0.01	-0.01	-0.02	0.03	0.03	0	0	0.06	0	0.01	0.05	0.01	0	0.01	-0.04	-0.05	-0.02
RANGAP1	5905	-0.01	-0.03	0	-0.03	-0.01	0.01	0	-0.03	-0.01	0	0	0.01	-0.02	-0.02	0	-0.01	-0.02	0.01	0.01	-0.01	-0.01	0.01	-0.01	0	-0.01	-0.03	0.02	0.02	-0.03	-0.02	0.03	-0.04	0.02	0.01	0.02	0.01	-0.02	-0.02	0	-0.03	-0.02	-0.01	-0.01	0.01	0	-0.05	-0.01	-0.02
ATP2A2	488	0	0	-0.02	0.01	-0.03	-0.04	-0.02	-0.04	0	-0.04	-0.03	-0.03	-0.08	-0.04	-0.01	-0.09	-0.09	-0.01	-0.01	0.01	0	-0.01	-0.01	-0.01	-0.02	0	-0.03	0.01	0	-0.04	-0.03	0	-0.02	-0.04	0	-0.01	0.01	-0.02	0.03	0.03	-0.02	0	0.02	0	0	0.02	-0.01	0
G3BP1	10146	0.02	0	0	0.02	0.02	-0.01	0.03	0	-0.01	0.02	0.02	0.01	0.01	0.03	0.04	0.04	0.03	0.01	0.01	-0.01	-0.05	-0.01	0.01	0	0.02	0.02	0.02	0.02	0.03	0.02	0	0.01	0.01	0.03	0	-0.01	-0.02	-0.04	-0.05	-0.03	-0.03	-0.03	-0.01	-0.03	-0.07	-0.04	-0.01	-0.03
CCT2	10576	-0.01	-0.01	-0.01	-0.02	-0.01	-0.01	-0.03	0.01	-0.01	0	0.01	0.01	-0.01	0.02	-0.01	0	0.02	-0.01	0.01	0.02	-0.01	0.01	0.01	-0.01	0.03	0.02	-0.01	0	0.02	-0.03	0.01	0.02	0	0.02	0.02	0.05	0.03	0.01	0.04	0.04	0.02	0.05	0.04	0.01	0.02	0.03	0.01	0.01
TCP1	6950	0	0.01	0	-0.01	0.02	0.01	-0.01	0.01	0	0.01	0.02	0	-0.01	0.01	0.01	0.03	0.03	0	0.02	-0.01	0	0	-0.02	-0.01	0	0.01	-0.01	0.02	-0.01	-0.02	0.02	0	-0.01	0.03	0	-0.01	-0.01	0.01	0.01	0	0.03	-0.01	0.02	0.02	-0.01	0.01	0.01	0.01
RPS3	6188	0	-0.01	0.03	0	0	0.03	0.01	-0.01	0.03	0	0.01	0.04	0	-0.02	0.02	0.04	0.03	-0.02	0	0	-0.02	0	-0.01	-0.03	0	0	-0.02	0	0.02	0	-0.01	-0.01	-0.01	-0.02	-0.01	0	-0.01	0.01	0	0.03	0.01	0	0.02	0	0.02	0.05	0.01	0.01
CYC1	1537	0	0.12	-0.02	-0.01	0.11	0.04	-0.01	0.1	-0.02	0.03	0.05	-0.01	0	0.08	0	-0.02	0.08	-0.01	-0.03	0.05	0.03	-0.01	0.06	0.01	0	0	-0.04	-0.01	0.02	-0.02	0.02	0	0.01	0	-0.03	-0.03	-0.01	0.01	-0.03	0.06	0	0.02	0.04	0.01	0	0	0.05	0.02
CUL2	8453	0.01	-0.04	-0.02	0	-0.04	-0.06	0.01	-0.01	-0.01	0	-0.01	0	0.01	-0.01	0	0	-0.01	0.01	0.02	0.01	0	0.02	-0.03	-0.03	0.01	0	-0.02	0	-0.02	0.01	0	0	-0.02	0	0	0.01	0.02	-0.01	0.01	0	-0.01	0.01	0.02	-0.01	0	0	0.01	-0.01
NDUFA9	4704	-0.03	0.01	-0.01	0.02	-0.01	0.02	0.01	0.01	0.03	-0.04	0	0	-0.02	0.02	0.03	-0.03	0.01	-0.02	-0.01	-0.01	-0.03	-0.02	-0.03	-0.03	-0.02	-0.02	-0.01	0	-0.02	-0.02	-0.03	-0.01	-0.08	-0.01	-0.02	0.01	0.01	-0.01	-0.02	0	-0.01	0	0.03	0.02	-0.01	0.02	0.03	0
AGO2	27161	0	-0.02	-0.01	0.01	0.01	0.02	0.01	-0.02	-0.01	0	-0.01	0	-0.03	0	-0.02	-0.01	0	0	0	-0.01	-0.01	0	0	0.01	0	-0.01	0.01	0.02	-0.01	-0.01	0	0.01	0	0	-0.01	-0.04	-0.01	-0.01	-0.02	-0.01	0	-0.03	-0.01	-0.01	-0.02	-0.01	-0.03	-0.04
HSPA9	3313	-0.02	0.01	-0.01	-0.02	0.02	0	-0.03	0.02	-0.01	-0.01	-0.01	-0.01	-0.02	0.01	0.02	-0.02	0	-0.01	-0.01	0	0	0.01	0.02	0.02	-0.01	0.04	0	-0.01	0.03	0.02	0	0.03	-0.01	0	0	0.02	0.03	0	0.03	0.02	0.02	0.02	0	0	0.01	0.01	-0.01	0.02
PIK3R1	5295	0.01	0	0.02	-0.01	0	0.04	0.02	-0.01	0	0.01	0.01	0.02	0	0.01	0.02	0.02	-0.01	0	0	0	0.01	0.01	0.01	-0.01	0	-0.01	-0.01	0.02	0	-0.02	0.01	-0.02	0.03	0.01	0.04	0.01	-0.06	0.01	0.05	0	0.01	-0.04	-0.04	-0.02	-0.04	-0.03	0.01	0.02
UBE2K	3093	-0.02	-0.03	0.02	-0.03	-0.01	0.02	0	0.03	0	-0.06	0.01	0.04	-0.01	-0.02	0	-0.02	0.01	0.01	-0.01	0.01	0.02	0.01	-0.04	0.04	-0.02	-0.01	0.04	-0.04	-0.02	0	0.02	-0.02	0	-0.01	0	-0.03	0.04	-0.01	-0.05	0.02	0	-0.01	-0.01	0	-0.04	0.01	0.04	-0.05
DCTN2	10540	-0.02	-0.01	-0.03	-0.02	-0.01	-0.01	-0.03	0	-0.04	0.02	0	-0.02	-0.01	-0.03	-0.03	0.01	0	0	0	-0.01	0.02	0.02	0.02	0	-0.02	0.04	0	0	-0.01	-0.01	0	0.01	0	0	-0.01	0.01	0.01	-0.01	0	-0.02	0.01	0.02	0	-0.01	0	-0.02	0	0.02
ZFYVE19	84936	-0.02	0.05	0.01	-0.01	-0.03	0.02	-0.01	0.02	0.01	0.03	0.03	0.06	0.05	0.06	0.04	0.03	0.02	-0.03	-0.01	-0.01	-0.01	0.02	0.05	0	-0.06	0.04	-0.01	-0.01	0.05	0	0.03	0.05	-0.08	0	0.09	-0.02	-0.03	0.11	0.09	0	0.07	0.03	-0.03	0.07	0	-0.03	0.01	-0.03
AMPH	273	0.01	0	0.02	0.03	-0.01	0.04	0	0	0.04	-0.01	-0.02	0.02	0.01	-0.01	0.04	0.01	-0.03	-0.02	-0.02	0	-0.02	-0.02	-0.01	-0.04	-0.01	0.01	0.01	0	0.02	-0.01	-0.01	0.02	-0.01	-0.04	-0.01	-0.04	-0.03	-0.01	0	-0.02	0.02	-0.03	0.01	0.01	0.01	0	0.02	-0.01
JAKMIP1	152789	-0.02	-0.01	0.04	-0.02	-0.01	0.02	-0.02	-0.01	0	-0.01	0.02	0.01	0	-0.01	0	0	0.04	-0.04	0.03	-0.13	-0.1	0.07	0.02	-0.12	0.09	0.07	-0.03	0.11	-0.03	0.01	0.04	-0.07	-0.07	0.08	0.04	0	0.01	0.02	0.03	0	0.02	-0.04	-0.05	0.03	-0.07	-0.06	0.07	0.02
FEZ1	9638	-0.06	-0.03	0	-0.02	-0.05	-0.07	-0.07	-0.04	-0.03	0.01	-0.02	-0.02	-0.02	-0.02	-0.05	-0.02	-0.01	-0.04	-0.04	0.05	-0.09	-0.04	-0.03	-0.07	-0.05	-0.1	0.11	0.02	-0.09	0.02	-0.08	-0.1	-0.01	-0.14	-0.1	-0.05	0.03	-0.05	0.01	0.09	0.02	-0.01	0.05	0	0.01	0.05	0.02	0.06
GPM6A	2823	0	0.04	-0.03	0.01	-0.01	-0.03	0.07	-0.03	-0.05	-0.02	0.01	-0.05	0.04	0.05	-0.02	-0.01	0.03	-0.04	0.04	0.05	-0.05	-0.01	0.07	-0.03	0.07	0.11	-0.09	0.08	0.07	-0.03	0.03	0.15	-0.09	0.06	-0.01	-0.09	-0.02	-0.03	-0.15	0.05	-0.01	-0.1	0.02	0.05	-0.14	-0.01	0.05	-0.14
SNAP25	6616	-0.02	0.02	-0.02	-0.01	-0.01	-0.02	-0.01	-0.02	0.01	-0.01	0	-0.02	-0.05	0	0	-0.03	-0.01	-0.02	-0.02	-0.02	-0.01	-0.01	-0.01	-0.01	-0.01	0.01	-0.01	0	0.02	-0.02	0	-0.01	-0.03	-0.02	0	-0.01	0.06	-0.02	-0.01	0.02	-0.02	-0.03	0.02	0.02	-0.01	0.03	-0.01	-0.03
SYP	6855	0	-0.02	0.01	0	0.01	-0.01	0.02	-0.02	-0.02	-0.02	0	-0.01	0	-0.01	0	-0.02	-0.02	-0.03	0.01	-0.02	-0.05	-0.01	-0.03	-0.05	0.04	-0.02	-0.05	0.03	-0.05	-0.04	-0.01	-0.02	0.01	-0.04	0	-0.09	-0.02	0.02	-0.05	0.01	-0.02	-0.06	0	0.04	-0.02	-0.02	0.06	-0.06
SYT1	6857	0.17	-0.06	0.02	0.07	0.01	-0.06	0.07	0.03	0.08	0.04	-0.03	-0.04	0.08	0.04	0.06	-0.01	0.02	-0.07	0.05	0.26	-0.06	0.03	0.12	-0.17	0.15	0.07	-0.04	0.07	0.21	0.12	0.06	0.21	-0.1	0.19	0.02	-0.22	-0.06	-0.09	-0.04	0.13	-0.15	-0.04	0.01	-0.23	-0.05	0.09	-0.05	-0.03
DYNC1I1	1780	0.02	-0.03	0.02	0.01	-0.01	0.02	0.01	-0.04	0.02	0.02	-0.03	0.02	0.01	0	0.04	0.03	-0.01	0	0.08	-0.01	0.02	0.21	0.2	0.08	0	0.11	0	0.11	0.23	-0.3	0.25	0.11	0.02	0.22	-0.01	-0.01	0.03	-0.04	0.01	0.02	-0.01	0.03	0.03	-0.04	0	0.04	-0.01	0.02
LSAMP	4045	-0.01	0.04	0	0	0.02	0.03	-0.03	0.01	0.01	-0.01	0.03	-0.03	0.02	0.03	0	0.01	0.02	0.01	0.03	0	0	0.03	0.02	-0.02	0.01	0.04	0.01	0.03	0.01	0.01	0.03	0.06	0	0.03	0.02	0.02	0.05	0.06	0.02	0.05	0.05	0.04	0.04	0.05	0.03	0.07	0.04	0.04
CASP6	839	0.02	-0.09	0.01	0.2	0.01	-0.03	0.02	-0.01	0.07	0.02	0.05	-0.08	0.03	-0.17	0.01	0.08	0	NaN	NaN	NaN	NaN	NaN	NaN	NaN	NaN	NaN	NaN	NaN	NaN	NaN	NaN	NaN	NaN	NaN	-0.1	-0.26	-0.02	-0.12	-0.19	0.02	-0.04	-0.26	0.12	-0.13	-0.21	0.12	-0.01	-0.31
UBAC1	10422	0	-0.04	-0.01	0.01	-0.05	-0.03	0	-0.03	-0.01	0.02	-0.02	0.05	0.02	-0.03	0.02	0.02	-0.05	0	0.01	-0.03	0	-0.01	-0.02	-0.02	0.06	-0.07	0	0.01	-0.04	-0.04	-0.05	0	-0.03	-0.04	0.01	0.08	0.07	0.02	0.03	0.08	0.01	-0.02	0.05	0.03	-0.02	-0.03	-0.03	-0.01
PRKCB	5579	-0.11	-0.08	-0.12	-0.11	-0.14	-0.11	-0.13	-0.1	0.1	-0.26	-0.2	-0.08	-0.12	0.07	-0.12	-0.29	-0.04	-0.03	-0.01	0	-0.02	-0.02	0	-0.03	-0.01	0	-0.05	-0.01	0.01	-0.05	-0.03	0.03	-0.07	-0.05	-0.01	0.01	-0.02	-0.01	0.04	-0.02	0	0.03	-0.03	-0.01	0.02	-0.03	-0.03	0.03
BAIAP2	10458	0.01	-0.01	-0.03	0.02	-0.02	-0.03	0	-0.04	-0.03	-0.04	-0.05	-0.07	-0.06	-0.07	-0.05	-0.08	-0.11	-0.01	-0.02	0.01	-0.01	-0.01	-0.03	-0.01	-0.03	0	-0.02	-0.02	-0.01	-0.01	-0.03	-0.01	-0.04	-0.04	0.01	-0.02	-0.05	-0.02	0.02	-0.03	-0.03	0	-0.04	-0.01	0.01	-0.03	0	0
ATP6V0D1	9114	-0.04	0.02	-0.01	0	0	0.01	0	0	0.01	-0.03	0	0.01	-0.01	0	0.02	-0.02	-0.01	-0.01	0	0.02	-0.02	0.01	0	0	-0.02	0.01	-0.03	0	-0.03	-0.04	0.01	0.02	-0.04	-0.01	0.02	0.03	-0.01	0.01	0.01	0.01	0.01	0.02	0.01	0.05	0.01	-0.01	0.03	0
TBP	6908	0.25	0.25	-0.21	0.25	NaN	-0.29	0.27	0.14	-0.12	0.22	0.09	NaN	0.28	0.09	-0.09	0.29	0.16	NaN	NaN	NaN	NaN	NaN	NaN	NaN	NaN	NaN	NaN	NaN	NaN	NaN	NaN	NaN	NaN	NaN	-0.07	-0.16	-0.01	-0.08	-0.06	-0.05	-0.1	-0.12	0.04	-0.11	-0.12	-0.19	0.06	-0.04
NDUFS1	4719	-0.01	0.03	-0.02	0	0.01	0	-0.02	0.01	0	0	-0.01	-0.01	0	0.02	-0.01	-0.01	0.01	-0.01	0.02	0.02	-0.01	0.01	-0.03	-0.02	-0.01	0	0	0.01	0	-0.01	0.01	-0.01	0	0.02	0	0	0.01	0.01	0.01	0	0	0.01	0.02	0.01	0.01	0.01	0.01	0.02
RAC1	5879	-0.02	0.01	0.01	0.02	0	0.01	0	-0.01	0.04	-0.03	0.02	-0.02	0.03	0.01	0.04	0	0	0	-0.02	-0.02	0	-0.03	-0.01	0	0	-0.03	0.03	0.01	0	0.01	-0.03	0.01	-0.01	-0.02	0.03	0.01	-0.01	0.05	0	-0.01	0.02	-0.01	0	0.03	-0.04	0.01	0.01	-0.04
PPA2	27068	-0.01	0.04	-0.02	-0.03	0.05	-0.02	-0.03	0.06	-0.01	-0.03	0.01	0	-0.03	0.02	-0.02	-0.01	0.03	0	0.01	0.01	-0.01	0	-0.02	-0.03	-0.02	-0.03	0.01	0.03	-0.01	0.03	0.02	-0.03	0.01	0.02	-0.01	0.03	0.01	-0.02	0.01	0.02	-0.01	0.03	0.02	-0.02	0.01	0.02	0.01	0.02
ARPC3	10094	-0.01	-0.02	0	-0.01	0	-0.01	-0.02	-0.01	-0.01	0.01	-0.05	-0.02	-0.02	-0.03	0.01	-0.03	-0.04	-0.02	0	-0.01	0	0.01	0.01	-0.03	-0.02	-0.03	-0.01	0.01	-0.04	-0.03	0.01	0.03	-0.07	0.02	0.01	-0.04	0.04	-0.01	-0.05	0.01	-0.01	-0.01	-0.01	-0.03	-0.03	0.05	-0.03	-0.04
GOT2	2806	-0.01	0.03	0	-0.02	0.02	0	-0.02	0.01	0.01	0	0.02	-0.02	-0.03	0	-0.02	-0.02	-0.01	0	0.02	0.02	-0.02	0.01	-0.01	-0.02	0.03	0	0.01	0.03	-0.02	0	0	0	0	0.03	0.01	0.01	-0.02	0.01	0.02	0	0	0.01	-0.01	0	-0.03	0	-0.01	0
RAD23B	5887	-0.01	-0.02	-0.01	-0.01	0.02	0	0	0.01	-0.02	0.02	0	0.03	-0.02	-0.03	0.02	0	-0.01	0.01	0.02	0.02	0.01	0.02	0.02	-0.02	0.04	0.04	0.01	0.02	-0.03	0	0.01	0.06	0	0.02	-0.03	-0.03	-0.01	0.01	0.08	0	-0.01	0	0.01	-0.02	0.04	-0.01	0	0.06
AP2A1	160	0	0.01	0.01	-0.01	-0.01	0	0	-0.01	0.01	-0.02	0	0.01	-0.02	-0.01	0.01	-0.02	-0.02	0.01	0	-0.03	-0.01	0	-0.01	-0.01	0	-0.01	0.01	0.02	-0.04	0	0.01	-0.01	0.01	0	0	-0.01	0.01	0	-0.03	0	-0.01	0.01	0	0.01	-0.01	0	0.01	-0.01
CRMP1	1400	0.01	-0.05	0.04	0	-0.05	-0.03	0.07	-0.03	-0.07	-0.01	0.04	-0.1	-0.01	0.02	0.02	0	-0.01	0	0.02	0.33	0.05	0.09	0.26	-0.11	-0.01	0.35	-0.03	-0.02	0.14	-0.04	0.08	0.38	-0.02	0.07	-0.01	0	0.11	0.09	0.1	0.02	-0.08	0.08	0.11	0.16	0.03	0.05	0.06	0.02
DPYSL3	1809	0.02	0.03	-0.04	0.02	0.01	-0.08	0.01	0.05	-0.08	0.06	0.09	-0.07	0.04	0.03	-0.03	0.05	0.09	0.04	0.05	0.03	0.06	0.04	-0.01	0.01	0.03	0.01	0.04	0.02	0.02	0.04	0.07	-0.01	0.07	0.07	0.03	0.08	0.02	0.02	-0.01	0.04	0.01	0.03	0.01	0.03	0.05	0.01	0.01	0.02
SUPT5H	6829	0.03	0	0.02	0.02	0.01	0	0.04	-0.01	-0.02	0.03	0.02	0.02	-0.01	-0.01	-0.02	0.02	0	-0.01	-0.01	0.01	-0.01	-0.01	-0.04	0	-0.02	0.03	0.01	-0.02	0.02	0.02	-0.02	0	0.01	-0.04	0.01	0	-0.01	0	0.02	-0.02	0.02	0.02	-0.01	-0.01	0	-0.01	0.01	0
SRRT	51593	-0.01	-0.02	0.03	0	-0.02	-0.02	0.02	-0.01	0.03	0	-0.01	0	0.02	0	0.02	0.04	0.01	0	0.01	0.02	0.02	0.03	0.02	0	-0.02	0	0.01	-0.02	0.01	-0.01	0.01	0.01	0.01	0.02	-0.02	-0.02	-0.03	-0.01	-0.01	-0.01	-0.02	0	-0.03	-0.01	-0.01	-0.04	0	0
SEPTIN7	989	0.01	0.04	0.01	-0.01	0.01	-0.01	-0.02	0.01	0	0	0.01	-0.01	0.02	0.01	-0.01	-0.01	-0.02	0.05	0.04	0.16	0.07	0.16	0.13	0	0.09	-0.01	0.02	0.14	0.16	0.07	0.13	0.17	0.04	0.17	0.02	0.02	-0.01	0	0.02	-0.01	0.01	0.01	0	0.01	-0.01	-0.03	0.01	0
TPI1	7167	-0.03	0	-0.02	-0.02	0.01	0	-0.02	-0.01	0.03	-0.01	0.02	-0.02	-0.02	0.01	0	-0.01	0	-0.02	0.02	0.01	-0.03	0.02	0	-0.02	0.02	0.02	0	0.03	0	0	0.02	0.05	-0.03	0.03	0.01	0.01	-0.01	0	0.03	0.01	0	0	0.02	0.01	-0.01	0	0.01	0.01
PSMC6	5706	0	-0.01	0.01	0	0.02	-0.02	0	-0.01	0	0.01	0	0	0	0.01	0	0.02	0.02	0.02	0.03	0.02	0.01	0.01	0.01	0.03	0	0.02	0.02	0.02	0	0.02	0.01	0.01	0.05	0.04	-0.03	0.02	0.02	-0.05	-0.01	0	-0.03	0.01	0.03	0	-0.02	-0.02	-0.02	-0.01
EPB41L3	23136	-0.02	0	0.18	-0.16	0.03	0.19	0.12	-0.15	0.03	0.13	-0.01	0.08	-0.13	0.03	0.09	-0.03	-0.03	-0.02	0	0	-0.01	0.01	0.01	-0.01	0	0.01	0.01	0	0.02	-0.03	0	0.02	0	-0.01	0.03	0.09	-0.08	0.14	0.01	0.02	0.07	0.08	0.02	0.05	0.14	0	0.1	-0.01
UQCRC2	7385	-0.02	0.03	0	0	0	0.01	0	0	0.04	0.01	0.01	0	0	0	0.02	0.01	-0.01	-0.02	-0.02	0	-0.02	-0.02	-0.01	0.01	0	0.01	-0.05	-0.01	0.01	0	-0.03	-0.01	-0.02	-0.02	-0.01	0.04	-0.02	0.01	0.07	0.01	0	0.04	0.02	0	0.02	0.01	0	0.03
PSMA6	5687	0.03	0.01	-0.02	0.01	0.04	0.01	0.01	0.02	0.01	0.01	0.02	0.01	0.02	0.03	0.02	0.02	0.06	0	0	0	-0.01	0.01	0.02	-0.02	-0.03	0.05	0.02	0.02	0.03	0.01	-0.01	0.04	0	0.01	0	0.05	-0.01	0	0.04	0.01	0.01	0.04	-0.02	0.03	0.03	0	0	0.04
AP3D1	8943	0	-0.01	0	-0.01	0.01	0	0.01	0.01	0	-0.01	0	0.01	-0.02	0	0.01	0.01	0.01	0	0	0.01	0	-0.01	0	-0.01	0	0	-0.01	0.01	-0.01	-0.01	-0.01	-0.01	0	0	-0.02	0.01	-0.01	-0.03	0	0.02	0	0	-0.02	0	0.02	0.01	0	0.01
RCN2	5955	0.03	0.05	0	0.02	0.01	0.01	0	0	-0.01	0.02	0.03	0.02	0.05	0.01	0	0.02	-0.01	-0.05	0.03	0.04	-0.01	0.04	0.02	-0.04	0	0.04	-0.02	0.02	0.08	-0.03	0.03	0.02	-0.03	0.04	0	0.02	-0.01	0	-0.03	-0.01	-0.02	0.04	-0.02	-0.03	-0.02	0.03	0	0
DNAJA2	10294	-0.03	-0.01	-0.02	-0.03	-0.05	-0.05	-0.04	-0.02	-0.03	0	-0.02	-0.04	-0.06	-0.03	-0.01	-0.07	-0.07	-0.02	0	-0.02	-0.02	0.02	-0.04	-0.02	0	-0.04	0	0	-0.02	0	0.02	-0.01	-0.03	-0.02	0	-0.02	0.01	0	-0.02	0	-0.01	-0.01	-0.02	-0.01	-0.01	0.02	-0.03	-0.05
DDB1	1642	0	0	0	0.01	0.01	0.02	0.02	0.01	0.01	-0.01	0	0.04	0.01	-0.02	0.01	0.01	0.01	0	0	0	0	-0.01	-0.01	-0.01	0	0	0.01	0.01	-0.01	-0.01	0	0	0	0.01	-0.01	-0.01	-0.01	-0.02	-0.02	-0.01	-0.02	0.01	0.01	0	0.01	0	-0.01	-0.02
VDAC3	7419	-0.05	0.04	-0.08	0.02	0.1	0.03	-0.04	0	-0.04	-0.03	0.03	0.01	0.03	0.02	-0.02	0	0.02	0.02	-0.03	0.04	0.05	-0.05	0.01	0.03	0	0.01	0.02	-0.01	0.03	0	0	-0.01	0.01	0.02	0	-0.02	0.15	0.1	0.1	-0.1	0.03	0.16	0.11	-0.07	0.06	0.18	-0.02	0.05
HMGB1	3146	0.01	-0.02	-0.01	0.02	0	-0.01	0.01	0.03	-0.01	0.04	0.01	-0.03	-0.01	-0.02	0.01	0.03	0.01	0	0.01	-0.02	-0.01	-0.02	0	-0.02	-0.01	0.01	0.02	0.06	0	0.03	0.03	0.01	0.03	0.01	0.01	0	-0.03	0.03	0.07	0	0.06	0.02	0.01	0.04	0.04	-0.02	0.04	0.02
VDAC2	7417	-0.02	0.09	-0.08	0.03	0.09	0.02	-0.01	0.06	-0.01	-0.03	0.04	-0.03	0.05	0.06	-0.01	0	0.04	0	-0.01	0.05	0	-0.01	-0.01	0.01	-0.01	0.01	-0.03	-0.01	0.03	0.02	0.02	0	-0.03	0.02	0.02	-0.01	0.04	0	0.01	0.03	0	0.01	0.01	0.01	0.01	0.02	0	0.03
COPB1	1315	0.01	-0.01	0.01	0.02	-0.02	-0.01	0.02	0	0.01	-0.02	0.01	0.01	0	0	0	0.01	-0.01	0	-0.01	0.02	0	-0.01	0.03	-0.01	0.01	0.01	-0.01	-0.02	0.04	0	-0.04	0.03	0	-0.01	0.01	0.02	0	-0.01	0	0.01	0	0	-0.01	0	0.01	0.01	0	-0.01
PRMT5	10419	0.02	-0.03	0	0	-0.03	-0.02	0.03	-0.01	-0.02	0.01	-0.02	0	0	-0.02	-0.01	0.01	-0.02	0.01	0.02	-0.02	0.02	0.03	0.01	0	0.01	-0.02	-0.01	0.04	0	-0.02	0.02	0	0.03	0.03	-0.03	-0.01	-0.01	-0.05	-0.01	-0.02	-0.02	0	-0.02	-0.01	0	-0.01	-0.02	0
PSMC5	5705	0	-0.01	0.01	0	0.03	0	-0.01	0.02	0	0	0.01	-0.01	0.02	0.02	0	0.03	0.04	0	0.03	0.04	0	0.02	0.02	-0.01	0.02	0.03	0.02	0.02	0.03	0.02	0.01	0.03	0.02	0.04	0.01	0	0.01	0	-0.02	0.03	-0.01	0	0.02	0	0.01	0.02	-0.01	0.03
SSB	6741	0.02	0.02	0.01	-0.01	0.01	-0.03	0.02	0.01	-0.01	0.04	0.04	-0.02	0.02	0.02	-0.01	0.05	0.03	0.02	0.03	0	0.01	0.06	0.03	0.02	0.01	-0.01	0.02	0.02	-0.02	-0.01	0.06	0.03	0.02	0.05	0.03	0.01	-0.01	0	0.01	-0.01	0	0	-0.04	0.01	-0.02	-0.03	0.02	0.01
LDHA	3939	-0.01	0.02	-0.03	-0.03	-0.02	0	0	-0.01	-0.02	-0.02	0	-0.01	-0.04	-0.03	-0.02	-0.03	-0.04	-0.01	0.02	-0.02	0.01	0.02	-0.01	0	0	-0.01	-0.02	0.03	-0.01	-0.03	-0.01	0.02	-0.05	0.02	0	0	0	0.03	-0.03	0	-0.01	-0.02	-0.04	0.02	-0.01	0	0	-0.01
PSMC2	5701	0	-0.02	0.02	0	0.01	-0.01	0.01	0	0	0	0.02	0.02	0.01	0.01	0.02	0.03	0.03	0	0.01	-0.01	-0.02	0.01	0	0	0.01	0.01	-0.01	0.02	0	0.01	0.04	-0.01	0.01	0.02	-0.02	0.01	0.02	-0.03	0	0.01	-0.04	-0.02	0	-0.04	-0.01	0.02	0	0.01
YWHAG	7532	0.01	0	-0.03	-0.02	-0.02	-0.05	-0.02	-0.03	0	0.01	0	-0.01	0	-0.03	0.01	-0.03	-0.02	0	0.01	-0.05	0.01	0.06	-0.03	0.02	0.03	-0.01	0.01	0.01	0	0.03	0.01	0.02	0	0	-0.01	0.01	0	-0.03	0.03	0	0	0	0.03	0.01	-0.01	0	0	0
ATP1A1	476	0	0.01	-0.03	0	0	-0.01	-0.02	-0.02	0	0	-0.01	-0.05	-0.02	-0.01	0	-0.04	-0.03	-0.01	0	0.01	-0.01	0	-0.01	-0.03	0.02	0.03	-0.03	0.02	0	-0.03	0	0.03	-0.04	0.01	-0.16	-0.16	0.03	-0.14	-0.04	0.2	-0.14	0.07	0.12	-0.04	-0.07	0.26	-0.03	-0.03
RPL7	6129	-0.01	0.02	0.03	0.02	0.05	0.03	0.03	0	-0.01	0.01	0.04	0.02	0.03	0.01	0.04	0.06	0.06	0.01	-0.02	-0.02	0.02	-0.03	0.02	0.01	-0.01	-0.03	0	-0.01	-0.01	-0.01	-0.02	-0.03	0	0.01	-0.01	-0.01	0.06	0.04	-0.03	0.1	-0.01	-0.02	0.01	0.02	-0.03	0.11	-0.06	-0.03
RPL15	6138	-0.02	0.02	0.01	-0.02	0.02	0	0.02	-0.01	0	-0.02	0.04	-0.02	0	0.09	0.04	0.05	0.06	0.06	0.03	-0.02	0.06	0.02	-0.02	0.04	0	-0.05	0.03	0	-0.04	0.04	0.02	0.04	0	0.05	-0.04	-0.03	-0.05	-0.02	-0.02	0.01	-0.01	0	-0.06	0	-0.04	0.01	0.02	-0.05
RPS7	6201	-0.01	0	-0.03	-0.03	-0.02	-0.04	-0.02	-0.03	0	0	0.03	-0.01	-0.01	0.01	-0.03	0.02	0.02	0.01	0.02	-0.01	0.03	-0.02	0	-0.02	0.02	-0.03	-0.02	0.04	-0.05	-0.02	0.03	0	-0.03	0.04	-0.04	0.01	0	-0.01	-0.01	-0.03	-0.02	0.01	0.02	-0.03	-0.03	-0.03	-0.04	0.01
RPL18	6141	0.01	-0.04	-0.02	0.02	-0.05	-0.02	0.08	-0.01	0.02	0.05	0	-0.02	-0.01	0	0	0.06	-0.01	0.03	0.03	-0.08	0.03	0	-0.01	0.03	0.05	-0.02	-0.02	0.01	-0.06	0.01	0	-0.03	-0.01	0.05	-0.02	-0.03	-0.01	0.01	-0.09	-0.04	0	-0.02	-0.06	0.04	-0.05	0	0	-0.02
CLTC	1213	0.29	-0.27	0.04	-0.01	-0.24	-0.05	0.17	-0.18	0.04	0.37	-0.04	0.02	0.13	-0.11	0.05	0.23	-0.21	-0.01	0.01	-0.01	-0.02	0.01	-0.02	-0.03	0.02	0	-0.01	0.02	0	-0.02	0.01	0.01	-0.02	0	-0.23	-0.06	-0.08	0.02	-0.14	0.02	0.04	-0.09	-0.05	0.09	-0.08	-0.06	-0.18	-0.02
YWHAQ	10971	-0.01	0	0.01	0.02	-0.03	-0.03	-0.03	-0.01	-0.01	0	0.01	0	0.01	0	0	0.01	0.01	-0.01	0	-0.02	0	0.02	0	0.01	0.02	0.01	-0.02	0	0	-0.02	0.01	0	0	-0.01	-0.02	-0.01	0	0.02	0.06	-0.02	0.02	0.02	0.01	0.01	0.01	0	-0.03	0.04
ATP5F1B	506	-0.02	0.02	-0.03	0	0	0	-0.03	-0.02	0.02	-0.01	0.01	-0.01	-0.04	0	-0.02	-0.03	-0.03	-0.02	0.01	0.01	-0.01	0.01	0.01	-0.02	0.03	0.01	-0.02	0.01	0.02	-0.01	0	0.02	-0.02	-0.01	0.02	0.04	0.01	0	0.05	0.04	0.03	0.04	0.04	0.03	0.01	0.02	0	0.03
RPL6	6128	0.04	0.02	0.01	0	0.02	-0.02	0.02	-0.01	-0.01	0.06	0.04	0	0.06	0.02	0	0.08	0.02	0.02	0	0.03	-0.01	0.01	0.01	0.03	-0.02	0.01	-0.02	-0.02	-0.02	-0.05	-0.01	0.05	-0.03	0.01	-0.02	0.02	-0.01	0.03	0	-0.01	0.02	0.01	0.01	0.01	0	-0.02	0.01	0.03
RPLP0	6175	0	0	0.06	0.03	-0.01	0	-0.01	0	0.03	0.02	0.01	0.01	0.01	-0.01	0	0.04	0.02	0	0.01	0	0.03	0	-0.03	-0.01	0.01	-0.01	0	-0.02	-0.01	0	0.01	-0.02	-0.01	0.01	-0.02	-0.01	-0.03	-0.05	-0.03	-0.02	0.01	0	-0.03	0	0	-0.01	-0.04	-0.02
YWHAE	7531	0	0	0	0	-0.02	0.01	0.01	-0.01	0	0.01	-0.01	0	0.03	0	0.02	0.01	-0.02	0	0.03	-0.01	0.01	0.04	0.03	-0.01	0.02	0.02	0.02	0	0.03	-0.01	0.03	0.03	-0.01	0.04	0.02	-0.02	0	-0.02	0.03	-0.02	0	0.02	-0.01	0	0.01	-0.01	-0.01	-0.02
EEF1G	1937	0.02	0	0	0.03	0.02	0.01	0.04	-0.01	0	0.01	0.03	0.03	0.03	0.01	0.03	0.03	0.02	-0.01	-0.01	-0.02	0	-0.01	-0.02	-0.03	-0.01	-0.03	-0.01	0	-0.02	-0.04	-0.04	-0.01	-0.03	-0.02	0.01	0.02	-0.01	0.04	0	0.01	0.04	-0.01	0	0.03	0.02	0	0.04	0.03
RPS6	6194	-0.03	0.03	-0.01	-0.03	0.07	-0.01	0.03	0.01	0.03	-0.01	0.03	0	-0.04	0.01	0.03	0.02	0.03	0.01	-0.03	-0.01	0	0	0.01	0.03	-0.06	0.05	-0.01	0	0.02	0	-0.02	0.04	0	-0.02	0	0.02	0.01	0	0.03	0	0.04	0	0.02	0	0.01	0	0	-0.04
PKM	5315	-0.03	0.06	-0.04	-0.04	0.07	-0.04	-0.08	0.09	0.01	0	0.05	0.01	-0.02	0.08	-0.08	0.09	0.11	0.03	0.01	0.05	0.09	0.01	-0.01	0	-0.02	0.03	0.05	0	0.02	0.01	0.06	-0.01	0.06	0.04	0.01	0.09	0.01	-0.03	0.02	0.05	0.05	0.05	0.03	0	0.12	0	-0.02	0.03
HSP90AB1	3326	-0.04	0.01	0.02	-0.04	0	-0.02	-0.05	-0.02	0.02	-0.02	0.02	-0.01	-0.04	-0.01	0	-0.04	0	-0.01	-0.01	0.01	0.01	0.01	0	-0.01	-0.03	-0.03	0.01	-0.02	0	-0.01	-0.03	0	-0.01	-0.02	-0.02	0	0.02	0.01	0	-0.01	0.02	0	0.02	0.01	-0.01	0.02	0	0
HSPA2	3306	-0.03	-0.02	-0.01	-0.02	-0.03	-0.01	0	0	0.02	0.01	0.02	-0.02	0	0.01	0	0.02	0.01	-0.01	0	0.01	-0.03	0	0.02	0.03	-0.01	0.02	0.01	0.01	0.01	0.01	0.01	0	0.01	0.04	-0.03	0.02	-0.02	0.02	0.01	-0.07	0	-0.01	0	0.03	0.03	-0.02	0.03	0.06
HSPA1A	3303	0	-0.03	0.06	-0.01	-0.05	0.04	0.02	0.01	0.01	0.01	-0.01	0.07	0	-0.04	0.04	0.02	-0.05	-0.02	-0.05	-0.03	-0.02	-0.03	-0.05	-0.01	-0.05	-0.01	0	-0.03	-0.02	-0.04	-0.06	-0.03	-0.01	-0.11	0.05	0.04	0.03	-0.05	0.11	-0.12	0.02	0.11	0.07	-0.07	0.12	0.02	-0.01	0.07
STX1B	112755	0	0.01	0.01	-0.01	-0.01	-0.01	-0.01	-0.02	0.04	0	-0.02	-0.01	0.01	0	0.04	-0.01	-0.05	-0.01	-0.03	-0.01	-0.01	-0.03	0.02	-0.02	0	0	-0.01	-0.01	0.01	-0.01	-0.03	0	0.01	-0.03	0.04	0	0.01	0.02	0.03	0.03	0.03	-0.01	0	0.05	0	0	-0.01	-0.01
ZNF655	79027	NaN	NaN	NaN	NaN	NaN	NaN	NaN	NaN	NaN	NaN	NaN	NaN	NaN	NaN	NaN	NaN	NaN	NaN	NaN	NaN	NaN	NaN	NaN	NaN	NaN	NaN	NaN	NaN	NaN	NaN	NaN	NaN	NaN	NaN	0.04	-0.01	-0.09	0.01	0.31	0.05	0.01	0.12	-0.04	-0.01	0.02	-0.04	0	0.15
COX4I1	1327	-0.06	0.06	-0.08	0	0.05	0.01	-0.03	0.04	0	-0.05	0.01	-0.02	-0.05	0.03	0	-0.05	0	0.01	-0.03	-0.01	0.02	-0.05	-0.01	0.03	-0.02	0.01	-0.01	-0.07	0.02	-0.02	0	-0.01	-0.01	-0.02	-0.01	-0.04	0.04	0.05	0.03	0.06	0.01	-0.03	0.04	0.04	-0.01	0.03	0	-0.01
ACTR3	10096	-0.01	0.02	0.02	0	0	-0.01	0	0.01	0	-0.02	0	0	-0.02	0	0	-0.04	0	-0.01	-0.03	0.01	-0.02	-0.02	0.01	0	-0.01	0	0	-0.01	0.01	-0.01	-0.02	0	0.01	-0.03	0.02	-0.03	0.01	-0.01	-0.01	0	0.01	-0.02	0.01	0	-0.03	0	0	-0.01
POLR2A	5430	-0.02	0.01	0.02	-0.01	0.01	0.01	0	-0.02	0	0.01	0	0.01	0	0	0.01	0.01	0	0.01	0.01	-0.03	0.04	0.02	-0.01	0.03	-0.01	-0.01	-0.01	0.04	0.02	0.01	0.03	-0.02	0.05	0.03	-0.03	0.01	-0.04	0	0.02	-0.02	-0.02	-0.02	-0.04	-0.02	-0.01	-0.04	-0.01	0
TCERG1	10915	-0.01	-0.06	-0.03	0	-0.05	-0.05	0	-0.04	-0.01	-0.04	-0.09	-0.03	0	-0.06	-0.02	-0.03	-0.07	-0.02	-0.03	-0.03	0	-0.04	-0.03	-0.03	-0.03	-0.03	-0.04	-0.01	-0.06	-0.04	-0.04	-0.03	-0.05	-0.07	0.01	-0.03	-0.01	-0.01	-0.02	-0.02	-0.01	-0.03	-0.03	-0.02	-0.01	-0.03	-0.04	-0.07
PPP2R1A	5518	-0.09	-0.05	0.08	0.12	-0.11	-0.01	0.06	0.03	0.11	-0.14	-0.11	-0.08	-0.12	-0.25	-0.01	0.12	-0.18	-0.11	0.09	-0.33	-0.02	0.05	-0.06	0.07	0.04	0.07	0.05	0.2	-0.04	-0.18	0.16	0.03	-0.11	0.05	-0.04	0	0	-0.03	-0.03	0	-0.03	-0.02	-0.01	-0.02	0.01	0.02	-0.01	-0.01
NUP58	9818	-0.03	-0.03	0	-0.01	0.03	0.03	-0.03	0	-0.02	0	0.01	0.05	-0.04	-0.05	0.01	0.02	-0.04	0.03	0	-0.02	-0.02	-0.03	0.02	0.08	0.01	0.04	-0.02	-0.02	0.01	-0.06	0.04	0.01	0.01	0.02	0.08	0.02	0.04	0.04	0.03	0.02	0.08	0.02	0.01	0.06	0.04	-0.01	0.04	0.03
LDOC1	23641	NaN	NaN	NaN	NaN	NaN	NaN	NaN	NaN	NaN	NaN	NaN	NaN	NaN	NaN	NaN	NaN	NaN	NaN	NaN	NaN	NaN	NaN	NaN	NaN	NaN	NaN	NaN	NaN	NaN	NaN	NaN	NaN	NaN	NaN	NaN	NaN	NaN	NaN	NaN	NaN	NaN	NaN	NaN	NaN	NaN	NaN	NaN	NaN
PRMT2	3275	-0.04	0.05	0.07	-0.03	0.04	-0.08	-0.04	0.06	0.03	-0.12	0.16	0.01	0	-0.18	0.1	-0.05	-0.08	NaN	NaN	NaN	NaN	NaN	NaN	NaN	NaN	NaN	NaN	NaN	NaN	NaN	NaN	NaN	NaN	NaN	NaN	NaN	NaN	NaN	NaN	NaN	NaN	NaN	NaN	NaN	NaN	NaN	NaN	NaN
SRGAP3	9901	0	-0.03	0	0.01	-0.01	-0.01	0	-0.01	-0.01	-0.02	-0.02	0	-0.01	-0.01	0	0.01	-0.02	0.09	0	0.02	0.03	-0.03	-0.08	0.04	-0.01	-0.04	0.13	-0.04	-0.01	0.03	0.1	-0.04	0.14	0.01	0.06	0.1	0.06	-0.14	0.17	-0.05	0	0.23	0.04	0.09	0.24	0.1	-0.07	0.02
PPARG	5468	NaN	NaN	NaN	NaN	NaN	NaN	NaN	NaN	NaN	NaN	NaN	NaN	NaN	NaN	NaN	NaN	NaN	NaN	NaN	NaN	NaN	NaN	NaN	NaN	NaN	NaN	NaN	NaN	NaN	NaN	NaN	NaN	NaN	NaN	NaN	NaN	NaN	NaN	NaN	NaN	NaN	NaN	NaN	NaN	NaN	NaN	NaN	NaN
GPD1	2819	0.02	0	-0.02	0.01	-0.01	-0.02	0.02	0.01	-0.01	0.01	-0.03	-0.06	-0.04	-0.04	-0.05	-0.04	-0.03	0	-0.01	-0.04	0	-0.03	-0.03	0	-0.02	-0.05	-0.01	0	-0.07	-0.03	-0.01	-0.03	-0.03	-0.08	0.01	0	-0.03	0.04	0	0.01	0.04	0.01	0	0.03	0.01	0.01	0.03	-0.01
MOG	4340	-0.03	-0.03	-0.03	0	0	0.03	-0.06	0.01	0.03	0.05	-0.04	-0.06	0	-0.03	0	0.01	-0.02	-0.05	-0.02	-0.04	-0.03	-0.02	0	-0.04	-0.04	-0.01	0	0.02	-0.04	-0.04	0	-0.06	-0.04	-0.04	0	0	0.06	0.04	0	0.02	0.04	0.02	0.07	0.02	-0.02	0.04	0.02	-0.01
SLC30A3	7781	0	-0.01	0.01	0.01	-0.02	0	-0.01	0.01	0.03	-0.07	-0.02	0.02	-0.08	-0.06	0.04	-0.06	-0.07	0.03	-0.01	0.01	0.03	-0.01	-0.04	0.03	0	-0.02	0.02	-0.05	0	0.01	-0.01	-0.01	-0.01	-0.05	-0.12	0.2	0.03	0.01	-0.11	-0.13	-0.03	0.06	0.1	-0.05	0.17	0.05	-0.08	0.07
SYT2	127833	0.01	-0.06	-0.02	0.01	-0.1	-0.05	-0.05	-0.06	0.02	-0.07	-0.06	0.01	-0.08	-0.05	-0.04	-0.1	-0.06	0.01	-0.03	0.02	0	-0.06	-0.06	-0.01	-0.06	-0.03	-0.01	-0.02	0.02	0	-0.02	-0.03	-0.02	-0.03	0	-0.02	0.02	0.02	0.01	0.04	0.01	0.01	0.02	0	0.02	0.02	0.01	0.02
PLP1	5354	-0.03	0	-0.02	0	-0.02	0	-0.05	-0.04	0	0.05	-0.01	-0.02	0.01	-0.02	-0.02	0	-0.06	-0.02	0.01	-0.01	-0.01	0.01	0.07	-0.04	-0.01	0.02	0.02	0.02	0.01	-0.03	-0.04	0.06	-0.02	-0.01	0.05	0.01	-0.01	0.02	0.04	0.02	-0.01	0.03	-0.02	0.04	-0.05	0	0	-0.06
GRIA2	2891	-0.02	0	-0.04	-0.16	-0.12	-0.05	0.11	0	-0.06	-0.18	-0.08	-0.1	0.05	-0.05	0.02	-0.12	-0.09	0.3	0	0.1	0.21	-0.18	0.22	0.1	0.02	0.07	0.06	-0.02	0.15	0.2	0.04	0.06	0.05	-0.05	-0.13	0.02	-0.09	-0.07	0.01	-0.02	-0.05	-0.17	-0.11	-0.16	-0.01	-0.18	-0.17	0.08
PMCH	5367	0.1	-0.14	0	-0.04	-0.03	-0.05	-0.06	-0.01	-0.04	0.07	-0.12	-0.08	-0.01	-0.07	-0.01	-0.03	0	0.01	0.05	0.03	0.03	0.05	0.04	-0.03	0.12	0.04	0.07	0.05	0.09	0.03	-0.01	0.06	-0.01	0.08	-0.03	0.08	0.22	-0.02	-0.26	0.14	0.03	0.08	0.1	0.01	-0.06	0.02	0.04	0.03
SEPTIN5	5413	-0.02	0.02	-0.02	-0.03	0	-0.03	-0.02	0.01	0.01	-0.02	-0.01	-0.03	-0.02	0	-0.01	-0.03	-0.01	-0.01	0	-0.04	-0.01	-0.02	-0.04	-0.02	0.01	-0.02	-0.03	0.01	-0.04	-0.03	0	0	-0.03	-0.02	0.01	0.01	0.01	-0.03	-0.01	0.01	0.01	0.01	0.02	-0.01	0.03	0.02	0	0.03
BECN1	8678	0.03	-0.02	0	0.02	-0.01	0.03	0.01	-0.05	0.02	0.01	0.02	0.02	0.02	-0.02	0.01	-0.01	-0.03	0	0.02	0.02	0.03	0.01	-0.05	0.01	0.02	-0.03	-0.02	0.04	-0.05	0.04	0.01	-0.02	-0.01	0.02	-0.01	-0.07	-0.02	0	-0.1	-0.02	0	-0.06	-0.04	-0.03	-0.04	-0.04	-0.01	-0.05
OSTF1	26578	0.07	-0.02	-0.05	0.04	-0.02	-0.01	0.05	-0.06	-0.02	0.06	-0.05	0	0.05	-0.03	-0.04	0.08	-0.03	0.01	0	0.03	0.04	0	-0.01	-0.03	-0.01	0.03	0	0	0.03	0	0	-0.01	0.08	-0.02	0.03	0.06	0.01	0.05	-0.04	-0.01	0.03	-0.1	-0.01	0.02	-0.02	0.02	0.02	0.07
PPFIA3	8541	0	-0.03	0.01	0	-0.03	-0.01	-0.01	-0.01	0.01	-0.01	-0.01	-0.01	-0.02	-0.01	0.02	-0.04	-0.02	0	-0.02	-0.02	0	-0.02	-0.02	0	-0.03	0	0	-0.02	0.01	-0.01	-0.03	-0.01	0	-0.04	0.01	-0.03	0	0	-0.01	-0.01	0.01	-0.02	-0.02	0.01	0	-0.03	0.02	0.02
PCLO	27445	0.01	-0.01	0.01	0	-0.02	0	0	-0.01	0.01	-0.02	-0.02	0	-0.01	-0.01	0.02	-0.03	-0.04	-0.01	-0.01	0.01	-0.02	0	0.01	0	-0.01	0.01	-0.01	0	0.01	0	-0.01	0.02	-0.02	0	0.01	-0.01	-0.01	0	0.01	0	0	0.01	0	0.01	0.01	-0.01	0.01	0.02
SLC1A2	6506	-0.1	0.07	-0.18	0.01	0.11	0.05	-0.15	0.02	-0.24	-0.09	0.09	-0.14	-0.05	0.09	-0.07	-0.1	-0.17	0.01	-0.08	-0.02	0.05	-0.11	-0.18	0.08	-0.13	-0.1	-0.03	-0.07	-0.06	0	-0.11	-0.21	0.04	-0.16	0	0.04	-0.02	0.02	0.05	0.05	0.01	0.02	0.02	0.05	0.03	0.02	0	0.06
THY1	7070	-0.01	0	-0.03	-0.01	0.01	-0.04	-0.01	-0.01	0.02	0.01	-0.02	-0.04	0.02	0	-0.01	0	0	0	0.01	0.01	-0.02	0	0.02	-0.07	0.04	0.01	-0.01	0.02	0.02	0.01	-0.02	0.04	0	0.01	0.04	0.01	0	0.05	0.01	0.02	0.01	0.03	0	0.1	0	0.03	0.06	0.01
MAP2	4133	-0.08	0.07	-0.05	0.01	-0.07	0.02	0	-0.01	0.05	-0.06	-0.07	-0.06	0	-0.09	0.05	-0.19	-0.11	-0.07	-0.02	0.12	-0.09	-0.1	0.03	0	-0.13	0.1	-0.17	-0.01	0.11	0.02	0	0.15	-0.1	-0.11	0	-0.02	0.01	0.15	0.07	-0.01	-0.11	-0.08	0.15	0.08	0.1	0.05	-0.07	-0.13
IFT20	90410	0.07	0.09	0.24	-0.13	0.01	0.28	0.12	0.06	0.11	-0.03	0.15	0.14	0.06	-0.05	0.26	0.12	0.14	0.05	-0.07	0.19	0.02	0	-0.08	0	-0.11	-0.09	0.04	0	-0.11	0.16	-0.43	-0.09	0.01	-0.05	0.09	0	0.07	-0.08	0.04	0.29	0.11	-0.05	0.12	-0.08	0.08	0.14	0.01	0
DLG4	1742	-0.23	0.21	0.08	-0.38	0.12	-0.01	-0.64	0.3	-0.01	-0.45	0.24	-0.08	-0.31	0.19	0.04	-0.28	-0.04	0	-0.02	0.01	-0.01	-0.04	-0.02	-0.02	-0.03	0	-0.02	-0.01	-0.01	-0.04	-0.02	-0.01	-0.02	-0.03	0	-0.01	-0.01	-0.04	-0.02	0	-0.04	0.01	-0.04	-0.03	0	-0.02	-0.06	-0.04
ATP6V0A1	535	-0.02	0.02	-0.02	-0.03	0	-0.01	-0.03	0	0.01	-0.01	0	-0.02	-0.03	0.02	0	-0.02	-0.02	-0.02	0.01	-0.01	-0.01	0	0	-0.03	0.03	0	-0.01	0.02	0.01	-0.03	0.02	0.01	-0.02	0.02	0	0.01	0.01	0	0.05	0	0	0.01	0	0.01	0.02	0.02	-0.01	0
MKRN2	23609	-0.02	0	-0.02	0.02	0.01	-0.03	0.06	-0.02	-0.02	0.02	-0.05	-0.01	0.01	-0.01	-0.03	-0.02	0	-0.04	0.01	-0.02	-0.09	-0.02	0.03	-0.05	0.04	-0.06	-0.07	0.06	0.03	-0.06	-0.1	0	-0.07	0.02	-0.02	-0.04	-0.02	0	0.04	-0.01	-0.05	0.03	0.01	-0.05	-0.09	-0.06	0.03	-0.05
ATP1B1	481	-0.01	0.05	-0.04	0.02	0.03	-0.01	0.02	0.01	0.03	0.01	0.02	-0.03	-0.01	0.03	0.01	0	0.01	0	0	0.01	0.02	0	0.02	-0.01	0.04	0	0.01	0.03	-0.01	0.03	0.01	0.02	0.04	0.02	0.14	-0.07	0.09	0.1	-0.12	-0.09	-0.02	-0.15	-0.03	0.09	0.02	0.01	0.14	-0.12
GJA1	2697	0.03	-0.01	-0.05	0.01	-0.04	-0.03	0.01	0	-0.05	-0.03	-0.03	-0.06	0.04	0.02	-0.01	0	-0.05	-0.04	-0.04	0.03	0	-0.03	0.03	-0.02	0	0.02	-0.08	-0.05	0.01	-0.04	-0.04	0.01	-0.04	-0.05	0.02	0.01	0.01	0.05	0.03	-0.01	0.01	-0.04	0	-0.01	-0.04	-0.03	-0.03	-0.06
HIP1R	9026	0	-0.01	0.02	-0.02	-0.01	0.01	-0.01	0	0.01	0.02	0	0.02	0.01	0.01	0.03	0.02	0	0	0	0.01	-0.01	-0.01	0	-0.02	-0.02	0.01	-0.02	0.03	0	-0.01	-0.03	0.02	-0.01	-0.01	-0.01	-0.01	-0.01	0	0.03	-0.01	-0.01	0	0	-0.01	-0.02	-0.02	0	0
MED15	51586	-0.04	0.08	-0.04	-0.04	0.08	0.04	-0.11	0.14	0.03	-0.14	0.01	0.08	-0.09	-0.1	0.02	-0.23	-0.02	-0.03	-0.15	0.17	-0.08	-0.06	0.12	0.07	-0.14	0.22	0.03	0.09	-0.13	0.14	-0.27	0.09	0.2	-0.19	-0.03	-0.04	-0.03	-0.21	-0.06	-0.04	0	0.14	0.02	-0.03	0.05	-0.02	0	0.1
GPRASP2	114928	0.06	0.01	0.08	0.04	0.02	0.06	0.08	0.01	0.02	0.14	0.01	0.12	0.12	0.08	0.05	0.18	0.08	-0.04	0.04	0.11	0	0.1	0.11	0	-0.02	0.05	-0.02	0.05	0.07	0.04	0.08	0.1	0.02	0.07	0.14	0.18	-0.05	-0.03	0.18	0.05	0.09	0.16	-0.08	-0.04	0.23	0.02	0.03	0.18
GNAZ	2781	0.02	0.02	-0.01	0.01	0.01	0.02	0	-0.01	0.01	-0.01	0.01	0.02	-0.02	-0.01	0.01	-0.02	-0.01	0.02	0.02	0.02	0.02	0.02	-0.01	0	0.03	0.01	0.02	0.01	-0.01	0	-0.01	0.01	0.02	0.03	0	-0.04	0.02	-0.01	-0.03	0.02	-0.01	-0.02	0.01	0.03	-0.02	0.01	0.02	-0.02
CNOT7	29883	-0.01	0.01	0.04	0	0	0.04	0.05	-0.02	-0.02	0.02	-0.04	0.04	-0.02	0.04	0.02	-0.01	0.05	0.01	0.01	0.04	0.03	0.04	0.01	-0.01	-0.01	-0.01	0.03	-0.02	0.04	-0.01	0.04	-0.01	0.02	0.03	0.09	-0.06	0.1	-0.05	-0.03	-0.06	-0.02	0.02	-0.05	0.02	0	-0.03	0.05	-0.03
NAPB	63908	0.02	-0.01	0.02	-0.01	-0.02	0.02	-0.02	0	0.02	-0.01	-0.02	0	-0.01	0	0.03	-0.02	-0.03	-0.03	0.03	0	-0.01	0.04	0.01	-0.03	0.03	0	-0.02	0.01	-0.02	-0.03	0.03	0	-0.02	0.02	0.05	0	-0.01	0.02	0	0	0	-0.03	0	0.01	0	0	-0.01	0
NFKB1	4790	-0.02	-0.05	0.1	-0.01	-0.01	0.04	-0.03	0	0.09	0.03	-0.06	0.01	-0.04	-0.04	0.09	-0.01	-0.06	-0.04	0.06	-0.06	0	0.09	-0.05	-0.02	0.05	0.02	-0.03	0.09	-0.05	-0.05	0.11	0.02	-0.16	0.13	-0.16	0.02	0.05	-0.12	0.1	0.06	-0.15	0.02	0	-0.17	-0.06	-0.03	-0.15	-0.01
SORBS1	10580	-0.07	0.02	-0.08	-0.03	0.04	0	-0.07	-0.05	0.02	-0.11	-0.06	-0.07	-0.12	-0.06	-0.07	-0.2	-0.06	0.01	-0.02	-0.02	0.04	-0.04	-0.03	0.05	0.04	-0.05	0.02	-0.05	0.06	0	-0.04	0	0.05	-0.06	0.05	0.02	-0.01	-0.07	-0.06	-0.06	0	-0.06	0.03	0.04	-0.03	-0.01	0.08	-0.02
TRAFD1	10906	0.03	-0.03	0.03	0	-0.03	0.06	-0.03	-0.08	0.02	-0.02	-0.07	-0.02	-0.07	-0.01	0.03	-0.13	-0.06	-0.07	-0.05	-0.1	-0.05	-0.1	-0.02	-0.09	0.09	0.02	-0.18	-0.06	0.01	-0.09	-0.11	0.02	-0.03	-0.22	-0.01	0.11	-0.01	-0.09	0.01	-0.03	-0.03	0.18	-0.02	-0.08	0.04	-0.06	0	-0.01
COX6C	1345	-0.05	0.05	-0.07	0	0	0	-0.01	0.02	-0.01	-0.03	0.02	-0.07	-0.01	0.05	0.04	-0.04	0.04	0.02	0.02	0.04	0.05	-0.02	0.04	0.03	0.04	0.02	-0.05	0.02	-0.01	-0.01	0.02	0.03	0.05	0.04	0.02	0	0.03	0.05	-0.02	0.01	0.03	0	0.02	0.04	-0.04	0.01	-0.01	0.03
MYO18A	399687	0	-0.01	-0.02	-0.01	-0.07	0	0.04	-0.04	0.07	0	-0.09	0.02	-0.12	0.03	-0.02	-0.13	-0.09	0	-0.01	0	-0.01	-0.01	0	0	-0.01	-0.01	0	-0.01	0	-0.02	-0.02	0.01	-0.01	-0.02	0.01	0.01	-0.01	0.02	0.01	0	0.02	0.02	0.01	0	0.01	0	0	0.01
PRKACB	5567	0.03	0.04	-0.02	0.01	0.04	-0.02	0.04	0.03	0	0.01	0.01	-0.02	0.03	0.01	0	0.03	0.02	0.02	0.02	-0.02	0	0.02	-0.01	0.01	0.02	-0.02	0.02	0	-0.02	-0.01	0.02	-0.01	0.03	0.01	0.03	-0.01	0.02	0.02	-0.04	0.03	0.02	0	0.05	0.05	0	0.06	0.04	0.05
GIT1	28964	0.16	-0.09	-0.13	-0.03	0.33	-0.3	-0.06	0.57	-0.45	0.12	0.35	-0.28	0.28	0.21	-0.25	0.06	0.08	0.01	-0.01	-0.01	0.01	0	-0.01	0.01	0	-0.03	0.01	0	0	0.02	0	0	0	0.01	-0.02	0.15	-0.11	-0.04	0.01	-0.1	-0.03	0.03	-0.03	-0.08	-0.33	-0.68	-0.02	0.07
SFXN3	81855	-0.03	0.06	-0.05	-0.01	0.05	0.01	-0.05	0.02	-0.02	-0.02	-0.01	-0.03	-0.05	0.01	-0.01	-0.08	-0.04	-0.01	-0.03	0.02	0.01	-0.04	-0.01	0.04	0.03	-0.03	-0.04	-0.01	0.01	0.02	-0.04	-0.03	-0.02	0.02	-0.01	0	0	0.06	0.03	0	0.02	0.02	-0.04	0.02	0	0.01	0.04	0.01
SUCLA2	8803	-0.01	-0.02	-0.02	-0.02	-0.02	-0.02	-0.02	-0.02	0.02	-0.01	-0.02	-0.02	-0.03	-0.01	0.01	-0.04	-0.03	-0.03	0.01	0.01	-0.02	0.01	-0.01	-0.02	0	-0.01	-0.05	0.02	-0.03	-0.04	0.01	0	-0.04	0.01	-0.02	0.03	-0.04	0	0.01	0	0	0.03	0	-0.01	0.01	0	0.01	0.03
CUL5	8065	0	-0.03	-0.02	-0.01	-0.01	-0.02	0.01	0	-0.01	-0.02	-0.01	0.01	0	-0.02	-0.01	0.01	-0.01	0	0	0	-0.01	0	0	0.01	-0.01	0.02	-0.02	0	0	0	0.01	0	-0.01	0.01	-0.02	-0.01	-0.01	-0.06	-0.03	0.01	-0.02	-0.02	0	-0.01	0	0	0	-0.02
NDUFA8	4702	-0.01	0.01	0.03	-0.01	0.03	0	-0.03	0	0.01	0	0.01	0.04	-0.03	-0.02	0.03	-0.03	-0.03	0.01	0.01	0.02	0.04	-0.02	-0.02	0.01	0.03	0.01	0	-0.01	0.05	0.04	0	0.02	-0.01	0.03	0.01	0.01	-0.02	0.03	0.03	-0.03	0	0.06	0.02	0.02	-0.02	-0.03	-0.02	0.01
RNF40	9810	0.01	0.03	0.02	-0.01	0.06	0.04	0.03	0.02	0	-0.04	0.07	0.04	0.01	0.07	0.04	0.01	0.08	0.02	0.01	-0.03	0.05	0.02	-0.04	-0.01	0.03	0	0.04	0	-0.02	0.02	0.02	-0.03	0.05	0.01	0.01	-0.04	0	0.05	0.07	-0.02	0.03	-0.03	0	0	-0.01	-0.04	0.03	-0.02
TMOD2	29767	0.02	0.02	-0.01	0.03	0.01	0.01	0	0.02	0.02	0.02	0	0.02	0.02	0.01	0.05	0.02	-0.02	0.01	0.02	-0.03	0.01	0.03	0	0.02	0.02	0.01	0.01	0.02	0	0.02	0.03	0	0.03	0.04	-0.01	0	-0.05	0.02	0	-0.07	-0.02	-0.02	-0.06	-0.01	-0.02	-0.03	-0.02	-0.01
MYO5A	4644	0.01	-0.02	0	0.01	-0.02	0	0.01	-0.01	0	-0.01	-0.02	-0.01	-0.02	-0.02	0	-0.02	-0.02	0.01	0	-0.01	0.01	0	-0.02	0.02	0	-0.02	0.01	0	-0.02	0	0.01	0	0.01	0	0.18	0.2	-0.19	-0.02	0.18	-0.15	0.44	-0.29	-0.15	0.12	0.26	0.04	0.22	-0.21
CLASP1	23332	0.03	0.05	0.07	-0.03	0.09	0.03	-0.01	0.05	0.07	-0.02	0.06	0.02	0.11	0.11	0.03	-0.03	0.13	0	-0.01	0	-0.01	0	-0.01	0.02	0	-0.02	0	-0.01	0	-0.01	-0.03	0	0.01	-0.02	-0.04	0.06	0.04	0.02	0.3	0.07	-0.03	0.12	0.11	-0.07	0.13	0.01	-0.1	0.08
DNAJB6	10049	-0.04	0.04	-0.01	0.02	-0.04	0.02	0.03	0.01	-0.02	-0.03	0.03	0.04	-0.02	-0.01	-0.02	-0.02	-0.06	-0.02	-0.03	-0.04	-0.03	-0.05	-0.09	-0.01	-0.01	0.01	-0.01	0.03	-0.05	-0.07	-0.1	0.04	-0.12	-0.07	0.09	0.03	-0.15	0.06	-0.01	-0.16	-0.11	0.09	-0.22	0.09	-0.11	-0.12	-0.01	-0.11
NOP16	51491	-0.03	-0.04	-0.18	-0.01	0.02	-0.2	0	-0.08	-0.04	0.01	-0.02	-0.03	-0.01	0.01	-0.17	-0.02	-0.08	0.01	-0.08	-0.1	-0.14	-0.01	-0.07	0.07	-0.08	-0.02	0.01	-0.03	-0.03	-0.01	-0.14	-0.08	0.12	-0.02	-0.04	-0.03	0	0.12	0.15	0.06	0.05	-0.02	-0.05	0.02	-0.1	-0.03	0.05	0.04
GLUL	2752	0	0	0	-0.01	-0.03	-0.01	0	-0.04	0.03	0	-0.03	-0.03	-0.03	-0.03	-0.02	-0.04	-0.06	-0.04	-0.02	0	-0.04	-0.01	0.01	-0.05	-0.02	0.02	-0.04	-0.04	0.01	-0.03	-0.08	0.02	-0.07	-0.04	0.01	0	-0.02	0.01	0.02	0	0.02	-0.02	0	-0.01	-0.08	0	-0.04	-0.08
CHCHD3	54927	-0.32	-0.3	0.07	0.06	-0.55	0.04	-0.21	-0.41	0.13	-0.29	-0.31	0.13	-0.04	-0.19	0.02	-0.23	-0.4	0	-0.01	0.01	-0.03	0	0	-0.02	-0.01	0.01	0.04	-0.01	0.05	0	-0.03	0.05	-0.02	-0.01	-0.29	-0.44	0.04	-0.17	-0.06	0.29	-0.14	-0.57	0.13	-0.15	-0.13	0.4	-0.01	-0.02
RNF20	56254	0	-0.02	0.02	-0.01	-0.02	0.04	0.03	0.02	-0.01	-0.04	0.02	0.06	0.02	0.01	-0.02	0.05	0.03	0.04	0	-0.01	0.03	-0.04	0.02	0.04	-0.02	-0.01	0.04	-0.01	0.02	0.01	0	-0.03	0.04	0	0.01	-0.01	-0.02	0.01	0.03	-0.03	0	0.02	-0.02	-0.05	0.02	-0.04	-0.01	0.02
MLF2	8079	-0.02	0.01	-0.02	0	-0.08	-0.03	-0.03	-0.06	-0.03	-0.07	-0.06	-0.11	-0.16	-0.07	-0.05	-0.16	-0.15	-0.06	-0.03	0	-0.04	-0.04	-0.02	-0.04	-0.04	0	-0.06	-0.02	-0.03	-0.08	-0.04	0.02	-0.09	-0.12	0	-0.04	0.01	-0.07	-0.02	0.02	0.02	0.01	0.06	-0.02	-0.06	0	0	-0.1
MT-CO2	4513	NaN	NaN	NaN	NaN	NaN	NaN	NaN	NaN	NaN	NaN	NaN	NaN	NaN	NaN	NaN	NaN	NaN	NaN	NaN	NaN	NaN	NaN	NaN	NaN	NaN	NaN	NaN	NaN	NaN	NaN	NaN	NaN	NaN	NaN	0.01	0.03	0.07	0.04	0.17	-0.11	-0.07	0.28	0.11	-0.2	-0.01	0.23	-0.01	0.14
NHP2	55651	0.02	0.07	0.01	0.02	0.1	0.06	0.02	0.03	-0.06	0.02	0.06	-0.03	0.02	0.07	0.01	0.01	0.04	-0.03	-0.03	0.01	0	-0.03	-0.01	-0.07	-0.06	0.01	0.04	-0.02	-0.02	0	0.01	-0.04	0.01	-0.06	-0.02	0.01	0.02	-0.04	0	-0.02	0.02	0.02	0.05	-0.06	0.03	0	-0.03	0.05
NDUFS3	4722	-0.02	0.01	-0.02	0.01	0.02	0.02	0.02	0.01	0.02	-0.01	0	0.01	0.01	-0.01	0.01	-0.02	-0.01	0	-0.02	0.02	0	-0.01	0.02	-0.01	-0.01	0	0.02	-0.01	-0.01	0.01	-0.04	0.01	0.01	-0.01	0.02	0.01	0.04	0.05	-0.01	0	0.04	0.02	0.02	0.07	0	0.03	0.06	0.03
SRGAP2	23380	0	-0.01	0.04	0.01	0.01	0.03	-0.01	-0.02	0.02	0.02	-0.01	0.01	-0.01	0	0.03	0.01	0.02	0	0.01	0.01	0	0.03	-0.01	0	0.01	0.01	-0.02	0.01	0.03	-0.01	0.03	0.01	0.02	0.02	0.01	-0.03	-0.03	-0.02	-0.02	-0.02	0	-0.04	-0.01	-0.02	-0.02	-0.03	0.01	-0.02
CNP	1267	-0.03	0.03	-0.06	-0.02	-0.01	0	-0.01	0	0	0.06	0.02	-0.04	-0.02	-0.03	-0.03	0.04	-0.03	-0.01	-0.02	-0.05	0	-0.02	-0.02	-0.02	-0.01	-0.04	-0.01	-0.02	-0.02	0	-0.04	-0.04	-0.02	-0.03	-0.01	0.08	0.04	0.06	0.03	0.05	0.03	0.02	0.04	0.03	-0.02	0.06	-0.02	-0.03
ARPC2	10109	-0.01	0	-0.01	-0.02	-0.02	0	0	0.03	0.01	-0.02	-0.01	-0.01	-0.03	-0.02	0	-0.03	-0.04	-0.03	0.02	-0.01	-0.04	0	-0.01	-0.06	0.01	-0.01	-0.02	0.01	0	-0.05	0.02	0	-0.04	0.01	-0.01	-0.03	0.02	0	-0.01	0	0.02	-0.04	0.04	0.03	-0.02	0.03	0.03	-0.02
CSNK2A2	1459	-0.04	0	-0.01	-0.05	0	0	-0.02	-0.01	0	-0.03	0.01	0	-0.02	0.01	0	-0.04	0.02	0	-0.03	0.01	0.01	-0.02	-0.05	0	-0.02	-0.02	0	-0.01	-0.02	0	-0.02	-0.01	-0.01	-0.04	-0.01	-0.01	0	0.02	-0.01	-0.02	0.02	-0.03	-0.03	0.02	0.02	0	0	-0.01
ETFB	2109	-0.01	0.01	0.01	0	0.01	0.01	0	0	0.02	0.02	0	0	0.01	-0.01	0	0.02	-0.01	-0.02	-0.02	0.02	-0.03	-0.01	0	-0.03	-0.01	0	0	0.02	-0.02	-0.01	0.01	0	0	-0.01	0.02	0.03	-0.02	0.02	0.04	-0.03	0.02	0.04	0	0.01	0.03	-0.02	0.04	0.02
TACC1	6867	-0.02	-0.03	0.02	-0.01	-0.02	0	-0.03	-0.03	-0.01	-0.02	-0.03	0.01	-0.01	-0.02	0.01	-0.02	-0.05	-0.02	-0.02	0	-0.02	-0.01	-0.02	-0.02	-0.01	0.01	0.01	-0.03	-0.01	-0.01	0.02	-0.02	-0.01	-0.04	0	-0.04	-0.01	0	-0.01	0.03	-0.02	0.02	-0.03	-0.01	0	0.02	0.01	-0.01
MECP2	4204	0.01	0.04	0.01	-0.01	0.03	0.01	0.02	0	0.01	0.01	0.03	0.01	0.05	0.05	0	0.06	0.06	-0.03	0.03	0.02	-0.02	0.01	0.05	-0.02	0.01	0.05	-0.02	0.03	0.07	0.02	0.04	0.05	-0.01	0.06	0.02	0.02	-0.03	0.01	0.03	-0.02	0.01	-0.01	-0.05	0.02	-0.01	-0.02	-0.01	0
SETD2	29072	-0.1	0.02	0.05	-0.13	-0.02	0.02	-0.08	0.12	-0.06	-0.15	0.05	0.04	-0.04	-0.05	0.04	-0.11	0.04	0.07	-0.1	0.06	0.14	-0.27	-0.02	0.07	0.01	0.1	-0.01	0.28	0.1	0.08	0.02	-0.02	-0.04	0.1	0.06	-0.02	0.06	0.04	-0.05	0.08	-0.01	-0.06	0.02	-0.01	-0.08	0.04	0.02	0.04
GRB2	2885	0.03	0	-0.02	0.03	0	-0.02	-0.03	0	-0.01	0	-0.04	-0.04	0	-0.01	0.02	-0.05	-0.04	0	-0.01	0	0.02	-0.01	-0.01	-0.02	-0.03	0	0.01	0	-0.02	-0.02	-0.02	0	0.01	-0.02	0.01	-0.01	-0.03	0	0.01	-0.04	0.03	0	-0.04	-0.01	-0.03	-0.05	0.01	-0.02
COX5A	9377	-0.04	0.05	-0.02	-0.01	0.03	0.03	-0.03	0.01	0	-0.04	0.03	-0.02	-0.03	0.02	0	-0.05	0.02	-0.07	0.01	0.06	0	0.02	-0.01	-0.04	0	0.02	-0.05	0	0.08	0	0.05	0.04	-0.08	0.07	0.01	0.02	-0.03	0.05	0.04	-0.02	0.01	0.04	0.03	-0.01	0.02	0.03	0.01	-0.03
CSNK2B	1460	-0.03	0	0.02	0.02	-0.04	-0.02	-0.03	0	0	-0.04	-0.04	0.04	-0.05	0.02	-0.01	-0.02	0	-0.02	-0.02	-0.03	-0.01	0	0.04	-0.01	-0.02	-0.03	0	-0.02	-0.01	0.02	0.01	-0.02	-0.01	-0.01	0.01	0.01	0.03	0.02	0	0.07	-0.01	-0.03	0.04	0.04	-0.01	0.02	-0.04	-0.03
LANCL1	10314	0	-0.04	-0.02	0.01	-0.02	-0.02	-0.01	-0.03	0	-0.03	-0.02	-0.01	-0.02	-0.06	-0.02	-0.07	-0.06	0	-0.02	0.01	-0.03	-0.03	-0.01	-0.02	0	-0.03	0.01	-0.02	-0.03	0	-0.02	-0.03	0.01	-0.05	-0.01	0	-0.01	-0.01	-0.02	-0.03	0.02	-0.02	-0.04	-0.01	-0.01	0.01	-0.01	-0.01
NCOR1	9611	-0.04	-0.02	-0.01	0.01	-0.05	0.03	0.01	0.02	0.02	-0.03	0	-0.02	-0.05	-0.03	0.03	-0.04	-0.04	0.11	-0.08	-0.07	0.23	-0.04	-0.03	0.17	-0.05	-0.03	0.24	-0.03	-0.04	0.21	-0.1	-0.05	0.21	-0.06	-0.12	-0.17	0.04	-0.12	0.25	0.01	-0.16	-0.01	0.07	-0.15	0.09	0.03	-0.09	0.13
TAF4	6874	-0.14	-0.06	0.01	-0.01	0.01	-0.13	-0.06	0.05	-0.01	-0.03	0.03	-0.08	-0.13	-0.05	-0.14	-0.03	-0.09	NaN	NaN	NaN	NaN	NaN	NaN	NaN	NaN	NaN	NaN	NaN	NaN	NaN	NaN	NaN	NaN	NaN	-0.02	-0.07	0.04	0.04	0	-0.05	-0.13	-0.05	-0.02	-0.03	-0.1	-0.08	-0.07	0.01
DNM2	1785	-0.1	-0.04	-0.09	-0.03	-0.08	-0.04	-0.04	-0.04	-0.07	-0.02	0.09	0	-0.07	0	-0.03	-0.06	-0.02	0	-0.02	0.01	0.01	-0.03	-0.03	0.01	-0.01	0	0.02	0	0.01	0.02	-0.03	-0.01	0.02	-0.02	-0.03	0	0.01	-0.01	-0.05	0	-0.02	-0.01	0.02	-0.01	-0.01	0	-0.01	-0.02
MACF1	23499	0.01	0	0.01	0	0.01	0	0.01	0.01	0.02	0	0	0.02	0.01	0.02	0.02	0.02	0.02	0.05	0.01	-0.06	0.04	0.02	-0.03	0.03	0.03	0.02	0.1	0.05	0.05	0.02	-0.04	-0.04	0.11	0.04	0.13	0.07	-0.04	0.08	-0.03	-0.05	0.07	0.03	-0.01	0.13	0.13	-0.03	0.09	0.09
ATP5PB	515	0	0.02	-0.04	0	0.02	-0.02	-0.02	0.03	-0.03	-0.06	0	0	0.01	0.01	0.01	-0.01	0.03	-0.01	-0.01	0	-0.04	-0.02	0.02	0	0.01	0.03	-0.04	-0.03	0.02	-0.07	0	0	-0.01	-0.01	0.02	-0.02	0.02	0	-0.03	0.09	0.01	0.03	0.04	-0.01	-0.01	0.02	0.02	-0.02
DNAJA3	9093	-0.01	0	0.02	-0.02	-0.01	0.01	-0.05	0	0.02	0	0.01	0.01	-0.02	0	0	-0.01	0.01	-0.03	-0.02	0.01	-0.03	0	0.01	0	-0.03	-0.01	0	0.01	0	-0.03	-0.01	-0.02	0.02	-0.03	-0.02	0.03	0	0	0.04	-0.01	0.02	0.03	0	0.02	0.04	-0.01	-0.01	-0.01
VAPA	9218	0.02	-0.01	0	0	-0.03	-0.04	-0.01	-0.02	-0.02	0.02	-0.02	-0.06	0	0.02	-0.02	0.01	-0.02	-0.04	0.02	0.03	-0.05	0	0.04	-0.07	0.02	0.03	-0.01	0	0.04	-0.01	0.02	0.06	-0.05	0.01	-0.01	0.01	0.03	-0.01	0.06	0	-0.02	0.01	0.02	0	-0.03	0	-0.02	-0.01
ADD3	120	0	-0.01	0	-0.01	0	-0.01	0	0	0.01	-0.01	0	0.03	-0.01	0	0	0.03	0.01	0	0.02	0	-0.01	0.04	0	0.01	0.03	0.01	0	-0.01	0	0.01	0.03	-0.02	0	0.05	-0.01	-0.01	0	-0.02	0	0.01	0.01	-0.01	0	0	-0.01	-0.01	-0.02	0
STUB1	10273	0.02	-0.03	0	0.03	-0.03	0	-0.01	0.01	0.01	0.01	0	-0.03	0.01	-0.01	0.02	0.03	0.02	0	-0.01	0.01	-0.01	-0.01	-0.02	0	-0.02	0.04	0.02	-0.02	0.02	0	-0.05	0.01	0	0	0.02	0.04	-0.05	0.02	0.04	-0.02	0.06	0.01	-0.01	0.02	0.01	-0.02	0.02	0.03
PSMD8	5714	0.02	0.03	0.01	0.01	0.04	0.03	0.02	0.03	0.01	0.02	0.05	0.01	0.01	0.04	0.05	0.04	0.06	0.01	0.03	0.03	0.03	0.02	0	0.01	0.02	-0.02	-0.01	0.02	0	0.02	0.03	-0.02	0.05	0.06	-0.03	-0.05	0.01	0	-0.03	0.02	-0.01	0	0.03	-0.04	0.02	0.06	-0.01	-0.01
PSMB3	5691	-0.01	-0.01	0.02	-0.02	-0.02	0	0.01	0.02	0.08	0	0.01	0.03	-0.03	0.01	0.01	0.01	0.04	0	0.02	-0.02	0.02	-0.02	-0.02	0	0.03	0	-0.02	0.03	-0.04	0	0.01	0	-0.04	0.01	0.01	0.02	-0.01	0.07	0.01	0.04	0.09	0.04	0	0.08	0	0.01	0.1	-0.01
ACTR2	10097	-0.02	0.01	-0.02	-0.01	0	-0.02	-0.01	0.01	0	-0.04	0	-0.03	-0.05	0.01	-0.01	-0.04	-0.02	-0.01	0	-0.01	-0.02	0.02	-0.03	-0.02	-0.01	-0.03	0.03	0	0.01	-0.03	0.02	-0.03	-0.03	0	-0.01	-0.03	0.02	-0.01	-0.02	0.03	0	-0.03	0.01	0.01	-0.03	0	-0.02	-0.03
GNB1	2782	-0.01	0.05	0	-0.01	0.04	0.04	-0.04	-0.01	0.01	0.01	0.05	-0.01	-0.03	0.02	0.01	-0.05	0.01	-0.01	0.01	0.01	-0.01	0	0.01	0	0.03	0	-0.03	0.02	0.01	0.01	0.01	0	0	0	0.01	0.01	-0.02	0.02	0.04	-0.02	0.02	0.02	-0.02	0.01	-0.02	-0.01	0.01	0.02
ADD1	118	0.13	-0.06	-0.09	0.03	-0.11	-0.06	-0.05	-0.01	0.05	0.01	-0.1	0.07	-0.02	-0.07	-0.01	0.01	-0.02	0.11	0	-0.13	0.05	0	0.02	0.11	0.01	-0.12	0.01	-0.07	-0.02	0.13	0.01	-0.07	0.06	0.02	-0.01	0	0	0.01	0.01	0	0.01	0	0.01	-0.03	0.03	0	0.02	0.02
KPNA3	3839	0.03	0.01	0.02	0	-0.01	0.02	0.01	-0.02	0	0.01	0.04	0.03	0.02	-0.01	0.01	0	-0.02	0.01	-0.01	-0.01	0.01	0.02	0	0.01	-0.02	0.01	0	-0.01	-0.02	-0.01	-0.01	0	0.01	-0.02	0.01	-0.05	-0.05	0.03	-0.04	0	-0.05	-0.01	-0.03	-0.01	-0.04	-0.01	0.03	-0.04
DNAJB1	3337	0.01	-0.03	-0.05	0.02	-0.03	-0.04	-0.02	-0.03	-0.04	-0.06	-0.04	-0.06	-0.07	-0.07	-0.05	-0.08	-0.13	-0.06	-0.08	-0.07	-0.08	-0.06	-0.07	-0.04	-0.06	-0.06	-0.08	-0.07	-0.07	-0.11	-0.14	-0.02	-0.13	-0.21	0.01	0	-0.02	0.04	0.02	0.01	0.01	-0.04	-0.02	0.03	-0.06	0	-0.02	-0.1
GNAO1	2775	0.02	0.01	-0.05	0	0.01	0	0	-0.02	0	0.02	-0.01	-0.02	-0.01	-0.02	-0.03	0	-0.03	0.07	0.06	-0.08	0.06	0	-0.14	0.06	0.11	-0.09	0.04	0.03	-0.07	0	0.02	-0.1	0.02	0.12	-0.01	0.02	0.01	0.03	0.08	0.02	0.01	0.01	0.05	0.02	0.02	0.02	-0.01	0.01
SIN3A	25942	-0.02	-0.01	0.04	0.01	0.02	-0.05	0	-0.01	-0.01	0.02	0	0.01	-0.02	-0.03	0	0.02	0	0.01	0	0.01	0.04	0.02	-0.04	0.02	-0.03	-0.03	-0.01	0.03	-0.02	0.09	0	-0.04	0.01	0	0.02	0.03	-0.01	-0.03	0	0.03	-0.04	0	-0.06	-0.04	0	-0.01	-0.01	0.03
DDOST	1650	-0.05	-0.01	-0.04	-0.01	0.02	-0.01	-0.01	0.02	-0.06	-0.05	0.02	-0.02	-0.05	-0.03	-0.05	-0.02	0	-0.01	-0.02	-0.03	-0.01	-0.02	0.01	0.02	-0.03	-0.01	-0.03	-0.01	-0.04	-0.04	0	-0.04	-0.01	-0.05	-0.01	0.01	0.01	-0.08	-0.08	0	-0.03	-0.03	-0.02	0	0.04	-0.03	-0.04	0.02
SEPTIN11	55752	0	0	-0.01	-0.01	-0.03	-0.01	0	-0.01	0.01	0	0	-0.02	-0.02	0	0	0	-0.04	-0.01	0	-0.01	-0.01	-0.01	-0.01	-0.02	0.03	0	-0.01	0.02	-0.01	0.01	0.01	-0.01	0	0	0	0	-0.02	0	0.02	-0.01	0.02	0	0.01	0.01	-0.01	0	0.02	0.01
USP9X	8239	-0.05	0.08	0.07	-0.14	0.04	0.04	0.02	0.06	-0.02	0.02	0.13	0.02	0.05	0.01	-0.03	0.02	0.07	0.01	0.02	0.04	0.14	0.09	0.04	0.04	0.1	0.03	0.08	0.02	0.04	0.08	0.06	-0.07	0.13	0.04	-0.02	0.06	0.32	-0.04	0.17	0.25	-0.05	0.19	0.07	-0.03	0.14	0.25	-0.11	0.08
BRIX1	55299	0.02	-0.01	-0.04	0.02	0.1	-0.02	0.03	0.05	-0.09	-0.01	0	0.05	0.02	0.02	-0.03	0.09	0.05	-0.05	0.05	0.11	-0.15	-0.06	0.2	-0.03	-0.04	0.08	-0.03	0.01	0.07	-0.13	0.09	0.22	-0.07	0.02	-0.02	-0.05	0.06	-0.05	-0.1	0.11	-0.03	-0.04	0.13	-0.01	0.01	0.13	-0.11	-0.06
AP2B1	163	-0.01	0.01	0.01	-0.01	0	0	0	-0.02	0.01	-0.03	-0.02	0.01	-0.02	0	0	-0.03	-0.02	0	0	0	0	-0.01	-0.01	-0.02	0	0.01	-0.02	0	0	-0.01	0	0.01	0.01	0	0	0	0	-0.02	0.02	0	-0.02	-0.01	-0.01	-0.02	-0.01	0	-0.02	0
DYNLL2	140735	-0.01	-0.03	-0.01	-0.06	-0.03	-0.04	-0.01	0.02	0	-0.01	-0.01	0	-0.03	-0.05	-0.01	-0.03	0.01	-0.02	0.03	-0.06	-0.01	0.07	-0.01	-0.02	0.01	-0.04	-0.04	0.02	-0.03	-0.01	0.01	-0.04	-0.03	0.02	0	-0.03	0.02	-0.04	0.06	0.06	0.03	-0.04	0.08	0.01	-0.02	0.05	0.02	0.03
DKC1	1736	0.01	0.03	0.01	0	0.04	0.01	0.03	0.03	-0.03	0.03	0.05	0	0.02	0.02	-0.01	0.03	0.05	0.01	0.02	-0.03	0	0	-0.01	0	0.02	-0.01	0.01	0.05	0	0	0.03	0	0	0.05	0.02	-0.01	-0.04	-0.04	-0.05	-0.05	0	0	-0.07	0.01	-0.03	-0.05	0.02	0
GTPBP4	23560	-0.03	-0.07	0	-0.1	-0.06	-0.01	-0.01	-0.01	0.07	-0.06	-0.05	0	-0.07	-0.09	-0.03	-0.05	-0.02	0	-0.03	0.07	0	0.03	0.07	-0.05	-0.01	0.04	-0.05	0.05	0.07	0.06	-0.17	0	0.05	-0.02	0.03	-0.13	-0.05	0.02	-0.09	0.01	0.04	-0.09	-0.07	0.03	-0.01	0	0	-0.06
PSMB1	5689	0.05	0.03	-0.01	0	-0.02	0.01	0.02	0	0	0.03	0.03	-0.02	0.05	0.01	0.02	0.03	0.04	0.02	0	-0.01	0	-0.01	0.01	0.01	0.01	0.02	0.01	0.02	0.03	0.02	0	0.03	0.03	0	0.01	0.03	0.02	0.03	-0.02	-0.01	0.05	0.07	0.03	0.02	0.07	0.03	0.02	0
PFN2	5217	0.04	0.04	0.01	0.03	0.04	-0.01	-0.04	0	0	0.05	0.04	0.02	-0.01	0.05	-0.02	0.03	0.03	-0.01	-0.03	0.01	-0.02	-0.02	0	0	0	0	0.03	0.01	0.01	0.01	0.01	0.01	-0.04	0	0.02	-0.03	-0.03	-0.05	0.01	-0.03	0.02	-0.01	-0.02	0	-0.04	-0.06	-0.01	0
MRE11	4361	-0.02	0.01	-0.09	-0.04	0.05	0.1	-0.04	0.01	-0.04	0.02	0.01	0.1	0.04	0.01	0.04	0.04	0.06	-0.03	0.02	0.11	0.04	0.05	0.07	-0.02	0.01	-0.01	0.07	0.01	0.02	-0.08	0.06	0.08	0.09	-0.02	0.01	-0.02	-0.1	0	0.02	0.03	0.11	0.01	-0.1	0.08	-0.03	-0.07	0.13	-0.06
PPP2CA	5515	-0.01	0.01	-0.01	-0.03	0.02	-0.03	-0.01	0	-0.05	-0.02	0.02	-0.03	-0.03	0	-0.03	-0.06	-0.04	0.07	0.02	0.05	-0.1	0.05	-0.15	0.04	-0.01	0.05	0.2	-0.03	-0.03	0.08	0.02	0.12	0.08	0	-0.02	0.01	-0.02	-0.07	-0.03	0.01	0.01	-0.03	-0.01	-0.04	0	0.01	-0.04	-0.01
DPYSL2	1808	-0.01	0.01	-0.02	-0.01	0.01	0.01	-0.01	-0.01	0.01	0.02	0.02	-0.01	-0.01	-0.02	-0.01	0	0	0	0	-0.01	0	0.01	-0.01	-0.01	0.01	0.01	0.01	0.01	0.01	-0.01	0	0	0.01	0.01	-0.01	0.04	-0.01	0.01	0.05	0	0.02	0.01	0	0.02	0.01	0.01	0	0.03
PSMC4	5704	-0.02	0.02	0	-0.01	0	0.01	-0.02	0.01	0.02	0.01	0.02	0.02	0	0.03	0.01	0.01	0.05	0	0.02	0.01	-0.01	0.01	0.02	0	0.01	0.01	0.01	0.03	0.01	0.03	0.01	0.02	0.04	0.04	-0.01	-0.01	0.01	0	0.03	0.01	-0.03	0.02	0.01	-0.01	0.01	0	-0.04	0
PSMC3	5702	0.02	-0.03	0	0	-0.01	0.01	0.01	-0.02	-0.01	0.05	-0.01	-0.02	0.01	0.01	0.02	0.05	0.03	0	0.01	0.02	0.01	0.02	0.02	-0.01	-0.01	0.04	0	0.02	0.01	0.03	0.02	0.02	0.02	0.01	0.02	0	-0.02	0.03	0.01	0	0.02	0.01	0.01	0.05	0.02	-0.02	0.02	-0.01
SF3A3	10946	0.02	-0.02	0.03	0.03	0.02	0.05	0.01	-0.03	0.01	0.02	-0.01	0	0.02	0.01	0.01	0.02	0.01	-0.01	0	0	0.01	0	-0.03	0	-0.02	-0.03	-0.01	0.01	0	-0.02	0.01	-0.03	0	-0.01	0.01	0.01	0.02	0.01	-0.02	0.02	0.04	0	0.02	0	0.01	0	0.03	0.01
AHSA1	10598	0.03	-0.01	0.02	0.02	-0.01	0	0.01	0	0.01	0.03	0.02	0.01	0.04	-0.02	0	0.04	0	0.02	-0.01	-0.01	0.01	0.02	0	0.03	-0.03	0	0.04	-0.03	-0.03	0	-0.01	-0.01	0	0	-0.01	0.03	0	-0.02	0.01	-0.04	0.01	-0.01	-0.03	0.02	-0.02	-0.03	-0.02	-0.01
ATP5F1C	509	-0.06	0.02	-0.03	-0.02	-0.01	0.01	-0.05	0	0.05	-0.05	0.01	0	-0.02	-0.01	0.02	-0.04	-0.03	-0.01	0.03	-0.02	0.01	0.02	-0.06	-0.01	0.06	-0.02	0	0.04	-0.01	0	0.04	0.01	0.01	0.02	0	0.02	0.02	0.06	0.05	-0.01	-0.03	0.02	0.02	0	0	0.01	0	0
STIP1	10963	-0.01	-0.02	0	-0.02	-0.01	-0.01	0.02	-0.01	0.02	0	-0.01	-0.01	-0.01	-0.02	0.02	-0.01	0.01	0.01	0.01	0.02	0	0	0.02	0.01	-0.02	0.04	0	-0.02	0.01	-0.01	0	0.04	-0.01	0.02	0	-0.01	0.03	0.01	-0.01	0.01	0.01	-0.01	0.03	-0.01	0	0.02	-0.03	-0.01
SPTBN1	6711	-0.01	-0.01	0	0	-0.01	-0.01	0	0	0.01	-0.01	0	-0.01	-0.01	0	-0.01	0	-0.01	0	0	0	0	0	-0.01	0	0	0.01	0.01	-0.01	0	0.01	0	-0.01	0	0	0.01	0.01	0	0	0.02	0.01	-0.01	0.01	0.01	0.01	0.01	0.01	0	0.01
MAP1B	4131	0.02	-0.01	0.01	0.01	0	0.02	0	0	0	0.02	0.01	-0.01	0.03	0	0	0.02	-0.01	0.01	0.01	0.01	0	0.02	0.01	0.01	0.02	0.02	0.01	-0.01	0.02	0.02	0.02	0	0.02	0.02	0.02	0	-0.01	0.02	0	0	0	0	0	-0.01	-0.01	0	0.01	0.01
PSMD3	5709	-0.02	-0.02	0.01	0.01	-0.01	-0.01	0	0	0.01	-0.01	0.01	0.01	0.01	0.02	0.02	0.01	0.02	0	0.02	0.01	-0.01	0.02	0.01	-0.01	0.01	0	-0.02	0	0.01	0	0.02	0.01	0	0.04	-0.03	-0.03	0.02	-0.03	-0.03	0.01	-0.04	-0.03	-0.01	-0.01	-0.03	0.02	0	-0.02
PSMD2	5708	0.01	0.02	0.04	0	0	0.03	0.01	0.01	0.01	0.01	0.02	0.03	0.01	0.02	0.02	0.02	0.04	0.01	0.02	0	-0.01	0	-0.01	-0.02	0	0.01	0.01	0.02	-0.01	-0.03	0.01	0.02	-0.01	0.03	-0.02	-0.01	0.04	-0.02	-0.01	0.04	0.01	-0.02	0.04	0	0	0.06	0.01	0.01
EIF3A	8661	-0.01	-0.01	0.01	0.01	-0.02	0	0.02	0	0.02	-0.01	0	0.01	0.01	0.01	0.01	0.02	0.02	0	0	0	0.01	0.02	0	-0.01	0	-0.01	-0.02	0	-0.03	-0.03	0.02	-0.01	0	0	0.01	-0.03	0	0	-0.01	0.02	0.02	0	0.01	0.01	0.01	0.03	0	-0.01
EWSR1	2130	0.08	0.06	0.03	0.06	0.01	0	0.04	0.08	-0.04	0.08	0.04	-0.03	0.07	0.01	0.01	0.13	0	0.06	0.02	0.06	0.05	0.02	0.07	0.08	-0.01	0.06	0.04	0.02	0.11	0.12	0.05	0.04	0.1	0.12	-0.04	-0.03	-0.07	0.01	-0.07	-0.03	0	-0.03	-0.04	-0.04	-0.01	-0.02	-0.02	0.01
PC	5091	0	0.01	-0.02	0.01	0	0.01	-0.02	0	-0.01	0	-0.02	-0.01	-0.04	-0.01	-0.02	-0.05	-0.02	-0.01	-0.01	-0.03	0	0	-0.03	-0.01	0	-0.03	0	0.01	-0.03	-0.01	-0.02	-0.04	-0.01	0	-0.01	0.03	0.01	-0.01	0.02	0	-0.02	0	0	-0.02	-0.01	0.01	-0.03	0
RPS13	6207	-0.05	0.01	-0.01	-0.03	0	0.01	-0.01	0.01	0	0	0.04	-0.01	0.01	-0.01	-0.01	0.01	0.04	-0.03	0.01	0.02	-0.05	-0.01	-0.01	-0.06	0.05	-0.02	-0.04	0.02	-0.02	-0.06	0.01	-0.01	-0.03	-0.02	0.03	-0.02	0	0.03	0.01	0	0.03	-0.01	0.04	0.05	-0.01	0.02	0.02	0.05
ACTN1	87	-0.03	0	-0.04	0	-0.03	-0.05	-0.02	-0.02	0	-0.07	-0.04	-0.05	-0.09	-0.05	-0.03	-0.1	-0.1	-0.01	-0.03	-0.03	-0.02	-0.02	-0.02	-0.01	-0.04	-0.02	-0.01	-0.03	-0.02	-0.02	-0.04	-0.01	-0.03	-0.07	0.03	0.04	0	0.03	-0.05	-0.01	0.05	-0.04	-0.05	0	0	-0.03	0.01	-0.05
CAPZA1	829	0.05	0.01	-0.02	0.03	0.01	-0.03	0.03	0.05	-0.03	0.02	0.01	-0.01	0.02	-0.01	-0.03	0.04	0.03	-0.01	0.01	0.01	0.03	0.01	0.02	0.01	0	0.06	0	0.02	0.01	0	0.03	0	0.01	0.02	0.01	0.03	0.02	-0.04	0.01	0.02	-0.03	0.03	0	-0.02	0.01	-0.02	-0.06	-0.01
RPL27	6155	-0.02	-0.01	-0.01	0	0.03	-0.01	0.02	0.02	-0.01	0.01	0.03	0	0.02	0.03	0	0.08	0.04	-0.02	-0.02	-0.01	-0.07	-0.03	-0.02	0	-0.02	-0.03	-0.01	-0.05	-0.02	-0.08	-0.05	-0.06	-0.02	-0.06	0.04	-0.02	0.05	0.04	0.03	-0.01	0.02	-0.02	0.04	0.02	-0.05	0	0.04	0.03
TARDBP	23435	0	0	-0.05	0	0.01	-0.04	-0.01	-0.02	-0.04	-0.01	0.02	-0.05	0.05	0.01	-0.02	0.01	0.01	0.01	0.01	-0.02	0	-0.01	0	0	-0.02	0	0.01	0.03	-0.01	0.03	0.02	0	0.02	0.02	0.24	-0.04	-0.28	-0.12	-0.38	-0.42	0.09	0.01	0.06	-0.09	-0.23	-0.07	-0.03	-0.92
PPP1CA	5499	-0.03	0.03	-0.02	-0.02	0.03	-0.01	-0.01	-0.02	-0.01	-0.05	-0.01	-0.02	-0.08	-0.01	-0.04	-0.08	-0.03	-0.01	0.01	-0.01	-0.01	-0.01	-0.03	-0.02	0.01	0.01	-0.02	-0.01	0.01	-0.02	-0.02	0	-0.04	0	-0.01	-0.03	0.03	-0.01	-0.02	0.03	-0.02	-0.02	0.02	0	-0.02	0.03	0	-0.01
RPL14	9045	-0.02	0.01	-0.01	-0.06	0.04	-0.04	0.02	0	-0.02	0.02	0.02	-0.1	-0.01	0.02	-0.01	0.06	0.04	-0.05	0.02	0.03	-0.04	0	0.01	-0.06	0	0.03	-0.08	0.02	-0.01	-0.07	0.01	0.01	-0.09	0.03	-0.01	-0.08	0.02	0.06	-0.04	0.03	0.02	-0.05	0.02	0.03	-0.07	0.02	0.05	0.02
SUB1	10923	0.01	0.01	-0.01	0.02	-0.03	-0.11	-0.03	0.03	-0.07	0	0	-0.09	-0.04	0	-0.03	-0.02	-0.02	-0.03	0	-0.01	-0.02	0.02	0.04	0	-0.01	0.02	-0.02	0	0	-0.04	-0.01	-0.03	-0.05	-0.03	-0.01	-0.01	-0.03	0	-0.04	-0.07	0.02	0.01	-0.01	0.02	-0.02	-0.04	0.04	-0.06
LDHB	3945	-0.03	0	-0.01	-0.04	-0.03	0	-0.02	-0.01	0.02	-0.01	-0.01	-0.02	-0.03	-0.01	-0.01	-0.03	-0.03	-0.03	0.01	-0.01	-0.04	0.01	0.02	-0.02	0.01	-0.01	-0.03	0.03	0	-0.02	0	0.04	-0.07	0	0	0.05	0.01	0.03	0.05	0.04	0.02	0.03	0.02	0	0.01	0.03	-0.02	0.03
RPS17	6218	0.05	-0.02	-0.03	0.02	0.02	-0.03	0.05	-0.01	-0.01	0.06	0.01	0.01	0.09	-0.02	0.01	0.09	0	-0.02	-0.02	0	-0.01	-0.04	-0.01	-0.06	-0.02	-0.01	-0.01	-0.01	0.04	-0.05	-0.03	0.03	-0.09	-0.04	-0.05	0.1	-0.01	0.01	0.02	-0.03	0.01	0.07	0	-0.08	0.03	0	0.08	0.08
RPS25	6230	-0.04	0.03	-0.04	-0.02	0.12	-0.09	0.02	0.06	-0.04	-0.06	0.02	-0.04	0	-0.01	-0.07	-0.04	0.13	0	-0.04	0.14	-0.07	-0.06	0.02	0.01	-0.03	0.05	0.06	-0.07	0.03	0.01	-0.07	0.02	0.02	-0.07	0.07	0.06	0.03	0.11	0.05	0.02	0.05	0.03	0.03	0.09	0.05	0.01	0.09	0.07
ENO3	2027	-0.09	0.17	-0.02	-0.09	0.16	0.01	-0.07	0.06	-0.08	-0.07	0.09	0.03	-0.01	0.05	-0.07	-0.11	0.05	-0.1	-0.13	-0.02	-0.03	0	0	0.17	-0.14	0.09	0.03	-0.38	0.04	0.13	-0.04	0.02	0.07	-0.15	0.15	0.15	-0.08	0	0.09	0.03	0.2	0.07	0	0.07	0.31	0.11	0.05	0.24
SLC25A3	5250	-0.03	0.05	-0.06	-0.01	0.06	0.01	-0.02	0.02	-0.01	0	0.01	-0.02	-0.03	0.03	0.01	-0.05	0.03	-0.01	0.01	0.02	0.04	0.03	-0.02	0.04	0.03	-0.04	-0.06	0.01	-0.01	0.02	0.01	-0.01	-0.04	0.05	-0.01	-0.04	0.02	-0.03	-0.02	0.04	-0.01	-0.02	-0.02	0	-0.01	0.04	-0.04	-0.04
MYH10	4628	-0.05	-0.01	-0.01	-0.06	-0.02	0	-0.07	-0.02	0.07	0.01	0	-0.01	-0.03	-0.02	-0.03	-0.08	0	0	0	-0.01	0	0.02	0	-0.01	0	0	-0.01	-0.01	0	-0.02	0.01	0.02	-0.01	-0.01	0	-0.01	0	-0.01	0.02	0	-0.02	-0.01	0.01	-0.01	-0.01	0	-0.01	-0.01
PRDX6	9588	-0.04	0.03	0.02	-0.03	0.05	0.03	-0.02	0.02	0.02	-0.03	0.01	0.02	-0.02	0	0.01	-0.03	0.01	-0.03	0.04	-0.17	0	0.19	-0.28	-0.02	-0.06	-0.1	-0.09	-0.15	-0.07	0.08	-0.07	-0.14	-0.09	-0.09	0.1	0.14	-0.09	0.14	0.19	-0.11	0.21	0.14	-0.07	0.03	0.16	-0.11	0.16	0.06
RPL5	6125	0	-0.02	-0.02	0	-0.05	-0.05	0	-0.01	-0.03	0.02	0	-0.03	0.02	0.01	-0.01	0.04	0.02	0.01	0	-0.01	0.02	0	0.02	0.03	0.01	0.02	0	-0.02	0	0.01	-0.01	0.02	0	0.01	0	0	-0.02	0	0.02	0.01	0	-0.01	-0.04	0.02	-0.02	0	0.01	0
RPL12	6136	0.01	0.04	0.04	0	0.06	0.02	0.01	0.03	0.02	0.04	0.06	0.02	0.03	0.04	0.02	0.05	0.05	-0.03	-0.01	0.01	-0.02	-0.01	-0.01	-0.03	0.01	0.02	0.07	0.02	0.05	-0.03	0.04	-0.01	-0.02	0	0.01	0.03	-0.02	0.01	0.02	0	0.03	0.01	0	-0.01	0	-0.01	0	0
RPS18	6222	-0.03	-0.01	0	-0.02	0.04	0	-0.04	0.03	-0.02	0.02	0.04	0.02	0.03	0.01	0.02	0.02	0.06	-0.01	0.02	-0.01	-0.07	0.02	0.01	-0.03	0	0.03	-0.02	0.02	-0.02	-0.04	0.01	0.04	-0.03	0	-0.05	0.03	0.01	-0.03	0.03	-0.01	-0.01	0.02	0.07	-0.06	-0.01	0.04	-0.03	0.01
YWHAZ	7534	0.01	0.01	0.01	0	-0.02	-0.01	0.01	0	0.04	0.02	-0.02	0	-0.02	-0.01	0.02	-0.01	-0.03	-0.02	0.01	-0.01	-0.01	0.01	-0.01	-0.01	0.03	0	-0.01	0	0	-0.01	0.02	0	-0.02	-0.01	0.01	0	0.03	0.03	0.03	0.03	0.01	0.01	0.05	0.02	0	0.06	-0.02	0.02
RPS16	6217	0.01	-0.02	0.02	0	0.01	-0.02	-0.01	0.01	0.02	0.01	0.03	0.02	-0.01	-0.02	0.02	0	0.05	-0.02	0.04	-0.04	-0.03	0	0	-0.03	0.03	-0.01	0	0.02	-0.04	-0.04	0.01	-0.03	-0.05	0.05	-0.05	-0.02	-0.03	0.05	-0.03	-0.04	0.02	-0.01	0	0.02	-0.04	0	0.02	0
CCT6A	908	-0.01	0	0	0	0.02	0.01	-0.01	0.02	0.01	-0.01	0.01	0	-0.01	-0.01	0	0.01	0.02	-0.01	0.01	0.01	-0.01	0	-0.02	0	0	0	-0.02	0.02	-0.01	0.01	0.03	0	-0.01	0.03	-0.03	-0.02	0.02	0.01	0	0.06	0.01	-0.01	0.03	-0.01	-0.01	0.01	0.03	0
KPNB1	3837	0.02	-0.02	-0.01	0.01	0	-0.02	0.02	0.01	-0.02	-0.03	0	-0.01	0.01	-0.03	-0.01	0	-0.02	0	0.01	-0.02	-0.02	0.01	0	0	0	-0.02	0	0	-0.02	-0.02	-0.01	-0.04	0	0.01	0.01	-0.01	0.04	-0.02	-0.03	0.04	-0.02	0.01	0.04	-0.01	-0.03	0.05	-0.02	-0.03
RPL22	6146	0.01	-0.01	-0.02	-0.01	0.05	0	0.03	-0.01	0.05	0.02	-0.01	-0.05	0.05	0	-0.01	0.06	-0.03	0.02	-0.02	0.04	0	0	0	0.02	0.01	-0.01	0.07	-0.01	-0.01	0.02	-0.05	0.01	0.04	-0.01	0	0.03	-0.02	0.01	0	0.01	0.04	0.01	0.03	0.03	0.06	-0.01	0	0.08
CCT4	10575	-0.01	-0.02	0.01	-0.02	0	0.01	-0.03	0.01	0.01	0.01	0.01	0.01	-0.03	-0.03	0	0	0.02	0	0	0.02	-0.02	0.02	0.01	0.01	-0.02	0.03	0	-0.01	0	-0.01	-0.01	-0.01	0.02	-0.01	-0.02	0.04	0.01	-0.02	0.02	0	-0.01	0.01	0.01	0	0.02	0	-0.01	0.04
RAN	5901	-0.15	-0.23	-0.01	0.01	-0.11	-0.07	-0.11	-0.12	-0.05	-0.18	-0.01	-0.01	-0.08	-0.11	0.01	-0.04	-0.09	-0.02	-0.01	-0.01	-0.04	0.02	0	-0.02	-0.02	0.01	-0.01	-0.01	0.01	-0.01	0	0	-0.01	0	0.09	-0.05	-0.12	0.02	0.06	-0.16	0.11	-0.03	-0.17	0.1	0.02	-0.1	0.04	-0.01
RPL4	6124	0.01	-0.01	-0.01	0.01	0.01	-0.01	0.03	0	-0.01	-0.02	0.02	0	0.02	0	0	0.03	0.02	0.01	-0.01	0.03	0.02	-0.02	0.02	0.03	-0.02	-0.01	-0.01	-0.01	0.04	0	0	0.01	0.02	0	0	-0.01	0.02	0.01	-0.02	0.02	0.03	0.01	0	0.01	-0.02	0.01	0.02	-0.01
RPS2	6187	0.02	0.01	0.01	0	0.03	0.03	0.02	-0.01	0.02	0.03	0.03	0.02	0.05	0	0.03	0.04	0.03	0.02	0	-0.02	0.01	0	-0.03	0.02	-0.02	-0.04	0.04	0	-0.05	-0.01	-0.03	-0.03	0.02	0	0	0.01	0.02	0.06	-0.03	0.07	0.02	-0.04	0.04	0.03	0	0.05	0	0.01
MYH9	4627	0.02	-0.02	0	0.01	-0.04	-0.02	0.02	-0.02	0.01	-0.02	-0.02	-0.01	0.01	-0.01	0	0	-0.02	0	0	-0.01	0	0.01	0	-0.01	0.01	0.02	-0.01	0	0	-0.01	0	-0.01	-0.01	0.01	-0.01	0.01	-0.01	0	0	-0.01	0.01	0	-0.02	0	-0.01	-0.02	-0.01	-0.02
YBX1	4904	0.08	0.06	0	0.07	0	-0.04	0.07	0.02	0.04	0.07	0.05	0.02	0.1	0.06	0.07	0.1	0.03	0	0	0.02	0.03	-0.02	0.06	0.03	0.04	0.07	-0.01	-0.08	0.07	0.04	-0.02	0.1	-0.05	-0.01	0.01	-0.07	0	0.02	0	-0.07	0.02	0.01	-0.02	-0.01	-0.05	-0.04	0.03	-0.02
CCT8	10694	0.01	-0.02	0.01	0	-0.01	-0.01	0.03	0.01	0.01	-0.01	0.01	0	0.01	0	0	0.04	0.02	0	0	0.03	0.01	-0.01	0	0	-0.01	0.01	0	0	0	0.01	-0.01	0.02	0.01	0	0.01	-0.02	0	0.02	-0.01	0	0.03	0.02	0	0	0	0	0	0
RPS4X	6191	0	0.01	-0.01	0.01	0.03	0	0.02	0.02	-0.01	0.02	0.02	-0.02	0.03	-0.01	-0.01	0.06	0.03	0	0.02	-0.01	-0.04	0.02	-0.01	-0.04	0.02	-0.02	-0.01	0.01	-0.02	-0.05	0	0	0	-0.01	0.04	-0.03	0.01	0.01	0	0.02	0.03	0.01	0.03	0.02	-0.04	0.02	0.04	0.03
CCT5	22948	-0.06	-0.04	0.09	0.11	0.08	0.09	0.17	-0.15	-0.12	-0.1	0.33	0.14	-0.02	-0.13	0.02	0.08	-0.1	0.01	0.01	0.02	-0.01	0.02	0	0.02	0.01	0.02	0	0	-0.01	0	0	0.01	0.04	0	-0.01	0.01	0	-0.01	0	-0.01	-0.01	-0.01	0	0	-0.01	-0.01	-0.03	-0.02
RPL19	6143	0.04	0.03	-0.03	-0.04	0.01	-0.02	0	0.02	0	0.05	0.04	0	0.04	0.02	-0.02	0.07	0.06	-0.03	-0.03	0.03	0	-0.02	0.07	0.02	0	0.03	-0.08	-0.05	0.03	-0.07	-0.05	0.11	-0.09	-0.03	-0.04	-0.01	-0.06	0.02	0.05	-0.05	0.04	0.02	0.01	-0.02	-0.01	-0.03	-0.03	0.02
RPL13	6137	0.02	-0.01	-0.02	0.01	-0.03	0	0.03	-0.02	0.02	0.02	0	-0.01	0.01	-0.04	0.02	0.01	0.01	-0.01	0	-0.01	0.02	0.02	-0.02	0.03	-0.02	-0.03	-0.01	0	-0.01	-0.01	-0.04	0	0.01	-0.01	0.01	0.01	0.03	0.04	0.03	0.02	0.02	0.05	0.02	0.02	-0.04	-0.02	0.01	0.01
RPS27A	6233	-0.02	0.05	-0.04	-0.03	0.01	-0.01	0	0.03	0	0.04	0.05	-0.02	-0.01	0.03	0.01	0.02	0.01	-0.01	0.01	0	0	0.02	-0.01	-0.06	0.05	-0.02	-0.02	-0.02	-0.01	0	0.01	-0.01	-0.02	0.01	0.01	0.01	-0.01	0	0.08	-0.03	0.02	0.01	-0.02	0	0.02	0.01	0	0.01
EEF2	1938	0	-0.01	0	0.01	-0.02	-0.01	0	0	0	0.03	0.02	-0.01	0.02	0	0.01	0.04	0.02	0.01	0	0.01	0.02	-0.01	-0.01	0	0	-0.02	0.01	0	0.01	0.01	-0.01	0.01	0	0.01	0	-0.01	0.01	0.01	0	0.02	-0.01	0.01	0.01	0	0	0.01	0.02	-0.02
DDX17	10521	0.01	0	0.01	0.02	-0.05	-0.02	0	0.01	-0.03	-0.02	-0.03	0	-0.03	-0.02	-0.01	-0.03	-0.04	0	-0.03	0.02	0.02	-0.02	0	0.02	-0.05	-0.01	-0.01	0	-0.01	0	-0.02	0.02	-0.01	-0.05	0	-0.03	0	-0.03	0	-0.01	0.01	0	-0.02	-0.02	-0.02	-0.02	-0.01	0.01
HNRNPA2B1	3181	-0.02	0.02	0.01	-0.01	0	-0.03	-0.01	0.02	0	0	0.01	-0.02	-0.02	0.01	0.01	0.01	0	0	0.01	0.03	-0.02	0.03	0.01	0.01	0.03	0.05	0	0.01	0.03	-0.01	0.01	0.03	0.02	0.03	-0.05	-0.02	-0.01	-0.06	0	0.01	-0.03	0	0	-0.04	-0.01	0	-0.04	0
NPM1	4869	0.02	0.04	-0.01	0.01	0.01	-0.04	0	0.02	-0.03	0.01	0.04	-0.01	0.01	0.02	-0.02	0.06	0.02	0.02	0.01	0.06	0.04	0.01	0.02	0	0	-0.01	-0.03	0	0.05	0.03	0.01	0.03	-0.04	0.04	0.03	0.03	-0.02	-0.01	0.03	-0.03	0.02	0.01	0	0.02	0.03	-0.03	-0.01	0.02
HNRNPH1	3187	-0.01	0	0.07	0.03	-0.02	0.01	-0.01	-0.01	0.05	0.01	-0.02	0.02	-0.01	-0.01	0.04	-0.01	-0.02	0	0	-0.01	0.01	0	-0.02	-0.02	-0.01	-0.02	0.02	0.01	0.01	0.02	0	-0.04	0.03	0	0.03	-0.05	0	0.01	0	0.01	-0.01	0	-0.03	0	0.01	-0.01	0	-0.01
EEF1A1	1915	0.05	-0.01	0.01	0.01	-0.01	-0.01	0.04	0.02	0.01	0.04	0.04	-0.03	0.06	0	0.02	0.06	0.04	-0.02	0.04	0.03	0	0.02	0.03	-0.01	0.01	0.05	-0.02	0.04	0.03	0.01	0.05	0.02	0.01	0.05	0	0	0.01	0.01	0	0.04	0	0.03	0.03	0.02	-0.02	0.04	0.01	0.02
ACTG1	71	0.16	0.19	-0.25	-0.11	0.36	-0.33	-0.11	0.02	0	-0.07	0.13	0.07	-0.01	0.29	-0.1	-0.24	0.08	-0.02	0.02	0	-0.04	0.02	0.01	-0.03	0.03	0.02	-0.03	0.02	0.01	-0.01	0.01	0.05	-0.04	0.02	0.18	-0.06	-0.28	0.09	0.16	-0.35	-0.07	0.05	-0.31	0.11	-0.24	-0.27	0.05	0
ACTB	60	0.09	-0.03	0.02	0.02	-0.1	0.05	0.04	-0.02	0.01	0.15	-0.02	0.05	0.08	0	0.06	-0.02	-0.08	-0.02	0.01	0.02	0.11	-0.06	0.09	0.08	0.03	0.04	0.11	0	0.08	0.05	0.08	0.07	-0.06	0.06	-0.02	0	-0.03	0.01	0.05	0	-0.01	0.04	0.01	0.02	-0.03	0.01	0	0.01
TUBB	203068	0	0.07	0.15	-0.08	-0.11	0.15	-0.2	0.01	0.05	-0.13	-0.02	0.08	-0.25	-0.06	0.09	-0.04	-0.02	0.13	0.06	-0.35	0.25	0.1	-0.04	0.23	0.07	-0.05	0.12	0.1	0.01	0.12	0.07	-0.31	0.49	0.16	0.03	0.1	-0.01	0.06	0.12	-0.04	0.03	0.09	-0.02	-0.03	0.05	-0.04	0	0.1
TUBA1A	7846	-0.02	0	0	-0.03	0	0.03	-0.02	-0.03	0.03	0.01	0.02	0	-0.02	-0.02	-0.01	-0.01	-0.02	-0.12	-0.04	0.03	-0.05	0.08	0.11	-0.02	0.1	0.07	0	0.05	0.05	-0.01	0.05	0.11	-0.09	0.03	-0.06	0	0.02	0.07	0.04	0.06	0.02	0.03	-0.01	0.07	0.08	0.05	0.02	0.02
SYN2	6854	0	0	0.01	-0.01	-0.01	-0.01	0.01	-0.02	0.01	-0.01	-0.01	-0.02	-0.01	0	0.01	-0.01	-0.05	-0.03	0	-0.02	-0.03	0.01	0	-0.02	0.02	0.02	-0.01	0	0.01	-0.01	0	0.01	-0.03	0	-0.02	0	0.01	-0.02	0	-0.03	-0.02	0.01	-0.04	0.03	0.02	-0.01	0.01	0.02
NDUFV1	4723	-0.03	0.03	-0.03	-0.01	0.02	-0.01	-0.03	0.01	-0.01	-0.03	0.02	0	-0.03	0.03	-0.01	-0.03	0.02	-0.01	-0.01	-0.01	0	0	0	0	-0.01	-0.01	-0.02	0.02	0.01	-0.02	-0.01	0	0	-0.01	0	-0.01	0.01	0	0.02	-0.02	0.01	0.03	0.05	0.01	0.01	0.03	0.01	0.02
NDUFA13	51079	-0.05	0.02	-0.03	-0.02	0.06	0.03	-0.05	0.03	-0.01	-0.04	-0.01	0.02	-0.03	0.02	0.03	-0.08	0.01	-0.03	-0.02	0	-0.01	-0.03	-0.02	0.01	0.03	0.02	-0.05	0	0.05	0.02	-0.03	0.01	-0.04	-0.02	0.01	0.02	0.04	0.01	0.05	0.04	0.01	0.02	0.02	0.03	0.02	-0.01	-0.01	0.01
NAPA	8775	0.02	-0.04	-0.01	0.01	-0.03	0.02	-0.01	-0.03	0.02	0	-0.03	-0.03	-0.01	-0.06	0	-0.02	-0.05	-0.02	-0.01	-0.02	-0.01	0	-0.04	-0.02	-0.02	-0.02	0.01	-0.02	-0.01	-0.01	-0.01	-0.04	-0.03	-0.04	0.01	0.02	0.03	0.04	0.01	0.02	0.05	0.01	0.02	0.01	0.04	0.01	0.01	0.01
MTX2	10651	0.02	0	0	-0.02	-0.01	0.02	-0.03	-0.02	-0.03	0	-0.01	0.02	-0.02	-0.02	-0.03	-0.02	-0.03	-0.03	0.02	-0.02	-0.03	0.02	0.03	-0.02	0.04	-0.02	-0.02	0.01	0.01	-0.02	0.03	0.01	-0.03	0.01	0.04	0.02	0	-0.01	-0.04	0	0.01	-0.01	-0.01	-0.01	0.03	0.03	0	0
ADD2	119	0	-0.01	-0.02	0.01	-0.02	-0.02	0	-0.01	-0.02	-0.01	-0.01	-0.05	0	-0.01	-0.01	0	-0.02	-0.01	-0.01	-0.03	-0.01	-0.01	-0.01	0	-0.01	0	-0.01	-0.01	-0.01	0	-0.02	-0.03	0	-0.02	0	0.01	0	-0.02	0.01	0.03	0.01	0.01	0.03	-0.01	-0.01	0.02	0	0.02
RAB11A	8766	NaN	NaN	NaN	NaN	NaN	NaN	NaN	NaN	NaN	NaN	NaN	NaN	NaN	NaN	NaN	NaN	NaN	NaN	NaN	NaN	NaN	NaN	NaN	NaN	NaN	NaN	NaN	NaN	NaN	NaN	NaN	NaN	NaN	NaN	0.02	0.82	0.27	-0.29	0.28	-0.18	0.44	0.57	-0.22	NaN	0.98	0.66	0.17	0.76
TP53	7157	NaN	NaN	NaN	NaN	NaN	NaN	NaN	NaN	NaN	NaN	NaN	NaN	NaN	NaN	NaN	NaN	NaN	NaN	NaN	NaN	NaN	NaN	NaN	NaN	NaN	NaN	NaN	NaN	NaN	NaN	NaN	NaN	NaN	NaN	NaN	NaN	NaN	NaN	NaN	NaN	NaN	NaN	NaN	NaN	NaN	NaN	NaN	NaN
H2AP	25763	NaN	NaN	NaN	NaN	NaN	NaN	NaN	NaN	NaN	NaN	NaN	NaN	NaN	NaN	NaN	NaN	NaN	NaN	NaN	NaN	NaN	NaN	NaN	NaN	NaN	NaN	NaN	NaN	NaN	NaN	NaN	NaN	NaN	NaN	NaN	NaN	NaN	NaN	NaN	NaN	NaN	NaN	NaN	NaN	NaN	NaN	NaN	NaN
ADH1B	125	NaN	NaN	NaN	NaN	NaN	NaN	NaN	NaN	NaN	NaN	NaN	NaN	NaN	NaN	NaN	NaN	NaN	NaN	NaN	NaN	NaN	NaN	NaN	NaN	NaN	NaN	NaN	NaN	NaN	NaN	NaN	NaN	NaN	NaN	NaN	NaN	NaN	NaN	NaN	NaN	NaN	NaN	NaN	NaN	NaN	NaN	NaN	NaN
APBB2	323	-0.05	-0.22	0.02	-0.07	-0.06	-0.03	-0.17	-0.1	-0.02	0.16	0	0	-0.05	-0.1	-0.04	0.02	0.01	0.03	NaN	0.05	-0.02	-0.16	0.07	0	-0.01	0.17	-0.09	-0.09	0.08	-0.07	-0.1	0.1	-0.07	0	0.2	0.05	-0.07	0	-0.03	0.14	0.1	-0.05	0.1	0.15	0.03	-0.01	0.01	-0.01
ARHGAP25	9938	0.02	-0.07	0.04	0	-0.11	0.02	0.02	-0.07	0.05	-0.02	-0.07	0.02	0.02	-0.07	0.05	-0.02	-0.14	-0.02	0	0.03	-0.06	-0.06	0.01	0	0.02	-0.03	-0.02	0.01	0.05	-0.03	-0.01	0.01	0	-0.01	NaN	NaN	NaN	NaN	NaN	NaN	NaN	NaN	NaN	NaN	NaN	NaN	NaN	NaN
DNAJC4	3338	-0.04	0	-0.08	-0.09	0.14	0.05	-0.1	0.03	0.09	-0.04	0.04	-0.01	-0.01	0.06	0	-0.11	0.05	NaN	NaN	NaN	NaN	NaN	NaN	NaN	NaN	NaN	NaN	NaN	NaN	NaN	NaN	NaN	NaN	NaN	0.03	-0.02	-0.01	-0.02	-0.05	0.02	-0.28	-0.06	0.36	-0.01	-0.02	0.19	-0.11	0.1
DOCK9	23348	0.06	-0.08	0.02	0.04	-0.08	0	0.08	0.01	0.04	0.05	-0.07	0.04	0.04	-0.04	0.06	0.11	-0.02	-0.02	-0.01	-0.05	0	-0.02	-0.07	0	-0.01	-0.04	-0.03	0.04	0.01	-0.05	0.05	0	-0.03	0.02	-0.07	-0.11	-0.05	-0.16	0.03	0.05	-0.04	-0.06	-0.04	-0.1	-0.01	0.01	-0.15	-0.31
KLF11	8462	NaN	NaN	NaN	NaN	NaN	NaN	NaN	NaN	NaN	NaN	NaN	NaN	NaN	NaN	NaN	NaN	NaN	NaN	NaN	NaN	NaN	NaN	NaN	NaN	NaN	NaN	NaN	NaN	NaN	NaN	NaN	NaN	NaN	NaN	NaN	NaN	NaN	NaN	NaN	NaN	NaN	NaN	NaN	NaN	NaN	NaN	NaN	NaN
SREBF2	6721	-0.16	0.03	-0.48	0.11	0.08	-0.05	0	-0.1	-0.18	-0.22	-0.15	0.06	-0.3	0.09	-0.05	-0.09	-0.21	-0.04	-0.05	-0.06	0.03	0.04	-0.09	0.11	0.03	-0.09	0.07	-0.03	-0.12	0.04	-0.02	-0.03	0.14	-0.08	-0.5	-0.34	0.23	0.78	0.08	-0.1	0.02	0.19	0.38	0.25	0.53	0.39	0.21	0.17
UBL7	84993	0	-0.03	-0.07	-0.06	0	0.03	-0.03	-0.04	0	0.02	0.01	-0.05	0.01	-0.09	0	-0.01	-0.07	-0.01	-0.05	0.05	0	-0.04	-0.03	0.02	0	-0.04	0.05	-0.05	0.01	0.12	-0.01	-0.02	0.02	-0.01	0	-0.05	-0.02	-0.06	-0.07	-0.05	-0.02	0	-0.05	-0.05	0.04	0.02	-0.03	-0.01
WDR91	29062	0.03	0.02	0.02	0.01	0.07	0.03	0	0.04	-0.01	0.01	0.03	0.04	0.04	0.05	0.01	0.05	0.09	0.03	0	-0.01	0.03	0	0.02	0.04	0	0	0.04	0	0.02	0.04	0.03	0.01	0.03	0.05	0.03	0.05	0.02	0.04	0.03	0.01	0.03	0.01	0.04	0.02	0	0.02	0	0.02
ZBTB16	7704	-0.16	-0.06	0.08	-0.06	0	0.12	-0.04	-0.01	0.04	-0.06	-0.08	0.04	-0.06	-0.05	0.11	-0.07	-0.09	-0.01	-0.02	0	0	-0.01	-0.03	-0.06	0.03	0	0.01	0.06	0.01	-0.13	-0.03	0.06	-0.04	-0.02	NaN	NaN	NaN	NaN	NaN	NaN	NaN	NaN	NaN	NaN	NaN	NaN	NaN	NaN
ZNF133	7692	NaN	NaN	NaN	NaN	NaN	NaN	NaN	NaN	NaN	NaN	NaN	NaN	NaN	NaN	NaN	NaN	NaN	NaN	NaN	NaN	NaN	NaN	NaN	NaN	NaN	NaN	NaN	NaN	NaN	NaN	NaN	NaN	NaN	NaN	NaN	NaN	NaN	NaN	NaN	NaN	NaN	NaN	NaN	NaN	NaN	NaN	NaN	NaN
ACSS2	55902	0	-0.03	0.03	0	-0.06	0.02	0.01	-0.04	0.01	-0.02	0	0.01	0.01	-0.03	0.01	-0.01	-0.02	0.04	-0.01	0.02	0.04	0.01	-0.02	0.02	-0.02	-0.02	0.04	-0.01	-0.04	0.02	-0.03	-0.02	0.06	-0.02	-0.02	0.07	0.03	0.03	-0.02	0.01	0.02	0.02	0.05	-0.01	0.02	0.03	0.02	0.02
AKR1D1	6718	NaN	NaN	NaN	NaN	NaN	NaN	NaN	NaN	NaN	NaN	NaN	NaN	NaN	NaN	NaN	NaN	NaN	NaN	NaN	NaN	NaN	NaN	NaN	NaN	NaN	NaN	NaN	NaN	NaN	NaN	NaN	NaN	NaN	NaN	NaN	NaN	NaN	NaN	NaN	NaN	NaN	NaN	NaN	NaN	NaN	NaN	NaN	NaN
CROT	54677	-0.01	0.02	0.06	-0.01	-0.01	-0.01	0.01	0.03	0	-0.07	-0.01	0.05	-0.05	-0.02	0.08	-0.01	-0.01	-0.01	0.01	0.02	0.02	-0.01	0.04	-0.03	-0.03	0.02	-0.04	0.02	0.02	-0.07	0	0.07	-0.01	0	-0.03	0.06	-0.04	-0.07	-0.01	0.05	0.06	0.05	0.01	-0.02	0.02	0	0.04	0.02
GCH1	2643	-0.06	-0.12	-0.05	-0.01	0.01	-0.05	-0.05	-0.08	-0.03	-0.04	-0.03	-0.11	-0.03	-0.04	-0.02	-0.09	-0.15	NaN	NaN	NaN	NaN	NaN	NaN	NaN	NaN	NaN	NaN	NaN	NaN	NaN	NaN	NaN	NaN	NaN	NaN	NaN	NaN	NaN	NaN	NaN	NaN	NaN	NaN	NaN	NaN	NaN	NaN	NaN
KMO	8564	NaN	NaN	NaN	NaN	NaN	NaN	NaN	NaN	NaN	NaN	NaN	NaN	NaN	NaN	NaN	NaN	NaN	NaN	NaN	NaN	NaN	NaN	NaN	NaN	NaN	NaN	NaN	NaN	NaN	NaN	NaN	NaN	NaN	NaN	NaN	NaN	NaN	NaN	NaN	NaN	NaN	NaN	NaN	NaN	NaN	NaN	NaN	NaN
NAP1L2	4674	NaN	NaN	NaN	NaN	NaN	NaN	NaN	NaN	NaN	NaN	NaN	NaN	NaN	NaN	NaN	NaN	NaN	NaN	NaN	NaN	NaN	NaN	NaN	NaN	NaN	NaN	NaN	NaN	NaN	NaN	NaN	NaN	NaN	NaN	NaN	NaN	NaN	NaN	NaN	NaN	NaN	NaN	NaN	NaN	NaN	NaN	NaN	NaN
NEGR1	257194	0.03	0.06	-0.02	0.01	0.03	-0.02	0	0.03	-0.03	0.01	0.01	-0.04	0.01	0.05	-0.02	-0.02	0	0	-0.01	0.04	-0.05	-0.02	0.05	-0.02	0.01	0.04	0	-0.04	0.04	0.01	0	0.03	-0.04	0.01	0	-0.03	0.03	-0.04	0	-0.01	0	0	-0.02	-0.02	-0.05	-0.01	-0.02	-0.01
NTM	50863	0.01	0.02	-0.04	0.01	0.02	-0.02	-0.05	0.02	0.03	-0.01	0.03	-0.02	-0.08	-0.03	0	-0.07	-0.02	-0.02	-0.03	0.05	-0.01	0	0.05	-0.04	-0.02	0.05	-0.04	-0.02	0.06	-0.03	-0.02	0.05	-0.01	-0.02	0.02	0.05	0.03	0.03	0.04	-0.01	0.01	0.02	0.02	0	0.03	-0.01	0.01	0.02
PEMT	10400	NaN	NaN	NaN	NaN	NaN	NaN	NaN	NaN	NaN	NaN	NaN	NaN	NaN	NaN	NaN	NaN	NaN	NaN	NaN	NaN	NaN	NaN	NaN	NaN	NaN	NaN	NaN	NaN	NaN	NaN	NaN	NaN	NaN	NaN	NaN	NaN	NaN	NaN	NaN	NaN	NaN	NaN	NaN	NaN	NaN	NaN	NaN	NaN
PPCS	79717	0.07	0.02	0.01	0.09	0.02	0.02	0.03	0.05	0.06	0.01	-0.01	0	0.11	0.01	0.08	0.07	0	-0.08	-0.02	0	-0.16	-0.01	0.03	-0.06	-0.06	-0.12	0	0.01	-0.07	-0.03	-0.02	-0.11	-0.1	-0.01	0.11	-0.09	-0.12	0.07	0.02	0.11	0.09	-0.11	-0.01	0.11	-0.13	0.06	0.11	-0.02
SIRPA	140885	-0.2	0.18	0.13	-0.12	0.12	0	-0.27	0.18	0.14	-0.23	0.07	0.03	-0.23	-0.02	-0.04	-0.21	-0.1	0	0	0.01	-0.03	-0.01	-0.03	-0.01	0.01	0.02	-0.01	-0.02	0.01	-0.01	-0.03	0	-0.01	-0.02	0.08	0.06	-0.31	-0.05	0.1	-0.14	-0.19	0.23	-0.36	-0.09	0.16	-0.11	-0.22	0.1
SLC6A1	6529	0.01	0.02	-0.02	0.04	0.06	-0.01	0.03	0.05	-0.06	0.02	-0.01	-0.02	0.05	0.03	0.01	0.05	0.02	-0.01	0	-0.01	-0.08	0	0	0	0.04	0	-0.02	-0.01	0.03	-0.02	-0.03	-0.01	-0.06	0	0.04	-0.02	-0.01	0.06	-0.02	0.02	0.05	-0.02	0.04	0.06	-0.02	-0.02	0.09	-0.05
STX1A	6804	-0.03	0.02	0.02	-0.01	0.01	-0.01	-0.04	0.01	0.03	-0.05	0.02	-0.01	-0.03	0	0.04	-0.03	-0.03	0.01	0	0.01	0.02	0	0.01	-0.01	-0.01	0.01	0.01	0.05	-0.01	-0.02	0.04	0	-0.01	0.01	-0.03	-0.18	0.09	-0.1	0.05	-0.01	-0.03	-0.33	-0.08	0.06	-0.18	-0.07	-0.14	-0.18
DNALI1	7802	NaN	NaN	NaN	NaN	NaN	NaN	NaN	NaN	NaN	NaN	NaN	NaN	NaN	NaN	NaN	NaN	NaN	NaN	NaN	NaN	NaN	NaN	NaN	NaN	NaN	NaN	NaN	NaN	NaN	NaN	NaN	NaN	NaN	NaN	NaN	NaN	NaN	NaN	NaN	NaN	NaN	NaN	NaN	NaN	NaN	NaN	NaN	NaN
ATP8A1	10396	0.01	-0.02	-0.01	-0.02	0.03	-0.01	0.01	0.03	-0.01	0.02	0.01	0.02	0.05	0.04	0	0.06	0.04	0.02	0.03	-0.01	0	0.03	0.02	0.02	0.01	0.01	0.02	0.02	0.02	0.04	0.03	0.01	0.04	0.04	0.01	-0.05	0.04	0.02	0.16	0.1	-0.01	0.07	0.18	-0.11	-0.07	0.06	0.13	0.13
CAMKV	79012	0	0	0.01	0	-0.02	0.01	0	-0.03	0	-0.06	-0.05	-0.01	-0.07	-0.04	-0.01	-0.11	-0.11	-0.02	0.02	-0.01	-0.03	0.03	-0.02	-0.01	0.02	-0.03	-0.01	0.01	-0.03	-0.01	0	0	-0.03	0	-0.1	0.05	0	-0.03	-0.08	-0.12	0.08	-0.12	0	0.11	0.08	-0.03	-0.07	0.05
MAGEA3	4102	NaN	NaN	NaN	NaN	NaN	NaN	NaN	NaN	NaN	NaN	NaN	NaN	NaN	NaN	NaN	NaN	NaN	NaN	NaN	NaN	NaN	NaN	NaN	NaN	NaN	NaN	NaN	NaN	NaN	NaN	NaN	NaN	NaN	NaN	NaN	NaN	NaN	NaN	NaN	NaN	NaN	NaN	NaN	NaN	NaN	NaN	NaN	NaN
MAP3K10	4294	-0.04	0	0	-0.03	-0.01	0.01	-0.02	0	-0.02	-0.05	-0.01	0.01	-0.05	-0.01	0	-0.06	-0.04	-0.02	0	0.02	-0.06	0.04	-0.01	-0.03	-0.02	-0.06	-0.01	0.04	-0.01	0	0.02	-0.03	-0.02	0	0.04	-0.05	0.07	-0.01	-0.01	0.11	0.01	-0.12	0.07	0.01	-0.04	0.08	-0.1	0.01
MBP	4155	0.09	-0.03	-0.13	0.07	0.01	-0.08	0.05	0.03	-0.07	0.08	-0.04	-0.13	0.01	-0.1	-0.14	0.13	-0.02	-0.02	-0.06	0.11	-0.01	0.01	0.16	-0.08	0.05	0.11	0.03	0.12	0.05	0.01	-0.05	0.18	-0.04	0.11	0	0.1	-0.08	0.1	-0.01	0.07	0.03	0.03	0.06	0.07	0.05	0.05	0.01	0.02
NGEF	25791	-0.06	-0.03	-0.06	-0.01	-0.06	-0.04	-0.07	-0.03	-0.01	-0.1	-0.08	-0.08	-0.13	-0.08	-0.03	-0.18	-0.12	-0.02	-0.03	-0.03	-0.01	-0.05	-0.03	-0.01	-0.04	-0.02	-0.03	-0.01	-0.03	-0.06	-0.04	-0.02	-0.08	-0.05	0.04	0.12	0.06	0.03	0.08	0.12	-0.06	0.04	-0.11	0.01	0.14	0.03	-0.09	-0.04
RAP1GAP	5909	-0.01	0.01	-0.01	0.01	-0.04	-0.01	-0.02	-0.01	-0.01	-0.05	-0.06	-0.05	-0.08	-0.06	-0.02	-0.11	-0.09	-0.03	0	-0.01	0.01	-0.03	-0.08	-0.04	0.02	0.02	-0.01	0.01	-0.05	-0.02	-0.06	-0.04	0	0.01	-0.02	-0.06	-0.1	0	0	-0.01	-0.05	0.01	0.01	-0.04	0	0.01	-0.04	0.02
SRCIN1	80725	0.01	0.02	-0.01	0.01	0	-0.02	0.02	-0.01	-0.01	0	0.01	-0.02	0	0	0	0	-0.01	-0.02	0.02	0.01	-0.11	-0.04	0.12	0.05	0.04	-0.01	-0.04	-0.03	0.18	-0.07	0.07	0.16	0	0.01	0.01	-0.02	-0.02	0.01	0.01	-0.03	0	-0.02	-0.01	-0.01	-0.03	-0.02	-0.01	-0.03
SYN1	6853	0.02	0.01	0.01	0.01	0	-0.01	-0.01	0	0.03	0	0	0	0.01	0.02	0.01	-0.01	-0.04	0	0.05	0.05	-0.08	-0.04	-0.04	-0.01	0.07	0.09	-0.01	0.02	0.02	0.02	-0.01	0.04	-0.08	0.04	0.12	-0.15	-0.15	0.01	0.28	-0.06	-0.01	-0.09	-0.16	-0.14	-0.12	-0.05	0.09	-0.17
GRIN1	2902	0.14	0.04	-0.05	-0.01	-0.02	0.06	0.02	0.04	-0.03	0.05	-0.14	-0.01	0.04	-0.08	0.03	0.1	-0.17	0.14	-0.01	0.07	0.13	0.11	-0.07	0.16	-0.02	0.03	0.16	-0.02	-0.01	0.15	0	0	0.17	0.06	0	-0.05	0.01	-0.03	-0.02	0.01	-0.02	-0.03	-0.02	0.01	-0.01	0	-0.02	-0.02
GRIN2B	2904	0.02	0	-0.03	0.03	-0.02	-0.02	0.02	-0.01	-0.01	-0.02	-0.02	-0.03	0	-0.02	0.01	-0.02	-0.03	0.02	-0.02	-0.01	0.01	-0.02	-0.03	0.01	-0.01	-0.02	0	-0.04	-0.01	0.01	-0.01	-0.01	-0.01	-0.03	0.22	0.04	0.13	-0.1	-0.15	0.04	-0.16	-0.01	0.13	0.02	-0.07	0.08	0.11	0.07
ULK1	8408	0.09	0.01	0.01	0.03	-0.04	-0.04	0.07	0.07	0.01	0.03	0.07	0.02	0.03	0.04	0.04	0.07	0.03	-0.02	0.05	0.08	-0.04	0.05	0.06	-0.04	0.03	0.07	-0.01	0.06	-0.04	0.04	0	0.1	0	0.04	-0.05	0.05	-0.01	0	0.03	0.02	-0.05	0.07	-0.04	-0.01	-0.01	-0.05	-0.03	0.05
ODF2L	57489	NaN	NaN	NaN	NaN	NaN	NaN	NaN	NaN	NaN	NaN	NaN	NaN	NaN	NaN	NaN	NaN	NaN	NaN	NaN	NaN	NaN	NaN	NaN	NaN	NaN	NaN	NaN	NaN	NaN	NaN	NaN	NaN	NaN	NaN	NaN	NaN	NaN	NaN	NaN	NaN	NaN	NaN	NaN	NaN	NaN	NaN	NaN	NaN
SASH1	23328	0.04	-0.02	0.01	0.04	-0.05	0.02	0.01	-0.03	0.01	0.02	0	0	0.02	-0.02	0	0.02	-0.02	-0.03	0.01	0.01	-0.03	0.02	0.02	-0.06	0.01	0.04	-0.01	-0.01	0.04	0.02	0.01	0.02	-0.02	-0.02	0.01	0	0.02	0.01	0	0.01	0	-0.02	0.03	0.02	-0.07	-0.01	0.02	-0.01
SP3	6670	0.07	0	0.08	0.07	-0.06	0.08	0.08	0.01	0.07	0.06	-0.01	0.05	0.03	0.02	0.1	0.07	0.03	-0.02	0.02	0.17	-0.04	-0.09	0.21	-0.04	-0.03	0.12	-0.06	0.02	0.14	0.03	0.1	0.3	-0.03	0	0.09	0.03	0.05	0.09	-0.1	-0.05	0.09	0.02	0	0.15	0.02	0	0.16	0.01
TXNDC11	51061	NaN	NaN	NaN	NaN	NaN	NaN	NaN	NaN	NaN	NaN	NaN	NaN	NaN	NaN	NaN	NaN	NaN	NaN	NaN	NaN	NaN	NaN	NaN	NaN	NaN	NaN	NaN	NaN	NaN	NaN	NaN	NaN	NaN	NaN	NaN	NaN	NaN	NaN	NaN	NaN	NaN	NaN	NaN	NaN	NaN	NaN	NaN	NaN
ACADL	33	0.03	-0.02	0.04	-0.02	0	0.03	-0.01	0.01	0.01	0.03	0.01	0.04	0	-0.01	0.03	0.02	0.01	0	-0.02	0	0.01	-0.03	-0.02	-0.03	-0.03	-0.02	0.04	-0.02	-0.03	-0.01	-0.02	-0.05	0	-0.01	-0.02	0	0.01	0.02	0.04	0	-0.02	0	-0.03	-0.04	0.04	0	-0.02	0.03
CNTN1	1272	0	0.01	0	-0.01	0	0.01	-0.02	0	0	0	0	-0.01	0.01	0.02	0	0.01	0.01	0	0.01	0.02	0.01	0.02	0.01	0.01	0	0.01	-0.01	0	0.03	0.01	0.02	0.01	0.01	0.03	-0.01	-0.02	0.03	-0.02	0	0.02	-0.02	0.01	0.02	-0.01	0.01	0.03	-0.02	0
SLC2A3	6515	0.01	0.06	-0.04	0	0.04	0	0.05	0.07	-0.01	-0.02	0.02	0	-0.01	0.04	0.04	0	0.03	-0.02	0.03	0.02	-0.01	0.02	0.01	-0.06	0.03	0.04	-0.05	-0.02	0.08	-0.04	0.02	0.05	-0.06	0.05	0	-0.05	0.04	0.03	-0.04	0.02	-0.01	-0.01	-0.03	0.04	-0.03	-0.01	-0.01	-0.02
GNB5	10681	0	0	0.01	-0.01	-0.03	-0.03	0	-0.05	0.02	-0.03	0	-0.02	-0.06	-0.06	0.02	-0.07	-0.08	0	0	0	0.01	-0.02	-0.01	-0.01	0.02	-0.04	0	0	-0.01	0	-0.02	0.02	-0.01	-0.03	-0.06	0	0.02	-0.05	0	-0.01	-0.08	0	0.01	-0.05	-0.01	-0.02	-0.06	-0.01
NDRG2	57447	0.02	-0.01	-0.01	0.01	-0.02	-0.02	-0.01	0.01	-0.03	0	0	-0.01	0	-0.03	-0.03	0.01	-0.05	-0.04	-0.02	0.02	-0.03	-0.01	0.02	-0.02	-0.02	0.03	-0.04	-0.05	0.03	-0.01	-0.05	0.01	-0.06	-0.05	-0.03	0.06	0.12	-0.07	0.11	0.14	-0.01	0.06	0.16	-0.08	0.03	0.12	0.01	0.06
PLPP3	8613	-0.07	0.03	-0.07	-0.05	0.05	0	0	0.03	-0.06	-0.06	0.01	0	-0.07	0.02	-0.01	-0.06	-0.02	-0.01	-0.07	-0.04	0.02	-0.06	0.02	0.06	-0.01	-0.05	-0.02	-0.08	-0.05	-0.03	-0.12	-0.07	-0.04	-0.06	-0.01	0.09	-0.02	-0.02	0.11	-0.04	0.01	0.01	0.01	-0.02	0.05	0	-0.05	0.04
SEPTIN3	55964	0.01	0.02	0	-0.01	0.02	-0.01	0.01	0.02	-0.02	0	0.01	-0.01	0.02	-0.01	0.01	0	-0.02	0.02	-0.01	0.02	-0.01	-0.01	0	0.01	-0.01	0	0.02	-0.01	0.03	0.03	-0.02	0.03	0.01	-0.01	0.09	-0.12	0.05	-0.05	-0.11	0.02	0.07	-0.05	0.08	0.02	-0.08	0.05	-0.11	-0.09
SLC12A5	57468	-0.01	0.02	-0.03	-0.01	0.02	-0.03	0.01	0	-0.01	-0.02	0.03	-0.02	0	0.05	-0.01	0	0.04	0	-0.02	-0.03	0	-0.02	-0.04	-0.01	0	-0.01	-0.02	0.01	-0.02	-0.02	-0.02	-0.01	-0.01	-0.03	-0.01	0	0.01	0.02	0	0.02	0.01	0	0	0.02	0.01	0.01	0.01	-0.02
PIBF1	10464	NaN	NaN	NaN	NaN	NaN	NaN	NaN	NaN	NaN	NaN	NaN	NaN	NaN	NaN	NaN	NaN	NaN	NaN	NaN	NaN	NaN	NaN	NaN	NaN	NaN	NaN	NaN	NaN	NaN	NaN	NaN	NaN	NaN	NaN	-0.17	0.05	-0.37	-0.04	0.15	-0.32	-0.33	0.15	-0.32	0.48	0.14	-0.34	-0.12	0.09
TANK	10010	-0.05	-0.07	0.02	-0.06	-0.06	-0.09	-0.02	-0.03	-0.11	-0.06	-0.05	-0.09	0.05	-0.01	-0.06	0.02	-0.01	-0.05	0.04	-0.1	0.05	0.04	-0.09	-0.05	0.05	0	0.04	0	-0.06	-0.07	0.08	-0.13	0	0.08	-0.01	0.05	-0.17	0.11	0.02	-0.24	0.02	0.05	-0.18	0.06	0.15	-0.02	-0.01	0.07
NCAM1	4684	0.06	-0.09	-0.02	0.1	-0.15	-0.06	0.02	-0.06	0.07	0.06	-0.02	-0.09	0.17	0.05	-0.05	0.16	-0.05	-0.01	0.03	0.03	0.01	0.02	0.04	0	0.02	0.03	-0.01	0.02	0.04	0.01	0.02	0.05	0	0.05	-0.03	-0.01	0.02	0	-0.05	0.05	0.02	-0.07	0.04	0	-0.05	0.05	0.01	-0.02
CEP63	80254	NaN	NaN	NaN	NaN	NaN	NaN	NaN	NaN	NaN	NaN	NaN	NaN	NaN	NaN	NaN	NaN	NaN	NaN	NaN	NaN	NaN	NaN	NaN	NaN	NaN	NaN	NaN	NaN	NaN	NaN	NaN	NaN	NaN	NaN	NaN	NaN	NaN	NaN	NaN	NaN	NaN	NaN	NaN	NaN	NaN	NaN	NaN	NaN
MAN2B2	23324	-0.01	0.01	0	-0.03	0.02	0.06	0.05	0.04	0.02	0.01	-0.01	0.04	0.04	-0.01	0.01	0.07	0.02	0	-0.05	0.04	0	-0.06	-0.01	-0.05	-0.07	0.04	0.06	-0.06	0.06	-0.12	-0.04	0	-0.01	-0.03	-0.11	0.04	0.01	-0.23	-0.06	0.16	-0.07	0.06	-0.01	-0.1	-0.02	0.03	-0.03	0.04
VAC14	55697	0.01	-0.02	-0.01	0	-0.02	0	0.01	0.03	0	0	-0.01	0.02	0	-0.01	0.01	0.02	-0.01	0.01	0.02	-0.01	-0.01	0.03	0	0.01	0.02	0	0.02	0.01	-0.01	0	0.01	-0.02	0.03	0.05	0.02	0.01	-0.02	0	-0.02	0.02	0	-0.03	0	0.01	-0.02	0	-0.01	0
HSPA12A	259217	0.04	-0.03	0.01	0.02	-0.02	0.01	0	-0.02	0.01	0.03	-0.01	0	0.02	-0.03	0.01	0.01	-0.01	0	0.01	-0.01	0	0.01	0	-0.02	0.01	0	-0.01	0.01	-0.01	-0.01	0.01	0.01	-0.01	-0.01	0.01	0.03	0.02	0.02	-0.02	0.03	-0.02	0.01	0.03	0	-0.03	0.03	-0.01	0.01
NUB1	51667	0	-0.03	-0.01	0	-0.03	-0.01	-0.01	0.02	0.02	0	-0.02	-0.01	-0.01	-0.02	-0.02	-0.02	-0.03	0	-0.01	-0.02	0.02	-0.04	0.05	-0.02	0.04	-0.01	0.02	-0.02	0.03	-0.06	0	-0.02	-0.01	0	-0.03	0.03	-0.01	-0.02	-0.02	-0.01	-0.03	0.02	0.01	0.03	-0.01	-0.01	-0.03	0
IKBKG	8517	0.01	0	0.04	0.01	0.03	0.06	0.01	-0.03	0.06	-0.04	0.03	0.04	0	-0.03	0.03	0	-0.02	-0.04	0.06	0.04	-0.04	0.04	0.03	-0.08	0.06	0.05	-0.01	0.11	-0.01	-0.02	0.04	0.07	-0.06	0.07	0	0.05	0	0	0.05	-0.01	-0.02	0.02	-0.03	0	0.02	-0.01	0	0.06
MED31	51003	-0.01	0.09	-0.02	-0.06	0.06	0.01	0.01	0.12	-0.03	0.07	0.07	0.01	-0.04	0.04	0.01	0	0.08	NaN	NaN	-0.02	-0.06	0.12	0.02	0.21	-0.06	-0.04	0.01	0	0.1	-0.07	0.21	0.02	-0.1	0.16	0.02	0.02	-0.03	0	0.05	0	0.07	0.07	0.01	-0.05	0.05	-0.07	-0.1	0.11
AKT1	207	-0.02	-0.04	-0.01	-0.03	-0.03	-0.02	0.01	-0.03	0.02	0	0	0.01	0.02	0.02	0.02	0	0.02	0	0.02	0	0.01	0.01	0.02	0.01	0.01	0	-0.04	0.03	0	-0.03	0.01	0.04	-0.03	0.05	-0.02	0.02	0	0.01	0.02	-0.02	-0.02	0.01	0	0.01	-0.01	-0.04	0.02	0.02
PIK3R2	5296	0.01	0	0.02	0.02	-0.01	0.06	0	0.01	-0.02	0.01	0.04	0.03	0.03	0.01	0.04	0.02	-0.01	0.01	-0.01	-0.03	-0.01	-0.01	0.02	0.08	-0.01	0	-0.01	0.02	0	-0.01	-0.01	0.02	0.02	0	-0.03	0.03	0.02	-0.03	0.14	0.05	-0.01	0	0.05	-0.02	0.07	0.05	-0.01	0.09
PPL	5493	NaN	NaN	NaN	NaN	NaN	NaN	NaN	NaN	NaN	NaN	NaN	NaN	NaN	NaN	NaN	NaN	NaN	NaN	NaN	NaN	NaN	NaN	NaN	NaN	NaN	NaN	NaN	NaN	NaN	NaN	NaN	NaN	NaN	NaN	NaN	NaN	NaN	NaN	NaN	NaN	NaN	NaN	NaN	NaN	NaN	NaN	NaN	NaN
ATP6V1D	51382	0	0.03	-0.02	0	0.01	-0.04	-0.01	0.04	0	-0.01	0	0.01	-0.03	0.02	0	0	0.01	0.01	0	-0.01	0.02	0.01	0	-0.01	-0.03	0	0.03	0	-0.02	0.02	0.03	-0.02	0.04	0.01	0	0.02	0.02	-0.01	0.03	0.03	-0.01	0.04	0.01	-0.04	0.08	0.02	0.02	0.01
ITPR1	3708	0.01	-0.17	-0.01	0.07	-0.06	-0.05	0.07	-0.09	-0.03	-0.06	-0.06	-0.08	-0.01	-0.05	-0.05	-0.04	-0.1	-0.02	-0.04	0	-0.01	-0.04	-0.04	-0.03	-0.05	-0.01	-0.03	-0.04	-0.01	-0.05	-0.04	-0.01	-0.06	-0.09	-0.02	-0.26	-0.04	0.08	-0.12	0.04	-0.09	-0.15	0.11	-0.08	-0.11	-0.05	0.21	-0.05
ALDH1L1	10840	0	-0.01	0	-0.02	-0.02	-0.01	0	0	-0.01	0.01	-0.01	0	0.01	-0.01	-0.01	0	-0.03	-0.01	-0.02	0	-0.02	-0.03	-0.02	-0.03	-0.03	-0.01	-0.02	-0.02	-0.01	-0.03	-0.05	-0.02	-0.02	-0.05	0.02	0.01	0.04	0.03	-0.03	0.08	0.17	0.37	0.33	0.05	0.2	0.28	0.13	-0.15
IQSEC1	9922	-0.02	0	-0.01	-0.01	-0.02	-0.02	-0.01	-0.02	0	-0.02	-0.01	0	-0.01	-0.01	0	-0.03	-0.04	0.01	0	-0.01	0	-0.02	-0.02	0	-0.02	-0.01	-0.01	0.01	-0.01	0.02	0	-0.01	0.02	-0.01	0	0	0	0.01	0	-0.03	0	-0.01	0	0	-0.03	-0.02	0.01	0
MED14	9282	0.06	-0.01	0.04	-0.01	-0.09	0	0.04	-0.08	-0.06	-0.05	-0.07	-0.01	-0.01	-0.1	-0.06	-0.08	-0.14	NaN	NaN	NaN	NaN	NaN	NaN	NaN	NaN	NaN	NaN	NaN	NaN	NaN	NaN	NaN	NaN	NaN	-0.23	0.1	0.04	-0.03	0.15	0.08	-0.14	0.13	0.06	-0.27	0.03	0.01	-0.07	0.06
ATP6V1C1	528	0	0	0	-0.01	-0.02	0	0.02	0	0.01	-0.01	0	-0.01	-0.01	0	0	-0.01	-0.01	-0.01	0	0	0.01	0.02	-0.01	-0.02	-0.02	-0.01	-0.01	0.01	-0.02	-0.03	0	0.01	-0.02	-0.02	-0.03	-0.04	-0.05	-0.01	-0.05	-0.02	-0.03	-0.02	-0.05	0	-0.02	-0.02	0.02	-0.04
NCKIPSD	51517	-0.01	-0.02	0.03	0	-0.01	0	0.01	0.01	0.03	-0.01	-0.01	0.04	-0.03	-0.01	0.03	0	0.01	0	0.01	-0.01	0.01	0.01	0.01	-0.01	0	-0.01	0.02	0	0.01	0.02	0	0.02	0	0.02	-0.03	0	-0.02	-0.01	0	0	0	0.02	-0.02	-0.01	0.01	-0.01	0	0
AP2S1	1175	0.06	-0.03	0.03	0.01	-0.01	-0.04	0.06	0.01	0.05	0	-0.02	0.05	0.02	0.01	0.06	0.03	0	-0.01	0.06	0.08	-0.03	0.06	-0.01	-0.09	0.04	0.03	0.01	-0.01	0.04	-0.03	0.07	0.02	-0.05	0.07	0	0.02	0.08	-0.05	0	0.07	0.06	0.04	0.06	0.03	0.09	0.09	-0.01	-0.02
CORO2B	10391	0.58	0.09	0.18	-0.05	0.39	-0.16	0.14	0.27	0.14	0.39	-0.32	-0.12	0.32	-0.6	-0.04	0.55	-0.33	-0.01	-0.03	0.01	-0.01	-0.03	-0.01	0.01	-0.05	-0.02	-0.03	-0.03	0	-0.01	-0.05	-0.02	-0.04	-0.02	-0.09	0.41	0.18	-0.02	0.14	-0.04	0.36	-0.08	0.43	-0.1	-0.17	0.27	-0.12	0.5
MRFAP1	93621	0.03	0.04	0.02	0.1	-0.03	0.01	0	-0.04	0.08	0.02	-0.04	0.03	0.04	0.02	0.03	0.12	-0.01	-0.04	-0.05	-0.01	-0.05	0.04	0.04	-0.01	-0.07	0.02	-0.01	-0.06	-0.03	0.05	-0.05	-0.05	0.08	-0.12	-0.06	0.08	-0.02	0.01	0.13	-0.1	-0.04	-0.02	-0.01	-0.1	0.14	-0.04	0.05	0.15
NDUFV2	4729	-0.01	0.02	-0.02	0	0.02	-0.01	-0.05	-0.02	0.03	0	-0.01	-0.03	-0.05	0.04	0	0	0	0.01	-0.01	0.02	0.02	0.04	0.03	0	0.02	0.04	0.01	0	0.05	0.04	-0.01	0	0.02	0.01	-0.01	0	-0.01	-0.05	0.01	-0.04	-0.01	0	0	-0.03	-0.03	-0.03	-0.05	-0.02
POLR1F	221830	NaN	NaN	NaN	NaN	NaN	NaN	NaN	NaN	NaN	NaN	NaN	NaN	NaN	NaN	NaN	NaN	NaN	NaN	NaN	NaN	NaN	NaN	NaN	NaN	NaN	NaN	NaN	NaN	NaN	NaN	NaN	NaN	NaN	NaN	-0.08	0.08	0.05	0.02	NaN	0.11	0.13	0.22	0.07	-0.06	0.35	-0.06	0.04	0.17
GLE1	2733	-0.1	-0.11	0.04	-0.03	-0.12	0.05	-0.05	-0.06	0.01	-0.1	-0.02	0.15	-0.02	-0.03	0.07	-0.05	-0.04	0.01	-0.09	0	-0.01	-0.07	-0.11	0.06	-0.01	-0.04	0.08	-0.02	0.01	-0.04	-0.02	0.02	0.02	-0.1	0	0.08	-0.05	-0.06	0.08	-0.05	-0.03	0.11	0	-0.03	0.02	-0.08	-0.07	0.08
MACO1	55219	0.04	-0.02	0.04	0.01	-0.1	0.01	0.05	0.02	-0.01	0.02	-0.04	0.04	0.05	0.06	0.03	0.01	0.01	0.04	0.01	-0.07	0.04	-0.08	-0.03	0.11	0.03	-0.04	0.17	0.08	-0.07	-0.02	0.06	0.01	0.03	0.08	-0.11	-0.1	0.03	-0.12	-0.09	0.04	-0.17	-0.02	0.03	-0.19	-0.01	0.05	-0.17	-0.07
CSNK1D	1453	0.02	0	-0.05	0	-0.02	-0.01	-0.01	0.02	0.01	0.03	0	0.01	-0.02	0.02	0.03	0.03	0.07	0.01	-0.03	-0.04	0.04	-0.02	-0.01	0.03	-0.04	-0.01	0.08	0.01	-0.04	0.05	0.03	-0.05	0.01	0.04	0	-0.03	0.01	-0.02	-0.01	0.02	-0.04	0.01	0	0.01	-0.01	0	-0.02	-0.05
NPTN	27020	-0.01	0.03	-0.07	0.04	-0.01	-0.06	0	-0.02	-0.05	-0.04	-0.03	-0.09	-0.06	-0.02	-0.05	-0.07	-0.08	0.02	-0.03	-0.01	-0.03	-0.04	-0.05	0	-0.03	-0.03	0.03	-0.02	-0.06	0.02	-0.06	-0.03	-0.02	-0.05	0.02	0.01	0.02	0.02	0	0	0.01	0	-0.01	-0.01	0	-0.02	0.05	-0.03
WBP4	11193	0	-0.03	0.04	0.02	0.01	0.01	-0.02	-0.06	-0.01	0.01	-0.08	-0.08	-0.02	-0.12	-0.07	-0.05	-0.09	-0.03	0.01	-0.08	-0.01	0.04	-0.04	-0.03	0.03	0.06	0.01	-0.04	0.02	-0.02	-0.02	0	-0.02	-0.01	0.06	-0.06	0.01	0.01	0.02	0.01	-0.01	0.07	0.02	0.13	0.03	-0.04	0.05	0.12
CASP3	836	-0.02	0.05	0.01	0.01	0.08	-0.01	0.04	0.05	-0.01	0.03	0.05	-0.01	0.03	0.02	0.01	0.05	0.07	-0.03	0.01	0.01	-0.04	0.01	0.02	0.01	-0.03	0	-0.05	-0.03	-0.01	-0.07	-0.04	0.02	-0.07	-0.05	-0.02	0.04	-0.04	-0.09	-0.02	0.01	-0.05	-0.08	0	-0.09	-0.03	-0.02	-0.1	-0.02
HOMER1	9456	-0.01	-0.01	-0.05	0.02	-0.04	-0.04	-0.01	-0.04	-0.04	-0.06	-0.04	-0.07	-0.08	-0.06	-0.04	-0.12	-0.1	0	-0.02	-0.01	0	-0.02	-0.03	-0.02	-0.01	-0.01	-0.01	-0.01	-0.02	-0.02	-0.03	0	-0.02	-0.04	-0.01	0	-0.05	0.01	-0.03	-0.04	0.02	0	-0.01	0.01	-0.01	-0.03	0.02	0
BZW2	28969	0.05	-0.01	0	0	0.03	0.04	0.03	0	0.04	-0.01	0.06	0.01	0.02	0.01	0.07	0.02	0.03	-0.03	0.05	-0.03	0.03	0.06	-0.01	-0.06	0.05	0.01	-0.06	0.07	-0.04	-0.06	0	-0.02	0.03	0.02	0.06	0.02	-0.01	0.05	0.03	0.02	0.02	0.06	-0.01	0.01	0.06	0.03	0.04	0.03
CNOT3	4849	0.02	0.02	0.01	0	0.06	-0.01	0	0.02	-0.04	0.02	0.02	0.02	0.07	0.05	-0.03	0.02	0.05	-0.03	-0.02	-0.06	-0.02	-0.02	0.03	0.02	0.01	0.06	-0.02	-0.01	0.03	0.02	-0.04	-0.02	-0.03	0.01	0.03	-0.02	-0.03	0.01	0.01	0.02	0.03	-0.02	0.01	0.03	0.01	-0.07	0.01	0
PTK6	5753	NaN	NaN	NaN	NaN	NaN	NaN	NaN	NaN	NaN	NaN	NaN	NaN	NaN	NaN	NaN	NaN	NaN	NaN	NaN	NaN	NaN	NaN	NaN	NaN	NaN	NaN	NaN	NaN	NaN	NaN	NaN	NaN	NaN	NaN	NaN	NaN	NaN	NaN	NaN	NaN	NaN	NaN	NaN	NaN	NaN	NaN	NaN	NaN
NBR1	4077	-0.13	0.01	0.11	-0.07	0	0.07	-0.1	-0.07	0.03	-0.04	-0.09	0.12	-0.08	-0.07	0.07	-0.12	-0.03	0.04	0.01	0.13	0.06	0.02	0.06	0.05	-0.03	-0.01	-0.08	-0.04	0.08	0.13	0.03	0.15	0.05	0.02	0.03	0.03	-0.04	0.01	0.05	-0.04	-0.01	-0.03	-0.08	-0.02	-0.04	0	0.03	0.02
HMG20A	10363	-0.05	-0.01	-0.03	0.03	-0.05	-0.04	-0.03	-0.03	-0.02	-0.18	-0.06	-0.1	-0.1	-0.03	-0.03	-0.18	-0.08	-0.09	-0.04	-0.09	-0.12	-0.12	-0.05	-0.05	-0.04	-0.07	-0.17	-0.08	-0.03	-0.12	-0.05	-0.07	-0.16	-0.12	0.14	-0.04	-0.08	0.06	0.12	-0.14	0.07	0.13	-0.03	0.2	0.1	-0.08	0.14	0.04
ARF6	382	-0.01	-0.03	0.03	0.03	-0.02	-0.04	0.01	0	0.05	-0.02	-0.01	0.03	0.03	-0.01	0.02	0.04	-0.01	0.01	-0.01	0	0.03	0.01	-0.01	0.04	-0.03	-0.01	-0.01	-0.01	0.02	-0.01	0.01	0	-0.02	0.02	-0.02	-0.08	-0.01	-0.08	-0.02	0.01	-0.06	-0.02	-0.01	-0.02	-0.06	-0.02	0	-0.04
RTN1	6252	0.01	0.04	-0.04	0.03	0.04	0.01	0.05	0.04	-0.04	-0.05	-0.07	0.05	0.08	0.08	0.06	-0.1	0.08	-0.01	0	0	0.01	0.01	0	-0.01	-0.01	0.02	0	-0.01	-0.01	0	-0.01	0.03	-0.02	-0.02	0	-0.08	0.01	0.05	-0.02	0.03	0.12	-0.02	0	-0.02	-0.02	-0.02	0.04	-0.16
ASPH	444	-0.02	-0.04	-0.01	0.06	-0.01	-0.02	-0.02	-0.09	-0.02	0.04	-0.01	0	0.07	-0.03	-0.06	0.02	0.03	0.04	0.01	-0.1	0.13	-0.01	-0.04	0	-0.02	-0.03	0.07	0.07	-0.03	0.04	0.04	-0.01	0.07	0	-0.1	-0.09	0.09	-0.05	-0.21	-0.02	-0.04	-0.04	-0.06	-0.09	-0.09	0	-0.01	-0.1
ARPC5L	81873	0.02	-0.03	-0.01	0.01	0	0	0	-0.04	0	-0.06	-0.03	-0.01	-0.03	-0.05	-0.01	-0.07	-0.07	-0.04	-0.03	-0.01	-0.03	-0.02	-0.02	-0.03	-0.02	0.02	0.03	-0.06	0.03	0.02	-0.03	0	-0.07	-0.03	0	-0.02	-0.02	-0.03	-0.03	0.02	0	0	0.02	-0.07	-0.03	0	-0.03	-0.05
MTMR1	8776	0.01	0.02	-0.01	-0.02	0.02	0	0.01	0.01	-0.01	-0.02	0.03	0.02	-0.01	0.01	0.01	-0.01	0.04	0.01	-0.02	0.01	0	-0.03	0.01	-0.01	-0.01	0.02	0.02	-0.02	0	0.01	-0.01	0	0.02	-0.02	0.11	-0.21	-0.1	-0.08	-0.09	-0.17	0.11	-0.17	0.01	0.02	-0.53	-0.26	0.06	-0.03
DNAJC11	55735	0	0	-0.04	0.01	0.01	-0.01	0	0	-0.01	-0.04	0	-0.03	0.01	-0.01	0.02	-0.04	0	-0.01	-0.02	0.04	0.01	-0.04	0.03	-0.01	-0.04	0	-0.03	-0.03	0.04	-0.05	-0.01	0.02	-0.02	-0.04	0.01	0	0.06	0.02	-0.01	0.05	0.01	0.01	0.04	0.03	0.01	0.04	0	0.02
SH3GLB1	51100	0	-0.02	0.01	-0.01	-0.01	-0.01	-0.01	-0.02	0.01	0.01	-0.01	0.04	0	0.02	0.03	0.01	0.03	0.03	-0.03	-0.01	0.01	-0.05	0.01	0.01	-0.05	0.01	0.03	0	0.01	0.05	-0.08	-0.01	0.03	-0.02	-0.1	0.04	0.04	-0.23	0.22	-0.11	-0.22	0.35	-0.16	-0.39	0.34	0.23	-0.27	0.26
TMOD1	7111	-0.03	0.03	-0.01	-0.02	-0.01	-0.02	-0.01	-0.01	-0.01	-0.05	-0.02	-0.03	-0.09	-0.07	0	-0.1	-0.1	-0.01	-0.03	-0.03	0.03	-0.01	-0.02	-0.01	-0.04	-0.04	-0.02	-0.03	0.01	-0.06	-0.05	-0.02	-0.03	-0.08	0.05	-0.02	0	0.06	-0.01	-0.01	0.04	0.02	0.01	0.08	0	0	0.07	0.04
CAV1	857	0.04	-0.07	-0.03	-0.01	-0.06	0.07	0.06	-0.06	0.08	0.08	-0.08	-0.05	0	0	0.04	-0.05	-0.11	0.04	-0.08	-0.14	0.06	0.04	0.13	0.06	-0.17	-0.04	0.04	-0.14	-0.16	-0.07	0	-0.09	-0.03	-0.05	-0.07	0.08	0.01	0.1	-0.07	0.04	0.02	0.03	-0.21	0.09	0.05	0	0.01	0.03
SIPA1L1	26037	0	0.01	0.01	0.01	0.02	0	0.01	0	0	-0.01	-0.01	0	0	0	0.01	0	-0.01	-0.02	-0.02	0	-0.01	-0.01	0	-0.02	-0.03	0.02	-0.03	-0.03	0	-0.03	-0.02	0.01	-0.03	-0.04	0.01	0.05	-0.02	0	0.02	-0.02	0.02	0.01	0.01	0	0.03	-0.01	-0.03	0.01
SUZ12	23512	0.06	0.02	0.04	-0.31	0.01	0.18	0.01	-0.09	0.16	0.02	-0.03	0.13	0.26	-0.01	0.23	0.02	0.02	NaN	NaN	NaN	NaN	NaN	NaN	NaN	NaN	NaN	NaN	NaN	NaN	NaN	NaN	NaN	NaN	NaN	0.03	-0.11	-0.02	0.04	-0.16	0.06	0.01	-0.18	0.05	-0.02	-0.17	0.01	0.02	-0.04
CTBP1	1487	0.01	0.01	0	-0.01	0.01	-0.01	-0.02	0.01	0	0	0.03	0	-0.03	-0.02	-0.02	-0.02	-0.01	0	-0.02	-0.01	0	-0.02	-0.01	0	-0.05	0	-0.01	0	-0.02	0	-0.04	-0.01	-0.01	-0.02	-0.06	-0.03	0.16	0.05	0.05	0	0.17	-0.38	-0.02	-0.29	0.11	0.14	-0.03	-0.1
NEDD1	121441	NaN	NaN	NaN	NaN	NaN	NaN	NaN	NaN	NaN	NaN	NaN	NaN	NaN	NaN	NaN	NaN	NaN	NaN	NaN	NaN	NaN	NaN	NaN	NaN	NaN	NaN	NaN	NaN	NaN	NaN	NaN	NaN	NaN	NaN	NaN	NaN	NaN	NaN	NaN	NaN	NaN	NaN	NaN	NaN	NaN	NaN	NaN	NaN
PPP6C	5537	-0.03	0.01	-0.02	0	0.03	0.02	0.02	0	0	0	-0.02	0.02	-0.03	-0.04	0.02	0	-0.03	0.02	-0.02	0.05	0.02	-0.02	0.01	0.05	-0.01	-0.03	-0.02	-0.01	-0.01	0.02	0	0.01	0	0.01	0.02	0.09	0	-0.01	0.08	0.02	0.01	0.06	-0.07	0.02	0.07	-0.01	-0.08	0.08
TSHZ3	57616	NaN	NaN	NaN	NaN	NaN	NaN	NaN	NaN	NaN	NaN	NaN	NaN	NaN	NaN	NaN	NaN	NaN	NaN	NaN	NaN	0.1	-0.11	-0.02	NaN	-0.04	-0.14	0.11	-0.09	0.06	-0.13	-0.05	-0.01	0.07	-0.07	NaN	NaN	NaN	NaN	NaN	NaN	NaN	NaN	NaN	NaN	NaN	NaN	NaN	NaN
STRN	6801	-0.01	0.02	-0.03	0	-0.01	-0.03	-0.02	-0.03	-0.02	-0.04	-0.03	-0.04	-0.05	-0.03	-0.02	-0.08	-0.07	-0.01	-0.01	0	0	-0.01	-0.01	-0.02	-0.02	0.02	0	-0.04	0.01	-0.01	-0.03	-0.03	0	-0.04	0	0.02	-0.02	-0.01	0.01	-0.02	-0.01	0	0	0	0.02	-0.02	0.01	0.03
AATF	26574	0.11	0.06	-0.02	-0.01	0.06	-0.13	-0.08	0.05	-0.16	0.11	0.12	-0.09	0.09	-0.13	-0.13	0.09	0.14	0.04	0.03	-0.02	0.04	0.07	-0.07	0.06	0.04	-0.04	-0.01	-0.03	-0.05	0	-0.07	-0.06	-0.01	0.02	0.08	-0.09	-0.01	0.02	0.08	0.08	-0.01	-0.04	-0.01	-0.09	0.09	-0.08	0	-0.01
OPA1	4976	-0.04	0.04	-0.03	-0.01	0.04	-0.01	-0.03	0.01	-0.01	-0.02	0.01	-0.01	-0.04	0.02	-0.01	-0.03	0	-0.02	-0.02	0	-0.01	-0.01	-0.01	-0.02	-0.02	-0.02	-0.02	-0.03	-0.01	0	-0.02	-0.03	-0.02	-0.03	-0.02	-0.01	-0.01	-0.01	0	0	-0.01	-0.01	0	-0.02	0	0	-0.01	0.01
ATP6V1E1	529	0.01	-0.02	0.02	-0.01	-0.03	-0.06	-0.03	-0.01	0.03	0.03	0	-0.02	0.02	-0.01	0.02	0.02	0	-0.01	0.01	0	0	0.02	-0.01	-0.02	0	0	0	0.03	-0.02	-0.01	0.02	0.02	-0.01	0.02	0	0	-0.01	0.04	-0.01	0.01	0.03	0.02	0	0.01	-0.01	-0.01	-0.01	-0.03
PRKACA	5566	0.04	0.09	-0.01	0	0.05	0.01	0.03	0.03	-0.06	-0.04	0.04	-0.01	0	0.03	-0.03	0.02	0.03	0	0	0.05	-0.07	-0.04	0.02	-0.04	0.04	0.02	0	-0.01	0.05	-0.04	-0.05	0.03	-0.04	-0.05	0	-0.02	-0.04	-0.06	-0.02	-0.04	-0.04	0.02	0.01	-0.03	-0.03	-0.07	0.01	-0.02
COX6B1	1340	0.03	0.04	-0.04	0.05	0.04	-0.01	0.04	0.02	0	0.02	0.04	-0.01	-0.01	-0.01	0	-0.02	0.02	0	-0.01	0.01	0.03	0.01	0.01	-0.06	-0.02	-0.02	0	0.01	0.01	0.02	-0.02	-0.02	-0.01	-0.01	0.01	-0.02	-0.06	0.03	0.01	-0.05	0.02	0.02	-0.02	0.04	-0.01	-0.05	0	0
WDR12	55759	0	0.01	0.03	-0.05	-0.06	-0.03	0	0.02	0	0	0	-0.03	-0.04	-0.03	0	-0.04	-0.06	0.04	-0.03	-0.04	0.12	-0.02	-0.02	0.01	-0.04	-0.02	0.03	-0.07	-0.02	0.07	-0.02	-0.03	0.06	-0.03	0	0.01	-0.07	-0.04	0	-0.02	0.01	0.03	0.01	0	0.04	0.02	-0.01	-0.02
TAF5	6877	0.08	0.04	0.05	0.13	0.07	-0.09	0	0.05	-0.02	0.03	-0.11	0.01	0.07	-0.03	-0.16	0.04	0.01	-0.1	0.02	0.01	-0.14	0.09	0.01	-0.07	0.16	0.01	-0.06	0.07	-0.06	-0.21	-0.03	0.21	-0.23	0.03	0	0.03	0.03	-0.01	-0.03	0.03	-0.06	-0.02	0	-0.09	0.01	-0.03	-0.01	-0.04
FLOT1	10211	-0.01	0.01	0.03	0.01	-0.01	0.04	0	0.01	0.02	0.01	0.02	0.03	0	0.03	0.02	0.03	0.03	0.02	0.03	0.05	0.01	0.03	0.04	0	0.03	0.04	0.02	0.03	0.03	0.01	0.04	0.04	0.04	0.07	0	0.03	0	0	0.03	-0.02	-0.02	0	-0.02	0.01	0.01	0.01	0.01	0.01
SUCLG1	8802	0.02	0	0.01	0.01	0.01	0.02	-0.02	-0.02	0.01	0.03	0	-0.04	0.01	0	0	0	0.01	0.03	-0.02	-0.02	0	-0.01	-0.03	0.02	-0.07	0.01	0.02	-0.04	0.01	0.01	-0.04	0.02	-0.01	-0.03	0.01	0.05	0.01	0	0.08	0	0.03	0.03	0.04	0.02	0.01	0	0	0.02
GPD2	2820	-0.01	0	0	0	0.02	0.02	0	0.02	-0.01	0.02	0.02	0.01	0.03	0.02	0.02	0.01	0.04	0	-0.01	0.02	-0.01	-0.02	-0.02	0.02	0	0	-0.03	0	-0.01	0.01	0.03	-0.03	-0.01	0.03	-0.01	-0.01	0	0.01	-0.02	0.02	0.01	0.01	0.02	0.01	-0.01	0.01	0.01	0.01
AP2M1	1173	0.02	-0.02	-0.03	0	-0.02	-0.03	0.02	0	0	-0.01	-0.02	-0.03	-0.02	0	-0.01	-0.01	-0.02	-0.02	0.01	-0.01	-0.03	0.02	-0.01	-0.02	0	-0.03	-0.02	0.01	-0.02	-0.04	0.01	0	-0.03	0	-0.02	0.02	0	-0.03	0.02	0.02	0.02	-0.01	0.02	0.02	0.01	0.02	0.01	0.03
GSN	2934	0	-0.01	0.01	-0.01	-0.04	0.01	0.02	0.02	0	0.04	-0.01	-0.03	0.01	-0.02	0	0.02	0	0.02	0	-0.04	0.02	-0.01	-0.01	0.03	-0.01	-0.02	0.03	0	-0.03	-0.01	0.01	-0.05	0.03	-0.01	0.01	0.03	0.02	0.04	-0.04	0.02	0.05	-0.01	0.03	0.02	0	0	0.04	-0.04
RPF2	84154	-0.08	-0.04	0.01	-0.11	-0.03	-0.02	0.05	0.04	-0.01	0.01	-0.08	0.09	-0.08	-0.01	0.09	0.04	0.03	-0.01	0.03	0.07	-0.01	0.09	0	-0.08	0.05	0.06	-0.14	0.05	0.02	-0.16	0.09	0.01	-0.06	0.07	-0.08	-0.07	0.04	0.07	-0.09	0.09	0.08	0.07	0.01	0.06	-0.12	0.17	0	0.05
MTUS1	57509	NaN	NaN	NaN	NaN	NaN	NaN	NaN	NaN	NaN	NaN	NaN	NaN	NaN	NaN	NaN	NaN	NaN	NaN	NaN	NaN	NaN	NaN	NaN	NaN	NaN	NaN	NaN	NaN	NaN	NaN	NaN	NaN	NaN	NaN	-0.06	0.25	-0.1	-0.03	0.23	-0.22	-0.14	-0.11	-0.09	0.16	-0.07	0	0.09	-0.18
SARS1	6301	0.03	-0.02	-0.01	0.01	0	0	0.02	0.01	-0.02	0.02	-0.01	0	0.01	-0.02	-0.01	0.03	0	-0.01	-0.01	-0.01	-0.02	-0.01	-0.01	-0.01	-0.03	-0.02	-0.02	0	0	-0.03	-0.01	-0.03	-0.01	-0.03	-0.21	0.16	0.1	-0.03	0.05	0.12	-0.05	0.09	0.12	-0.18	0.06	0.06	-0.19	0.02
COX5B	1329	-0.02	0.08	0	0.04	0.03	0.01	-0.03	0.03	0.03	0	0	0.02	-0.02	0.04	0.01	-0.02	-0.03	-0.07	-0.01	0.02	0	0.04	0.04	0.01	0.01	0.02	-0.06	0.04	-0.02	0	0.07	0.04	-0.03	0.02	0	0.04	0.02	0.08	0.01	-0.03	0	-0.01	0	0.02	-0.01	-0.01	0	0
PDXK	8566	-0.04	-0.01	-0.02	-0.03	0.01	0.03	-0.05	-0.02	-0.02	-0.03	-0.02	-0.02	-0.08	-0.04	-0.02	-0.1	-0.04	0.01	-0.03	-0.03	0.01	-0.04	-0.07	0.02	-0.03	-0.04	0.01	-0.03	-0.04	-0.01	-0.03	-0.04	-0.03	-0.05	-0.02	0.01	-0.02	-0.01	0.03	0	0.05	0.01	0.02	0	0.02	0.03	0.05	0.04
TPP2	7174	0.01	0	0.02	0	0	0.01	0.02	-0.01	0.01	0.01	0.03	0.01	0.03	0.03	0.02	0.04	0.03	0	-0.01	0.01	-0.01	-0.01	-0.01	-0.01	-0.01	-0.01	0	-0.02	0	-0.02	-0.01	-0.02	0.01	-0.01	-0.01	0.01	0.01	-0.01	0.01	0	-0.01	0.02	-0.01	-0.02	0.02	-0.01	0	0.02
ARPC1A	10552	0.01	-0.01	-0.01	0.01	-0.01	-0.03	0.02	-0.02	-0.02	-0.01	-0.02	-0.02	-0.03	-0.02	-0.02	-0.03	-0.03	-0.01	-0.01	0.03	-0.01	0.02	0	-0.03	-0.02	0.01	-0.02	-0.01	0	0	0	0.01	-0.02	0	-0.01	0.01	0.01	-0.02	0.01	0.01	0.01	0	0.02	-0.01	0	0	0	0.01
HAX1	10456	0.01	0	-0.04	0.01	0	0	0.02	0.01	-0.01	-0.03	-0.03	0	-0.02	-0.04	-0.02	-0.02	-0.03	0.01	0.01	0.01	0.03	-0.01	0.01	0.03	0	0.02	-0.01	0	-0.02	0.02	0.01	0.01	0.04	0.02	-0.01	-0.03	0.02	0.05	-0.02	-0.02	0.01	0	0	0.08	0	0.01	-0.02	0.01
OGDH	4967	0	-0.07	-0.1	0	-0.04	-0.01	0.04	0.05	-0.01	0.06	-0.08	-0.01	0.08	-0.04	0	0	-0.14	0.04	0	-0.05	0.01	-0.03	-0.05	0.09	0.02	0.02	-0.05	0.04	0.05	0.08	-0.04	0.02	-0.06	-0.01	0.03	-0.05	-0.07	-0.06	-0.24	-0.05	0.03	-0.11	-0.07	0.08	0.03	-0.06	-0.18	-0.08
VAT1	10493	0.03	-0.02	0.01	-0.01	-0.02	-0.01	0.01	0.01	0.02	0.06	0.02	0.01	0.04	0.02	-0.01	0.07	0.04	-0.01	0.02	0.03	-0.01	0.01	0.05	-0.02	0.02	0.08	0.01	-0.01	0.02	0	0.02	0	0.01	0.03	-0.01	0.06	-0.03	0.01	0	0.02	-0.01	0.02	0	0.01	0.02	-0.02	0.02	0.01
RRM2	6241	NaN	NaN	NaN	NaN	NaN	NaN	NaN	NaN	NaN	NaN	NaN	NaN	NaN	NaN	NaN	NaN	NaN	NaN	NaN	NaN	NaN	NaN	NaN	NaN	NaN	NaN	NaN	NaN	NaN	NaN	NaN	NaN	NaN	NaN	NaN	NaN	NaN	NaN	NaN	NaN	NaN	NaN	NaN	NaN	NaN	NaN	NaN	NaN
SRGAP1	57522	-0.01	0.02	-0.01	-0.02	-0.04	-0.02	-0.01	-0.03	-0.01	-0.01	-0.01	-0.03	-0.04	-0.02	-0.01	-0.04	-0.05	0.02	0.04	-0.04	-0.02	0.03	0.01	-0.01	0.02	0	0.02	0.01	0.07	0	-0.01	0	0.02	0.04	0	0	-0.03	-0.01	0.03	-0.04	-0.01	-0.01	-0.05	-0.03	-0.01	-0.04	-0.01	0
SLC25A12	8604	-0.03	0.09	-0.05	0	0.1	0.05	-0.02	0.06	0	-0.04	0.05	0	0.01	0.04	0.01	-0.05	0.04	0.01	-0.02	0	0.02	-0.02	0.01	0.02	0.01	-0.04	-0.02	0.01	-0.02	0	0	-0.04	0.01	0.02	0	-0.03	0.02	0.02	0	0.01	0	-0.01	0.01	0.03	0	0.03	0.02	0.01
ELP1	8518	-0.02	-0.01	0.01	-0.02	0.01	0.01	0.01	0.02	-0.01	-0.03	0.05	0.03	0.04	0.03	-0.01	0.04	0.07	0.02	0	-0.01	0.02	-0.01	-0.02	0.03	-0.01	-0.02	0.01	0	-0.01	-0.01	-0.01	-0.02	0.03	0.01	-0.01	-0.02	0	0.01	-0.04	-0.01	0.02	-0.04	-0.03	0.01	0	0	0	-0.06
PRKAR2B	5577	-0.01	0.05	-0.03	-0.01	0.05	0.01	-0.05	0	-0.01	0	0.02	-0.01	-0.01	0.02	-0.03	-0.04	0.02	-0.02	0.02	-0.01	-0.03	0	0	-0.03	0.04	0.03	0	0	0.02	-0.01	0.03	0.02	-0.01	0	-0.03	0	-0.03	-0.02	-0.01	-0.05	-0.06	0.01	0.01	-0.04	0.01	0	-0.04	0.03
CYCS	54205	-0.04	0.06	-0.03	0	0.06	0.01	-0.03	0.01	0.01	0	0.03	-0.01	-0.07	0	-0.01	-0.02	0.01	-0.03	-0.04	-0.02	-0.01	-0.01	-0.04	-0.04	-0.03	-0.03	0.03	-0.02	-0.01	-0.02	-0.01	-0.02	0	-0.04	0.01	0.04	0.01	0.02	0.02	0.01	0.01	0.02	0.05	0.04	0.03	0.02	0	0.05
AP3B2	8120	0	-0.02	0.03	0	-0.02	0.02	0.01	-0.02	0.03	0	0	0.02	-0.01	-0.02	0.02	0.01	-0.01	0.01	0	0.01	0	0.02	0	0	-0.02	-0.01	0.01	0.01	0	0	-0.01	0.01	0	0	0	-0.02	0.01	0.01	-0.01	-0.02	0.01	0	-0.01	0.01	0	0.01	0.02	-0.02
AP3M1	26985	0	-0.01	-0.01	0	0.01	-0.02	0.01	0.01	-0.02	-0.01	0	0	0.01	0.02	-0.01	0	0.04	-0.02	0.01	0.06	0.04	0.03	0.04	0.03	0.02	0.01	0.03	0.03	0.02	0.01	0	0.04	0	0.07	-0.01	0.01	0.01	-0.02	-0.02	0	0.02	-0.01	-0.02	0.03	-0.03	0.01	0	-0.01
UTP3	57050	0.08	0.14	0.04	-0.05	0.22	-0.04	0.03	0.09	-0.03	0.04	0.11	-0.01	-0.04	0.2	-0.02	0.09	0.22	-0.2	0.24	-0.1	-0.16	0.17	-0.33	-0.34	0.42	-0.09	-0.1	0.24	-0.44	-0.06	0.09	0.04	-0.3	0.2	0.01	-0.1	0.09	0.19	-0.02	0.12	0.09	-0.09	-0.05	0.12	-0.01	0.03	0.18	-0.1
WAC	51322	0.07	-0.09	0.01	0.06	-0.1	-0.11	0.1	0.04	-0.01	0.07	-0.07	-0.07	0.11	-0.05	-0.04	0.08	-0.03	0.06	0.07	-0.01	0.04	0.05	0	0.04	0	-0.03	0.08	0.06	0.05	-0.01	0.03	0.06	0.08	0.08	0.1	-0.03	0	0.01	0.01	-0.03	0.04	0	0.02	0.04	-0.01	-0.11	0.01	-0.03
SMARCB1	6598	0.04	-0.02	-0.03	0.03	-0.04	-0.03	0.02	-0.04	-0.03	0.04	-0.04	0	0.03	0.01	-0.03	0.01	-0.03	0.04	-0.03	0.05	0.05	-0.03	-0.01	0.03	-0.07	0.02	0.06	-0.01	0.02	-0.01	-0.01	-0.02	0.08	-0.02	0.16	0.01	-0.05	-0.12	-0.07	-0.02	-0.01	-0.09	0.06	-0.13	-0.05	0.06	0.04	0.02
FNBP4	23360	0.07	0.04	-0.03	0.09	-0.02	-0.05	0.01	0.09	-0.05	0.1	0.1	-0.12	0.1	-0.02	-0.02	0.09	0.09	NaN	NaN	NaN	NaN	NaN	NaN	NaN	NaN	NaN	NaN	NaN	NaN	NaN	NaN	NaN	NaN	NaN	-0.01	-0.05	-0.01	-0.03	0.09	0.07	-0.01	0.1	0.04	-0.06	-0.03	-0.02	0.05	-0.03
IPO4	79711	0.01	0	0.03	-0.02	0	0.02	-0.01	-0.02	-0.01	0	-0.01	0.02	0.02	-0.01	0.01	-0.02	-0.03	0	0	-0.04	-0.03	-0.02	-0.01	0	0	-0.01	-0.04	0.01	-0.02	-0.05	-0.04	-0.01	-0.02	-0.04	-0.03	0.01	-0.03	-0.03	0.01	0.02	0	-0.03	0.01	-0.03	0.02	0.02	-0.03	-0.01
ARHGEF2	9181	0.01	-0.01	-0.01	0	0	-0.01	0	-0.02	-0.01	0	-0.02	-0.02	-0.03	-0.04	0	-0.05	-0.05	0	-0.02	0	0	-0.02	-0.02	0.01	-0.03	-0.02	-0.01	-0.02	-0.03	-0.02	-0.03	-0.01	-0.01	-0.05	0.02	0.01	-0.01	0.04	0.02	0	0.03	0.02	0.01	0	0	0	-0.01	0.04
EPB41L1	2036	0.05	-0.06	0.01	0.02	-0.04	0	0.03	-0.05	0.05	0.01	-0.03	0.03	0.01	-0.01	0.03	0.03	0.01	-0.02	-0.02	0.01	0.01	-0.01	0	0.01	0	-0.03	-0.03	-0.03	-0.01	0.01	0	-0.05	0.02	-0.03	0.02	0.06	0.02	0.04	-0.05	0.02	0.03	0.04	0.02	-0.01	0.01	0.01	0.01	-0.01
DST	667	0.01	-0.02	0.01	0	-0.01	0.01	-0.01	0.01	0.01	0.01	0	0	0.01	-0.01	0.01	0.01	0	0.01	-0.01	-0.01	0.01	-0.01	-0.02	0.01	-0.02	-0.01	0	0	0	0	-0.01	-0.02	0.02	-0.01	0	0.01	0	0	0.01	0	-0.01	0.01	-0.02	0	0	0	0.01	0
SDHB	6390	-0.01	0.03	0.01	0.01	0.03	0	-0.02	0.03	0.02	0.01	0.03	-0.01	-0.02	0.01	0.01	0	0.03	0.01	0.02	-0.01	0.02	0	-0.03	0.02	0.01	-0.01	0.02	0.03	-0.04	0	0.02	-0.03	0.01	0.02	0	-0.02	-0.02	-0.03	-0.02	-0.04	-0.02	-0.01	0.01	-0.03	-0.01	-0.02	-0.01	-0.02
ATP6V1H	51606	0.01	0	0	-0.01	0.01	0.02	0.01	-0.02	0.02	0	-0.01	-0.01	0	-0.01	0.02	-0.01	-0.02	0	0.02	0	0	0	0	-0.02	0	-0.02	0	0.02	-0.04	-0.01	0.01	0.02	-0.03	0.02	-0.01	-0.01	0.01	0	0.02	0.01	-0.02	0	0.03	-0.01	-0.01	0.01	-0.02	-0.03
ATP6V1B2	526	0.01	0.02	0.01	-0.01	0.02	0.02	-0.01	0.01	-0.01	0.02	0.02	0.01	0	0	0	0	0.01	-0.01	0	0.01	-0.02	0.02	0.01	-0.01	0	0.04	0.01	0.02	0	-0.01	0.01	-0.01	-0.01	0.02	0	0.04	0.01	0.01	0.03	0.02	0	0	0.01	0.02	0	0	-0.01	0
PRDX5	25824	0	0.02	0.01	-0.03	0.01	0	-0.02	-0.02	0.03	-0.02	0	0.01	-0.04	-0.01	0	-0.05	-0.03	-0.02	0	0.01	-0.04	0	0.06	-0.03	0.04	0.01	0	0.03	0.01	0	-0.01	0.04	-0.04	-0.01	0	0.04	-0.01	0.02	0.05	-0.01	0.02	0.04	-0.03	0.04	0.01	-0.01	-0.01	0.01
ATP5F1D	513	0.07	0.04	-0.02	0.03	0.04	-0.01	-0.04	0	0.03	0.05	0.06	-0.07	0	0.04	-0.03	0.04	0.03	-0.01	0.03	0.08	0.03	0.02	0.08	0.02	0.04	0.03	-0.06	-0.01	0.04	0.01	0.02	0.12	-0.04	0.09	0.06	0	0.02	0.13	0.06	0.03	0.03	0.13	0.05	0.05	0.01	0.05	0.02	0.07
TALDO1	6888	0.01	-0.04	-0.01	-0.01	-0.08	-0.02	-0.01	0	0.01	0	-0.04	-0.01	-0.01	-0.05	-0.01	-0.02	-0.02	-0.02	0.03	-0.01	-0.05	0.02	0	-0.05	0.03	0	-0.03	0.04	-0.01	-0.04	0.03	0.01	-0.03	0.03	0	0	-0.01	0.04	0.04	-0.03	0.03	0.02	0.01	0.04	0.01	-0.02	-0.01	-0.01
P4HA1	5033	-0.07	-0.03	-0.08	0.06	-0.04	-0.04	-0.09	0.05	0.05	-0.07	-0.04	-0.06	-0.16	0.03	-0.07	-0.05	0	-0.02	-0.03	-0.05	-0.01	-0.06	-0.07	-0.07	-0.03	-0.11	0.02	-0.01	-0.04	-0.02	-0.06	-0.1	-0.04	-0.05	0.06	0.07	-0.07	0.1	0.08	-0.04	0.08	0.08	-0.06	0.04	-0.03	-0.04	0.08	0
SEPTIN8	23176	-0.03	-0.09	-0.01	-0.09	-0.13	-0.05	0.06	-0.01	0.05	0.11	-0.07	-0.02	0.14	-0.08	-0.03	0.07	-0.04	0	-0.02	-0.02	-0.01	-0.05	-0.01	0.02	-0.02	-0.02	-0.02	-0.01	-0.01	0	-0.01	-0.02	0	-0.04	-0.13	-0.09	0.11	-0.11	-0.03	0.2	-0.07	0.13	0.21	-0.05	-0.04	0.12	-0.19	0.04
VAPB	9217	-0.02	0.02	-0.02	0.02	-0.03	-0.03	0.01	-0.01	-0.01	-0.01	0.03	-0.06	0	0	-0.03	0.03	0.01	0	-0.03	-0.02	-0.01	-0.03	0.02	0.01	-0.05	-0.01	0.02	-0.02	0.01	-0.01	-0.11	-0.01	0.02	-0.06	0.01	-0.01	0	0.02	0	-0.03	0.01	-0.03	0	0.01	-0.03	0	0	-0.01
TBL3	10607	-0.03	-0.06	-0.02	0.11	-0.05	-0.02	0.14	-0.08	-0.13	0.01	-0.08	-0.02	-0.05	0.13	-0.03	0.05	0.05	0.03	0.03	0.05	0.06	0.01	-0.06	-0.05	0.04	-0.06	0.07	0.03	0.04	0.05	0.04	-0.08	0.15	0.04	0.04	0.03	0.06	0.03	0.13	-0.01	0.04	-0.06	0.02	-0.01	0.05	-0.02	0.08	-0.02
ESF1	51575	0	0.12	0.02	-0.07	0.06	0.06	-0.05	0.15	0.04	0.1	0.03	0.06	-0.06	0.12	0.13	0.09	0.03	0.04	0.04	-0.11	0.06	-0.01	-0.09	-0.07	0.04	-0.05	0.04	0.12	-0.14	-0.07	0	-0.15	0.1	0	0.05	0	-0.12	-0.01	0	-0.02	0.03	-0.02	-0.11	-0.03	0	-0.17	-0.12	0.04
ACTR3B	57180	0	0.02	-0.03	0.02	-0.01	-0.03	0.01	-0.03	-0.02	-0.04	-0.03	-0.02	-0.07	-0.03	-0.02	-0.08	-0.06	0	-0.03	-0.01	-0.01	-0.03	-0.03	0.02	-0.04	-0.05	0	-0.05	-0.03	-0.04	-0.04	-0.02	-0.02	-0.07	0.06	-0.05	-0.02	0.01	0.01	-0.08	0.02	-0.05	-0.04	0.03	-0.01	-0.04	0	-0.05
BCAP31	10134	0.05	-0.03	-0.03	0.03	-0.05	-0.05	0.06	-0.02	-0.04	0.08	-0.01	-0.06	0.08	-0.02	0	0.1	0.01	0.02	0.02	-0.02	0	0.03	-0.02	0.03	0.04	0.02	0.02	0.05	0.03	-0.01	-0.01	0.03	0.04	0.01	0	-0.04	0.03	-0.03	-0.03	0.04	0.01	-0.03	0	0	-0.01	-0.01	0	-0.07
ZMYND8	23613	-0.02	-0.01	0	-0.04	-0.02	0.02	-0.01	-0.02	-0.02	-0.03	-0.04	0.03	0.02	-0.01	0.01	-0.02	-0.05	0.01	-0.04	0.02	0.04	0.01	0	0.04	-0.02	0	0.03	0	0.02	0.03	-0.02	-0.01	0.03	-0.07	0.02	-0.04	0.01	0	0	-0.01	-0.01	-0.01	-0.03	0.01	-0.02	0.01	-0.01	-0.04
NVL	4931	-0.02	0.11	-0.01	-0.05	0.05	0.05	-0.03	-0.04	0.11	-0.02	0.07	0.04	0.05	-0.01	0.05	-0.08	0.01	0.01	-0.01	0.02	0	-0.01	0.14	-0.02	-0.06	0.09	-0.06	-0.02	0.05	0.03	0	0.09	-0.01	0	0.04	0.02	-0.03	0.03	0	-0.02	0.01	-0.01	-0.04	0.03	-0.01	-0.04	0.03	0.02
CHMP4B	128866	0.03	-0.02	-0.01	-0.03	0.01	-0.01	0.03	-0.04	0.02	0.05	0.01	-0.01	0.03	-0.02	0.04	0.02	0.03	0	0.01	0	-0.05	0.01	0.03	0.02	0.03	0.03	0.01	0.01	0.01	0	-0.05	0.07	-0.03	0	-0.05	-0.03	0.05	0	0.05	0.05	-0.02	-0.02	0.05	-0.03	0	0.03	0.01	0.01
GTF3C3	9330	0.02	0.01	0.02	-0.05	0.06	0.02	0	-0.01	0	0.02	0.02	-0.01	-0.03	-0.02	0.04	-0.04	-0.01	-0.03	0.02	0.07	-0.04	-0.03	0.05	-0.13	0.06	0.11	-0.09	0.06	0.01	0.09	0	0.02	0.02	0	0.05	0.01	0.01	0.01	0	0	0.02	-0.02	0.01	0.02	-0.01	0.04	0.03	0.01
UTP14A	10813	-0.01	0.06	-0.06	0.04	0.08	-0.04	0.16	0.11	-0.01	0.13	0.17	-0.06	-0.02	0.07	-0.05	0.04	0.23	-0.02	-0.08	0.05	0.03	-0.11	0.02	0.06	0.03	0.03	-0.02	-0.12	-0.02	0.05	0.08	0.02	0.05	-0.07	0.02	0.01	0.1	0.02	0	0.06	0.07	-0.04	0.03	-0.09	0.09	0.04	-0.03	0.07
CBS	875	-0.02	0	-0.01	0	-0.02	-0.03	0	-0.05	0	0.02	-0.02	-0.01	0.01	-0.03	-0.01	0.01	-0.01	0.01	0	0.01	0.02	-0.02	0.02	-0.02	0	-0.05	0.03	0.03	0	0	-0.01	-0.02	0.01	0.04	-0.04	0.06	0.01	0	0.03	0.02	-0.02	0.03	0.04	-0.02	0	0.02	-0.01	0.01
SEPTIN6	23157	0.01	0.05	0.02	0.01	0.01	0.02	-0.01	-0.01	0.04	-0.01	0.02	0.02	-0.03	-0.01	0.01	-0.02	-0.03	0	-0.03	-0.01	0.01	-0.05	-0.01	0.01	-0.03	-0.01	0.04	-0.02	0.02	-0.01	0	0	0.01	-0.04	0	0.03	0.01	-0.03	0.03	-0.02	0.04	0.04	0.02	0	0.08	0.01	0.01	0.08
BASP1	10409	0.02	0.06	0.01	0.02	-0.01	0.04	0.03	-0.06	0.08	0.07	0.03	-0.02	0.08	0.08	0.07	-0.02	-0.04	-0.03	0.02	0.02	-0.02	0.04	0.03	-0.01	0.04	0.06	-0.03	0.03	0.07	0.05	0.07	0.13	-0.04	0.04	0.04	-0.03	0.09	0.06	-0.12	0.07	0.03	0.01	0.01	0.07	-0.01	0.07	0.09	-0.06
PDHA1	5160	-0.01	0.02	-0.02	0	0.02	0	-0.02	0.02	0.01	0.01	0.03	0.01	-0.01	0.03	0.02	-0.01	0.03	-0.02	-0.01	0.02	-0.02	0	0	-0.01	-0.01	0.01	0	0	0.01	0	0	0.03	-0.03	0.01	0	0.01	-0.02	0	0.03	0	0.01	0.03	0.02	0.01	-0.01	0	0.01	0.02
CNOT1	23019	0	-0.02	0.02	0.01	-0.02	0	0.02	0.01	0.01	0	-0.01	0.02	0.01	0	0.02	0.03	0.02	0	0	0.01	0	-0.02	-0.01	-0.01	0	0.02	-0.01	0	-0.01	0.01	-0.01	-0.01	0.01	0	0.12	0.01	-0.14	-0.07	-0.17	0.08	-0.03	-0.11	0.08	-0.01	0.01	-0.05	0.05	0.05
EXOSC2	23404	-0.03	0.01	0.06	0	0.07	0	-0.03	0.01	-0.05	-0.02	0.09	-0.05	0	0.02	0.03	-0.01	0.07	0.08	-0.01	-0.09	0.07	-0.09	-0.04	0.02	-0.07	-0.01	0.08	-0.02	-0.05	0.06	0.06	-0.13	0.15	-0.04	0.05	-0.08	-0.1	0.02	-0.03	0.01	0.05	-0.08	-0.08	0.01	-0.12	-0.11	-0.06	-0.05
WDR82	80335	0.04	0.06	0.02	0.02	0.04	-0.03	0.01	0.04	-0.03	0.01	0.04	0.02	0.02	0.04	0.01	0.02	0.01	0.03	0	-0.03	-0.02	0.01	-0.04	0	0	-0.02	0.02	-0.04	-0.04	0.05	0.01	-0.01	-0.01	-0.01	-0.01	-0.03	-0.02	0.04	0.03	0.02	0	-0.03	-0.01	0.02	0	-0.03	0	-0.05
RAB3D	9545	-0.06	-0.06	-0.03	-0.01	-0.01	0.02	-0.08	-0.05	0.07	-0.05	-0.06	0.03	-0.02	-0.17	0.02	-0.04	-0.14	-0.03	-0.02	0.08	-0.11	-0.01	0.12	0	-0.03	0.04	0.03	0	-0.06	0.01	-0.08	0.09	-0.09	-0.04	0.08	0.03	0	0.06	0.01	0.06	0.01	-0.03	0.02	0.04	-0.15	-0.02	0.04	-0.11
FMR1	2332	0	-0.02	-0.01	0.01	-0.02	-0.02	0.02	-0.04	0	0.02	0.01	-0.01	-0.01	-0.03	0	0.01	-0.03	-0.08	-0.08	0.04	-0.05	-0.01	-0.05	0.05	-0.24	0	-0.03	-0.05	-0.05	-0.15	-0.1	0.07	-0.11	-0.1	0.02	-0.01	-0.04	-0.01	0.01	-0.02	0.03	0	-0.01	0.04	0.02	-0.02	0.05	0.02
TWF1	5756	0.04	-0.01	-0.03	0.02	0	0.01	0.02	0	0.02	0.02	0.01	0	0.02	0	0	0.01	0	-0.01	0.01	0.01	0.01	0.03	0.02	0	0	0.02	-0.02	0.01	0.02	-0.02	0.03	0.01	0	0.03	0	0	-0.01	-0.03	0	-0.01	-0.02	-0.03	-0.03	-0.02	-0.01	-0.01	0.02	0
TJP1	7082	0	0	0.01	0.01	0	0.01	0	0	0.01	-0.01	-0.01	0	-0.01	-0.01	0.01	0.01	0	0.01	-0.02	0	0.02	-0.03	0	-0.01	-0.02	-0.01	0.03	-0.01	-0.01	0.02	-0.02	0	0.02	-0.02	-0.01	0.02	-0.02	0.04	0.02	0.01	0	0	-0.02	0.01	-0.01	0	0.03	0.02
DLST	1743	-0.02	0.02	-0.06	0	0.03	-0.01	-0.07	0.02	-0.03	-0.01	-0.01	0	-0.02	-0.02	-0.02	-0.04	-0.02	0	0.01	0.02	-0.03	-0.02	-0.01	0.01	0.02	0.03	-0.01	0.01	0.01	0	0.02	0.02	-0.01	0.01	0.01	-0.01	-0.05	0.01	-0.02	0	0.01	0.01	-0.03	0.04	0.01	-0.03	0.01	0
NUP98	4928	0	0.01	0.03	0.01	0.01	0.03	0	0.02	0	0.01	0	0.02	0.01	0.01	0.02	0.02	0.03	0.03	-0.02	0.02	0.03	-0.01	0	0.04	-0.02	-0.02	0.02	-0.01	0.02	0.04	0	-0.03	0.06	0	0	-0.02	-0.02	0.01	-0.02	-0.02	0.01	-0.03	-0.02	0.01	-0.03	-0.03	0.02	-0.03
TIPRL	261726	0.02	0.03	-0.01	0.01	0.01	-0.04	0.02	0.02	-0.03	0.01	0.01	-0.02	0.04	0.03	-0.03	0.05	0.03	0	-0.01	-0.01	0.02	0.02	0	-0.02	-0.04	0	-0.02	-0.01	0.01	0.03	0	-0.04	0.01	-0.01	-0.01	-0.07	-0.08	-0.01	0.01	-0.03	-0.03	0	-0.06	-0.02	0.02	-0.04	0	-0.03
DLAT	1737	-0.02	0	-0.01	0.01	0.03	0.01	-0.02	-0.01	0.02	-0.02	0.02	-0.01	-0.02	0	-0.02	-0.02	0.01	-0.03	0	0.02	-0.02	0.02	0.01	0	0.01	0.03	-0.01	0.04	0.01	-0.02	-0.01	0.02	-0.04	0.02	0.03	0.03	0	0.01	0	-0.01	0.03	0.03	-0.02	0.03	0.02	-0.01	0.03	0.02
ACTR1B	10120	-0.01	-0.03	-0.01	-0.01	-0.03	0	0.01	-0.02	0.02	-0.02	-0.01	0.01	-0.03	-0.02	-0.02	-0.01	-0.01	-0.01	0.01	0.01	0.01	0	0	-0.02	0.02	-0.01	-0.02	-0.02	0	-0.02	0.02	-0.01	-0.04	0.01	0	-0.01	0	0	-0.02	0	0.02	-0.01	-0.01	0.02	-0.01	-0.01	0	-0.03
ADNP	23394	0.01	-0.02	0.01	-0.02	0.01	-0.02	0	0	0	0.02	0.02	0.01	0.05	0.05	0.01	0.06	0.06	0.01	0.04	0.02	0	0.06	0.04	0.01	0.03	0.01	0.02	0.02	0.02	0.04	0.04	0.02	0.06	0.06	-0.01	0.01	-0.02	-0.02	0.03	-0.03	0.01	0	0	-0.01	0	-0.02	-0.03	0
HSD17B4	3295	0.01	0.03	0.01	-0.01	0.03	-0.02	0	0.03	0.01	0.02	0.05	0	0.04	0.04	0	0.04	0.1	0	0.01	0.03	0	0.01	-0.01	-0.01	0.01	-0.02	-0.01	-0.01	0.01	-0.01	0.01	0	0	0.01	0	0.05	-0.02	-0.01	0.06	-0.02	-0.03	0.03	-0.01	-0.03	0.02	-0.02	0	0.03
XAB2	56949	-0.03	0.05	-0.01	-0.02	0.05	-0.01	-0.06	0	0	0	0.08	0	-0.03	-0.05	-0.03	0	0.05	0.05	0	-0.04	0.05	0.06	-0.09	0.06	-0.02	-0.1	0.03	0.05	-0.07	0.06	0.03	-0.09	0.16	0	0.04	-0.03	0	0.02	0	0.03	0.01	-0.02	0	0.03	0	0.03	-0.04	-0.03
DDX23	9416	-0.04	0.01	0.02	-0.01	0.03	0.04	-0.01	0	0	-0.03	0.04	0.03	0.01	0.02	0	0.01	0.05	0.01	0.02	0.01	0.01	0.02	0	-0.02	0	-0.01	0.01	0.05	-0.03	-0.02	0.03	0	0.04	0.05	0	-0.01	0.03	-0.01	-0.02	0.03	-0.01	-0.04	0.04	-0.01	-0.02	0.02	0.02	0
PSMD7	5713	-0.01	-0.03	0.02	0	0.03	0	0.01	0	0	-0.02	0.02	0.03	-0.06	-0.02	0.01	0.02	0.05	0.03	0	-0.02	0.01	0	-0.01	0.02	-0.01	0.03	0.02	0	-0.01	0	-0.01	0.02	0.02	0.01	0.01	0.02	0	-0.04	0	0.01	0.03	0.02	0	0.01	0.05	0.02	0.04	0.03
TMEM33	55161	0.04	-0.04	0.01	0.04	-0.02	0.01	0.13	-0.01	0	-0.02	0.03	-0.01	0.07	-0.01	0.02	0.03	0.01	0.04	-0.03	-0.01	0.04	-0.07	-0.03	-0.01	-0.04	-0.03	0	-0.02	-0.04	-0.03	-0.06	0	-0.01	-0.05	0.01	-0.04	0.09	0.03	-0.07	0.03	0.01	-0.03	0.05	0.03	0.02	0.02	0.05	-0.08
SUMO1	7341	-0.02	0.01	0.01	0.02	0	0	-0.02	-0.01	0.04	-0.04	-0.03	0.05	0.01	-0.03	0.01	0.01	-0.01	0.04	0.02	0.03	0.02	-0.01	0.05	-0.04	0.03	0.04	0.05	0.02	0.04	0.13	-0.02	0.04	0.05	0.03	-0.03	-0.14	-0.04	0	-0.21	0.04	0.06	-0.04	0.12	-0.07	-0.01	0	0.03	-0.05
PPP1R12A	4659	0	-0.01	0	0	-0.02	0	-0.01	0.01	-0.01	0.02	-0.01	-0.01	0	0	0	0.02	0	0.01	0.01	0.01	-0.01	0.04	0.01	0.01	-0.01	0.02	0	0.01	-0.01	0.02	0.02	0.03	0.03	0.02	0.02	0.01	-0.03	0	0.01	-0.02	0.01	-0.01	-0.04	0	-0.01	-0.03	0	0
ZC3H14	79882	-0.02	-0.05	0.02	0.01	-0.04	0.02	0.02	-0.05	-0.06	0.03	-0.01	0.05	-0.03	0	0	0.01	-0.04	0	0.01	-0.01	-0.04	0.04	0.03	-0.04	0.03	0.05	-0.02	-0.02	0.01	0.02	0.04	0.01	0.01	0.02	-0.01	0.02	-0.02	-0.05	-0.03	0	-0.02	-0.02	-0.04	-0.03	-0.05	-0.05	-0.05	-0.05
NOL6	65083	0.02	0.04	-0.05	-0.02	0	0.02	0.05	0.03	-0.06	0.09	0.04	0.04	0.01	-0.02	0.02	0.03	0.04	0.07	0	-0.04	0.07	0.01	0.03	0.04	-0.02	0.01	0.17	0.01	0.02	0.06	0	-0.02	0.16	-0.02	0	0.19	0.06	-0.01	0.06	0.02	0.02	0.04	-0.04	-0.03	0.13	0.08	-0.05	0.06
AP1B1	162	0.02	0	-0.02	-0.02	0.01	-0.03	0	0.03	0.01	0	0.03	0	0	0.01	-0.02	0.03	0	0.01	0.01	-0.01	-0.01	0.03	0.01	0.03	0.02	-0.02	-0.02	0.01	-0.01	0.01	0.01	-0.01	0.01	0.02	-0.15	-0.45	0.58	-0.11	0.13	0.25	0.08	0.05	-0.12	0.04	-0.09	0.23	-0.05	0.09
ETFA	2108	0	0.02	0.02	-0.01	0	0.01	-0.04	-0.01	0.03	0	0.04	0.02	-0.01	-0.02	0.02	-0.03	0.02	0.02	0.01	0	0	0	0	0.02	0.01	-0.01	0.02	0.04	0.01	0.02	-0.03	0	0.01	0.04	0.02	0.02	0.01	0.05	0.01	-0.05	0.05	0	0	0.05	0.01	0	0.03	0.04
API5	8539	-0.01	0.03	0.02	-0.01	-0.01	0.01	0.03	0.02	0.03	-0.03	0	0.04	0	0.01	0.02	0.01	-0.01	0.03	-0.02	-0.01	0.02	-0.02	-0.02	0.03	0	0	0.02	0	-0.04	0.06	-0.02	-0.02	0.06	-0.02	-0.01	-0.01	0.01	-0.03	-0.02	0.01	0.01	0	-0.01	-0.02	0.01	-0.03	-0.01	0.02
CSNK2A1	1457	-0.03	0.06	-0.01	-0.01	0.05	0.01	0	0.02	-0.03	-0.03	0.06	-0.01	-0.03	0	-0.02	-0.01	0	0.03	-0.01	0.03	0.03	-0.04	0	0.01	-0.01	0.01	0.01	-0.02	0.01	-0.01	-0.02	0.02	0.03	0	0	0	-0.01	0.04	0.03	0	0.05	0.02	0.04	0.02	0	0.01	0.01	0.02
ATP6V1A	523	-0.01	0.02	0.01	-0.01	0	0	-0.01	0	0.02	-0.01	0.01	0	0.01	0.01	0.01	-0.01	-0.01	-0.02	0.02	0	-0.01	0.02	0.03	0	0.01	0.03	-0.02	0.02	0.02	-0.03	0.04	0.03	-0.01	0.02	-0.01	0.01	-0.02	-0.01	0.03	0	0.01	0.01	-0.01	0	0	-0.01	-0.02	0.02
HADHA	3030	0.02	0	0	0.02	0.01	0	-0.01	0.01	-0.02	0.03	0.04	0.01	0.03	0.03	-0.02	0.06	0.08	0.01	0.02	0.01	0.02	0.02	-0.01	0.01	0.03	-0.02	-0.01	0.02	0	0.02	0.02	-0.02	0.02	0.04	-0.02	0.02	0.01	-0.01	-0.01	0.01	0	-0.01	0.03	0	0.01	0.01	0	0.01
SRPK1	6732	0.02	0	0.02	0.05	-0.05	0.02	0.08	-0.05	0	0.02	-0.03	-0.01	0	-0.05	0.02	-0.02	-0.05	-0.03	0.01	-0.04	-0.04	0.01	-0.01	-0.03	0.02	0.02	-0.06	-0.04	-0.02	0	0.02	-0.02	-0.03	-0.04	-0.01	0.07	0.01	-0.02	0.09	0.03	-0.03	0.02	-0.01	-0.04	0.03	0.02	-0.04	-0.01
UQCRC1	7384	-0.03	0.06	-0.03	0	0.06	0	-0.04	0.02	0.01	0	0.03	0.01	-0.03	0.04	-0.01	-0.02	0.03	-0.02	-0.02	0.05	0	-0.03	0	-0.02	-0.01	0.02	-0.04	-0.04	0.01	0	0	-0.02	-0.04	-0.01	-0.01	0.04	-0.02	0.01	0.06	-0.01	0	0.03	0.02	0	0.02	-0.02	-0.03	0.04
LRRFIP1	9208	0.01	0.01	0.03	0	0.01	0.03	0.01	0.02	-0.01	0.02	0.03	0.04	0.02	0.05	0.03	0.04	0.01	0.02	0	-0.07	-0.01	0	0	0.01	-0.01	-0.03	0.02	-0.02	-0.02	0.01	0.03	-0.04	0.01	0	0.04	0.23	-0.26	0.03	0.08	-0.16	-0.03	0.11	-0.17	-0.01	0.19	-0.24	-0.07	0.07
FAM120A	23196	0.01	-0.02	0.02	0.01	-0.04	0	0.03	-0.03	0.01	0.01	0	0.01	0	-0.02	0.04	0.01	-0.05	0	-0.01	-0.01	-0.01	0.01	0	0.01	-0.01	0.01	0	-0.01	0	-0.02	-0.02	0.01	0	-0.01	0.01	0	0.02	0.01	0	-0.01	0.01	-0.01	-0.01	0.02	-0.01	-0.01	0	0.01
MYO1B	4430	-0.01	0.01	0.01	-0.01	0.03	0	0.01	-0.01	0.03	-0.02	0	0.02	-0.01	-0.01	0.03	-0.01	0	0.02	0	-0.02	0	0	-0.04	0.01	0	-0.04	0.01	-0.01	-0.03	0	0	-0.02	-0.01	-0.01	0	-0.01	-0.01	-0.03	0.02	0.01	-0.03	-0.02	-0.02	0.03	-0.01	0	-0.03	0.01
TNRC6B	23112	0.02	0.01	0.02	0	0	-0.04	0.01	0.09	-0.03	-0.02	-0.01	0	0.04	0.07	0.02	0.01	0.05	-0.01	-0.02	0.03	0.02	0	0.02	0.02	-0.01	-0.02	-0.01	-0.03	0.02	0.02	0.07	-0.03	0.02	-0.01	0	-0.01	0	-0.05	0.06	0.02	-0.05	0.02	0.03	-0.04	0	0.01	-0.06	0
DYNC1I2	1781	0	0.02	0	0	0	0.02	-0.01	0	-0.01	0.02	0.02	-0.02	0	0.02	-0.02	0.02	0.02	0	0.02	0.06	-0.02	-0.02	0.03	-0.01	0.02	0.04	0.02	-0.02	0.05	0	0.03	0.03	0.01	0.03	0.02	0	-0.01	0.02	-0.04	0.02	0.02	0.01	-0.01	0.01	-0.03	-0.01	0.03	-0.03
COPB2	9276	0.02	0.01	-0.03	0	0	-0.02	0.02	0.02	0	0	0.02	0.01	-0.01	0.02	0.01	0.02	0.01	-0.01	-0.01	0.02	-0.02	0.01	-0.01	0.02	-0.01	-0.01	-0.01	0	-0.01	-0.01	0.02	-0.04	0	0	-0.03	0.02	-0.05	-0.03	-0.01	-0.03	-0.01	0	-0.04	0	0.01	-0.04	-0.04	-0.02
CDK5	1020	0	-0.02	-0.02	-0.01	0	-0.04	0.01	-0.01	-0.03	0	-0.02	-0.04	0	-0.03	-0.03	-0.01	-0.03	-0.02	-0.02	0.02	-0.03	0	0.01	-0.03	-0.04	0	-0.01	-0.01	-0.01	-0.01	-0.04	0	-0.02	-0.02	-0.02	0	0.01	-0.01	-0.01	0	-0.02	-0.02	0	0	-0.02	-0.01	-0.01	-0.02
RAB8A	4218	-0.01	-0.04	-0.04	0.03	-0.02	0.03	0.02	0	-0.01	-0.01	0	-0.03	0.07	-0.02	0.01	0	0	0.01	-0.03	-0.03	0.05	-0.01	-0.04	0.03	-0.02	-0.02	0.02	-0.01	-0.03	0.05	-0.01	0.03	-0.01	-0.04	0.04	-0.02	0.03	0.02	-0.06	0.03	0.04	-0.08	0.06	0.04	-0.01	0.05	0.05	0
TMOD3	29766	-0.01	-0.03	0.04	-0.08	0.05	0.04	-0.01	0	0.07	0.04	0.03	0.04	0.01	0.03	0.09	0	0.07	0.07	-0.04	0.05	0.1	-0.04	0.08	0.09	0.04	0	0.16	-0.03	-0.07	0.18	0.01	0.02	0.15	0.04	-0.05	0.25	0.03	-0.14	0.13	0.08	0.03	0.16	-0.03	-0.02	0.21	0.02	-0.05	0.1
EIF5	1983	0.01	-0.02	0	0.01	-0.02	-0.01	-0.01	0	0.01	0	0.01	-0.02	0.01	-0.01	0.02	0.01	0.03	0.01	0	0	0.03	-0.02	-0.04	0.03	-0.02	0	-0.01	-0.01	-0.01	0.03	-0.01	-0.02	0.02	-0.03	0.02	-0.04	-0.01	0.02	0	0.01	-0.01	-0.01	0	0.01	-0.04	-0.02	-0.01	0
PSMA3	5684	0.01	-0.02	0.01	0	-0.02	-0.03	0.01	-0.03	0	0.01	0	-0.03	0.01	-0.01	-0.03	0.01	0.02	0.02	0	-0.01	0	-0.04	-0.02	0	0	0.01	0.04	-0.01	-0.03	0.05	0.02	0.01	0.03	0.01	0.03	-0.01	0.05	0.05	0.02	0.04	0.03	0.03	0.04	0.04	0.05	0.02	0.05	0.06
PES1	23481	0.04	0.06	0.07	0.02	-0.02	0.04	0.07	-0.01	0.03	0.03	-0.09	0.09	0.12	-0.07	0.03	0.05	-0.09	0.1	0.01	0.01	0.07	-0.02	-0.14	-0.03	0.06	-0.06	0.04	0.03	0.16	0.04	-0.07	0.04	0.03	-0.04	0.1	0.06	0.03	0.06	0	-0.04	0.07	-0.06	0.07	0.03	-0.01	0.01	0	-0.02
PFKL	5211	0.02	-0.01	0.02	0.01	0	0	0.04	-0.01	0.02	0	-0.01	0.01	-0.01	-0.01	0	0	-0.01	0.01	-0.01	0	-0.03	-0.02	-0.03	-0.01	-0.02	0	0.02	0	-0.01	-0.01	-0.02	0	-0.01	-0.03	0	0.04	-0.02	0	0.02	-0.01	-0.02	0.02	-0.01	-0.01	0.03	0	0	0.01
PSMA1	5682	-0.03	0.01	0.01	-0.02	0	-0.03	-0.01	0.02	0.02	-0.01	0.03	0.03	-0.04	0.02	0.02	-0.01	0.04	-0.02	-0.02	0	0.02	0	-0.01	0	-0.03	-0.02	0.03	0	-0.02	0	0	0.01	0	-0.03	-0.03	0.01	-0.01	-0.02	0	0	-0.03	-0.01	-0.01	-0.01	-0.01	0	-0.01	0.02
RPL32	6161	0.04	-0.01	0.03	0.05	-0.05	-0.02	0.03	-0.01	0.05	-0.01	0.02	-0.02	-0.01	0.01	0.05	0.06	0.03	0.03	0.03	-0.02	0.03	0	-0.02	0.02	0.06	0.03	0.04	0.04	0	-0.01	0.02	0.04	0.02	0.04	0.01	0.02	0.03	0.06	0.03	0.04	0.02	0.01	0.02	0.03	0.05	0.01	0.01	0.04
PSMD6	9861	-0.01	-0.06	0.02	0.01	-0.04	0	0.03	-0.01	0.03	-0.01	-0.01	0	0.02	-0.02	0.03	0.02	-0.01	-0.01	0	-0.01	0.01	0	0.02	-0.02	-0.02	-0.01	-0.02	0.03	0.01	0	0	0	0	0.02	-0.01	0	-0.02	-0.04	0	-0.01	-0.04	-0.02	-0.02	-0.01	0	-0.01	0	-0.02
HPRT1	3251	-0.01	-0.04	0.02	-0.04	0	-0.02	-0.02	-0.01	0.03	-0.02	-0.03	0.02	0.01	-0.03	0.01	-0.01	-0.02	0	0.02	0.02	-0.02	0.02	0	-0.01	0.01	0.04	0.01	0.02	0.02	0	-0.02	0.02	0	0.02	-0.01	-0.01	0.01	-0.01	-0.04	0.01	-0.01	-0.01	0	0.02	-0.01	0.01	-0.01	-0.02
NEFL	4747	0	-0.04	-0.01	-0.01	-0.05	0.01	-0.05	-0.03	0.01	0.04	-0.02	-0.03	0	-0.03	0	0	-0.02	-0.03	0.02	-0.01	-0.02	0	0	-0.04	0.01	0.03	-0.03	0.02	0.02	-0.08	0	0.04	-0.07	-0.01	0.04	0.06	0	0.03	0.04	0.04	0.01	0.05	0.07	0.01	0.03	0.04	0.03	0.03
ATP5PO	539	-0.03	0.01	0	-0.02	0.01	-0.01	-0.01	-0.03	-0.01	-0.01	0.02	-0.04	-0.01	0	-0.01	-0.02	0	0	0	0	-0.05	0	0.03	-0.02	0.01	0.02	0	0	0.02	-0.01	-0.03	0.03	-0.03	0	-0.03	0.03	0.01	0	0.05	0	-0.01	0.03	0	0.03	0.01	-0.01	-0.01	0
PSMA4	5685	0.02	0.03	-0.02	0.01	0.04	-0.02	-0.02	-0.01	0.02	0.04	0	0.01	0.01	0.03	0	0.01	0.03	0.01	0.03	0.03	0.02	0.03	0.03	0.01	0	0	-0.02	0.01	-0.03	-0.02	0.05	0.01	0.02	0.04	-0.01	0.02	-0.01	0.01	-0.02	-0.04	-0.05	-0.03	-0.04	0.02	0	-0.06	-0.02	0
TECR	9524	0.01	0.02	-0.01	0.03	0	0.02	-0.01	-0.01	0.02	0.02	0.04	-0.01	0.01	0.02	0.01	0.03	0.03	-0.01	-0.02	0.01	-0.02	-0.04	0.03	0	-0.02	0.01	-0.02	-0.02	0.02	-0.01	-0.05	0.01	-0.02	-0.01	-0.02	-0.04	0.05	0.03	-0.02	0.01	-0.03	0	0.03	-0.02	-0.01	0.03	-0.01	-0.03
SNU13	4809	-0.01	0.09	0.01	0.01	0.02	0.05	0.02	0.07	0.01	0.02	0.05	0	0.01	-0.01	0.02	0	0.01	0	-0.03	-0.03	-0.03	-0.04	-0.01	0	-0.04	-0.06	0.03	-0.01	-0.06	0.03	-0.04	-0.06	0.02	-0.04	0.07	-0.02	0	0.04	0.04	-0.02	0.03	-0.04	-0.03	-0.01	-0.01	-0.02	-0.02	-0.02
RAB1A	5861	0.03	-0.17	-0.1	0.03	-0.29	-0.08	-0.01	-0.22	-0.28	0.11	-0.19	-0.01	-0.23	-0.09	0.02	-0.03	-0.39	-0.19	-0.01	0.12	-0.29	-0.17	0.07	-0.24	0.1	0.14	-0.2	0.07	0.16	-0.09	0.08	0.15	-0.27	-0.01	0.05	-0.2	0	0.03	-0.05	0.1	-0.12	0.01	-0.02	-0.07	0.11	0.11	-0.1	-0.03
KIF5A	3798	0.03	-0.02	0.02	0.01	-0.02	0.03	-0.01	-0.02	-0.01	0.02	-0.01	0.01	0.01	-0.01	0.01	0	-0.01	0.02	0	-0.02	0.03	0	-0.01	0.03	0	0.01	0.02	-0.01	0	0.01	-0.01	0.03	0.02	0	-0.02	-0.02	-0.03	-0.03	-0.04	-0.03	-0.02	0.01	-0.03	-0.01	-0.01	-0.02	0	-0.03
MDH2	4191	-0.03	0.02	-0.01	-0.01	0.01	0.01	-0.02	-0.03	0.04	-0.01	0.02	-0.01	-0.03	-0.01	0.01	-0.03	-0.01	0	0	-0.01	0	0	0	-0.02	0.02	0	0.02	0.02	0	0.01	-0.02	0	0.02	-0.01	0.01	0.04	-0.03	0.02	0.06	-0.03	0	0.05	-0.02	0.03	-0.02	-0.03	-0.02	0.03
PSMD11	5717	-0.02	-0.01	0.02	0.01	0.05	0.01	0	0.03	0.01	-0.02	0.03	0.02	0	0.01	0.02	0.02	0.05	0.02	0	0	0.01	0	-0.02	0	0	0.02	0.03	-0.01	0	0.02	0	-0.01	0.04	0	0	0	-0.01	0.01	0.01	-0.01	0	-0.01	-0.02	0.01	0	-0.01	0	0
INA	9118	0	-0.03	-0.02	0.01	-0.01	0.01	-0.01	-0.01	0.01	0.01	0	-0.05	0.02	-0.04	-0.01	0	0	-0.02	0	-0.03	-0.03	-0.01	-0.02	-0.04	0.01	0.01	-0.01	0.02	0.01	-0.02	-0.02	0.01	-0.02	-0.02	0.02	0.02	-0.01	0.03	0.04	0	0.01	0.04	0.03	0.01	0.01	0.01	0.02	0.03
GNAS	2778	0	-0.01	0	0	0.04	0.02	0.01	-0.01	-0.02	0	0.01	0.01	0	0.02	-0.02	0.03	0.03	-0.03	-0.02	0	-0.04	-0.02	0.02	-0.05	0	-0.01	-0.01	-0.02	0	0.02	-0.01	-0.03	-0.03	-0.02	0.01	0	0	-0.01	-0.02	0	0.01	0	-0.01	0.02	-0.02	0.01	0	-0.01
NOP56	10528	0	-0.03	0.01	-0.02	-0.02	0	0.03	0	0.02	-0.02	-0.01	0.01	0	-0.05	0.02	-0.01	-0.03	0	-0.02	-0.01	0.02	-0.02	-0.02	-0.01	-0.02	-0.04	0.01	-0.02	-0.04	-0.02	-0.03	-0.01	0.01	-0.06	-0.01	0.02	-0.02	0	0.01	-0.03	0.02	0.03	-0.02	-0.03	0	-0.01	0	0
NUP93	9688	0.01	-0.02	0.03	-0.01	-0.03	0	0.02	-0.04	0	0	0	0.02	0.01	0	0.02	0.03	-0.01	0.01	0.02	0	0.02	0.02	0.01	-0.01	0.01	0.01	0.03	0.01	0	-0.01	0.02	0.01	0	0.04	0	-0.01	0.01	-0.02	0	0.02	0	-0.01	-0.01	-0.02	-0.02	0.01	0	-0.02
ACTN2	88	0	0.01	-0.05	0.01	-0.02	-0.05	0	-0.01	-0.03	-0.05	-0.07	-0.06	-0.11	-0.09	-0.04	-0.12	-0.15	-0.01	0.02	-0.01	0.02	0	-0.02	-0.02	0	0.02	0	-0.03	-0.02	0	0.02	0	-0.01	-0.01	0.44	0.04	0.55	-0.26	0.02	0.34	0.01	0.61	0.94	-0.09	0.19	1.03	0.11	0.35
G3BP2	9908	0.05	-0.02	0.02	0	0.01	-0.04	0.05	0	-0.01	0.02	0.03	-0.04	0.04	0	0.01	0.05	0.02	0	0	0.02	-0.03	-0.02	0.02	0.03	0	0.02	0.01	-0.03	0.02	0.01	-0.02	0.04	0.01	-0.01	0	0	0	-0.01	0.02	0.03	-0.01	0.05	0.01	0.01	0	0.01	-0.01	0.02
PSMD1	5707	0.02	-0.02	0.04	0.01	-0.02	0.03	0.02	-0.01	0.04	0.01	0	0	0.04	0	0.02	0.04	0.01	0	0.02	0.01	0	0.01	0	-0.01	0.02	0.01	0	0.02	0.02	-0.01	0.02	0	0.01	0.03	-0.01	0	-0.02	-0.01	-0.01	0	-0.01	0	-0.02	0.02	-0.01	-0.01	0.01	-0.02
PSPC1	55269	-0.02	0.05	0	-0.02	0.04	0.01	-0.01	0.03	-0.02	-0.02	0.02	-0.02	0	0.06	-0.01	0.02	0.05	0.01	0	0.03	0	0.02	0.04	-0.01	-0.01	0.02	0	0	0.02	0	0.02	0.04	0	0.02	-0.03	0	0.01	0.02	0.04	-0.01	-0.02	0.02	-0.01	0	0	-0.02	-0.02	0.03
GLUD1	2746	0	-0.01	-0.02	-0.01	-0.02	-0.01	0	0	0	0	-0.01	0	0	-0.01	-0.02	0	0	-0.02	0	-0.01	-0.04	0	-0.02	-0.03	-0.01	-0.01	0	0	-0.01	0	0	-0.01	-0.03	-0.01	0.01	0.04	-0.01	0.01	0.02	-0.01	0.03	0	-0.02	0.01	-0.01	-0.01	0	-0.01
AIFM1	9131	-0.02	0.05	-0.01	0.01	0.07	0.03	-0.02	0.02	0.01	0.01	0.02	0.02	0.01	0.04	0.03	-0.01	0.06	-0.02	-0.03	-0.01	0.01	-0.01	-0.06	-0.01	0	-0.04	-0.03	-0.03	-0.02	0	-0.02	-0.08	-0.02	-0.02	0.03	0	0.01	0.04	0.01	0.03	0.05	0	0.03	0.02	0.02	0.02	0.02	0.01
PPIB	5479	-0.01	-0.02	0	0.01	-0.02	-0.02	0.02	-0.01	0.02	-0.01	-0.01	0.02	0.01	0	0.04	0.02	0	0	-0.02	0.05	0	-0.01	-0.01	0.03	-0.01	0	0.01	-0.01	0.03	0.02	-0.02	-0.03	0.03	0.01	-0.04	0.02	-0.06	-0.06	0.01	-0.07	-0.03	0	-0.08	-0.04	-0.01	-0.06	-0.1	-0.01
DLD	1738	0.01	0.01	0.01	0.01	0.01	0.02	0	-0.01	0.04	0.02	0	0.02	0	0.03	0.02	0.01	0	-0.03	0.02	0.01	-0.01	0.02	0	-0.04	0.02	-0.02	-0.03	0.04	0	0.01	0.03	0.01	-0.03	0.04	-0.01	0.05	-0.01	0.02	0.02	0	0.03	0.02	0.01	0	0	0	0	-0.01
AHCY	191	0.01	-0.03	0.01	0	-0.03	-0.04	0	-0.01	0.02	0.03	-0.02	-0.03	0.01	-0.02	0	0.02	-0.01	-0.01	0.01	0.02	-0.02	0	0	-0.02	0	-0.02	0.03	0.01	-0.03	-0.01	0.02	-0.01	0.01	0.02	0.01	0.02	-0.04	0	0.02	-0.03	-0.02	-0.01	-0.02	-0.01	-0.05	-0.05	-0.06	-0.01
PLEC	5339	0.07	0.33	0.17	0.3	0.08	0.18	0.07	0.24	0.22	0.3	0.23	-0.08	0.14	-0.17	0.47	-0.03	0.2	-0.01	-0.01	-0.01	0	-0.01	0	-0.01	-0.02	-0.01	-0.01	0	-0.01	-0.02	-0.01	0.01	-0.02	-0.02	-0.02	-0.27	-0.23	-0.63	-0.07	-0.24	-0.4	-0.29	0.36	0.21	-0.22	0.08	0.17	-0.02
RPS15	6209	-0.01	0.04	0	0	0.04	-0.07	-0.05	-0.03	-0.05	0.03	0.08	-0.04	0.05	0.1	-0.01	0.05	0.09	0.01	-0.02	0.05	0.06	-0.03	0.11	0.13	-0.06	0.01	-0.02	0.03	0.03	-0.03	-0.03	0.05	-0.02	-0.06	0	-0.02	0.06	-0.04	-0.09	0.06	0.07	0	0.15	0.04	0.01	0.07	0.08	-0.08
EIF2S1	1965	-0.01	0	0	0	0.02	-0.01	0.01	0.01	0	-0.01	-0.02	0.02	-0.01	-0.01	0.02	0.03	0.01	0	-0.01	-0.02	-0.03	0	-0.04	0.01	0.01	-0.03	0.03	-0.02	-0.02	0	0	-0.03	-0.02	-0.01	0	-0.01	0.01	-0.01	-0.04	0.02	0.01	0.01	0	0	-0.01	0.01	0.01	0
DYNLL1	8655	-0.01	0.06	-0.04	0.07	0.09	0.05	-0.05	-0.03	-0.03	-0.01	-0.15	-0.02	-0.04	0.01	-0.02	0.08	-0.01	0.05	-0.04	0.07	0.09	0.05	0	0	0.01	0.09	0.04	-0.04	0.03	0.05	-0.04	0.05	0.04	0.03	0	0.06	-0.07	-0.25	0	-0.02	-0.01	0.07	0.02	-0.02	0	-0.08	-0.29	-0.01
RPA1	6117	0.01	-0.05	0	0	-0.03	0.01	-0.02	-0.02	-0.03	0.01	-0.03	0.03	0.02	0	-0.01	0.03	0.02	-0.05	0	0.06	-0.03	0.01	0.05	-0.04	0	0	-0.04	0	0.02	-0.03	0.05	0	-0.01	-0.01	0	0.02	0.02	0.01	-0.01	0	0	0	0	0.01	0.03	-0.01	-0.01	-0.01
NOP58	51602	0.01	-0.01	0	0.01	-0.02	0.03	0.02	-0.03	0	0.01	-0.03	0.02	0	-0.03	0.02	0	-0.04	-0.05	-0.01	-0.01	-0.02	0	-0.01	-0.03	-0.02	-0.03	-0.02	0	0	-0.04	-0.02	0	-0.05	-0.06	-0.01	-0.02	0	0.01	-0.01	-0.02	0	0	0.02	0	-0.01	0.03	0.01	0.01
RPN1	6184	-0.01	0	-0.01	0.01	-0.02	0	-0.01	0.01	-0.02	0	-0.01	-0.02	-0.01	0	-0.03	0	-0.01	0	-0.01	0	0.01	-0.01	0	0.01	-0.03	0	-0.01	0	0	0	-0.02	0	-0.01	-0.03	0.03	0.01	0.01	-0.03	0.02	0	0	0.04	-0.03	0.01	0.01	0.01	0.01	0.05
ARF1	375	-0.03	0.06	-0.02	0	0.02	0.03	0.03	0.04	0.03	-0.06	0.07	0.01	-0.01	0.03	0.01	-0.03	0.04	-0.02	0.01	0.03	0.03	-0.01	0.01	-0.03	0	0.03	-0.02	0	0.01	-0.06	0	0.03	-0.04	-0.02	-0.04	0	0	-0.04	-0.04	0.06	0	0.01	0.05	0.01	0.06	0.06	0.06	0.01
EZR	7430	0	0.02	-0.01	0.01	0.02	-0.01	0	-0.01	-0.02	0.01	-0.02	-0.01	0.02	-0.01	-0.01	0.03	0	-0.02	-0.02	-0.02	0.01	-0.04	0	-0.04	-0.02	0	-0.03	-0.01	0.02	-0.03	-0.01	0.05	-0.05	-0.04	0.01	0.1	-0.04	0.06	0.07	0	0.08	0.03	0.07	0.08	0.09	-0.03	0.07	0.05
VARS1	7407	0.03	-0.02	0	0	-0.02	0	0.03	0	0	0.04	0	0.03	0.03	-0.01	0.02	0.04	0.01	0.01	-0.01	-0.02	0.03	-0.01	-0.01	0.02	-0.02	-0.02	0.02	0.02	0	0.01	-0.01	-0.02	0.03	-0.01	-0.02	0.01	0.02	0.03	0	0.01	0	-0.02	0.01	-0.01	0.01	0.02	0	0
IPO5	3843	0	0	0.01	-0.01	-0.01	0.01	0	0.02	-0.01	0.01	0.01	0.03	0	-0.02	0.03	0.02	-0.01	0.02	0.01	0	0.03	0.01	0	0.04	-0.01	-0.01	0.02	0.02	0.01	0	0.01	0	0.03	0.03	0.01	-0.03	0.01	0	-0.02	0.02	0	-0.04	0	0.01	-0.04	0.03	0.01	-0.02
EIF2S3	1968	0.04	-0.02	0.01	0.03	-0.01	0.02	0.02	0	0.02	0.05	0	0.02	0.02	-0.01	0.01	0.05	0.02	-0.01	0	0	-0.01	-0.02	-0.02	-0.02	-0.01	-0.03	-0.01	0.01	-0.01	-0.05	0	-0.02	-0.01	-0.02	0.02	-0.02	0.04	0.03	-0.01	0.03	0.05	-0.03	0.07	0.03	0.01	0.04	0.05	0.02
DARS1	1615	0.02	-0.02	0.02	0	0	-0.01	0.04	-0.01	0.02	0	0	0.01	0.02	-0.02	0	0.02	0.01	-0.01	-0.02	0	-0.01	-0.01	0	-0.02	-0.02	0	0.01	-0.02	0	-0.02	-0.01	-0.01	-0.01	-0.02	0.01	-0.01	-0.01	0.03	0	-0.02	-0.01	-0.01	-0.02	-0.01	-0.01	-0.01	0.01	-0.04
NOP2	4839	0.01	0.06	0.03	0.01	0.09	0.01	0.03	0.01	0.04	0.03	-0.04	-0.01	-0.05	0.01	0.05	0.03	0	-0.04	0	0.08	-0.02	0.02	0.08	-0.03	0.04	0.08	-0.01	0	0.08	0.04	0.02	0.03	0.01	0	0.04	0.06	0.03	-0.01	0.07	-0.02	0.05	0.04	0.06	0.03	0.02	-0.01	-0.01	0.04
EIF3I	8668	-0.01	-0.01	0.04	-0.01	-0.02	0	-0.02	-0.01	0.04	0.02	0	0	0	0.01	0.03	0	0.02	-0.01	0	0.02	-0.02	0.01	-0.02	0.01	-0.02	-0.02	-0.02	0.01	-0.01	-0.02	-0.02	-0.02	0.02	-0.01	0	0.01	-0.03	-0.01	-0.01	-0.02	-0.01	0	0	-0.02	0.01	-0.06	0.03	0.04
CORO1C	23603	-0.03	0.01	-0.01	-0.03	0.02	0	-0.03	0	0	0	0.01	0.01	-0.03	0.04	0.01	-0.01	0.05	0	0	0.01	0.01	0.01	0.02	0.01	0	0.02	0.02	0.01	0	0.03	-0.02	0.06	-0.01	0.02	-0.01	-0.03	-0.02	0.02	-0.01	-0.03	-0.03	-0.01	0.02	-0.02	-0.01	-0.02	-0.01	0
CAPRIN1	4076	0.02	0.01	-0.01	0	0	0.02	-0.01	0.01	-0.01	0.03	-0.01	-0.03	0.01	0.01	0.01	0.02	0.01	-0.02	0.01	0.04	-0.03	0.04	0.04	-0.03	0.01	0	0	-0.01	0.02	-0.03	0.02	0.03	0.01	-0.01	0.01	0	0	-0.04	-0.03	0.03	0.04	-0.04	0	0.01	-0.04	0.02	0.03	-0.01
HSD17B10	3028	-0.01	0.02	0	0	0	0.01	-0.02	0.01	0.01	-0.03	-0.04	0.01	-0.04	-0.01	-0.02	-0.03	-0.05	0.02	-0.01	-0.02	0.03	-0.01	-0.02	0.04	-0.01	-0.04	0.02	0	-0.01	0.02	-0.03	-0.03	0.02	-0.03	0.04	0.01	0.03	0.03	0.04	-0.04	0.02	0.01	-0.01	0.03	0	-0.01	0.04	0
SLC25A11	8402	0	0.01	-0.03	0.02	0.02	0.01	0.05	0.02	0.02	-0.05	0	0.03	0.05	0.01	0.03	0	-0.02	0.01	0.01	0.02	0	0.01	-0.01	0.02	0.03	0.02	-0.03	0	0.02	-0.03	0.02	0.03	0	0.04	0.29	0.03	0.15	0.19	0.22	-0.01	0.19	0.17	0.04	0.29	0.03	0.2	0.28	0.04
QARS1	5859	0	-0.02	0.01	-0.01	0.02	0.03	0.03	-0.01	0.02	-0.01	0.01	0.04	0.03	0.01	0.04	0.04	0.01	0.02	0.01	0	0.01	0	-0.03	0.03	0	-0.04	0.01	0	-0.04	0	0.01	-0.02	0.04	0	0	-0.03	-0.02	0.02	0	0	0.02	0.01	-0.02	0	0.01	0.03	0.04	0.02
RPL13A	23521	0	0.02	0	0.02	0.01	0.01	0.04	0	0.03	0.01	0.03	0.01	0.01	-0.01	0.04	0.05	0.04	0.44	-0.1	-0.04	0.61	-0.2	-0.07	0.66	0	-0.05	0.47	0.07	-0.06	0.71	-0.42	0.12	0.85	0.03	-0.04	-0.01	0.04	0.08	-0.02	0.02	0.04	-0.01	-0.01	0.05	-0.02	0.04	0.04	-0.01
MARS1	4141	0	-0.01	0	0.01	0	0.01	0.02	0.01	0	0	0.02	0.01	0.02	0.01	0	0.04	0.04	-0.01	0	0.01	-0.02	-0.01	0.01	-0.01	-0.02	0.01	-0.03	0	0.02	-0.01	0	0	-0.01	0	-0.02	-0.01	0	-0.01	0	0.02	0.01	0.03	0.04	-0.01	0.02	0.02	0	0.02
NUDT21	11051	-0.02	0	0.04	0	0.01	0	-0.01	-0.03	0.02	-0.01	0	0.03	0.03	0.01	0.02	-0.01	-0.01	-0.04	0	-0.01	-0.02	-0.03	-0.03	-0.04	0.02	-0.03	-0.04	0.01	0.02	-0.03	-0.04	-0.03	-0.06	-0.01	0.01	0.07	0.04	0	0.07	0	0.02	0.01	-0.01	0.01	0.02	0.01	-0.02	0.06
ACLY	47	-0.01	-0.02	-0.01	-0.01	-0.02	-0.02	-0.02	-0.03	0	-0.03	-0.02	-0.02	-0.05	-0.04	-0.01	-0.04	-0.04	-0.01	-0.01	0.02	0	-0.02	0	0	-0.02	-0.01	-0.03	-0.02	-0.02	0	-0.03	0.01	-0.03	-0.04	-0.01	0.04	0.02	0	-0.01	0.03	0.01	-0.01	0.02	-0.03	0.01	0.03	-0.01	-0.03
ATP1A3	478	-0.01	0.02	-0.02	0	0.02	0	0	-0.02	0.02	0.02	0.02	-0.02	0	0.01	0.01	0.01	-0.01	-0.01	0.01	0	0.01	0.02	0.01	-0.02	0.02	0.01	0	0.01	0.01	-0.01	0	0.03	-0.01	0.02	0.01	0.01	0.05	0.04	0.03	0.03	0.01	0.02	0.03	0.03	0.01	0.06	-0.01	0.02
ALDOA	226	-0.01	0.03	0.01	-0.01	0	0	-0.02	0	0.02	0	0.01	-0.02	-0.02	0.02	0	-0.02	0	0	0.02	0.01	-0.01	0.03	0.02	-0.03	0.02	0.04	0	0.01	0.02	0.01	0.02	0.06	0.01	0.01	0.01	0.02	0.01	0.03	0.04	0.03	0.02	0.05	0.06	0.02	0	0.01	0.04	0.03
PPP2R2A	5520	0	0.01	-0.06	0.01	0	-0.04	-0.02	-0.02	-0.01	-0.07	-0.04	-0.06	-0.08	-0.04	-0.05	-0.09	-0.06	0	0.01	0.02	0	0	0.01	-0.01	-0.02	0.03	-0.01	-0.01	0.02	0	0	0.03	0	0.01	-0.01	-0.01	0	0.02	0.02	0.02	0.01	0.04	0.02	-0.02	0.01	0.01	0	-0.02
PFN1	5216	0.01	-0.01	0.03	0	-0.03	-0.04	-0.02	-0.01	0	0.02	0	-0.01	0.02	0.01	0.01	0	-0.03	NaN	NaN	NaN	NaN	NaN	NaN	NaN	NaN	NaN	NaN	NaN	NaN	NaN	NaN	NaN	NaN	NaN	-0.01	0.06	-0.02	-0.04	0.04	-0.03	-0.04	0	-0.04	-0.04	0	-0.07	-0.11	0.01
RUVBL2	10856	0	-0.01	-0.03	0.02	0	-0.01	0.02	-0.01	-0.01	-0.01	0	0.01	0.02	0	-0.02	0.02	0.03	0.01	0	-0.02	-0.01	0	-0.03	-0.02	0.02	0	0.05	0.01	-0.01	0	0.01	-0.02	0.03	-0.02	0.02	0.01	-0.02	0.03	0.05	0	0.01	0.02	0.02	0.03	0.03	-0.02	0.01	0.06
SKP1	6500	0.02	0.05	0.02	0	-0.01	-0.02	-0.01	0.02	0.03	-0.01	0.01	-0.01	-0.02	-0.01	0	-0.02	-0.05	0	-0.01	0.04	0.07	0.02	0.02	-0.01	0.01	0.03	0	-0.01	0.03	0.01	0.01	0.06	0	0	0.03	0.01	0.03	0.04	0.02	0.04	0.02	0.03	0	0.01	0.05	0.02	-0.02	0.03
RPL26	6154	0	0.01	-0.01	0.01	0.03	-0.02	0	0	0	0.02	0.01	-0.04	0.04	0.01	0.04	0.02	0.04	-0.04	0.03	-0.01	-0.05	0.01	-0.01	-0.05	0.03	-0.03	-0.04	0.02	-0.02	0.03	0.01	0.02	-0.06	0.03	-0.01	-0.02	0.03	0.02	0.04	0	0.02	0	0.01	0.02	-0.04	-0.01	0	0.01
YWHAH	7533	-0.01	0	0.01	0.01	-0.06	0.02	-0.01	-0.03	0.04	0.01	-0.03	-0.01	-0.04	-0.03	0.02	0	-0.06	-0.01	0.01	-0.03	-0.01	0.02	-0.02	0.03	0	-0.06	-0.01	0.02	-0.04	0	0.01	0.02	-0.04	-0.02	-0.02	-0.03	0.02	0	0.02	0.01	-0.01	-0.04	0.01	-0.02	-0.03	-0.01	-0.05	-0.02
SFN	2810	-0.03	-0.04	0	0.01	-0.07	0.02	-0.02	-0.05	0	0.02	-0.02	-0.05	-0.04	-0.03	0	-0.03	-0.06	-0.04	0.09	-0.03	-0.01	0.11	-0.06	-0.09	0.08	0.01	-0.04	0.01	-0.07	-0.04	0.1	0.04	0	0.13	0.02	0	0.04	-0.01	0.08	0.04	-0.05	0.01	0.06	-0.01	0.01	0	-0.02	0.04
RPL28	6158	-0.04	0.01	0.02	-0.02	0.02	-0.01	-0.01	0.03	0.02	0.02	0.01	-0.03	0.03	0.03	0.07	0.01	0.07	0	0.01	0.02	0	0.04	0.05	0.02	0.03	0.05	-0.04	0	-0.02	-0.03	0.01	0.05	0.02	0.01	-0.02	0.02	0.07	-0.02	0.03	0.02	0.04	0.01	0.09	-0.02	-0.05	0.03	-0.04	0
RPS5	6193	0.03	-0.03	0	0.02	-0.01	0	0.03	-0.02	-0.01	0.05	0.01	-0.01	0.04	-0.02	0.03	0.06	-0.01	-0.02	0	-0.01	-0.03	-0.02	-0.02	-0.02	-0.02	-0.01	0.01	-0.01	0.03	0	-0.02	0.03	-0.04	0	-0.05	-0.01	0.01	0	-0.02	0	-0.03	-0.03	0.06	-0.01	-0.03	0.02	0.03	0
CALM1	801	0.01	-0.02	0.01	-0.01	-0.05	0	0.01	-0.05	0.04	-0.01	-0.04	-0.02	0.01	-0.01	0.04	-0.04	-0.07	-0.02	-0.01	-0.01	0.01	0	0	-0.04	0.03	0.05	-0.01	-0.03	0.04	0	-0.03	0.04	-0.04	-0.03	0.03	-0.06	-0.05	0.01	-0.02	-0.02	-0.02	-0.01	-0.02	0.03	-0.04	-0.03	0.02	-0.06
DDX1	1653	0.01	-0.01	0.01	-0.01	0	-0.01	0.01	0	0.01	0.02	0	0.02	0.02	0	0	0.04	0.01	0.01	0	0.01	0	-0.01	0	0	0	0.01	0.02	0.01	0	0	0	0.01	0.02	0	0	-0.02	0.01	-0.01	0	-0.01	-0.02	0.02	-0.01	-0.03	-0.01	-0.01	-0.01	-0.02
RPL31	6160	0	0.01	0.01	0.02	0.06	-0.05	0	0	0.01	0.04	0.03	-0.04	0.04	0.04	0.02	0.07	0.04	0.02	0.01	0	-0.01	-0.01	0.05	0.03	0.03	-0.03	0	-0.01	0	-0.03	0.04	0.08	-0.03	0	-0.05	-0.01	0	-0.03	0	-0.01	0.02	0.02	-0.03	0.02	0.01	-0.06	0.03	-0.02
RPSA	3921	0	0.01	0.03	0	0.04	0.03	0.01	0.01	-0.02	0.01	0.05	0.03	0.01	0.02	0.01	0.04	0.02	-0.01	0	0.04	0	0.03	-0.02	0	0	0	0	-0.01	-0.03	0	0.01	0.03	-0.03	0.02	0.03	0.03	-0.01	0.03	0.03	0.02	0.06	0.04	0.02	0	0.02	0	0.05	0.01
RPS10	6204	-0.02	0.01	0.03	0.01	0	0	0.05	0.04	0.01	-0.01	-0.01	0.03	-0.03	0	0.02	0.04	-0.02	-0.01	0.02	-0.02	-0.08	0.04	0.03	0	0	-0.01	-0.01	0.03	-0.04	-0.03	0.05	0	-0.04	0.02	0.02	-0.02	-0.01	0.03	0.01	0	-0.01	-0.01	-0.03	0.03	-0.04	-0.03	0.03	-0.02
SNRPD2	6633	-0.01	0.02	0.02	0.01	0.06	-0.01	0.01	0.06	0	0.02	0.02	0.01	0.01	0.02	0.03	0.04	0.03	0.01	0.03	0.04	0.01	0.03	0.07	0	0.03	0.06	0.01	0.03	0	-0.01	0.03	0.06	0.01	0.05	0.02	-0.03	0.01	-0.08	-0.07	0.01	-0.03	-0.03	-0.01	0.01	-0.03	0	-0.02	-0.05
HSPH1	10808	0.01	0.02	0.02	-0.01	-0.02	-0.01	-0.01	0	0.01	0.01	0	-0.02	-0.01	0.01	0.02	-0.01	-0.02	0.01	-0.01	0.01	0.01	0	0	0.02	-0.01	0	-0.01	-0.01	0.01	0	-0.02	0.02	0.02	-0.03	-0.01	0.03	0.01	-0.01	0	0.01	0.01	0	-0.01	-0.01	-0.01	0.03	-0.01	-0.01
LARS1	51520	0.03	-0.03	0	0.02	-0.02	-0.01	0	0	-0.02	0.03	0.01	0	0.04	0.02	0	0.05	0.03	0.01	0	-0.01	0.01	0	-0.01	0.03	-0.02	0	0	0	0.01	0.02	0.02	-0.02	0.01	0	-0.01	0.01	-0.03	-0.02	0	0	-0.01	0	-0.02	-0.02	0.01	-0.01	-0.01	0
RACK1	10399	-0.01	0.01	-0.02	-0.01	0.02	0.01	0	-0.01	0	0.01	0.04	0.04	0.02	0.03	-0.02	0.01	0.03	-0.02	-0.03	0.03	-0.01	-0.03	-0.01	0	-0.03	-0.01	-0.02	-0.01	-0.01	0.02	0	-0.04	-0.01	-0.02	0	0.01	0.01	-0.02	-0.02	-0.02	-0.02	0	-0.01	-0.02	0	0	-0.03	0
EEF1D	1936	0.1	0.03	0.06	-0.01	-0.01	-0.04	0.04	-0.03	0.04	0.06	0.02	0.03	0.14	0.09	0.02	0.11	0.07	0.01	0.01	-0.01	0	0.01	0.01	0.02	0.03	0	0.01	0.02	0	0.02	-0.01	0.01	0	0.04	0.05	0.08	0	-0.02	0.22	0.08	0.02	0.16	-0.04	-0.01	0.11	-0.08	0.03	0.17
YBX3	8531	-0.05	-0.02	-0.07	0	0.03	-0.01	-0.01	-0.07	0.03	0.06	-0.05	-0.08	0	-0.02	0.01	0.02	0.02	-0.08	0.08	-0.02	0	0.08	-0.09	-0.06	0.13	0.01	-0.07	0.14	0.01	0.01	0.06	-0.05	-0.02	0.04	0.09	-0.01	-0.04	0.06	0.05	-0.03	0.04	0.01	-0.04	0	0.03	-0.01	0.06	0.01
GFAP	2670	0.05	-0.05	0	0.05	-0.03	0.04	0.07	0.03	0.04	0.04	0	-0.03	0.05	-0.05	-0.03	0.06	0.14	-0.04	0.03	-0.03	-0.03	0.05	0.01	-0.07	0.01	0.02	-0.03	0.03	0.01	-0.07	0.01	0.01	-0.06	-0.01	0.02	-0.14	-0.15	-0.09	-0.17	-0.14	0.01	-0.01	-0.15	0.11	-0.22	-0.3	-0.06	-0.04
PABPC4	8761	0.02	-0.03	0.02	0	-0.02	-0.01	0.03	0.02	-0.01	0.04	0.01	0.02	0.03	-0.02	0.04	0.04	0.04	-0.01	-0.02	-0.01	0.01	-0.01	0.01	-0.03	-0.04	0	0.02	0	0	-0.02	-0.01	-0.01	0.02	-0.05	0.04	0.02	0.02	0	0.02	-0.03	-0.01	0.02	0	-0.01	0	-0.01	0.03	-0.01
RBMX	27316	-0.05	-0.09	0	-0.02	-0.08	-0.05	-0.02	-0.07	0.01	-0.04	-0.04	-0.05	-0.06	-0.1	0.01	-0.09	-0.09	0.06	0.03	0.07	0.09	0.03	0.04	0.08	0.01	-0.03	0.02	0.02	0.03	0.02	0	0.04	0.1	0.03	0.01	0.02	-0.02	0.04	0.05	-0.03	0	0.02	-0.05	-0.08	-0.04	-0.08	-0.02	-0.04
SNRPD3	6634	0.04	-0.02	-0.02	0.06	0	-0.05	0.04	-0.01	-0.07	0.09	-0.05	-0.02	0.01	-0.04	-0.04	0.07	0	-0.02	-0.02	0.03	-0.01	0	-0.01	-0.01	0.01	-0.02	-0.02	-0.02	-0.03	-0.06	-0.06	-0.03	0.01	-0.07	-0.05	-0.03	-0.1	-0.07	0.04	-0.07	0.03	-0.05	-0.01	0	0	-0.09	-0.01	0
RUVBL1	8607	0.03	0.03	0	0.01	0.04	-0.01	0.03	0.01	-0.01	0.01	0.01	-0.01	0	0.02	-0.01	0.01	0.02	0.02	-0.01	0	0.04	0	0.01	0.03	-0.03	0.01	0.04	-0.01	-0.01	0.05	-0.02	-0.02	0.06	0	0.05	0.03	-0.01	0.04	0	0	0.05	0	-0.01	0.03	0.02	-0.02	0	0.01
EEF1B2	1933	0.03	0.02	0.03	0.02	0.04	0.06	0	-0.01	0.02	0.03	0.05	0.05	0	0.04	0.04	0.05	0.04	0.02	0.06	-0.01	0.02	0.03	-0.02	-0.04	0.03	-0.02	0.02	0.04	0.02	0.01	0.05	0.02	0.04	0.06	0.02	-0.01	0.01	-0.03	-0.05	-0.02	0.05	-0.02	-0.02	0.01	0	-0.05	0.02	-0.01
RPS20	6224	-0.01	-0.06	-0.03	-0.04	0.05	0	-0.02	-0.01	0	-0.01	-0.01	0	0.04	-0.06	-0.01	0.03	0.01	0	-0.03	-0.02	0.03	-0.05	-0.05	0	-0.04	-0.04	0.04	0.01	-0.07	0	-0.06	-0.06	0.04	-0.07	0.01	0.01	0	0.04	-0.01	-0.02	0.03	0.02	0.03	0.01	0.01	-0.03	0.05	0.01
RPS9	6203	0.01	0	-0.01	0.03	0.02	-0.01	0.07	-0.02	0.02	0.01	0.01	0.01	0.05	-0.01	0	0.03	0.01	-0.02	0.02	0.01	-0.03	0.02	0.02	-0.02	0.06	-0.03	0.01	0.03	-0.03	-0.06	-0.02	0.06	-0.08	0.01	0	-0.01	0.04	0.04	-0.04	-0.06	0.02	-0.02	-0.01	0	-0.04	0.03	-0.01	0
XRCC6	2547	-0.08	0.03	0.11	-0.05	0.08	0.06	0.02	0.06	0.01	-0.01	0.01	0.06	0.09	0.06	0.06	0.09	0.12	-0.17	0.01	0.09	-0.16	-0.01	0.1	-0.14	0.01	0.03	-0.09	0.15	0.11	-0.11	0.03	0.01	-0.15	0.02	0	0.02	0.1	0.01	0.04	0.02	-0.04	0.03	0.02	-0.03	0.05	0.05	-0.01	0.08
RPL8	6132	-0.04	0.03	-0.02	-0.02	0.02	-0.03	0	-0.01	-0.02	0.02	0	-0.03	0	0.03	0	0.05	0.02	0	0.03	0.04	0.02	0.02	0	0	0.01	0.01	-0.01	0.03	0.01	-0.05	0.04	0.03	-0.02	0.04	0.03	-0.04	0.03	0.01	0	0.01	-0.01	-0.01	0.06	0.05	-0.02	0.03	0.05	0.01
RPL9	6133	0.01	-0.02	-0.02	-0.05	-0.02	-0.05	-0.02	-0.01	0.04	-0.03	0.06	0	-0.01	0	-0.02	0.01	0	-0.04	0.07	0.03	-0.01	0.07	0.02	-0.1	0.08	0.02	-0.03	0.05	0.01	-0.05	0.06	-0.02	-0.04	0.1	-0.06	0.03	0.06	-0.01	0.03	0.1	0	0	0.07	-0.05	0.03	0.08	-0.09	-0.01
SRSF3	6428	0.04	0.12	0.04	0	0.08	-0.04	-0.02	0.13	-0.06	0.03	0.06	-0.01	0.02	0.08	0	0.01	0.04	0.02	0.04	0.03	-0.02	0.05	0.03	0	0.06	0.04	-0.01	0.03	-0.01	0.03	0.09	0.04	0	0.1	0.01	0.02	-0.03	0	0.05	-0.05	0.01	0	-0.07	-0.02	-0.01	-0.08	-0.07	0
EPRS1	2058	0.03	0	0	0.01	0.01	0.01	0.01	0.02	0	0.03	0.03	0.01	0.03	0.02	0.01	0.05	0.03	0	0	0	0.01	0.01	0.01	-0.01	-0.01	-0.02	0	0	-0.02	0.01	0.01	-0.02	0.01	0.01	-0.01	-0.01	0.01	-0.01	-0.01	0.01	-0.01	-0.02	0.01	-0.02	-0.01	0.02	0.01	0
PHGDH	26227	-0.02	-0.02	0.01	-0.01	0	0.03	-0.02	0	0.02	0	0	0.01	-0.02	-0.03	0.01	0.01	-0.01	0	0	-0.01	-0.02	0	-0.05	-0.02	-0.01	-0.02	0	0.03	-0.03	0.01	-0.02	-0.05	0.01	0.01	0	0	-0.04	0.03	0.02	-0.02	0.04	0.01	-0.01	0.02	-0.01	-0.04	0.02	0.02
RPL7A	6130	0.02	0.03	-0.02	0.02	0.03	-0.02	0.03	-0.02	-0.02	0.03	0.03	0.02	0.04	0.01	0.03	0.06	0.02	0.03	-0.03	0	0.02	-0.03	0	0.01	-0.03	0.01	0.02	-0.02	0.02	0.02	-0.02	0.03	0.01	-0.02	-0.02	-0.03	0.06	0.04	0	0.04	0.03	-0.05	0.07	0.02	-0.03	0.05	0.05	-0.01
RPS15A	6210	-0.01	-0.03	0.01	-0.01	-0.02	-0.03	0.05	-0.04	0.02	-0.03	0.02	0.01	-0.01	-0.04	0.04	0.03	-0.03	-0.01	-0.02	0.03	-0.02	0	-0.01	-0.01	-0.05	0	0.04	-0.01	0.02	-0.01	-0.02	0.03	-0.01	-0.02	-0.03	0.03	0.02	0.03	0.05	0.03	0.02	0.03	0.07	0	0.03	0.03	0.07	0.06
RPL3	6122	-0.01	0.03	0	0	0.04	-0.03	-0.01	0.04	0	0.02	0.03	-0.01	0.02	0.04	0.02	0.02	0.06	0.01	0	0	0.03	0	0.02	0.01	-0.01	0.02	0.01	0.01	-0.03	-0.01	0.01	0.02	-0.02	0.02	-0.01	0.02	-0.03	-0.02	0.02	0.01	0	0.03	0	0.01	0.01	-0.02	0	0.04
RPS28	6234	0.03	0.06	0.04	-0.03	0.06	0.03	0.06	0.02	0.02	0.05	0.03	0.02	0.05	-0.06	0.07	0.08	0.01	-0.02	0.05	0.01	-0.02	0.04	0	-0.03	0.04	0.02	-0.02	0.03	0	-0.03	0.1	0.01	0.01	0.06	0.11	-0.06	0.03	0.06	-0.08	0.01	0.07	-0.08	-0.01	0.03	-0.07	0.01	0.08	-0.05
PABPC1	26986	0.02	0	0	0	-0.02	-0.01	0.01	0	-0.02	0.04	0.01	-0.01	0.01	0	0	0.03	0.03	0	-0.01	-0.01	0	-0.01	0	-0.01	0	-0.01	-0.01	0.01	-0.01	0.01	-0.02	-0.03	0.02	0	0.01	-0.02	0.02	0	-0.02	0	0.03	-0.02	0.01	0.01	-0.02	0.02	0.01	-0.02
TUFM	7284	0	0	-0.01	-0.01	0	-0.03	-0.02	-0.01	0	0	0	-0.01	-0.01	0	-0.01	0	-0.02	-0.01	-0.01	0	-0.03	-0.02	-0.01	0	0.01	0.02	-0.02	0	-0.01	0	-0.04	0	-0.02	-0.02	0.03	0.01	-0.01	0.01	0.01	-0.01	0	0.01	0.03	0.01	-0.01	-0.01	0.02	0
RPS23	6228	0.01	-0.01	0.06	0	-0.01	-0.01	0.04	0.01	0.07	0.05	0.01	0.04	0.05	-0.02	0.06	0.07	0.01	0.04	0	0.02	-0.01	-0.01	-0.04	-0.04	-0.03	-0.03	0.06	-0.07	-0.04	0.07	0.01	0.01	0	0	-0.02	0.04	0.01	0.04	-0.03	0.02	0.01	0	0.03	0.01	-0.05	-0.07	0.05	0
FUS	2521	0.01	-0.01	0.01	-0.04	-0.04	-0.06	-0.01	-0.01	-0.01	0.02	-0.06	-0.01	0	-0.04	0.01	-0.05	-0.09	0.01	-0.06	0	0.04	-0.07	0.06	0.01	-0.04	0.02	0.01	-0.05	0.01	0	-0.04	0.03	-0.03	-0.07	-0.01	-0.06	-0.03	-0.02	-0.07	-0.02	-0.02	-0.03	0	-0.03	-0.08	-0.05	-0.04	-0.08
RPL27A	6157	0.03	0.03	0.02	0	0.06	0.06	-0.03	0.01	0.03	0.09	0.02	0.07	0.05	-0.02	0.08	0.07	0.02	-0.04	0	0.02	-0.05	0.01	0.01	-0.05	0.03	0.01	-0.05	0.02	0.01	-0.03	0	0	0.01	-0.01	-0.03	0.02	0.02	0.03	0.05	-0.08	-0.04	0.03	0.05	-0.06	-0.02	-0.01	0.01	0.04
DHX15	1665	-0.01	0.01	-0.01	0.01	0.02	0.01	0.03	0	0	-0.01	-0.01	-0.01	-0.02	0.01	-0.02	0	0.01	-0.01	0	0.01	-0.02	0	0	-0.02	-0.01	0.01	-0.02	0.01	0.01	-0.04	0	0.02	-0.02	-0.01	-0.03	0	0	-0.03	-0.01	0.03	-0.01	-0.04	0	-0.02	-0.01	0.02	-0.03	-0.01
MATR3	9782	0.01	0.02	0.01	0	0.02	-0.02	0	0.01	-0.01	0.01	0.02	0	0.01	0.02	-0.01	0.02	0.01	-0.02	0.01	0.01	-0.06	0	0.03	-0.02	0.01	0.01	-0.02	0.01	0	-0.01	0.02	0	-0.02	0.02	0.01	-0.01	0	-0.02	0.03	-0.01	0	0.03	0.02	-0.02	0.01	-0.02	0.01	0.02
HNRNPC	3183	-0.13	-0.05	0.07	-0.03	-0.11	-0.02	-0.09	-0.08	0.17	-0.19	-0.06	0.14	-0.11	0	-0.05	-0.13	0.11	-0.01	0.01	0.01	-0.02	-0.02	0.01	0	0	0.04	-0.02	0.01	0.01	-0.02	-0.01	0.02	-0.01	0.01	0.1	0.11	-0.04	-0.1	-0.2	0.01	-0.05	0	-0.01	-0.15	0.09	-0.05	-0.05	0.19
HNRNPA3	220988	-0.01	0.04	0.02	-0.01	0.03	-0.03	0	0.02	0.01	-0.01	0.06	0.01	-0.01	0.04	-0.01	0.02	0.03	-0.01	-0.06	0.04	0.07	-0.05	-0.05	0.02	-0.01	-0.08	0.02	-0.08	-0.05	0.12	-0.04	0.1	-0.03	0	0.01	-0.02	-0.02	-0.02	0.03	0	0.01	0.02	-0.02	-0.03	-0.01	-0.04	-0.03	0.01
SYNCRIP	10492	0.27	-0.27	0.12	0.13	-0.17	0.01	0.27	-0.28	0.04	0.1	-0.16	0.08	0.22	-0.12	0.04	0.29	-0.28	0.03	-0.01	-0.02	0.04	0	-0.02	0.04	-0.03	0.01	0.02	-0.01	-0.02	0.01	0	-0.01	0.03	-0.01	-0.1	-0.08	0.15	0.21	-0.46	0.13	0.08	-0.44	0.06	0.11	-0.22	0.12	0.23	-0.13
HSP90B1	7184	-0.01	0	-0.01	0.02	-0.01	0	-0.01	-0.01	0	-0.03	-0.03	-0.01	-0.04	-0.03	0	-0.05	-0.04	-0.02	-0.02	0.03	0.01	0	0	-0.02	-0.02	0	-0.02	-0.02	0	0.01	-0.04	0	-0.03	-0.03	0	0.01	0.01	-0.02	0.03	0.03	-0.01	0.02	0.03	-0.03	-0.01	0.02	-0.02	0
DHX9	1660	-0.22	-0.13	0.03	-0.14	-0.04	0.06	-0.18	0	0.09	-0.05	-0.03	0.02	-0.12	0	0.07	-0.21	-0.05	0.01	0	-0.01	0.01	0	0	0	0	-0.01	0.02	0.02	-0.01	-0.01	0	0.01	0	0.01	0.02	-0.14	-0.02	-0.08	-0.06	0.03	-0.07	-0.04	-0.13	-0.09	-0.06	-0.11	-0.05	-0.09
ENO1	2023	-0.01	0.12	0.04	0.08	0.04	0.02	0.05	0.03	-0.01	0.02	0	0.04	-0.01	0.07	0.05	0.02	0.07	0	-0.19	-0.01	0.18	-0.16	-0.01	0.02	-0.08	-0.07	0.04	-0.31	0.32	0	-0.21	0.05	-0.16	-0.3	-0.08	-0.03	-0.09	0.01	0.08	-0.11	-0.01	-0.01	-0.14	0.03	-0.02	-0.08	0.06	-0.01
SLC25A4	291	-0.04	0.09	-0.03	0	0.05	-0.01	0	0.02	0	0.03	0.04	-0.04	-0.03	0.05	-0.01	-0.01	0.03	0	-0.03	0.04	0.05	-0.01	0.01	0.01	-0.03	-0.03	0.01	-0.03	0.02	-0.01	0	-0.02	0.02	-0.01	-0.02	0.01	0	0.05	0.03	0	0.02	0	-0.04	0.05	-0.01	0	-0.02	0.03
RPL11	6135	0.03	0	0.02	0.04	0	-0.03	0	0.03	0	0.02	0.04	-0.02	0.04	0.02	0.04	0.07	0.01	0.01	0.02	0.01	0	0.01	-0.03	-0.01	0.01	-0.07	0.03	0.02	-0.04	-0.01	0	0.02	0.01	0.01	-0.03	-0.02	-0.03	-0.05	0.03	-0.03	-0.04	-0.02	0.01	-0.03	-0.03	-0.01	-0.03	0.03
RPS8	6202	0	0.05	-0.01	0.02	0.02	-0.01	0.02	0.03	-0.01	-0.01	0.03	0	0	0.03	-0.02	0.01	0.03	0.03	0.01	0	0.03	0	-0.02	0.04	0.03	-0.01	0.02	-0.01	0	0.01	0.01	-0.02	0.03	0.03	0.01	-0.02	0	0.01	-0.01	0.01	0.03	0.01	0	0	-0.02	0.01	0.01	0.01
DDX3X	1654	0.03	-0.01	-0.01	0.02	0	0	0.03	0.01	0	0.03	0.01	0.01	0.04	-0.01	-0.01	0.07	0.03	-0.03	0.01	0	-0.07	0.02	-0.03	-0.03	0.01	-0.01	-0.04	0.05	0	-0.12	0.04	-0.05	0.01	0.02	0	0.01	0.01	-0.02	0	0.04	0	-0.01	0.02	-0.02	-0.01	0.02	-0.01	0.03
RPL23	9349	0	0.03	0.01	0.01	0.01	-0.01	0.05	0.03	0.02	0.01	0.01	0	0.02	0.03	0.05	0.04	0.03	0.02	0.01	-0.02	0.02	0.05	0.02	0.03	-0.01	0	0.04	0.05	-0.02	0.05	0.03	0.03	0.04	0.02	-0.01	0.02	0.01	0.01	0.02	0	0.02	0.04	0.01	-0.01	0.02	0	-0.02	-0.02
RPS14	6208	-0.01	0.01	0.01	-0.01	-0.01	0	0.01	0.01	-0.01	0.03	0.01	0	0	-0.01	0	0.03	0	-0.02	-0.01	-0.04	0.03	0.02	0	0.01	0.01	0.01	-0.01	-0.01	0.02	-0.03	0.01	-0.04	0.02	-0.01	0.05	0.04	0.01	0.04	0.01	0	0.05	0.01	0.02	0.03	0.03	0.01	0.04	0.04
HNRNPM	4670	-0.01	0.01	0.05	-0.05	0.03	0.01	0.03	-0.11	-0.03	0.11	0.1	-0.06	0	0.09	0.02	0.05	0.06	0	0.02	-0.01	0.01	0.02	-0.03	-0.01	-0.01	0.01	0.01	0	0.01	-0.02	0	0.01	-0.01	0.01	-0.16	-0.17	-0.07	-0.04	-0.19	-0.2	-0.1	-0.13	-0.12	-0.12	-0.08	-0.14	-0.11	-0.1
VIM	7431	0.06	0.03	0.03	0.06	0.02	0.04	0.07	0.01	0	0.03	0.04	-0.03	0.07	0.02	-0.01	0.08	0.11	0.02	0.05	-0.03	0.01	0.05	0.02	-0.01	0.05	0.02	0.02	0.07	-0.02	0.01	0.09	0	0.05	0.07	0.01	0	-0.02	0.01	0.04	-0.02	-0.03	-0.01	-0.01	0	-0.01	-0.04	-0.01	-0.02
HNRNPK	3190	0	0.02	0.01	-0.01	0	0	0.01	0.01	0	-0.01	0.02	-0.01	0.02	0.02	0.02	0	0.01	-0.03	0	0.01	-0.02	0.03	0.04	-0.01	0.01	0.02	0	0.02	0	0	0.02	0.04	-0.02	0.01	0	0	0.01	0	0.04	0	0.02	0	0.02	0.01	0	0.01	-0.01	-0.01
EEF1A2	1917	0.01	0	0.01	0	-0.02	0.01	0.01	0.01	0.02	-0.01	0.02	0	0.01	0.03	0.02	0.02	0.02	-0.01	0.04	0.03	-0.04	0.03	-0.01	-0.04	0.03	0.03	-0.01	0.03	0.02	-0.02	0.01	0.03	-0.02	0.03	-0.02	0.01	-0.03	0	0.04	-0.01	-0.01	0.04	0	-0.01	0.01	-0.01	-0.03	0.02
ACTC1	70	-0.01	-0.02	-0.02	-0.04	0	0	-0.02	0	-0.03	0.01	-0.02	-0.01	-0.03	-0.02	0	-0.02	-0.01	0	-0.01	-0.1	-0.02	0.04	0	-0.03	-0.05	0.04	0	-0.08	0.03	-0.05	0.08	-0.02	-0.01	-0.05	-0.11	0.11	-0.02	0.03	-0.08	-0.04	0.08	-0.01	-0.11	0	0.02	0	0.01	-0.14
HSPA5	3309	0	0.05	-0.02	0	0.02	-0.01	0	0.01	0.02	-0.01	0.02	-0.02	-0.02	0.01	0.01	-0.02	0	-0.01	-0.02	-0.01	-0.01	0.01	-0.02	0	-0.02	-0.03	-0.02	-0.01	-0.02	-0.01	-0.02	-0.03	0.01	-0.06	0.01	0.02	0	0.03	0.05	-0.02	0.02	0.03	-0.02	0.02	0.01	-0.02	0.01	0.04
HSPA1B	3304	-0.12	0.01	-0.03	-0.06	-0.02	0.11	0.08	-0.01	-0.01	0.03	0	-0.01	-0.01	-0.02	0.01	0.02	-0.13	-0.12	0.01	-0.03	-0.06	-0.02	0.11	0.08	-0.01	-0.01	0.03	0	-0.01	-0.01	-0.02	0.01	0.02	-0.13	-0.12	0.01	-0.03	-0.06	-0.02	0.11	0.08	-0.01	-0.01	0.03	0	-0.01	-0.01	-0.02
HOXC11	3227	NaN	NaN	NaN	NaN	NaN	NaN	NaN	NaN	NaN	NaN	NaN	NaN	NaN	NaN	NaN	NaN	NaN	NaN	NaN	NaN	NaN	NaN	NaN	NaN	NaN	NaN	NaN	NaN	NaN	NaN	NaN	NaN	NaN	NaN	NaN	NaN	NaN	NaN	NaN	NaN	NaN	NaN	NaN	NaN	NaN	NaN	NaN	NaN
OSBP	5007	0	-0.04	0.01	-0.01	-0.04	0	0.01	-0.04	0	-0.01	-0.03	0.02	-0.02	-0.03	-0.01	-0.01	-0.04	-0.02	0.01	0.02	-0.04	0	0.02	-0.02	0	-0.01	-0.01	0	0.01	-0.03	0.02	0.04	-0.03	0	-0.02	0.01	-0.03	-0.01	-0.01	-0.02	0.01	0	-0.02	-0.02	-0.04	0	-0.01	-0.01
NDUFB10	4716	-0.04	0.05	-0.05	-0.02	0.05	-0.01	-0.05	0	-0.02	-0.02	0.01	-0.03	-0.04	0.03	-0.01	-0.06	0.02	-0.02	-0.03	0.01	0.05	-0.02	-0.05	0.03	0	-0.04	-0.06	-0.05	-0.02	-0.01	0.01	-0.02	-0.04	-0.02	-0.05	0.05	-0.02	-0.05	0.02	-0.01	0	0.04	-0.02	-0.02	-0.01	-0.02	-0.07	0.03
PIAS1	8554	-0.04	-0.02	-0.02	0.01	-0.01	-0.03	0.03	-0.02	0.04	-0.03	-0.03	0.08	0.01	-0.05	0	0.06	-0.06	-0.04	0.08	-0.05	0.1	0.11	-0.14	-0.05	0.31	-0.21	0.07	0.05	-0.22	NaN	NaN	-0.16	-0.08	-0.03	0.07	0.14	-0.12	0.05	-0.03	0.12	-0.01	0.09	0.08	-0.03	-0.04	0.08	0.07	0.07
TIMM23	100287932	-0.03	0.11	-0.02	-0.07	0.06	-0.05	-0.03	0.04	-0.09	-0.14	-0.07	0.04	-0.03	0.06	0.06	-0.05	-0.04	0.05	0.03	-0.01	0.04	-0.02	-0.11	0.04	0.11	-0.09	-0.01	0.05	-0.02	0.01	0.03	-0.09	0.06	0.08	0.01	0.06	-0.05	0.05	0.1	0.04	0.08	0.01	0.02	0.09	0.12	0.04	0.01	0.12
RAB3A	5864	-0.04	0.05	-0.05	-0.03	0.03	-0.01	-0.02	0.04	0.01	-0.03	0.03	-0.03	-0.01	0.02	-0.01	-0.01	0.04	-0.02	0.03	0.02	-0.01	0.04	0.03	-0.02	0.04	0.01	-0.02	0.03	0.04	-0.02	0.06	0.04	-0.02	0.04	0.01	-0.01	0	0	0	0.03	0.01	-0.04	0.01	-0.01	0	0.02	0.02	-0.01
SSRP1	6749	-0.01	0	0.04	0.02	0.01	0.06	0.01	0.01	0.01	0	0.02	0.03	-0.02	0	0.05	0.03	0.01	-0.02	0	-0.02	-0.04	0	0	-0.04	-0.01	0	0.01	-0.01	-0.01	-0.04	-0.01	-0.04	-0.02	0.01	0.03	-0.01	0	0.01	-0.01	0.01	-0.01	-0.03	0	0.01	0.02	-0.01	0.02	-0.02
SNW1	22938	0	0.02	0.01	-0.03	0.01	0	0.01	0.01	-0.03	-0.03	0.01	-0.02	-0.03	0.02	0.01	-0.02	0	-0.02	0	0	0	-0.01	0.01	-0.02	-0.03	0.02	-0.01	0.02	0.01	-0.02	0	0	-0.02	0	-0.01	0	-0.02	-0.02	0.02	-0.02	0	-0.02	0.02	-0.03	-0.02	-0.01	0.01	-0.01
RAB1B	81876	0.05	-0.02	-0.06	0.02	-0.02	-0.06	0.04	0.02	-0.04	0.01	-0.01	-0.05	-0.02	-0.01	-0.01	0.04	0.06	-0.01	0	0.05	0.04	0.04	0.01	-0.04	-0.02	0.01	-0.02	0.01	0.03	-0.02	0.03	0	-0.01	0.04	0.03	0.01	-0.03	-0.01	-0.04	0	0.02	0.03	0.03	0.07	0.03	-0.04	0.1	0.03
CDC5L	988	0.01	0.01	0	0	0.04	-0.01	-0.01	0	-0.01	0	0.01	0.02	0.01	-0.01	-0.02	0.01	0.02	0.02	-0.02	0.01	0.02	0	-0.02	0.05	-0.06	0.05	0.02	-0.01	0.01	0.05	-0.03	-0.01	0.04	0.01	0	-0.01	-0.01	0	0.01	-0.03	0	0.01	-0.02	-0.01	0.01	-0.03	0.02	0.01
CTTN	2017	0.04	-0.01	0.01	0.03	0	-0.03	0.03	0.01	0.02	0.05	0	0	-0.01	-0.01	0.02	0	0	0	-0.01	0.01	0	0	0.03	0.01	-0.02	0.03	0.01	0.01	0.02	-0.03	-0.01	0.05	0	0	0.02	-0.03	-0.01	0	0.01	0	0	-0.02	-0.01	0	0	0	-0.01	0
WDR47	22911	0.02	-0.01	0	0.01	-0.02	-0.01	0	0.02	-0.03	0.01	-0.01	-0.01	0.01	0.01	0.01	0.01	-0.01	0	0	0.01	-0.01	0.01	0	0.02	0	-0.01	-0.03	0	0	0.02	0.02	-0.01	0.01	0	0.01	0.01	0.01	0	-0.02	0.01	0	-0.02	-0.01	0.01	-0.02	0	-0.01	-0.01
MYL12B	103910	-0.18	-0.12	NaN	-0.27	-0.1	NaN	-0.19	0.02	NaN	-0.19	0.07	NaN	-0.2	0.06	NaN	-0.21	-0.13	0.04	0	-0.13	0.09	-0.09	-0.06	-0.1	-0.06	-0.06	0.05	-0.11	-0.08	-0.01	0.03	-0.05	-0.05	-0.02	0.22	-0.14	-0.04	-0.18	-0.11	-0.04	0.13	0.09	-0.7	0.06	0.1	0.22	0.51	0.29
RAPGEF4	11069	0.02	-0.14	-0.03	0.19	-0.02	0	-0.02	0.03	-0.08	-0.16	-0.09	0.14	-0.01	-0.03	-0.04	0.03	0.08	-0.01	-0.01	-0.04	-0.01	-0.02	-0.01	0	0	-0.01	-0.02	0	-0.02	-0.01	-0.01	-0.02	-0.01	-0.03	0.02	-0.01	0.01	0	0	0	0.01	-0.01	-0.02	0.02	0.03	0	0.02	0.03
MBD4	8930	NaN	NaN	NaN	NaN	NaN	NaN	NaN	NaN	NaN	NaN	NaN	NaN	NaN	NaN	NaN	NaN	NaN	NaN	NaN	NaN	NaN	NaN	NaN	NaN	NaN	NaN	NaN	NaN	NaN	NaN	NaN	NaN	NaN	NaN	NaN	NaN	NaN	NaN	NaN	NaN	NaN	NaN	NaN	NaN	NaN	NaN	NaN	NaN
JUP	3728	0	-0.03	-0.02	0.02	-0.04	0.01	0.01	-0.03	0.01	0	-0.04	-0.03	0	-0.03	0	-0.01	-0.03	0.02	0.01	-0.01	0.01	-0.01	0	0.03	0.01	-0.01	0.02	0.01	-0.01	0	0.01	-0.03	0.03	0.03	0	-0.01	-0.04	-0.03	-0.02	-0.04	-0.01	0	-0.01	0.01	-0.02	-0.03	-0.02	-0.01
AMPD1	270	-0.3	0.06	NaN	0.08	0.07	-0.04	0.15	0.58	0.18	0.08	0.25	-0.25	0.08	0.06	-0.03	-0.09	NaN	NaN	NaN	NaN	NaN	NaN	NaN	NaN	NaN	NaN	NaN	NaN	NaN	NaN	NaN	NaN	NaN	NaN	NaN	NaN	NaN	NaN	NaN	NaN	NaN	NaN	NaN	NaN	NaN	NaN	NaN	NaN
BRSK1	84446	0.01	-0.03	0	0.01	-0.02	0	0	-0.01	-0.02	-0.02	-0.01	-0.04	0.01	0	-0.01	0	-0.02	0	0	0.02	0	-0.03	-0.01	-0.03	0	0.02	-0.02	-0.01	0.03	0	0	0	0	-0.01	0.01	-0.01	-0.03	0.01	-0.01	0.01	0.02	0.01	-0.01	0.01	0.01	-0.01	0.04	-0.01
DPPA4	55211	NaN	NaN	NaN	NaN	NaN	NaN	NaN	NaN	NaN	NaN	NaN	NaN	NaN	NaN	NaN	NaN	NaN	NaN	NaN	NaN	NaN	NaN	NaN	NaN	NaN	NaN	NaN	NaN	NaN	NaN	NaN	NaN	NaN	NaN	NaN	NaN	NaN	NaN	NaN	NaN	NaN	NaN	NaN	NaN	NaN	NaN	NaN	NaN
ENO4	387712	NaN	NaN	NaN	NaN	NaN	NaN	NaN	NaN	NaN	NaN	NaN	NaN	NaN	NaN	NaN	NaN	NaN	NaN	NaN	NaN	NaN	NaN	NaN	NaN	NaN	NaN	NaN	NaN	NaN	NaN	NaN	NaN	NaN	NaN	NaN	NaN	NaN	NaN	NaN	NaN	NaN	NaN	NaN	NaN	NaN	NaN	NaN	NaN
HSD17B7	51478	0	0.07	0.01	-0.01	0.05	0.06	0.02	0.04	0.03	0.03	0.04	0.08	-0.03	0.02	0.03	-0.02	0.05	-0.05	0.02	0.01	-0.03	0.03	0.05	-0.06	0.01	0.06	-0.04	0	0.02	0	0.01	-0.01	-0.02	0.03	0.02	0.03	0.03	0.02	-0.04	0.02	-0.01	0.02	0.01	0.03	0.03	0.02	0.06	0.05
NUP62CL	54830	NaN	NaN	NaN	NaN	NaN	NaN	NaN	NaN	NaN	NaN	NaN	NaN	NaN	NaN	NaN	NaN	NaN	NaN	NaN	NaN	NaN	NaN	NaN	NaN	NaN	NaN	NaN	NaN	NaN	NaN	NaN	NaN	NaN	NaN	NaN	NaN	NaN	NaN	NaN	NaN	NaN	NaN	NaN	NaN	NaN	NaN	NaN	NaN
ABAT	18	-0.01	0.03	-0.02	-0.01	0.02	-0.02	-0.02	0	0.01	-0.01	0.01	-0.01	-0.01	0.03	-0.02	-0.02	0.02	-0.04	0	0.02	-0.02	0.01	0.02	-0.04	-0.01	0	-0.01	0	0.03	-0.01	0	0.01	-0.04	0	-0.01	0	0.03	0	-0.02	0.01	0	0	0.03	-0.02	0	0.05	0.01	-0.03
ACOD1	730249	NaN	NaN	NaN	NaN	NaN	NaN	NaN	NaN	NaN	NaN	NaN	NaN	NaN	NaN	NaN	NaN	NaN	NaN	NaN	NaN	NaN	NaN	NaN	NaN	NaN	NaN	NaN	NaN	NaN	NaN	NaN	NaN	NaN	NaN	NaN	NaN	NaN	NaN	NaN	NaN	NaN	NaN	NaN	NaN	NaN	NaN	NaN	NaN
ACSS1	84532	0.01	-0.03	0.02	-0.04	-0.01	-0.01	-0.04	-0.01	-0.02	-0.02	-0.03	0.05	-0.02	-0.03	-0.03	-0.04	-0.03	-0.02	0	-0.01	-0.02	0.03	-0.03	-0.04	-0.02	-0.02	0	-0.01	0.02	-0.05	-0.03	-0.04	-0.03	-0.01	0.01	0.04	0	0	0.01	0.01	0.01	0	0.01	-0.04	0.01	0.03	0	-0.02
ALG9	79796	-0.02	-0.01	0.06	0.04	0.02	0.08	0.01	-0.04	0.1	0.07	-0.08	0.09	0.06	-0.01	0.1	0.1	-0.01	0.06	-0.07	0.06	0.04	-0.02	-0.02	0.05	-0.11	0.05	0.01	-0.08	0.07	0	-0.05	-0.07	0.06	-0.04	0.03	0.18	0.04	0.07	-0.09	0.12	0.06	-0.04	0.05	0.1	0.06	0.14	0.01	0.06
AP1G2	8906	NaN	NaN	NaN	NaN	NaN	NaN	NaN	NaN	NaN	NaN	NaN	NaN	NaN	NaN	NaN	NaN	NaN	NaN	NaN	NaN	NaN	NaN	NaN	NaN	NaN	NaN	NaN	NaN	NaN	NaN	NaN	NaN	NaN	NaN	NaN	NaN	NaN	NaN	NaN	NaN	NaN	NaN	NaN	NaN	NaN	NaN	NaN	NaN
ARRDC2	27106	NaN	NaN	NaN	NaN	NaN	NaN	NaN	NaN	NaN	NaN	NaN	NaN	NaN	NaN	NaN	NaN	NaN	NaN	NaN	NaN	NaN	NaN	NaN	NaN	NaN	NaN	NaN	NaN	NaN	NaN	NaN	NaN	NaN	NaN	NaN	NaN	NaN	NaN	NaN	NaN	NaN	NaN	NaN	NaN	NaN	NaN	NaN	NaN
CA4	762	0.03	-0.05	-0.01	0.05	-0.05	-0.04	0.05	-0.04	0.01	0.01	-0.06	-0.09	0	-0.03	0.02	0.01	-0.07	-0.02	-0.01	0.02	-0.03	-0.01	0.01	-0.03	-0.03	0.01	-0.03	-0.03	0.02	-0.07	-0.03	-0.02	-0.01	-0.03	-0.01	-0.05	0.03	-0.04	-0.04	0.03	-0.02	-0.05	-0.01	-0.01	-0.02	0.02	-0.06	-0.03
CD36	948	0.02	0.11	-0.06	0.05	-0.09	0.08	-0.01	-0.02	0.04	-0.02	0.14	-0.01	-0.02	0.04	0.02	0.04	0.08	NaN	NaN	NaN	NaN	NaN	NaN	NaN	NaN	NaN	NaN	NaN	NaN	NaN	NaN	NaN	NaN	NaN	-0.04	-0.02	-0.27	-0.12	0.12	0.31	0	0.07	0.04	0.06	0.13	0.12	-0.34	0.02
CLVS1	157807	0.01	-0.01	-0.02	0	-0.01	-0.01	0.01	-0.02	0.01	-0.03	0.01	-0.01	0.01	-0.01	0.01	-0.01	-0.03	0.01	0.01	0.02	0	0.02	0.03	0.01	-0.03	0.04	-0.01	0.02	0.01	0.03	0.01	0.01	0.02	0.02	-0.04	-0.04	0.03	-0.01	-0.02	0	-0.02	0.01	0.02	-0.05	-0.02	0.01	-0.02	-0.01
CPT1B	1375	NaN	NaN	NaN	NaN	NaN	NaN	NaN	NaN	NaN	NaN	NaN	NaN	NaN	NaN	NaN	NaN	NaN	NaN	NaN	NaN	NaN	NaN	NaN	NaN	NaN	NaN	NaN	NaN	NaN	NaN	NaN	NaN	NaN	NaN	NaN	NaN	NaN	NaN	NaN	NaN	NaN	NaN	NaN	NaN	NaN	NaN	NaN	NaN
EGR4	1961	NaN	NaN	NaN	NaN	NaN	NaN	NaN	NaN	NaN	NaN	NaN	NaN	NaN	NaN	NaN	NaN	NaN	NaN	NaN	NaN	NaN	NaN	NaN	NaN	NaN	NaN	NaN	NaN	NaN	NaN	NaN	NaN	NaN	NaN	NaN	NaN	NaN	NaN	NaN	NaN	NaN	NaN	NaN	NaN	NaN	NaN	NaN	NaN
ENTPD5	957	-0.03	0.05	0.11	-0.03	0.02	0.03	0.09	0.14	0.02	0.03	0.03	0.17	0.02	0.03	0.03	0.1	0.09	-0.02	0.02	-0.02	0.03	0.01	0	-0.1	0.05	0.02	-0.05	0.02	0	-0.08	0	-0.12	-0.05	0.12	-0.03	0.02	-0.17	-0.02	-0.03	0.06	-0.09	0.02	-0.04	-0.03	0.04	0.01	0.05	0.02
FKBPL	63943	0.01	0.16	0	-0.04	0.14	0.01	0.05	0.07	-0.04	0.08	0.11	-0.09	0.07	0.18	-0.04	0.05	0.23	0.01	0.02	-0.01	-0.02	0	0	0.06	0	-0.01	0.08	-0.02	-0.03	-0.01	0.02	-0.03	0.02	0.02	0.03	-0.05	-0.06	-0.02	0	-0.12	-0.06	0.06	0.16	0	0.01	-0.02	-0.06	0
GALE	2582	-0.01	-0.06	0.01	-0.02	0.03	0.02	-0.04	-0.06	0.03	-0.01	0.01	0.01	0.01	0.01	-0.02	0.03	0.09	0.02	0.01	0.03	0.05	0.01	0.01	0.01	0	-0.02	-0.05	-0.03	-0.01	0.02	-0.07	0.03	-0.01	0.02	0	0.01	-0.07	0.03	-0.05	-0.01	0.03	0	-0.02	-0.02	0.03	-0.03	0.03	-0.07
GLRX2	51022	0.01	0.04	-0.08	-0.03	0.04	-0.01	-0.03	0.09	-0.05	0.04	0.04	0	-0.01	0.05	-0.04	0.05	0.12	0.02	0	0.1	0.04	-0.01	0.06	0.03	-0.04	0.03	-0.03	-0.02	0.03	0.01	-0.02	0.04	-0.01	0.04	0.01	0.02	0.05	-0.02	-0.03	0	0.04	-0.12	-0.05	0.01	0	-0.04	-0.02	-0.02
HMGCR	3156	NaN	NaN	NaN	NaN	NaN	NaN	NaN	NaN	NaN	NaN	NaN	NaN	NaN	NaN	NaN	NaN	NaN	NaN	NaN	NaN	NaN	NaN	NaN	NaN	NaN	NaN	NaN	NaN	NaN	NaN	NaN	NaN	NaN	NaN	NaN	NaN	NaN	NaN	NaN	NaN	NaN	NaN	NaN	NaN	NaN	NaN	NaN	NaN
HOXC4	3221	NaN	NaN	NaN	NaN	NaN	NaN	NaN	NaN	NaN	NaN	NaN	NaN	NaN	NaN	NaN	NaN	NaN	NaN	NaN	NaN	NaN	NaN	NaN	NaN	NaN	NaN	NaN	NaN	NaN	NaN	NaN	NaN	NaN	NaN	NaN	NaN	NaN	NaN	NaN	NaN	NaN	NaN	NaN	NaN	NaN	NaN	NaN	NaN
IRGM	345611	0.01	-0.01	-0.02	0.08	0	0.07	-0.03	0	0.05	-0.03	0.03	0.05	-0.06	0.05	0.04	0.04	0.09	0.3	0.05	-0.03	0.14	0.07	0.05	0.41	0.06	-0.08	0.22	0	-0.08	0.14	0.07	0.05	0.16	0.07	-0.06	0.01	0.07	0.17	0.23	-0.11	0.05	0.16	-0.03	0	-0.08	-0.01	-0.09	0.1
MRFAP1L1	114932	NaN	NaN	NaN	NaN	NaN	NaN	NaN	NaN	NaN	NaN	NaN	NaN	NaN	NaN	NaN	NaN	NaN	NaN	NaN	NaN	NaN	NaN	NaN	NaN	NaN	NaN	NaN	NaN	NaN	NaN	NaN	NaN	NaN	NaN	NaN	NaN	NaN	NaN	NaN	NaN	NaN	NaN	NaN	NaN	NaN	NaN	NaN	NaN
NAXD	55739	0	0	-0.02	0.01	0.03	-0.04	-0.03	-0.01	-0.06	-0.01	0	-0.04	-0.07	-0.03	-0.06	-0.07	-0.04	-0.04	-0.02	0.02	-0.05	-0.02	-0.03	-0.05	-0.02	0.01	-0.05	-0.02	0.01	-0.01	-0.03	-0.04	-0.04	-0.04	-0.02	-0.01	-0.01	-0.03	-0.01	0.01	-0.03	0.02	0.01	-0.02	0.03	0.01	-0.02	0.02
NWD2	57495	-0.01	0.03	-0.02	0	0.01	-0.01	-0.02	0	0.01	-0.07	0	0.01	-0.04	-0.02	0.02	-0.07	-0.04	-0.01	-0.02	-0.01	-0.01	-0.01	0	-0.02	-0.01	-0.02	0	-0.03	0	-0.01	-0.01	0.01	0	-0.04	0.03	-0.08	0.11	0.04	0.04	0.03	0	-0.03	0.1	0.06	-0.03	0.03	-0.01	-0.09
OPCML	4978	0.04	0	-0.02	0	-0.01	0	0	-0.04	0.01	0.01	0.02	-0.02	-0.02	-0.04	0.02	-0.06	-0.06	0	0.09	0.12	0.06	0.14	0.09	-0.03	0.14	0.03	0.02	0.07	0.01	0.07	0.22	0.07	-0.02	0.16	0.01	0.01	0.01	0	0.01	-0.01	0	-0.02	0.02	0.01	-0.03	-0.02	-0.02	-0.03
OVCA2	124641	-0.07	0.1	-0.02	-0.15	0.14	-0.02	-0.06	-0.03	0.02	-0.07	0.05	0.08	-0.01	0.15	-0.09	-0.08	0.18	0.02	0.04	0.01	-0.02	-0.01	0	0	-0.02	-0.01	0	0.02	-0.04	0.06	-0.01	-0.06	-0.02	0.07	0.1	0.18	-0.08	0.03	0.07	-0.02	0	0.11	-0.02	-0.01	0.16	-0.05	-0.01	0.13
PDPK1	5170	-0.01	-0.01	-0.03	-0.01	-0.02	-0.02	-0.01	-0.02	0.01	-0.03	-0.06	-0.02	-0.03	-0.06	-0.01	-0.05	-0.09	0	-0.01	-0.01	-0.01	0	-0.01	-0.01	-0.03	-0.02	-0.03	-0.04	-0.06	-0.01	-0.03	-0.02	-0.03	-0.04	0	0.01	0.01	-0.02	-0.02	-0.02	0.01	0	0	-0.01	-0.01	0.01	-0.01	0.01
PPARA	5465	NaN	NaN	NaN	NaN	NaN	NaN	NaN	NaN	NaN	NaN	NaN	NaN	NaN	NaN	NaN	NaN	NaN	NaN	NaN	NaN	NaN	NaN	NaN	NaN	NaN	NaN	NaN	NaN	NaN	NaN	NaN	NaN	NaN	NaN	NaN	NaN	NaN	NaN	NaN	NaN	NaN	NaN	NaN	NaN	NaN	NaN	NaN	NaN
RABAC1	10567	0.03	0.01	-0.02	0	0.03	0.06	-0.02	-0.05	-0.03	0.08	-0.01	0.09	0.12	0.04	0.01	0.08	-0.03	-0.01	-0.01	0	0.05	0.08	0.13	-0.1	0.02	0.11	0.03	-0.04	0.03	0.03	0.02	0.08	0.04	-0.03	-0.01	-0.07	-0.08	0.09	-0.01	0.01	-0.01	-0.26	-0.1	-0.01	-0.01	-0.02	0.1	-0.04
REEP1	65055	0.02	-0.01	-0.02	0.01	-0.02	0.01	0.03	0.01	0	-0.02	0.03	-0.05	0.01	0	-0.01	0	0.02	-0.01	0.01	0.04	-0.03	0.03	0.1	-0.01	0.03	0.02	-0.03	-0.02	0.02	-0.04	0	0.05	-0.01	0.02	0.04	0.05	-0.05	0.01	-0.01	0.01	-0.01	0.01	0	0.08	0	-0.02	0.04	0
RSRP1	57035	-0.04	0.07	0.16	0	-0.06	-0.04	-0.09	-0.09	0	0.05	-0.14	0.11	-0.25	-0.09	0.03	-0.1	-0.04	NaN	NaN	NaN	NaN	NaN	NaN	NaN	NaN	NaN	NaN	NaN	NaN	NaN	NaN	NaN	NaN	NaN	0.07	-0.05	0.18	-0.04	0.27	0.06	-0.01	-0.11	0.09	-0.09	0.05	0.12	0.08	0.14
SAT2	112483	-0.11	-0.06	0.04	-0.03	-0.02	-0.12	-0.03	-0.01	0	-0.06	0.02	-0.04	-0.07	-0.07	-0.06	-0.02	-0.05	-0.03	NaN	-0.01	0.02	0.19	-0.11	-0.04	-0.01	0.31	0.03	-0.07	0.23	-0.07	-0.05	0.06	0	-0.05	0.03	0.05	0.04	0.03	0.03	0.04	0	-0.03	0.04	-0.07	0.06	0.02	0	-0.03
SEC11C	90701	-0.07	-0.08	-0.01	-0.02	-0.01	0	-0.08	-0.05	0.04	-0.05	-0.09	0.07	-0.05	-0.04	0.02	-0.04	-0.02	-0.02	0	0.03	-0.11	-0.04	0.04	-0.01	0.05	0.12	0	0.03	0.06	-0.02	-0.02	0.14	-0.02	-0.02	-0.07	-0.06	0.05	-0.13	-0.11	0.09	-0.15	-0.12	0.04	-0.06	-0.1	0.04	-0.03	-0.12
SPTA1	6708	0.01	-0.04	-0.02	-0.02	-0.02	-0.01	0	-0.02	0	-0.02	-0.1	0.06	0	-0.03	-0.02	-0.01	-0.08	0.05	-0.03	-0.09	0.02	-0.01	0.03	0.08	-0.07	-0.03	0.01	0.01	-0.06	-0.01	-0.01	-0.09	0.07	-0.04	0.04	0.06	-0.05	0	0.07	-0.01	0	0.03	-0.03	0.01	0.07	0.01	-0.03	0.06
SQLE	6713	-0.65	0.05	NaN	NaN	0.16	NaN	NaN	0.15	NaN	-1.03	0.14	NaN	NaN	0.27	NaN	-0.86	0.44	0.07	0.27	0.05	0.13	-0.08	0.04	0.04	0.07	NaN	-0.29	-0.19	-0.11	-0.24	0.15	-0.03	-0.28	-0.41	NaN	NaN	NaN	NaN	NaN	NaN	NaN	NaN	NaN	NaN	NaN	NaN	NaN	NaN
TGDS	23483	NaN	NaN	NaN	NaN	NaN	NaN	NaN	NaN	NaN	NaN	NaN	NaN	NaN	NaN	NaN	NaN	NaN	NaN	NaN	NaN	NaN	NaN	NaN	NaN	NaN	NaN	NaN	NaN	NaN	NaN	NaN	NaN	NaN	NaN	NaN	NaN	NaN	NaN	NaN	NaN	NaN	NaN	NaN	NaN	NaN	NaN	NaN	NaN
TKTL1	8277	-0.08	-0.21	-0.05	-0.32	0.05	0.04	-0.04	0.09	0.06	-0.06	-0.14	-0.08	-0.03	-0.01	0.1	0.01	-0.21	-0.2	-0.64	NaN	-0.32	-0.26	-0.26	0.15	-0.6	0.35	-0.21	-0.52	0.03	0.03	-0.87	-0.01	-1.52	-0.76	-0.38	0.17	0.12	0.05	-0.1	0.21	0.09	0.11	0.34	0.25	0.13	0.23	0.24	0.24
TREH	11181	NaN	NaN	NaN	NaN	NaN	NaN	NaN	NaN	NaN	NaN	NaN	NaN	NaN	NaN	NaN	NaN	NaN	NaN	NaN	NaN	NaN	NaN	NaN	NaN	NaN	NaN	NaN	NaN	NaN	NaN	NaN	NaN	NaN	NaN	NaN	NaN	NaN	NaN	NaN	NaN	NaN	NaN	NaN	NaN	NaN	NaN	NaN	NaN
WIPF1	7456	-0.05	-0.12	-0.03	0.07	-0.04	0.03	-0.04	-0.08	-0.01	0	-0.02	-0.02	-0.06	-0.07	0	0.04	0	0.17	-0.05	0.08	-0.09	-0.03	0.01	0.02	0.05	-0.17	0.1	-0.07	0.03	-0.07	-0.09	0.01	0.08	NaN	0.12	0.02	-0.03	0.07	0.06	0.02	0.04	-0.02	-0.01	0.04	0	0.01	0.1	0.07
ACSL6	23305	-0.02	0.07	-0.06	0.03	0.04	0.02	-0.04	-0.01	0.03	0.09	0.06	0	-0.05	-0.02	0.05	0.01	-0.03	-0.01	-0.03	0.01	0	-0.02	0	0.01	-0.03	0.01	-0.02	-0.03	0.01	-0.02	-0.06	0	-0.02	-0.03	-0.04	-0.06	-0.05	-0.02	0.13	0.02	-0.12	-0.01	-0.08	-0.07	0.02	0.04	0.05	0.01
ALG2	85365	-0.02	-0.02	0	-0.03	0.02	0	0.02	-0.02	0.01	0	-0.02	0	0.02	0.02	0	0.02	0.02	0	0.02	0.01	0	0.03	0.03	0	0.01	0.02	0.02	0	0.03	-0.02	0.04	0.02	0.02	0.03	-0.03	-0.01	0.01	-0.04	-0.01	0.01	-0.01	0	0	0	0	0.01	0.01	0.02
ANKS1B	56899	0.01	0.01	-0.03	0	-0.03	-0.03	-0.01	-0.03	0.01	-0.05	-0.06	-0.03	-0.07	-0.04	-0.02	-0.09	-0.09	-0.04	-0.07	0.06	-0.07	-0.06	0.04	-0.08	-0.13	0.1	-0.07	-0.19	0.19	0.03	-0.11	0.05	-0.12	-0.01	0.09	0.09	-0.09	0.04	0.05	0.06	0	0	-0.1	0.05	-0.11	-0.15	0.02	-0.09
ARMCX2	9823	-0.01	0.03	0	-0.02	0.07	0.03	-0.01	0.02	0.05	0.07	0.1	0	0.15	0.13	0	0.14	0.2	0.04	-0.01	0.03	0.06	-0.03	0.09	0.11	-0.05	0.15	0.02	0	0.11	0.06	-0.01	0.05	0.05	0.11	0.05	0.05	-0.04	0.06	-0.01	0.07	0.04	0.06	0.08	0.12	0.01	0.02	0.12	0.08
ASPG	374569	NaN	NaN	NaN	NaN	NaN	NaN	NaN	NaN	NaN	NaN	NaN	NaN	NaN	NaN	NaN	NaN	NaN	NaN	NaN	NaN	NaN	NaN	NaN	NaN	NaN	NaN	NaN	NaN	NaN	NaN	NaN	NaN	NaN	NaN	NaN	NaN	NaN	NaN	NaN	NaN	NaN	NaN	NaN	NaN	NaN	NaN	NaN	NaN
ATG12	9140	-0.03	-0.05	-0.05	0.05	0.02	0	-0.07	-0.03	-0.03	-0.04	0.01	-0.02	-0.02	-0.14	0.01	-0.06	-0.06	-0.02	0.03	-0.05	-0.06	0.02	-0.04	0.01	-0.06	-0.07	-0.04	0.02	-0.06	-0.08	-0.06	-0.03	-0.13	0.02	-0.05	-0.16	-0.04	-0.04	-0.1	-0.03	-0.03	-0.07	-0.01	0.04	-0.02	0.03	0.04	-0.1
ATP1B2	482	0.01	0.02	-0.04	0.05	0	-0.01	0	0.03	-0.02	-0.03	-0.02	-0.02	0.02	0.01	0.01	0	-0.01	-0.01	-0.04	-0.04	0.02	-0.02	-0.01	0.02	0.03	-0.06	-0.01	-0.03	-0.04	0.02	0.01	-0.03	0.02	-0.07	-0.02	0.01	0.03	-0.02	0.01	0.02	0.01	-0.02	-0.02	0	-0.02	0.02	-0.02	-0.04
BCAN	63827	-0.01	0	0.01	-0.02	0	0.01	-0.02	-0.01	0	-0.02	0.01	-0.01	0.02	0	-0.01	-0.01	-0.01	-0.03	0	0.02	-0.02	-0.01	0.02	-0.02	0.01	0.02	-0.04	0	0.02	-0.02	0	0.02	-0.03	0	-0.01	0	-0.05	0.01	0.03	-0.05	0	0.02	0	-0.04	0.01	-0.04	0.02	0.04
BCHE	590	0.05	-0.09	0	0.06	-0.05	0.02	0.02	0.02	0.07	-0.05	-0.05	-0.09	0.04	-0.05	-0.23	0	0.04	NaN	NaN	NaN	NaN	NaN	NaN	NaN	NaN	NaN	NaN	NaN	NaN	NaN	NaN	NaN	NaN	NaN	NaN	NaN	NaN	NaN	NaN	NaN	NaN	NaN	NaN	NaN	NaN	NaN	NaN	NaN
BDH1	622	0.01	0.06	-0.06	0.01	0.05	-0.05	0.01	0.02	-0.03	0	0.05	-0.02	0.03	0.05	-0.03	-0.01	0.07	-0.02	0.04	0.03	0	0.03	-0.03	-0.03	0.02	0.01	-0.02	0.03	0	0.02	0.02	0	-0.04	0.04	-0.01	-0.04	0.02	0	-0.03	0.03	0.02	-0.04	0.04	0.02	-0.04	0.04	0	-0.05
BSN	8927	0.02	0	0	0.01	-0.02	0	0	-0.02	0	-0.01	-0.01	-0.02	-0.02	-0.01	0.01	-0.04	-0.04	-0.01	-0.02	0	-0.02	-0.02	0	0	-0.02	0.01	0	-0.02	0.01	0.01	-0.02	0.01	-0.02	-0.03	0.02	-0.01	-0.01	0.01	0.04	-0.03	0	0	-0.01	0	0	-0.03	0.02	0.02
CASP1	834	NaN	NaN	NaN	NaN	NaN	NaN	NaN	NaN	NaN	NaN	NaN	NaN	NaN	NaN	NaN	NaN	NaN	NaN	NaN	NaN	NaN	NaN	NaN	NaN	NaN	NaN	NaN	NaN	NaN	NaN	NaN	NaN	NaN	NaN	0.09	0.06	-0.02	-0.04	0.16	-0.03	-0.02	0.08	-0.09	-0.03	0.08	-0.11	-0.09	0.08
CNTNAP1	8506	-0.02	-0.01	0.02	0	0	0.02	-0.01	0.02	-0.01	-0.02	0.02	0.01	0	0.02	-0.02	0	0.03	-0.02	-0.02	0	-0.03	-0.02	-0.02	-0.03	-0.03	-0.03	-0.01	-0.03	0	-0.01	-0.02	-0.02	-0.03	-0.03	-0.01	0	0.03	-0.01	-0.02	0.01	0	0.02	0.02	0.01	0.01	0.04	0.02	-0.01
DGKB	1607	-0.01	0.03	-0.04	0	0	-0.04	-0.03	0	-0.05	-0.05	-0.02	-0.06	-0.08	-0.02	-0.03	-0.08	-0.07	-0.05	-0.03	0.02	-0.04	0	0	-0.02	-0.01	0.03	-0.04	-0.1	-0.01	-0.02	-0.06	0.02	-0.05	-0.07	-0.05	0	0.01	-0.06	0.03	-0.04	-0.06	0.02	0.05	-0.03	0.03	0.01	-0.04	0.02
DLGAP4	22839	-0.06	0.07	-0.02	0.02	0.13	-0.02	-0.1	0.03	0.03	-0.09	0.02	0.13	-0.01	0.09	0.08	-0.01	0.1	-0.01	-0.01	-0.01	-0.01	-0.01	0.02	0	-0.01	0	-0.01	0	0.01	0	0	0	0	-0.02	0.09	0.02	-0.03	0.01	-0.21	-0.09	0.09	-0.05	-0.13	0.03	-0.05	-0.11	0.07	-0.19
DRD2	1813	0.12	0.02	-0.01	0.09	-0.17	-0.06	0.04	-0.11	-0.03	0	-0.15	-0.15	-0.13	-0.1	-0.12	-0.08	-0.16	NaN	NaN	NaN	NaN	NaN	NaN	NaN	NaN	NaN	NaN	NaN	NaN	NaN	NaN	NaN	NaN	NaN	NaN	NaN	NaN	NaN	NaN	NaN	NaN	NaN	NaN	NaN	NaN	NaN	NaN	NaN
FICD	11153	-0.09	0.01	-0.22	NaN	-1.16	-0.2	NaN	0.15	0.08	NaN	-0.11	-0.11	NaN	-0.01	-0.07	-0.18	-0.07	NaN	NaN	NaN	NaN	NaN	NaN	NaN	NaN	NaN	NaN	NaN	NaN	NaN	NaN	NaN	NaN	NaN	NaN	NaN	NaN	NaN	NaN	NaN	NaN	NaN	NaN	NaN	NaN	NaN	NaN	NaN
GRIA1	2890	-0.02	0	0.07	0.08	0.13	-0.04	0.04	0.05	-0.06	0.02	0.05	0.08	0.01	0.02	-0.03	0.01	0.1	0.13	0.01	-0.05	0	-0.07	-0.19	0.1	-0.07	-0.07	0.09	-0.07	-0.09	0.13	0	-0.08	0	-0.03	-0.03	0.01	0.09	0.1	0.09	-0.02	0.05	0	-0.02	0.07	0.09	0.05	0.09	0.02
GRM3	2913	-0.02	0	-0.02	-0.01	-0.02	-0.01	-0.01	-0.01	0.02	-0.05	-0.03	-0.02	-0.01	-0.01	0.02	-0.03	-0.09	-0.03	-0.02	0.01	-0.01	-0.03	-0.03	-0.02	0.03	-0.02	-0.05	-0.01	-0.01	-0.05	-0.03	0	-0.03	-0.05	-0.02	0	0	-0.03	0	0.01	0	-0.01	0.02	-0.02	-0.02	0.02	-0.02	-0.02
IQSEC2	23096	-0.01	0.01	0.01	0	-0.02	0	0.01	0.01	0.01	-0.04	-0.03	-0.01	-0.04	0	0.01	-0.05	-0.03	0	-0.02	-0.02	-0.01	-0.02	-0.02	-0.01	-0.02	-0.02	0	-0.02	-0.01	0	-0.01	-0.02	-0.01	-0.04	0.2	0.05	0.09	-0.12	0.23	0.14	-0.16	0.03	-0.03	-0.21	0.12	-0.06	0.33	-0.1
KBTBD11	9920	0	0	0	-0.01	0.01	-0.01	-0.01	-0.01	-0.01	0	0.01	-0.03	-0.02	0	-0.04	-0.01	0.02	-0.01	-0.01	-0.01	-0.03	0	0	0.01	-0.01	-0.04	-0.02	0	-0.03	0.01	0	-0.02	0	-0.01	0	0	-0.03	0.03	-0.02	-0.01	0.03	-0.01	0.02	0	0.01	-0.01	0.03	-0.01
LNX2	222484	NaN	NaN	NaN	NaN	NaN	NaN	NaN	NaN	NaN	NaN	NaN	NaN	NaN	NaN	NaN	NaN	NaN	NaN	NaN	NaN	NaN	NaN	NaN	NaN	NaN	NaN	NaN	NaN	NaN	NaN	NaN	NaN	NaN	NaN	0.05	0.01	0.34	0.32	0.01	0.18	0.2	-0.08	0.01	0.04	0	0.08	0.07	-0.01
LRRC45	201255	-0.05	0.19	0.07	-0.28	-0.1	-0.11	-0.07	0.19	-0.23	0.24	0.33	-0.15	-0.06	0.15	-0.01	0.14	0.19	NaN	NaN	NaN	NaN	NaN	NaN	NaN	NaN	NaN	NaN	NaN	NaN	NaN	NaN	NaN	NaN	NaN	-0.1	-0.18	-0.14	0.09	-0.08	0.16	0.12	0.06	0	0.03	-0.19	0.15	0.05	-0.2
MAP3K12	7786	-0.01	0.01	0.08	0.07	0.04	-0.01	0.02	0.02	0.01	0.01	0.04	0.02	-0.04	-0.06	0.02	0.04	0.03	-0.01	-0.03	-0.03	-0.02	-0.02	0	-0.04	-0.03	0.05	-0.1	0	0.03	0.02	-0.04	-0.02	0.03	-0.05	0.11	-0.01	0	0.05	-0.03	0.01	0.06	0.04	0	0.09	0.04	-0.05	0.18	-0.01
MAP3K5	4217	-0.03	0	0.05	-0.01	-0.02	0.02	0	-0.02	0.01	-0.03	-0.03	0	-0.04	-0.05	0.03	-0.05	-0.05	0.02	-0.04	-0.02	0.02	-0.05	-0.05	0.03	-0.03	-0.02	0.01	-0.02	-0.03	0	-0.04	-0.06	0.02	-0.06	-0.03	-0.05	0	-0.05	-0.01	0.04	-0.05	0	0.04	-0.02	0.03	0.03	-0.05	0
MAP6	4135	0.01	-0.01	0.01	0	-0.01	0.01	0	0	0.03	0.03	0.01	0	0.02	0.01	0.01	0.01	0.01	-0.01	0	-0.02	-0.02	0	-0.01	-0.01	0	0	0.02	0.02	-0.02	0	-0.01	-0.01	0	-0.01	0.01	-0.01	0.01	0.03	-0.01	0.02	0	0.01	0	0.02	0	0.02	0.02	0
MTSS1	9788	0.03	-0.07	0.03	0.1	-0.07	-0.09	0.08	-0.04	0.03	0.06	0.01	-0.1	-0.04	-0.08	-0.05	0.09	0	-0.02	0.01	-0.06	0.09	-0.09	0.05	0.05	0.05	0.14	-0.01	-0.03	-0.03	0	-0.02	0	0.09	0.05	0.03	-0.04	-0.03	-0.02	0	-0.01	-0.03	-0.03	-0.03	0	-0.01	-0.05	0	-0.01
MYRF	745	NaN	NaN	NaN	NaN	NaN	NaN	NaN	NaN	NaN	NaN	NaN	NaN	NaN	NaN	NaN	NaN	NaN	NaN	NaN	NaN	NaN	NaN	NaN	NaN	NaN	NaN	NaN	NaN	NaN	NaN	NaN	NaN	NaN	NaN	NaN	NaN	NaN	NaN	NaN	NaN	NaN	NaN	NaN	NaN	NaN	NaN	NaN	NaN
NEUROD1	4760	NaN	NaN	NaN	NaN	NaN	NaN	NaN	NaN	NaN	NaN	NaN	NaN	NaN	NaN	NaN	NaN	NaN	NaN	NaN	NaN	NaN	NaN	NaN	NaN	NaN	NaN	NaN	NaN	NaN	NaN	NaN	NaN	NaN	NaN	-0.04	-0.03	0.04	-0.12	-0.04	-0.01	0.09	-0.02	0.11	-0.22	-0.09	0.01	-0.05	-0.03
NLK	51701	-0.04	-0.01	-0.15	-0.11	-0.45	0.1	-0.1	-0.03	0.06	-0.01	0.18	-0.19	-0.09	0.23	-0.07	-0.04	-0.08	-0.02	-0.08	-0.04	-0.08	-0.04	-0.02	0	-0.04	-0.08	-0.01	-0.05	0.01	-0.1	-0.1	-0.03	-0.02	-0.15	0.01	-0.01	0.02	0.04	-0.07	0.04	0.01	0.04	0.01	0	-0.02	-0.06	0.06	0.03
NPFF	8620	NaN	NaN	NaN	NaN	NaN	NaN	NaN	NaN	NaN	NaN	NaN	NaN	NaN	NaN	NaN	NaN	NaN	NaN	NaN	NaN	NaN	NaN	NaN	NaN	NaN	NaN	NaN	NaN	NaN	NaN	NaN	NaN	NaN	NaN	NaN	NaN	NaN	NaN	NaN	NaN	NaN	NaN	NaN	NaN	NaN	NaN	NaN	NaN
PDK2	5164	0.01	-0.02	-0.01	0.02	0	0.01	0.02	0	0.02	-0.02	0.01	0.03	0.02	0.01	0	0.02	0.01	-0.01	-0.02	-0.01	-0.03	-0.01	-0.01	-0.02	-0.05	0.02	0.01	0.01	0	0	-0.02	-0.03	0.01	-0.02	-0.01	-0.02	0.01	-0.01	0	0	-0.02	-0.02	-0.02	0.01	0.01	0	-0.05	-0.01
PRKCE	5581	-0.03	0.01	-0.01	-0.02	0.01	-0.02	-0.01	0.01	-0.04	-0.05	0	-0.03	-0.03	0	-0.03	-0.05	-0.03	-0.02	-0.01	0.01	-0.04	-0.01	0.03	-0.03	-0.02	0.02	-0.01	-0.02	0	0	-0.02	0.03	-0.04	-0.03	-0.04	-0.04	-0.01	-0.04	0.01	0	-0.04	-0.01	-0.02	-0.02	-0.03	-0.01	-0.05	-0.02
RASD2	23551	-0.02	-0.03	-0.07	0.03	-0.1	-0.08	-0.04	-0.1	-0.02	-0.1	-0.12	-0.11	-0.21	-0.15	-0.04	-0.28	-0.21	NaN	NaN	NaN	NaN	NaN	NaN	NaN	NaN	NaN	NaN	NaN	NaN	NaN	NaN	NaN	NaN	NaN	NaN	NaN	NaN	NaN	NaN	NaN	NaN	NaN	NaN	NaN	NaN	NaN	NaN	NaN
RFXANK	8625	NaN	NaN	NaN	NaN	NaN	NaN	NaN	NaN	NaN	NaN	NaN	NaN	NaN	NaN	NaN	NaN	NaN	NaN	NaN	NaN	NaN	NaN	NaN	NaN	NaN	NaN	NaN	NaN	NaN	NaN	NaN	NaN	NaN	NaN	NaN	NaN	NaN	NaN	NaN	NaN	NaN	NaN	NaN	NaN	NaN	NaN	NaN	NaN
SCAMP5	192683	-0.08	0.03	-0.05	-0.05	0.03	-0.03	-0.03	0.04	-0.04	-0.07	0.01	0.01	-0.07	0	-0.05	-0.07	0.01	-0.07	-0.02	0.01	-0.03	-0.05	0.02	-0.05	-0.01	0	-0.04	-0.03	0.05	0.02	0.02	-0.04	-0.08	0.02	0.06	-0.05	-0.06	-0.08	-0.05	0.04	-0.04	0	0.02	-0.05	-0.12	0.04	-0.06	-0.1
SLC1A4	6509	-0.01	0.05	0.05	-0.01	0.04	0.05	0.04	0.09	-0.03	0.05	0.03	0.02	0.11	0.01	0.04	0.09	0.04	0.01	-0.02	0.06	-0.02	-0.05	-0.04	0.01	0.06	0.01	0.02	-0.03	0.03	0.03	-0.01	0.02	-0.02	-0.03	-0.02	-0.01	-0.01	-0.04	0.01	0.03	0	0.01	0	0.01	0.05	-0.02	0	-0.03
SLC6A11	6538	0.06	-0.06	-0.08	0.02	-0.06	-0.08	-0.04	-0.04	-0.02	0.08	-0.05	-0.07	0.09	-0.02	-0.05	0.04	-0.07	-0.03	-0.02	0	-0.03	-0.04	0.03	-0.03	0.09	0.02	-0.02	-0.02	-0.04	-0.03	-0.02	0.03	0	-0.05	-0.04	0.11	0.08	0.04	-0.01	0.06	0.03	0.09	0.12	0.01	0.01	0.08	0.02	0.07
SNPH	9751	-0.01	-0.04	-0.01	0.01	-0.02	0.04	-0.01	0	0	-0.01	0	0	0	-0.01	0	-0.02	-0.01	0	-0.01	0.03	0	0	0.03	0.03	0.01	0.04	-0.01	-0.04	0.04	-0.02	0.02	0.02	0.01	0.01	-0.04	0.19	-0.19	-0.01	0	-0.04	0.05	0.14	0.25	-0.07	0.05	-0.01	0.06	0.1
SPATA2L	124044	-0.04	0	-0.07	0.01	-0.06	-0.03	-0.07	-0.06	-0.03	-0.1	-0.09	-0.09	-0.15	-0.11	-0.05	-0.22	-0.19	-0.02	-0.01	-0.04	0.02	-0.03	0.01	0	-0.03	0.01	-0.02	-0.05	-0.05	0.01	-0.06	-0.04	0	-0.07	NaN	NaN	NaN	NaN	NaN	NaN	NaN	NaN	NaN	NaN	NaN	NaN	NaN	NaN
SYVN1	84447	0.02	0.08	-0.05	0.04	0.01	-0.2	0.03	0.13	-0.19	0	0.11	-0.1	-0.02	0.1	-0.06	0.01	0.05	0.02	-0.01	0.06	-0.06	-0.04	0.08	0	0.01	0.14	-0.09	0.01	0.09	-0.02	-0.13	0.19	-0.13	0.03	0.06	-0.2	0.05	-0.15	-0.12	0.12	-0.07	-0.1	0.08	-0.04	-0.09	0.1	-0.05	0.04
TRAF6	7189	-0.05	0.02	0.02	-0.07	0.02	0	-0.04	0.12	0.02	-0.02	-0.01	0.05	0.01	0.04	0	0.02	0.07	-0.09	0.07	0.05	-0.12	0	-0.02	-0.12	0.04	0.09	-0.05	0.02	0.05	-0.18	0.05	0.01	-0.06	0.04	-0.01	0.04	-0.09	-0.01	-0.05	0.02	0.02	-0.03	-0.03	-0.04	-0.02	-0.02	-0.02	0.01
VAMP1	6843	0.05	0	-0.04	0.05	-0.07	0.02	0	-0.02	-0.02	-0.02	-0.02	0.03	0.04	-0.03	-0.01	0.01	-0.02	-0.03	-0.04	0.06	-0.03	-0.03	0.04	0	-0.04	0.11	-0.04	-0.03	0.07	-0.05	-0.04	0.05	-0.06	-0.08	0	-0.01	0.07	-0.02	0.08	0.05	0.02	0.02	0.1	-0.05	0.04	0.04	0	0.07
VSNL1	7447	-0.02	0	0	-0.02	-0.03	0.02	0.02	-0.01	0.02	-0.01	-0.02	0.01	-0.01	-0.03	0.05	-0.01	-0.03	-0.01	0.02	-0.03	0	0.03	-0.04	-0.02	0.01	-0.06	-0.02	0.03	-0.02	-0.04	0.01	-0.01	-0.02	-0.01	0	-0.01	-0.01	-0.01	0	-0.02	0	-0.02	-0.02	0	-0.04	0	-0.04	-0.05
ZNRF1	84937	0.02	0	-0.1	0.08	-0.03	0.02	0.09	-0.04	-0.02	-0.06	0.08	-0.09	0.01	0	0.05	0.04	0.03	0.01	0.12	0	-0.07	0.1	-0.02	-0.05	0.12	0.07	-0.09	0.15	0.03	-0.11	0.13	0.13	-0.02	0.2	0.12	-0.05	0.14	-0.05	0.04	-0.08	0	0	0	0.06	0.03	0.07	NaN	0.01
PTK2B	2185	-0.09	0.05	0.17	0.07	-0.01	0.13	-0.09	-0.05	0.33	-0.06	0.04	0.13	-0.08	-0.06	0.1	-0.07	0.07	-0.03	-0.02	-0.01	-0.03	-0.01	0	-0.02	-0.03	0.01	-0.04	-0.02	0.01	-0.04	-0.03	0.01	-0.05	-0.04	-0.05	0.05	-0.22	-0.08	0.05	-0.05	-0.03	0.14	-0.03	-0.05	-0.06	-0.02	-0.13	0.13
TRIP10	9322	0.08	-0.05	NaN	-0.56	-0.56	0.18	NaN	NaN	-0.01	-0.44	-0.3	-0.11	NaN	-0.18	-0.15	-0.37	0.11	-0.16	-0.01	-0.21	-0.1	-0.21	-0.22	-0.11	0.12	-0.21	-0.23	0.05	-0.01	-0.17	0.05	-0.22	-0.18	-0.1	-0.19	0.02	-0.09	0.04	0.03	-0.09	-0.05	-0.03	-0.07	-0.05	-0.03	0.01	-0.02	-0.03
ZDHHC13	54503	0.06	0.09	0.21	0.09	0.01	-0.05	-0.05	0.06	-0.06	-0.56	-0.06	-0.04	0.15	-0.02	0.08	0.04	0.11	0.07	-0.03	0.02	0.02	-0.08	0.09	0.09	0.07	-0.01	0	0.07	0.05	-0.04	-0.01	0.08	0.16	-0.03	-0.04	NaN	-0.2	0.01	NaN	-0.11	-0.03	NaN	-0.25	0.06	NaN	0	0.27	NaN
IKBKB	3551	0.05	0	-0.01	0.01	-0.01	0	0.05	0.03	-0.03	0.03	0.04	0.03	0.07	-0.03	0.04	0.04	0.02	0	0	-0.01	-0.01	0.01	0	0.02	-0.04	0.01	-0.03	-0.02	0.04	-0.02	-0.01	-0.01	0.01	-0.01	-0.01	-0.04	0.03	0.06	-0.02	-0.15	0.02	-0.02	0.01	0.01	0.01	-0.04	0.06	-0.05
ARHGAP24	83478	NaN	NaN	-0.05	NaN	NaN	0.21	NaN	NaN	-0.03	NaN	NaN	0.01	NaN	NaN	0.03	NaN	NaN	NaN	NaN	NaN	NaN	NaN	NaN	NaN	NaN	NaN	NaN	NaN	NaN	NaN	NaN	NaN	NaN	NaN	NaN	NaN	NaN	NaN	NaN	NaN	NaN	NaN	NaN	NaN	NaN	NaN	NaN	NaN
TOGARAM1	23116	0.01	-0.04	-0.01	0.09	-0.01	-0.03	0.05	-0.03	0.16	-0.17	0.09	0	0.14	0.04	0.06	0.08	0.12	NaN	NaN	NaN	NaN	NaN	NaN	NaN	NaN	NaN	NaN	NaN	NaN	NaN	NaN	NaN	NaN	NaN	NaN	NaN	NaN	NaN	NaN	NaN	NaN	NaN	NaN	NaN	NaN	NaN	NaN	NaN
ACADS	35	0	0.04	0.01	-0.01	0.01	0	-0.03	0.04	-0.04	0.03	0.01	-0.01	0.01	0.04	-0.02	0.01	0.04	0.01	-0.02	-0.01	0.02	-0.03	-0.02	0.01	-0.01	-0.02	0.02	-0.02	0	0.03	-0.01	-0.04	0.03	-0.03	0.02	0.02	-0.03	0	-0.01	-0.05	-0.01	-0.03	-0.04	-0.02	-0.04	-0.06	-0.06	0
ALAD	210	0.01	-0.04	0.02	0	-0.04	0.01	0.01	-0.03	0.04	0	-0.01	0	0	-0.03	0	0	-0.03	-0.04	-0.02	-0.01	-0.04	-0.01	0	-0.05	-0.01	-0.01	-0.04	-0.04	0.01	-0.04	-0.05	0.03	-0.06	-0.07	-0.01	0	0.02	0.02	0	0.01	0.02	-0.02	0.04	-0.02	0	0	0.02	-0.06
ALDH8A1	64577	NaN	NaN	NaN	NaN	NaN	NaN	NaN	NaN	NaN	NaN	NaN	NaN	NaN	NaN	NaN	NaN	NaN	NaN	NaN	NaN	NaN	NaN	NaN	NaN	NaN	NaN	NaN	NaN	NaN	NaN	NaN	NaN	NaN	NaN	NaN	NaN	NaN	NaN	NaN	NaN	NaN	NaN	NaN	NaN	NaN	NaN	NaN	NaN
ATP6V0A2	23545	0.06	0.05	0.01	0.04	0	0.07	0.13	-0.05	0.02	0.09	0.05	0.06	0.13	0	-0.03	0.16	0.03	0	-0.04	-0.02	-0.03	-0.04	0.05	0.01	0.03	0.01	-0.06	-0.11	-0.04	0	-0.02	-0.06	0	-0.04	-0.07	-0.11	0.1	0.02	0.06	0.07	0.02	0.02	0.05	0	-0.13	0.09	-0.03	-0.06
CDH13	1012	0.04	-0.04	-0.01	0.02	-0.03	-0.02	0	0.01	-0.01	0	0	-0.04	0.02	-0.06	-0.01	0.01	-0.06	0.01	0.01	0.01	0.03	0.02	0.01	0.01	0.01	0.04	0.04	-0.03	0	0.04	-0.02	0.01	0.01	0.01	-0.02	-0.05	0.13	-0.05	-0.1	-0.03	0	0.03	0.03	-0.02	-0.03	0	0.05	-0.03
CNOT6L	246175	-0.05	0.02	0.07	-0.1	0.02	0.06	0.04	-0.04	0.11	0.03	0.03	0.03	-0.03	-0.06	0.02	-0.08	0.06	-0.06	0.03	-0.01	-0.15	-0.05	-0.12	-0.02	-0.08	0.05	0	0.06	-0.05	-0.02	0.09	-0.01	-0.06	-0.04	0	0.04	0.06	-0.01	0.03	0.03	0.17	-0.03	-0.02	0	-0.04	0.04	0.11	0.04
DNAJC1	64215	NaN	NaN	NaN	NaN	NaN	NaN	NaN	NaN	NaN	NaN	NaN	NaN	NaN	NaN	NaN	NaN	NaN	NaN	NaN	NaN	NaN	NaN	NaN	NaN	NaN	NaN	NaN	NaN	NaN	NaN	NaN	NaN	NaN	NaN	NaN	NaN	NaN	NaN	NaN	NaN	NaN	NaN	NaN	NaN	NaN	NaN	NaN	NaN
GALK2	2585	0	0.04	0.02	0.01	0.03	-0.01	0	0.03	-0.01	0.01	0.02	0.01	-0.01	0.02	-0.01	0.02	0.01	0.02	-0.01	0.06	0.01	0.01	-0.03	0.04	-0.05	0	0.03	-0.02	0.03	0	-0.02	0	0.06	0.01	0.04	0.06	-0.03	0.03	0.02	0.01	0.03	0.05	0.01	-0.02	0.09	0.02	0.07	0.08
GOSR1	9527	0.07	0.02	0.03	0	-0.07	0	0.05	0.02	0.08	0.03	-0.01	0.02	0.03	0.04	0.07	0.04	-0.04	0	0.03	0.02	0.03	0.07	0.04	-0.01	0.04	0.02	0.02	0.04	-0.04	0.01	0.01	-0.02	0.06	0.06	0.04	0.03	0.02	0	-0.03	0	0	0.04	-0.1	-0.05	-0.09	-0.02	0	0.01
HAAO	23498	NaN	NaN	NaN	NaN	NaN	NaN	NaN	NaN	NaN	NaN	NaN	NaN	NaN	NaN	NaN	NaN	NaN	NaN	NaN	NaN	NaN	NaN	NaN	NaN	NaN	NaN	NaN	NaN	NaN	NaN	NaN	NaN	NaN	NaN	NaN	NaN	NaN	NaN	NaN	NaN	NaN	NaN	NaN	NaN	NaN	NaN	NaN	NaN
MAPK7	5598	0.02	0.07	0	0	-0.01	0.11	-0.01	0	-0.04	-0.07	0.01	0.03	-0.02	0.02	-0.02	-0.03	0.03	0.11	-0.06	-0.19	0.08	-0.06	-0.03	0.12	-0.08	-0.04	0.16	-0.04	-0.02	0.06	0.13	-0.11	0.16	-0.02	0	-0.06	0.03	0.06	0.02	-0.01	-0.02	-0.09	0.05	0.02	0.14	-0.05	0	0.06
NAPG	8774	0	-0.01	0.01	0	-0.02	-0.01	0	-0.01	0.03	0	-0.01	-0.03	-0.02	-0.02	0.02	-0.01	-0.03	0.01	0	-0.02	0.02	0.02	-0.02	0.01	-0.01	0	0.02	0.01	-0.02	0	0	-0.02	0.03	0.01	-0.02	-0.02	-0.03	0.01	-0.01	-0.04	0.01	-0.01	-0.02	-0.01	-0.02	-0.03	0	-0.01
PRNP	5621	0	-0.02	0.04	0	0.01	0.02	-0.01	0	0.06	0.01	0.02	0	0.02	0.03	0.04	0.01	0	0	0.05	0	-0.01	0.06	0	-0.04	0.05	-0.02	-0.02	0.01	0	-0.01	0.07	0.02	-0.02	0.03	0.03	0.01	0	0.01	-0.02	0.05	-0.01	0.04	0.06	-0.02	0	0.04	0	0
RLBP1	6017	-0.03	-0.03	-0.06	-0.02	0.05	-0.01	-0.02	0	0	0	-0.01	0.04	0	-0.07	-0.03	-0.01	0.04	0.04	-0.01	-0.03	0.03	0	0	0.04	-0.02	-0.04	0.09	0.01	0	0.06	0.03	-0.03	0.07	0.05	0.02	-0.05	0	-0.01	-0.1	-0.02	0.01	-0.13	0	0	-0.09	-0.06	-0.02	-0.07
STX12	23673	0.03	-0.01	-0.04	0	-0.01	-0.01	0.01	0.03	-0.01	0.03	0.02	-0.02	0.06	0.03	-0.03	0.03	0.06	0.02	0	0.03	0.03	0.02	0.01	0.05	0.01	0.01	0.04	0.03	0.04	0.01	0.02	0	0.07	0.05	0	0.03	-0.03	0.01	0.02	0	-0.02	0.02	-0.02	0.01	0.05	-0.02	0.01	0.03
TTC23	64927	NaN	NaN	NaN	NaN	NaN	NaN	NaN	NaN	NaN	NaN	NaN	NaN	NaN	NaN	NaN	NaN	NaN	NaN	NaN	NaN	NaN	NaN	NaN	NaN	NaN	NaN	NaN	NaN	NaN	NaN	NaN	NaN	NaN	NaN	NaN	NaN	NaN	NaN	NaN	NaN	NaN	NaN	NaN	NaN	NaN	NaN	NaN	NaN
FNBP1	23048	0.02	-0.01	0	0.01	-0.03	0	-0.02	-0.01	-0.01	0.02	-0.03	-0.01	0.03	-0.02	0	0.03	-0.03	0	-0.02	0	0.01	-0.01	0.01	-0.01	-0.04	0.01	0.04	-0.01	0.02	0.03	-0.01	-0.01	0.02	-0.04	0.01	0.09	0.12	-0.01	0.21	-0.03	0.07	-0.2	0.04	-0.08	-0.09	-0.04	-0.1	0.02
AKAP5	9495	-0.02	0.04	-0.02	-0.01	0.04	0	-0.03	0	0.01	-0.01	0.01	-0.04	0.01	0.01	-0.02	-0.02	-0.02	-0.01	-0.01	-0.06	0	-0.01	-0.01	-0.04	0	0.02	-0.01	-0.03	-0.01	-0.01	-0.03	-0.02	0	-0.05	0.03	-0.03	-0.08	0	0.02	-0.01	0.02	0	-0.03	0.03	-0.08	-0.03	-0.04	0.04
ATG5	9474	-0.01	0.02	-0.03	-0.02	0.02	0	0	-0.01	-0.06	0.02	0.01	-0.01	-0.02	0.02	-0.03	-0.01	0.01	0	0.01	0	0.02	0	-0.03	-0.04	0.01	-0.02	0.03	0	-0.01	-0.03	0	0.02	0	0	-0.02	0.01	-0.03	-0.01	-0.02	-0.03	-0.04	0	-0.02	0.01	0.02	-0.02	0.04	0.03
ATL1	51062	0	0	0	-0.01	0.01	0	0.02	0.01	0.02	-0.03	0.01	0.02	0	0.02	0.03	-0.02	0.03	-0.01	0.01	0.02	-0.02	-0.01	0.01	0	-0.01	0	-0.02	0.01	0.02	-0.04	0	0.01	-0.01	0	-0.03	-0.01	0.03	-0.02	-0.02	0.05	-0.02	0.01	0.03	-0.01	0.02	0.05	-0.02	-0.04
CBLN4	140689	-0.03	-0.05	-0.04	-0.04	0.01	0.06	-0.12	0.01	-0.06	-0.05	-0.03	0.07	-0.01	-0.01	-0.03	-0.06	-0.12	0	0	-0.01	0.07	0.02	-0.07	0	0.02	0.02	0.04	0.01	-0.1	-0.05	-0.11	-0.02	-0.1	0.04	NaN	NaN	NaN	NaN	NaN	NaN	NaN	NaN	NaN	NaN	NaN	NaN	NaN	NaN
CTTNBP2	83992	0	0.01	0	0.02	-0.01	0.01	0.01	0	0.02	-0.02	-0.05	-0.02	-0.03	-0.04	0.03	-0.05	-0.06	-0.01	0.06	0.02	0.01	0.08	0.05	-0.01	0.07	0.06	-0.04	0.02	0.09	0.01	0.11	0.05	0.05	0.08	0.03	-0.03	0	0	0.03	0	0	-0.05	0.01	0.03	-0.04	-0.01	0.01	-0.01
FEZ2	9637	0.44	-0.03	-0.01	NaN	-0.1	0.05	0.19	-0.1	0.26	NaN	-0.13	0.24	NaN	-0.12	0.2	0.21	-0.37	NaN	NaN	NaN	NaN	NaN	NaN	NaN	NaN	NaN	NaN	NaN	NaN	NaN	NaN	NaN	NaN	NaN	0.15	-0.03	-0.11	0.24	-0.02	0.07	0.21	0.01	-0.04	0.24	-0.04	0.01	0.18	-0.03
GDAP1	54332	0.03	0.02	-0.04	0	0.03	-0.01	0.01	0.04	0	0.03	0.01	0.01	0.01	0.03	0.01	0	0.03	-0.02	0.01	0.01	0	0	-0.01	-0.01	0.03	-0.01	-0.02	0	0.01	-0.03	0.04	-0.01	0	0.04	0.02	0.01	0.06	0.02	0	0.07	0.03	0.01	0.03	0.05	-0.01	0.05	0	-0.01
HAPLN1	1404	-0.03	-0.02	0.01	-0.02	0.01	0.02	-0.04	-0.01	0.01	-0.04	-0.03	0.02	-0.03	-0.03	-0.02	-0.04	-0.04	-0.05	-0.01	0	-0.08	-0.01	-0.01	-0.07	-0.02	-0.04	-0.05	-0.02	-0.05	-0.04	-0.02	0	-0.1	-0.02	-0.03	0.01	-0.07	0	0	-0.06	-0.02	-0.01	-0.07	-0.02	-0.03	-0.04	-0.03	-0.01
KCNA2	3737	-0.01	-0.04	0.03	-0.04	0.04	0.02	-0.02	-0.02	-0.01	0	0	-0.01	0.03	-0.02	0.01	-0.01	-0.02	0.01	-0.03	0.02	0	-0.05	0	-0.01	-0.02	-0.01	0.02	-0.02	-0.01	-0.03	-0.02	0	0.01	-0.06	0	0.02	0.01	0.01	-0.08	0.02	0	0.02	0	0.03	-0.01	0	0.04	-0.02
NR1H3	10062	NaN	NaN	NaN	NaN	NaN	NaN	NaN	NaN	NaN	NaN	NaN	NaN	NaN	NaN	NaN	NaN	NaN	NaN	NaN	NaN	NaN	NaN	NaN	NaN	NaN	NaN	NaN	NaN	NaN	NaN	NaN	NaN	NaN	NaN	NaN	NaN	NaN	NaN	NaN	NaN	NaN	NaN	NaN	NaN	NaN	NaN	NaN	NaN
PSEN1	5663	0.08	0.04	-0.18	-0.08	0.09	0.04	-0.12	-0.06	0.05	0.1	0.12	-0.07	0.04	0.04	-0.01	0.01	0.04	-0.03	-0.02	0.09	-0.19	0.02	-0.15	0.08	0.09	0.07	0.06	-0.09	0.06	0.04	-0.01	-0.07	-0.01	0.04	0.07	-0.03	-0.13	-0.01	-0.07	-0.22	0.04	0.17	-0.18	0.16	-0.1	-0.18	-0.05	0.06
REEP6	92840	-0.05	0.02	-0.01	0.02	0.04	0.08	-0.05	-0.04	-0.04	0.03	0.08	-0.01	-0.03	0.03	-0.01	-0.02	0.04	-0.06	-0.04	0.09	-0.06	-0.05	0.07	0	0	0.07	0.08	-0.12	0.16	0.07	0	0.08	-0.01	-0.05	0	-0.02	0.06	0.04	0.14	-0.01	-0.01	0.02	0.04	0.01	0.1	-0.01	-0.03	0.14
RPH3A	22895	0.02	0	0	0.01	-0.04	-0.04	-0.01	0	-0.01	-0.02	-0.02	-0.04	-0.04	-0.01	0	-0.04	-0.04	-0.02	-0.04	0	-0.01	-0.02	-0.03	-0.02	-0.03	0	0.01	-0.03	0.01	-0.01	-0.03	-0.04	-0.02	-0.06	0.02	0	-0.03	0.01	0.02	-0.01	0	-0.01	-0.01	0	-0.02	-0.05	0.01	-0.01
SLC17A6	57084	0.04	0.03	-0.01	0.03	0	-0.01	0.03	0.04	-0.04	0.03	0	-0.02	0	-0.01	-0.04	0	-0.02	0.02	0	0.04	0.05	-0.05	-0.01	0.04	0.02	0.01	0.02	0.02	0.05	0.06	0.03	0	0.02	0.05	-0.01	-0.04	-0.13	-0.06	-0.05	-0.02	0.04	-0.1	0.04	-0.01	-0.05	-0.05	0	-0.01
SYNGR3	9143	0.05	0.09	0.06	0.01	0.11	0.05	0.11	0.02	0.01	0	0.04	0.04	0.04	0.04	0.07	0.01	0	-0.02	0.05	0.03	-0.07	0.05	0.03	-0.03	0.08	0	0.01	0.05	0.02	-0.03	0.09	0.08	-0.06	0.08	-0.08	-0.05	-0.08	-0.07	0.01	-0.11	-0.05	-0.05	-0.07	-0.05	-0.07	-0.13	0.03	-0.01
GRIN2A	2903	-0.01	-0.04	0.01	0.01	-0.07	0	-0.01	-0.03	0.02	-0.03	-0.03	-0.02	-0.04	-0.05	0	-0.04	-0.04	0	-0.05	-0.03	-0.01	-0.06	-0.04	-0.01	-0.03	-0.04	-0.02	-0.03	-0.02	-0.03	-0.06	-0.03	-0.04	-0.1	-0.01	-0.04	0.01	0.01	-0.03	0.05	0.02	-0.01	-0.01	0	-0.02	0.03	0	-0.02
RIMS1	22999	0	0.01	0.01	0	-0.03	-0.02	-0.01	-0.03	0	-0.02	-0.03	-0.02	-0.02	-0.02	0	-0.04	-0.06	0	-0.02	0	0.01	-0.02	-0.03	-0.01	-0.02	-0.01	-0.01	-0.02	0	0	-0.03	-0.01	-0.01	-0.03	0.04	-0.13	0.27	0.23	-0.12	0.17	0.18	0.24	-0.17	-0.05	0.18	0.18	0.02	0.03
ALPL	249	0.03	0.02	0.03	0.03	0.05	0	-0.04	0	0.01	0.06	-0.04	0.03	0.07	0.08	-0.03	0.1	0.06	0.06	0	0.01	0.13	-0.08	0.06	0.02	0.06	-0.04	-0.02	-0.02	0.04	0.01	-0.05	0.07	0.01	0.02	-0.01	0.03	0.03	0	-0.06	0.01	0.06	-0.05	0.01	0.05	0.07	0.02	0.04	-0.01
PDCD2	5134	0	0	0.05	0	-0.02	-0.04	0.01	-0.03	-0.04	-0.02	0.02	-0.01	-0.03	0.01	-0.01	-0.03	0.02	0	0	-0.03	0.01	0.01	0.09	0	-0.02	0.05	-0.01	-0.02	0.07	0.09	-0.05	0.08	0	-0.02	-0.01	0.02	-0.07	-0.04	0.01	-0.05	-0.08	0.08	0.01	-0.03	-0.01	-0.06	-0.06	-0.02
AOC3	8639	0.01	0.09	-0.05	-0.06	-0.07	0.06	0	0.09	-0.04	-0.14	0.03	-0.06	-0.1	0.05	-0.02	-0.14	0.04	-0.02	-0.07	-0.19	0.13	0.07	0	-0.05	-0.12	-0.07	0.06	-0.11	0.06	0.02	0.03	-0.09	0.01	-0.12	-0.11	-0.03	-0.03	0.02	-0.09	-0.09	-0.04	-0.07	-0.43	-0.01	-0.15	0.01	-0.02	-0.13
BCAT2	587	-0.02	0.04	0.01	-0.02	0	0.03	-0.01	0.01	0.01	0	0.01	0.03	0	0	0.03	0	0	-0.01	0.01	0.01	-0.03	-0.01	-0.02	-0.01	-0.01	-0.01	-0.02	-0.02	0.02	-0.03	0.02	0.02	-0.03	-0.02	-0.06	0.01	0	-0.01	-0.01	-0.02	-0.01	-0.02	0.01	-0.05	0	0.03	0.03	-0.01
CARNS1	57571	0.01	-0.03	0.03	-0.03	-0.11	0.02	-0.08	0.07	-0.04	0.02	-0.08	-0.05	-0.12	-0.11	-0.02	-0.04	-0.23	0.15	0.03	-0.02	0.08	0.11	-0.17	0.26	-0.04	-0.02	0.23	-0.08	-0.31	0.03	-0.13	-0.18	0.31	0	-0.01	-0.03	0	0	0.13	0.1	0.02	-0.11	0.13	-0.01	-0.12	0.07	-0.15	-0.19
CNOT4	4850	0	0.04	0.03	0.02	0.02	0.03	0	0.02	0	-0.02	0.01	0.04	0	-0.01	0.01	0	-0.02	-0.02	-0.01	0.01	-0.02	-0.03	0	0	-0.02	-0.04	-0.01	0	0.03	-0.01	-0.04	0	-0.04	-0.02	-0.01	-0.07	0.06	0.04	-0.01	0.06	0.02	-0.02	0.08	0.01	-0.03	0.06	0.05	0
COG6	57511	0	0	-0.02	-0.03	0	0.03	-0.04	0.03	-0.01	0	0.01	0.06	0.01	-0.01	0	-0.02	0.05	-0.01	0.05	0.05	0.02	0.02	-0.01	-0.01	0.02	0.01	-0.09	0.02	0.01	-0.03	0.11	0.02	0.04	0.04	-0.07	-0.02	0.02	-0.03	0.05	0.02	-0.11	-0.01	-0.02	-0.08	-0.09	0.07	-0.12	-0.06
COX6A1	1337	-0.01	0.17	-0.04	-0.06	0.12	-0.04	0.01	0.11	-0.07	-0.08	0.15	-0.02	-0.07	0.05	-0.05	0.02	0.09	-0.08	0.04	0.03	-0.12	0.06	0	-0.03	0.02	-0.09	-0.03	-0.02	0.11	-0.12	0.1	0.05	-0.16	0.09	0.05	0.07	-0.04	-0.06	0.08	0.08	0.09	0.07	0.1	-0.02	0.04	-0.02	0.14	0.08
DIRAS2	54769	0	-0.01	0.03	0	0.02	0.02	0	-0.04	0	-0.02	-0.02	-0.02	-0.01	-0.02	0.05	-0.06	-0.05	0.01	-0.02	-0.04	-0.01	-0.04	-0.03	0.01	-0.01	-0.01	0	0	0	-0.01	-0.04	-0.03	0	-0.05	0	-0.05	-0.01	-0.02	0	0	-0.02	-0.03	0.01	-0.02	-0.06	0.01	0	0
DXO	1797	0.16	-0.09	0.1	0.18	0.01	-0.02	0.01	0	0.08	0.05	-0.14	0.2	0.02	-0.09	0.13	0.11	-0.02	NaN	NaN	NaN	NaN	NaN	NaN	NaN	NaN	NaN	NaN	NaN	NaN	NaN	NaN	NaN	NaN	NaN	0.03	-0.08	0.08	0.02	0	0.15	0.03	0.07	0.08	0.01	-0.04	0.05	-0.01	0.02
EVL	51466	0	0.02	0	0.02	0	0.02	0	-0.01	0.01	-0.03	0.03	-0.02	0.01	0.01	0	-0.01	0.02	-0.04	0	-0.01	-0.01	-0.01	0	-0.02	0	0.02	-0.03	0	-0.02	-0.01	-0.04	-0.01	-0.06	0	0.01	0.02	0	-0.02	-0.01	-0.06	-0.01	0.05	0.06	-0.05	0.05	-0.01	-0.02	0.06
EXOC8	149371	0.02	-0.02	0.01	0.01	-0.02	-0.03	0.02	0	0	0.03	-0.02	0	0.01	0	0.01	0.04	0	0.02	0	-0.02	0	-0.01	-0.01	0.01	-0.02	-0.01	0.01	0.01	0	0	-0.03	0.01	0	0	-0.01	-0.01	-0.01	-0.01	-0.03	0.02	0	-0.03	0.01	0.01	-0.01	-0.02	0.02	-0.02
FTL	2512	-0.05	-0.04	0.06	-0.05	0.04	0.05	-0.06	0.07	0.02	0.02	0.04	0.07	0.02	0.07	-0.01	0.02	0.15	-0.02	0.01	0.04	0.04	0.01	-0.01	-0.04	0.02	0.01	0.01	0	0.05	0.02	0.07	-0.02	0.02	0.1	0.01	-0.1	-0.07	-0.04	-0.1	-0.08	0.07	-0.03	-0.09	0.02	-0.06	-0.07	0.06	0
GCLC	2729	-0.01	-0.03	-0.02	-0.01	0	-0.01	-0.01	-0.04	-0.01	-0.01	-0.01	-0.01	-0.03	-0.02	-0.01	-0.04	-0.03	0.01	0.01	0.02	0.02	-0.01	0	0	-0.01	0.03	0.02	-0.01	0.01	-0.03	0	0	0.02	0.03	-0.02	0.02	0	-0.02	0.02	0	0	0.02	0.02	-0.02	0.01	0.01	-0.03	0.02
KDM6B	23135	NaN	NaN	NaN	NaN	NaN	NaN	NaN	NaN	NaN	NaN	NaN	NaN	NaN	NaN	NaN	NaN	NaN	NaN	NaN	NaN	NaN	NaN	NaN	NaN	NaN	NaN	NaN	NaN	NaN	NaN	NaN	NaN	NaN	NaN	NaN	NaN	NaN	NaN	NaN	NaN	NaN	NaN	NaN	NaN	NaN	NaN	NaN	NaN
STXBP2	6813	0	-0.06	0.03	-0.04	-0.05	-0.02	-0.06	0.01	0.01	0.1	-0.03	0.06	0.02	-0.06	-0.03	0.07	0.02	0.13	-0.02	0.15	0.07	0.05	0.05	-0.11	0.04	0.02	0.11	-0.03	0.06	0.15	-0.02	0.06	0.07	-0.01	-0.04	0.19	-0.15	-0.04	-0.05	-0.02	0.02	0.01	0.03	0.02	0.16	-0.01	-0.05	0.15
YIF1A	10897	-0.04	0.02	-0.12	-0.03	0.13	-0.02	0.1	0.02	-0.09	-0.06	0.1	-0.1	-0.02	0.12	0.01	0.03	0.19	0.07	0.04	-0.02	0.12	0.08	0.04	-0.04	-0.04	0.04	0.02	0.02	-0.07	0.11	0.09	0.03	0.16	0.08	0.07	-0.03	0.01	0.01	0.07	0.04	0.02	-0.02	0	-0.06	-0.02	-0.06	-0.2	-0.08
CDC42EP4	23580	-0.02	0	0.04	-0.02	-0.01	0.02	-0.06	0	0.03	0	-0.01	0.06	-0.02	0.01	0.03	-0.04	-0.03	0	-0.02	0.04	0.04	-0.01	0.02	0.03	-0.03	0.02	0	-0.02	0.01	0.04	-0.02	0.02	0.02	0	0.01	0.03	-0.02	0	0.05	0	-0.01	0.01	0.02	-0.05	-0.01	-0.02	-0.03	0.01
ERCC3	2071	0	-0.01	-0.06	0.04	-0.05	-0.04	0	0	-0.01	-0.03	-0.18	-0.05	-0.01	-0.03	0.05	0.01	-0.12	-0.02	0.04	-0.05	-0.15	0.08	0	-0.04	0.06	0.28	0.1	-0.05	0.25	-0.02	0.05	0.19	-0.1	0.02	-0.05	-0.08	0	-0.17	-0.05	0.02	-0.07	-0.08	0	-0.06	-0.07	-0.04	0.02	-0.04
GAP43	2596	0.03	-0.01	-0.01	-0.01	0	-0.05	0.06	-0.04	0.08	0.03	-0.01	-0.03	0.07	0.08	0.01	0.04	0.01	-0.02	0.06	0.04	-0.05	0.07	0.08	-0.04	0.06	0.08	0.03	-0.02	0.09	0.03	0.06	0.13	-0.04	0.1	0	-0.03	0.02	0	-0.04	0.01	-0.03	-0.01	-0.03	0	0	0.01	-0.04	-0.02
GDA	9615	0.01	-0.01	0.03	-0.01	-0.02	0.01	0	0.03	0	-0.01	0	0	0.02	-0.01	0.01	0	-0.02	0.01	0	0.01	0.02	0	0.01	0	0	0.01	0.01	-0.01	0	0.02	0.02	0.01	0	0	0.04	0.14	0.02	0.1	-0.08	0.01	0.07	-0.04	0.07	0.07	0.06	0.04	-0.02	0.03
IGF1R	3480	-0.01	-0.01	0.04	0.06	-0.03	0	-0.01	0	0.02	-0.02	-0.02	0.06	-0.02	0.01	0.04	-0.02	-0.02	0.02	-0.02	-0.02	0.03	-0.04	-0.03	0.03	0.01	-0.06	0.03	-0.02	-0.03	0.04	0.03	-0.07	0.04	-0.03	0.03	-0.01	-0.02	0.02	0.02	-0.06	-0.02	-0.01	0.01	-0.01	0.02	-0.01	0.04	-0.02
KCNAB2	8514	-0.01	-0.02	0.03	-0.02	-0.01	0	0.01	0	0.01	-0.01	0.01	0.02	0	-0.05	0	0.01	-0.02	-0.01	-0.02	-0.02	-0.03	-0.03	0.01	-0.01	-0.02	-0.03	-0.04	-0.01	0	-0.03	-0.03	0	-0.03	-0.04	0	0.05	-0.01	0.02	0.01	-0.01	0	0.03	0.02	0	0.02	0.04	0.02	0
PDE1A	5136	0.01	-0.06	0.04	-0.01	-0.06	0.05	0	-0.03	0.05	-0.01	-0.04	0.02	0.01	-0.04	0.02	-0.01	-0.05	0.01	0.01	0	-0.02	0.02	0.02	0	-0.03	0.02	0.02	0.01	0.02	0	0.01	-0.01	0.03	0.01	-0.08	0.36	-0.19	0.05	0.08	-0.3	0.13	-0.06	-0.24	0.23	0.01	0.18	-0.08	0.13
PDE2A	5138	-0.06	0.04	0.04	0.04	0.07	0.04	0.02	-0.1	0	-0.11	-0.04	0.02	-0.07	0	-0.15	-0.05	0	-0.04	0.08	0.11	-0.19	0.08	-0.04	0.02	0.13	0.04	-0.09	-0.05	0.18	-0.32	-0.12	0.16	0.01	0	-0.01	-0.01	0.01	-0.01	0.01	0	-0.03	-0.01	-0.01	-0.01	-0.03	0	-0.02	-0.03
PTK2	5747	0.01	-0.02	0.01	-0.01	-0.01	-0.01	0.02	-0.02	0	-0.01	-0.02	-0.01	-0.01	-0.01	0.01	-0.02	-0.03	-0.01	-0.02	0.01	-0.01	-0.01	-0.01	0.01	-0.01	0	-0.01	-0.01	0.01	-0.02	-0.02	0	-0.02	-0.03	0.03	-0.04	-0.09	0.07	-0.48	-0.08	0.11	0.07	-0.26	-0.01	-0.19	-0.27	-0.01	-0.05
ADAM10	102	0.03	-0.01	0.04	0	0.03	0.04	0.01	0.04	0.03	0.04	0.02	0.02	0.07	0.05	0.02	0.08	0.11	0.02	0.01	0.03	0	-0.01	0.03	0.03	0.03	0.06	0.03	0.01	0.05	0.02	0.03	0.02	0.06	0.05	0.03	-0.02	-0.02	0.03	0.04	0.02	-0.01	0.06	0	0.01	0.02	0.01	-0.01	0.03
RASA1	5921	-0.02	-0.03	-0.01	-0.01	0	-0.01	0.01	0.02	-0.03	-0.02	0.01	0	-0.04	-0.02	-0.02	0.01	0.03	0.02	0.01	0	-0.01	-0.01	0.01	0.02	-0.01	0.01	0.03	-0.01	0	0.03	-0.03	0	0.02	0.02	0.02	0.02	0.02	-0.02	-0.04	0	-0.03	0	-0.01	0.01	0	0	0.02	-0.03
CSNK1G3	1456	-0.05	0.02	0	-0.05	0.05	0.01	-0.04	-0.02	-0.02	-0.05	0.02	-0.01	0	0.01	-0.03	-0.05	0.03	-0.01	-0.01	-0.02	-0.02	-0.01	0.01	-0.02	0.02	0	0	0	0.04	-0.02	0.02	0.03	-0.05	0	0.01	0.01	-0.01	0.06	0.01	-0.01	-0.01	0.01	-0.01	0.02	0	0.02	-0.01	-0.01
ELAVL3	1995	0.04	0.06	0.06	-0.02	0.07	0.01	-0.01	0.08	-0.02	0.06	0.09	0.01	0.05	0.08	0.04	0.04	0.13	0.02	0.01	-0.01	0.01	0.01	-0.05	0.04	0	-0.01	0.03	0.01	0	0.07	-0.02	-0.05	0.07	0.01	0.01	0.05	-0.07	0.03	0.07	-0.09	0.03	0.04	-0.06	0	0.03	-0.09	0	-0.01
EPN1	29924	-0.02	-0.05	0.03	-0.01	-0.03	0.02	0	-0.02	0.01	-0.02	-0.04	0.01	-0.02	0.02	0	-0.03	-0.05	0.07	-0.03	-0.08	-0.29	0.03	-0.07	-0.03	0.02	0.03	-0.01	0.02	-0.13	0.03	0.09	-0.13	-0.02	0.01	-0.02	0	-0.02	-0.01	0.02	-0.01	0.01	0.02	-0.03	0.02	0.01	-0.05	0.01	0
CCDC9	26093	0	-0.04	-0.09	0.01	-0.07	-0.1	0.01	-0.09	0	0.05	0	-0.11	-0.03	-0.06	-0.12	0	-0.08	0.03	0.03	-0.03	0.03	0.05	-0.09	-0.02	-0.01	-0.08	0	0.03	-0.03	0	0.02	-0.07	0.01	0.03	-0.01	0.03	0.01	-0.04	0	0.06	0.02	0.03	0.08	0	0.01	0.06	0	0.01
MAP1LC3A	84557	-0.08	-0.06	0.02	-0.08	-0.07	-0.03	-0.01	-0.05	0.04	-0.05	-0.03	-0.02	-0.08	-0.06	0.03	-0.08	0	-0.03	0.01	-0.07	-0.06	0.02	0.01	-0.06	0.05	0	-0.03	0.02	-0.01	-0.06	-0.01	0.04	-0.06	0.02	0.01	0.06	-0.02	0.05	0.07	-0.06	0.06	0.09	-0.02	0.1	0.02	-0.01	0.05	0.02
MFN2	9927	0.02	0.01	0	-0.01	-0.02	0	0.01	-0.02	0.01	0	0	0.02	0.03	0.02	0.02	0	0.01	0	0	-0.03	0	0	-0.05	0.02	-0.01	-0.01	0.02	0	-0.02	0	-0.02	-0.03	0.01	-0.01	-0.02	0	-0.03	0	0	-0.01	0	0	0	-0.01	-0.01	-0.01	-0.02	0
MYL4	4635	0.03	-0.01	-0.02	0	-0.08	0.02	-0.02	-0.03	0	-0.03	-0.09	-0.03	-0.06	-0.08	0.02	-0.08	-0.19	-0.01	-0.07	-0.05	-0.02	-0.08	-0.09	-0.07	-0.07	-0.06	-0.04	-0.05	-0.04	0.01	-0.09	-0.05	-0.07	-0.15	NaN	NaN	NaN	NaN	NaN	NaN	NaN	NaN	NaN	NaN	NaN	NaN	NaN	NaN
NEDD4L	23327	-0.12	-0.07	0.02	-0.19	0.01	0.07	-0.12	-0.06	0.18	-0.3	-0.08	0.1	0.11	0.04	0.03	-0.12	0	0.03	0.01	-0.03	0.05	-0.02	-0.04	0.01	0	-0.02	0.02	0.02	-0.02	0.03	0.01	-0.02	0.02	0.02	0.08	0.06	-0.07	-0.1	-0.09	-0.08	-0.03	-0.01	-0.03	0.09	0.02	-0.01	-0.01	0.02
PRKCD	5580	0.18	0.04	0.24	-0.04	0.02	0.01	-0.02	0.14	-0.04	0.12	0.05	-0.05	0.04	0.04	0.11	0.01	0.01	-0.02	-0.02	-0.01	-0.03	-0.05	-0.03	-0.05	-0.02	-0.02	-0.04	0.01	-0.01	-0.06	-0.01	0	-0.05	-0.05	-0.01	0.08	-0.04	-0.06	0	-0.02	0.01	0.03	-0.05	-0.04	0	-0.04	-0.08	-0.02
KALRN	8997	-0.01	0	0.01	0.01	-0.03	-0.01	0.01	-0.01	0	-0.01	-0.01	0	-0.03	-0.03	0.02	-0.03	-0.06	0.01	-0.01	-0.01	0	0	-0.03	0.01	-0.03	-0.03	-0.02	-0.01	-0.01	-0.01	-0.01	-0.01	0	-0.03	0.05	-0.11	0.08	-0.01	0.04	0.02	-0.02	-0.02	-0.01	0.02	-0.08	0.02	-0.07	-0.12
LMAN2L	81562	0.03	0.06	-0.04	0	0.11	0.03	-0.06	0.06	-0.03	0.06	0.08	0.07	0.04	0.15	0.01	0.11	0.14	0	0.05	0.01	0.08	0.02	-0.05	0.01	-0.01	0.01	0.02	-0.02	-0.04	0	0.07	-0.06	0.04	0.06	-0.06	-0.07	-0.06	-0.12	-0.23	0.01	-0.02	-0.1	-0.1	-0.04	-0.01	-0.05	-0.13	-0.1
BCL2L13	23786	0.01	0.08	0	0.01	0.06	0.02	0	0.06	0.02	0.01	0.04	0.04	0.03	0.03	0.04	-0.01	0.02	0	0.01	0	-0.01	-0.01	-0.01	0	0.03	-0.01	-0.05	0.03	-0.03	0.02	0.01	0.02	-0.01	0	0.01	-0.02	0.06	-0.01	-0.01	0.03	-0.01	-0.05	0.03	-0.01	-0.03	0.07	-0.03	0.02
CASP7	840	0.5	0.09	NaN	0.06	-0.39	-0.39	0.01	-0.47	-0.47	0.04	-0.32	-0.37	0.08	NaN	0.09	0.41	-0.12	NaN	NaN	NaN	NaN	NaN	NaN	NaN	NaN	NaN	NaN	NaN	NaN	NaN	NaN	NaN	NaN	NaN	0.23	0.06	0.07	0.02	-0.07	0.13	-0.09	0.01	0.02	-0.3	0.03	0.22	0.01	0.08
GNL1	2794	-0.03	0	0	0	0	0.02	-0.02	-0.02	0.01	-0.04	0	0.03	-0.02	0	0.02	-0.04	-0.01	0	0	-0.03	0	0	-0.01	0.02	-0.01	-0.02	0.02	-0.02	-0.03	-0.01	0.01	0.01	-0.02	-0.01	0	-0.04	0.01	-0.01	-0.01	0	0	0	0.04	-0.01	-0.02	0.02	0.01	0.01
SAMD4A	23034	-0.09	-0.06	0.03	-0.12	-0.03	0.06	-0.02	-0.01	0.02	-0.01	0	0.04	-0.07	-0.01	0.03	-0.02	0	-0.02	0.01	-0.2	-0.09	0.06	-0.1	-0.07	-0.06	-0.03	-0.02	-0.05	-0.04	-0.1	-0.12	0.03	-0.37	-0.24	-0.09	0.04	0.07	-0.05	0	-0.04	-0.01	-0.01	0.09	-0.06	0.01	0.01	0.01	0.03
EZH2	2146	NaN	NaN	NaN	NaN	NaN	NaN	NaN	NaN	NaN	NaN	NaN	NaN	NaN	NaN	NaN	NaN	NaN	NaN	NaN	NaN	NaN	NaN	NaN	NaN	NaN	NaN	NaN	NaN	NaN	NaN	NaN	NaN	NaN	NaN	NaN	NaN	NaN	NaN	NaN	NaN	NaN	NaN	NaN	NaN	NaN	NaN	NaN	NaN
PIK3R3	8503	NaN	NaN	NaN	NaN	NaN	NaN	NaN	NaN	NaN	NaN	NaN	NaN	NaN	NaN	NaN	NaN	NaN	NaN	NaN	NaN	NaN	NaN	NaN	NaN	NaN	NaN	NaN	NaN	NaN	NaN	NaN	NaN	NaN	NaN	0.16	0.05	0.12	0.07	0.1	0.09	0.07	0.04	0.01	0.03	0.05	0.06	0.01	0.09
CACNA2D1	781	0.02	-0.04	-0.06	0	0.06	0.06	-0.02	-0.02	-0.05	0.01	0.02	-0.06	0	0.06	-0.1	0.1	0.04	0.05	0.12	-0.12	0.13	0.08	0.14	0.01	0.09	-0.03	0	0.13	-0.06	0.11	0.04	0.02	0.15	0.09	-0.01	-0.03	0.03	-0.01	0.02	0.01	-0.02	-0.01	0.03	-0.02	0.01	0.03	0.02	0.03
DCPS	28960	-0.01	0.05	0.02	0	0.06	0.02	0.01	0.02	0	0	0.06	-0.01	0.02	0.02	-0.03	0.01	0.05	0.01	0.02	-0.01	0.03	0.04	0	0.02	0.03	0	0.01	0.05	-0.02	-0.02	0.04	0	0.03	0.05	-0.01	0.03	0.02	-0.03	0.02	-0.02	0	0.02	-0.02	-0.02	-0.02	0.01	-0.01	-0.03
EPS8	2059	0.06	-0.02	-0.01	0.01	-0.06	-0.03	0.02	-0.01	-0.01	0.04	0	0	0.02	0	-0.01	0.05	-0.03	-0.02	-0.04	0	0	-0.02	-0.01	-0.01	-0.02	0.02	-0.03	-0.02	0.02	-0.02	-0.03	-0.02	-0.02	-0.05	0.01	-0.03	-0.02	0.03	-0.02	0	-0.01	-0.02	-0.05	0.05	0	-0.02	0.03	0
RHOT1	55288	-0.02	0.01	0	0	0.04	0.01	0.02	-0.01	0.01	-0.05	0	0.01	-0.01	0.04	0.04	-0.03	0.04	0	0	0.05	0.01	0	-0.01	0.01	0.02	0.01	0.01	0	0.01	-0.01	0.01	0.03	0.02	0.02	0.02	-0.04	0.05	0.02	0.01	0.01	0	0	0.06	-0.01	-0.01	0.04	0	-0.01
NFYA	4800	-0.02	0.04	-0.01	0.01	-0.1	-0.17	-0.08	-0.04	0	0	0.02	-0.1	-0.03	0.01	-0.05	0.02	-0.1	0	-0.03	-0.16	0.01	0.05	-0.15	0.01	0.03	0.02	0.01	0.05	-0.11	0.01	0.17	-0.25	0.26	-0.05	-0.04	0.15	0.1	-0.15	0.15	0.1	-0.07	0.1	0.15	-0.05	0.05	0.08	-0.13	0
SIAH1	6477	-0.16	-0.01	-0.01	-0.13	-0.06	-0.06	-0.07	0.01	-0.01	-0.08	0.08	-0.01	-0.02	-0.1	-0.07	-0.11	-0.04	0.01	0	-0.02	0	0.08	-0.03	-0.07	0.01	-0.12	0.01	0.01	-0.06	-0.03	-0.05	-0.15	0.01	0.06	0.06	-0.01	0.17	0.05	0.1	0.12	0	0.04	-0.09	0.02	0.03	0.02	0.07	0.07
SIRT2	22933	0.01	0.02	-0.08	-0.02	0.01	-0.03	-0.03	0.07	-0.03	0.1	0.04	-0.06	0.05	0	-0.07	0.11	0.02	-0.03	-0.11	-0.2	0.05	0.06	-0.03	0.18	-0.19	0.01	0.19	0.01	-0.05	-0.19	-0.18	-0.25	0.27	-0.03	0.01	0.06	0	0.04	0.02	0.04	0.05	0.03	0.01	0.04	0.04	0.02	0.04	0.02
DOCK11	139818	-0.03	0.08	0.08	-0.01	0.03	0.01	0.03	0.1	-0.04	0.02	0.12	0.04	0.07	0.13	0.09	0.12	0.15	0.01	0.01	0.02	0.08	-0.07	0.05	0.05	0.04	0.07	0.03	0.06	-0.06	0.06	-0.02	0.07	0.06	0.04	-0.01	-0.06	-0.03	-0.06	-0.04	0.09	0	-0.04	-0.02	0.06	-0.15	-0.01	0.01	0
ABT1	29777	NaN	NaN	NaN	NaN	NaN	NaN	NaN	NaN	NaN	NaN	NaN	NaN	NaN	NaN	NaN	NaN	NaN	NaN	NaN	NaN	NaN	NaN	NaN	NaN	NaN	NaN	NaN	NaN	NaN	NaN	NaN	NaN	NaN	NaN	NaN	NaN	NaN	NaN	NaN	NaN	NaN	NaN	NaN	NaN	NaN	NaN	NaN	NaN
ATP6V1F	9296	-0.09	-0.07	0.26	-0.04	-0.16	0.04	-0.13	0.1	-0.01	-0.12	0.01	-0.11	-0.1	0.05	0.04	-0.09	-0.01	-0.02	-0.01	-0.02	0.04	0.02	0	0.01	0.02	0.01	-0.01	0.03	0	-0.01	-0.03	-0.02	0.02	0.01	0.04	0	0.02	0.03	-0.01	0	0.02	-0.06	-0.04	0.04	0	0.03	0.02	-0.01
EDRF1	26098	-0.01	-0.41	-0.12	-0.06	-0.36	-0.22	0.24	-0.15	0	-0.1	-0.04	-0.15	0.04	-0.41	-0.43	0.09	0.22	NaN	NaN	NaN	NaN	NaN	NaN	NaN	NaN	NaN	NaN	NaN	NaN	NaN	NaN	NaN	NaN	NaN	-0.36	0.08	0.05	-0.09	-0.05	0.04	-0.2	0.04	-0.04	-0.18	0.12	0.11	0.03	0.23
NDUFB9	4715	-0.02	0.05	-0.04	-0.01	0.04	-0.01	-0.03	0.05	-0.03	-0.01	0.02	0	-0.02	0.05	-0.02	-0.02	0.04	-0.01	-0.04	0.08	0.02	-0.05	0	0.02	-0.03	0.03	-0.04	-0.08	0.06	0.01	-0.02	0.04	-0.01	-0.02	-0.01	0.02	0.02	0.01	0.01	0.05	0.02	0.01	0.01	-0.01	0.03	0.03	0	0.02
FOXP1	27086	-0.01	0.02	-0.05	0.04	-0.02	-0.04	-0.03	-0.05	-0.09	-0.1	-0.16	-0.14	-0.19	-0.09	-0.14	-0.2	-0.18	-0.03	-0.07	-0.02	0	-0.01	-0.04	0.04	-0.05	-0.01	-0.11	-0.09	-0.03	-0.07	-0.03	-0.09	-0.1	-0.13	0.05	0.14	0.23	0.02	0.16	0.19	0.04	0.11	0.11	-0.09	0.06	0.18	-0.08	0.04
MAP1LC3B	81631	-0.04	0	-0.05	-0.11	0.05	0.01	0.05	-0.04	0.07	-0.04	-0.02	0.02	-0.08	-0.09	0.02	-0.07	-0.01	-0.06	0.01	-0.06	-0.05	0.04	0.04	-0.04	-0.02	-0.02	-0.08	0.01	-0.02	-0.09	0.01	0	-0.05	0.02	-0.03	0.05	-0.01	0.05	-0.01	-0.03	-0.03	0.03	-0.04	0.06	0	0.02	0.02	0.09
REST	5978	NaN	NaN	NaN	NaN	NaN	NaN	NaN	NaN	NaN	NaN	NaN	NaN	NaN	NaN	NaN	NaN	NaN	NaN	NaN	NaN	NaN	NaN	NaN	NaN	NaN	NaN	NaN	NaN	NaN	NaN	NaN	NaN	NaN	NaN	NaN	NaN	NaN	NaN	NaN	NaN	NaN	NaN	NaN	NaN	NaN	NaN	NaN	NaN
WDR7	23335	0	-0.01	0.01	0.01	-0.01	0	0.01	0.01	0.01	-0.02	-0.01	0	0	0.02	0.01	0.01	0.01	0	0.01	0	-0.02	0	0	0	0	-0.01	0	0.01	0	-0.02	0.02	0	-0.01	0.02	0	0	0	-0.02	-0.01	0	-0.01	0	0	0	0	0	-0.01	0
FTH1	2495	0	-0.03	0.03	0.05	-0.05	-0.04	0	-0.01	-0.03	0	-0.03	0.02	-0.01	0.01	-0.04	0.02	-0.01	-0.02	-0.05	0.07	0.01	-0.08	0.02	-0.02	-0.05	0.07	-0.05	-0.06	0.06	-0.03	-0.02	0.08	-0.04	-0.07	0	0.02	0	0	0.01	0.01	0	0.01	0.04	-0.02	0	0.01	0.02	-0.01
IMP4	92856	NaN	NaN	NaN	NaN	NaN	NaN	NaN	NaN	NaN	NaN	NaN	NaN	NaN	NaN	NaN	NaN	NaN	NaN	NaN	NaN	NaN	NaN	NaN	NaN	NaN	NaN	NaN	NaN	NaN	NaN	NaN	NaN	NaN	NaN	0.04	0.05	0.01	0.02	0.12	-0.03	0.05	0.07	0.08	0.05	0.05	-0.03	0.09	0.04
TMEM43	79188	-0.05	0.08	-0.03	-0.01	0.13	0.02	-0.01	0.09	0	0	0.08	0.04	-0.01	0.08	0.01	0.04	0.13	0.01	0.03	0.02	-0.02	0.03	0.02	0.03	-0.03	0.01	0.01	0.01	0.05	0.05	0.06	-0.01	-0.01	0.11	-0.01	-0.04	-0.01	-0.02	0.03	-0.01	0.01	0.04	-0.02	-0.03	0.04	0	0.03	0
ZPR1	8882	-0.04	0	0.02	-0.05	0.03	0	-0.05	0.01	0.02	0	0.01	-0.06	-0.06	0	-0.01	-0.03	0	-0.05	0.02	0.02	-0.01	0.03	0.05	0	0.02	0.04	-0.04	0.01	0.01	0.01	0.05	0.02	0	0.01	0.02	-0.01	-0.05	0.01	0.08	-0.05	-0.01	0.03	-0.05	0.02	0.01	-0.08	0.02	0
SLC25A22	79751	-0.02	0.06	-0.06	-0.01	0.06	0.02	-0.01	0.02	0	-0.01	0.02	0	-0.03	0	0.04	-0.04	-0.01	0.01	0	0.05	0.04	-0.01	0	0.01	0.03	0	-0.06	-0.01	0.03	0	0.01	-0.01	0.01	0.03	-0.01	-0.02	0.05	-0.01	-0.02	0.05	-0.01	-0.03	0.03	0	-0.01	0.04	0.01	-0.04
CHUK	1147	-0.03	-0.02	0.01	-0.01	-0.02	0.02	0.04	0.01	0.08	0	-0.03	0	-0.04	-0.02	-0.02	-0.01	-0.03	0.02	0.36	0.04	-0.06	0.11	0.07	-0.02	0.09	0.09	-0.03	0.11	0.04	-0.02	0.24	0	0	NaN	0.01	-0.13	-0.05	0.05	-0.17	-0.09	0.1	0.05	0.11	0.14	0.01	0.14	0.03	0.02
CMSS1	84319	0.03	-0.01	-0.06	0	0.01	-0.17	-0.05	0.09	-0.12	0.06	-0.03	-0.13	-0.1	0.01	-0.13	-0.07	0.03	-0.01	0.02	-0.04	0.06	-0.02	0.08	0.02	0.06	0.05	-0.02	0.02	0.05	-0.09	0.01	-0.03	0.08	0.01	0.02	0.05	-0.06	-0.04	-0.11	-0.04	0.09	0.01	0.01	0.13	0.11	-0.08	-0.01	0.07
WDR46	9277	0.11	-0.13	0.06	0.05	0.07	-0.2	-0.02	-0.03	-0.15	0.13	0	-0.15	0.45	-0.12	0.08	0.21	-0.04	-0.32	0.17	0.73	-0.32	0.07	0.65	-0.33	0.31	0.74	-0.43	0.16	0.69	-0.2	0.13	0.81	-0.09	0.31	0.04	0.23	-0.22	0.01	0.19	-0.03	-0.04	-0.03	0.01	0.08	0.04	-0.08	-0.1	0.04
GMPPB	29925	0.02	-0.01	0.01	-0.01	-0.01	0.01	-0.04	0.02	0	0.01	-0.02	-0.02	-0.01	-0.01	-0.03	0	-0.03	0.03	0	0.03	0.05	-0.01	0.02	0.05	-0.02	-0.02	0.03	0.02	0.01	-0.01	0.02	0.04	0.01	0.02	0	-0.01	0.02	-0.02	-0.03	-0.02	0	-0.02	0	0.02	-0.04	0.02	-0.02	-0.01
HEATR3	55027	-0.02	0.04	0.01	0.01	-0.09	-0.06	-0.02	-0.01	0	0.01	0.04	0.03	0.05	-0.03	0.04	0.02	-0.05	0.03	0.06	-0.01	-0.05	0.03	-0.1	0.13	0.03	-0.08	-0.04	0.08	-0.12	-0.06	0.03	-0.08	0.06	-0.01	-0.06	-0.01	0	-0.1	0	0.01	-0.08	0.04	-0.04	-0.02	0.04	-0.02	-0.08	0.01
UQCR10	29796	0.05	0.04	0.1	0.03	0.02	0.06	0.07	0.02	0.03	0	-0.01	0.09	0.08	-0.04	0.01	0.04	-0.03	-0.04	0.02	0.01	0.06	0.05	0.01	-0.02	0.09	0.05	-0.09	0.1	0.06	0.01	0.06	0.09	0.01	0.05	-0.03	-0.05	0.03	0	-0.07	0.04	-0.01	-0.12	0.03	-0.01	-0.08	0.02	-0.02	-0.05
EP300	2033	0.02	0.27	0.02	-0.18	0.18	0.08	-0.22	0.17	-0.08	-0.03	0.04	0.03	-0.2	-0.07	0.02	-0.16	-0.01	NaN	-0.24	-0.25	0.09	-0.04	0.04	0.42	NaN	NaN	0.07	-0.08	NaN	-0.07	0.06	0.02	0.08	-0.03	0.13	0.06	-0.01	0.04	0.14	0.03	0.07	0.1	0.01	0.1	0.06	-0.06	0.1	0.13
SETDB1	9869	-0.01	-0.03	-0.01	-0.01	-0.04	0.01	0.05	-0.08	0.02	0.09	0.02	0.09	0.09	0.04	0.05	0.06	0.06	-0.04	0.01	-0.05	-0.05	-0.01	-0.03	-0.04	-0.02	-0.08	-0.07	0.08	-0.04	-0.14	-0.02	-0.08	-0.1	0.06	0.08	0.06	0	-0.08	0.2	0.03	-0.07	0.09	-0.08	0	0	-0.04	-0.09	0.08
CCS	9973	0.06	-0.03	-0.01	0.04	0	0.02	0.08	-0.02	0.05	0.03	-0.02	0.01	0.03	-0.06	0.01	0.06	-0.01	0.01	-0.03	-0.01	-0.04	-0.04	0.05	0.01	-0.09	0.01	0.04	0.01	0.08	0.01	-0.04	0.03	0.02	-0.03	-0.07	0.03	-0.04	0.02	0	-0.03	0.02	0.01	-0.07	-0.01	0.06	-0.05	0.01	0.06
CD59	966	0.03	0.1	-0.14	-0.08	0.02	0	0.02	0.09	0.01	-0.07	-0.07	-0.13	-0.08	0.08	0	-0.09	-0.03	-0.06	0.07	-0.01	-0.05	0.05	0.05	-0.06	0.08	0.06	-0.07	0.06	-0.05	-0.14	0.11	0.05	-0.14	0.14	-0.04	0.02	0	0	-0.05	-0.03	-0.04	-0.07	0.02	-0.11	-0.06	0.03	-0.13	-0.14
PRKACG	5568	NaN	NaN	NaN	NaN	NaN	NaN	NaN	NaN	NaN	NaN	NaN	NaN	NaN	NaN	NaN	NaN	NaN	NaN	NaN	NaN	NaN	NaN	NaN	NaN	NaN	NaN	NaN	NaN	NaN	NaN	NaN	NaN	NaN	NaN	NaN	NaN	NaN	NaN	NaN	NaN	NaN	NaN	NaN	NaN	NaN	NaN	NaN	NaN
TCF4	6925	0.03	0.12	-0.08	-0.05	0.1	-0.15	0.05	0.03	-0.15	0.08	0.14	0	0	0.04	-0.12	0.05	0.13	0.01	-0.02	0.02	0.01	0	-0.03	0.06	-0.01	-0.07	0.02	0.02	-0.05	-0.05	0.03	0	-0.03	-0.05	-0.07	-0.12	-0.03	0.24	-0.35	-0.42	0.27	-0.06	-0.29	0.01	-0.2	-0.27	-0.07	0.03
HOMER3	9454	0.32	0.05	0.05	0.04	0.16	0.09	-0.05	0.04	-0.02	0.24	0.06	-0.15	0.09	0.29	-0.01	0.14	0.25	-0.01	0.16	-0.28	0	0.22	-0.07	-0.34	0.18	-0.03	0.09	0.27	-0.06	-0.14	0.28	0.06	0.02	0.18	0.01	-0.03	0	0.01	0.05	-0.02	-0.01	0	-0.01	-0.01	-0.01	-0.01	0	0.04
ARFGEF1	10565	0	-0.01	0.02	-0.01	-0.01	0.01	0.02	0.02	0.03	-0.02	0	0.04	0.02	-0.01	0.03	0.02	0	0.02	0	-0.01	0.02	-0.01	-0.02	0	0	-0.01	0.02	0	-0.01	0.03	0	-0.02	0.02	0.01	0.02	-0.01	0.05	0	-0.05	0.01	-0.02	0	0	-0.01	-0.02	-0.01	-0.02	0
CPT2	1376	0.02	0.01	0.02	0.01	0.01	0.01	0.04	0.01	0	0.03	0.02	0.01	0.04	0.03	-0.02	0.05	0.04	0	0	-0.01	0.02	-0.01	-0.01	-0.03	0.02	-0.02	0.02	0	0	0.02	-0.01	-0.01	0.01	0.02	0	0.03	0	0.02	0.01	0	0.02	0.01	0.02	0.02	0.01	0.01	0.04	0.03
GSK3A	2931	-0.01	0	-0.01	-0.01	0.01	0.02	-0.02	0.01	0.03	-0.01	-0.02	0.01	-0.04	0.01	0	-0.02	0.02	0.02	0.03	-0.04	-0.01	0.02	-0.04	0.03	0.04	-0.03	0.02	0.04	-0.05	0	0	-0.03	0.01	0.05	0.04	-0.01	-0.01	0.03	0.02	-0.03	0.03	-0.01	-0.01	0.03	-0.02	0	0.02	-0.02
HMBS	3145	-0.01	0	0	0.03	-0.07	0.01	0.01	-0.04	0.05	-0.04	-0.06	-0.04	-0.09	-0.08	-0.04	-0.08	-0.11	0.04	-0.02	0	0.03	-0.05	0.08	0.05	-0.04	-0.03	0.08	-0.09	0	0.04	-0.02	0.12	-0.01	-0.02	-0.04	0	-0.03	-0.02	0	0.04	-0.03	-0.05	0.02	-0.05	0.02	0.03	-0.02	-0.02
SPR	6697	0	0.01	0.03	0.01	0.01	0.02	0.01	0	0.02	0.03	-0.01	0.03	-0.01	0.02	0.03	0.03	0.02	0	0.01	0.01	0.04	0.02	-0.01	0.02	0.02	0	0.04	0.03	0	0.01	0.04	-0.02	0.04	0.05	-0.02	0	-0.02	-0.01	-0.03	-0.03	-0.02	-0.05	-0.02	0	-0.07	-0.04	-0.07	-0.04
TAF13	6884	NaN	NaN	NaN	NaN	NaN	NaN	NaN	NaN	NaN	NaN	NaN	NaN	NaN	NaN	NaN	NaN	NaN	NaN	NaN	NaN	NaN	NaN	NaN	NaN	NaN	NaN	NaN	NaN	NaN	NaN	NaN	NaN	NaN	NaN	NaN	NaN	NaN	NaN	NaN	NaN	NaN	NaN	NaN	NaN	NaN	NaN	NaN	NaN
FMNL3	91010	-0.03	0.04	-0.02	-0.03	0.05	0.09	-0.03	0.15	-0.1	-0.06	0.08	0.05	0.01	0.11	-0.12	0.01	0.01	0.12	0.09	NaN	0.15	0.06	NaN	0.13	0.11	NaN	-0.11	0.03	NaN	0.03	0.07	NaN	NaN	0.23	-0.02	0.09	0.14	0.42	0.02	0.16	-0.04	0.69	0.3	0.14	0.14	0.1	-0.16	-0.32
EXOC7	23265	0.03	-0.01	-0.01	0.01	0.02	-0.01	0.01	-0.01	0	0	0.02	0	0.02	0.02	-0.02	0.02	0.04	0.01	0	-0.01	-0.01	-0.02	-0.03	0	0	-0.02	-0.01	0	0	0	0	-0.02	0.02	0	0.01	0	0.01	0.02	0.02	0.02	0.02	0.02	0	0	0	0.01	-0.01	0.03
KCTD17	79734	-0.08	0.03	0.01	-0.09	-0.04	-0.19	-0.05	0.07	0.05	-0.04	0.1	-0.02	-0.06	0.06	-0.11	-0.22	0.1	-0.09	-0.03	-0.23	0.04	-0.08	-0.06	-0.13	-0.02	0.1	-0.05	-0.07	-0.06	-0.15	0.02	-0.03	-0.25	-0.04	0.13	-0.05	0.04	-0.07	0.02	0.13	0.03	-0.07	0.09	-0.02	0.14	0.07	0.01	0.08
MPP6	51678	0	0	0.02	0	0.04	0	-0.02	-0.02	0.01	-0.01	0.02	0.01	-0.01	0	0.02	0	0	0.02	-0.01	0	0.03	-0.01	-0.01	0.01	-0.02	0.01	0.02	0	-0.01	0.03	-0.01	-0.02	0.03	0	0	0.02	0	0.01	0.07	-0.06	0.03	0.15	0.09	0.05	0	-0.08	0.09	0.07
NDUFC2	4718	-0.03	-0.01	-0.04	-0.03	0	0	-0.02	0.04	0	0	-0.01	0	-0.01	-0.01	0.04	-0.03	-0.02	-0.05	-0.04	-0.01	-0.08	0	-0.03	-0.02	0.01	-0.01	-0.02	-0.07	0.04	-0.05	-0.07	-0.09	0	-0.04	-0.06	-0.05	0.01	-0.05	-0.07	0	0.01	-0.05	0.01	0.01	-0.03	-0.02	-0.04	-0.06
RRAS	6237	0	0.03	0.02	0.01	0.04	0	0.03	0.02	0	-0.02	0.02	-0.03	-0.04	0	0	-0.01	0	-0.03	0.02	-0.06	-0.05	0.02	-0.06	-0.05	0.02	-0.05	-0.03	0	-0.04	-0.08	0	-0.08	-0.05	0.02	-0.01	-0.03	-0.02	0.01	-0.01	0.04	-0.03	-0.02	-0.03	-0.05	-0.04	0.01	0.01	-0.01
TGM2	7052	0.05	-0.02	0	0.04	0	0.01	0.04	-0.04	-0.01	0.01	0	0.01	0.02	0.01	-0.03	0.04	0.01	0.03	0.04	-0.04	0	0.08	-0.04	-0.03	0.03	-0.02	0.03	0.03	-0.01	0.01	0.04	-0.01	-0.01	0.07	0.03	0.1	-0.04	0.06	0.05	-0.03	0.05	0.03	-0.05	-0.02	0.04	-0.01	0.04	0.04
AP3M2	10947	0.01	-0.02	0.01	-0.01	-0.01	0.01	0.03	-0.01	-0.01	0	0	-0.01	0.01	-0.03	-0.01	0.01	-0.01	0.03	0	0.02	0.02	0.02	0	0.03	-0.01	0.02	0	-0.01	0.03	0.03	0	0	0.04	0	-0.02	-0.05	0.04	-0.01	0	-0.01	0.03	-0.02	0.02	0.02	-0.02	0.02	0.01	-0.01
HERC2	8924	0.01	0.03	0.01	0.02	0.02	0.02	0	-0.01	0	0	0.06	0.02	0	0.04	0.02	0.06	0.08	0.01	0	0.04	-0.02	0.01	0.01	0.01	0.01	0.03	0.01	0	0.05	0.03	0.03	-0.03	0.05	0.04	-0.07	-0.05	0.01	0	-0.15	-0.06	-0.03	-0.05	-0.03	-0.03	0.01	-0.07	0.02	-0.06
ODR4	54953	-0.01	-0.02	0.01	-0.03	0.01	-0.06	-0.02	-0.02	0.01	-0.03	-0.01	0.01	0.02	-0.03	-0.01	-0.02	-0.02	0	0.02	0.01	-0.05	0.01	0.02	0.02	-0.02	-0.04	-0.04	0.03	0.01	-0.02	0.02	-0.02	-0.02	0.01	-0.08	0.05	0.04	-0.01	0.02	0.07	-0.07	0.06	0.08	-0.07	0.02	0.05	-0.05	0.03
PALM	5064	0.03	-0.01	0	0.04	-0.02	-0.02	0.06	-0.02	0	-0.01	-0.02	-0.05	-0.01	-0.01	0.01	0.02	-0.04	0	0.03	-0.01	-0.04	0.01	-0.05	-0.02	0.02	-0.01	-0.01	0.02	-0.02	0	0.02	-0.04	-0.02	0.03	-0.01	0.08	0.14	-0.03	-0.1	0.17	-0.03	0.08	-0.19	-0.06	0.04	-0.01	-0.11	-0.02
TAF12	6883	0.05	-0.05	0.04	-0.04	-0.08	-0.04	0.05	0.04	0.02	0.03	-0.03	0.01	0.05	-0.03	0.08	-0.07	-0.02	NaN	NaN	NaN	NaN	NaN	NaN	NaN	NaN	NaN	NaN	NaN	NaN	NaN	NaN	NaN	NaN	NaN	0.15	0.11	0	0.17	-0.14	-0.19	0	-0.16	-0.28	0.05	0.01	0.01	0.23	-0.15
RB1CC1	9821	0	-0.01	0.02	0.01	-0.01	0.02	0.01	0	0.03	-0.02	0	0.01	-0.01	-0.01	0.01	0	-0.01	0	0	-0.02	0.01	-0.01	0	-0.01	0	0.01	0	0.01	-0.02	0	0.01	-0.02	0.02	-0.01	0.03	0.02	0.02	0.05	0.03	0	0.04	0.02	-0.03	0.04	0.04	0.01	0.03	0.06
MTOR	2475	0.01	-0.02	0	0	-0.01	0	0	0.01	0	0	-0.01	0.01	0.03	-0.02	0.02	0.03	0	0.01	-0.01	-0.01	-0.01	0	-0.01	0.01	-0.01	-0.02	0	-0.01	-0.01	-0.01	-0.01	-0.03	0.01	-0.01	0.01	0.01	0	0	0	0.02	0.01	0.01	0	0.02	0.02	0.01	0	0
STT3B	201595	0	-0.01	-0.1	0.04	0.03	0.02	0.02	0	-0.04	0.03	0.02	-0.07	-0.03	0.01	-0.04	-0.01	0.02	0.02	-0.02	-0.02	0.03	-0.03	-0.04	0.01	-0.04	0	0	-0.02	0.01	0.04	-0.02	-0.04	0.02	-0.02	-0.04	0.12	-0.06	0.02	0.06	-0.01	-0.02	0	0.01	0.02	0.11	-0.01	0	0.05
UTP15	84135	0.11	-0.03	-0.01	0.04	-0.03	-0.01	0.1	0	0.06	0.12	0.11	0.1	0.05	0.02	-0.01	0.08	0.11	0.05	0	0.05	-0.01	-0.1	0.08	0.03	0.02	0.03	-0.07	-0.08	0.09	0.06	0.03	-0.01	0.05	0.05	0.08	-0.11	-0.06	0.11	-0.08	-0.01	0.1	-0.02	-0.06	0.02	-0.1	-0.07	-0.01	-0.08
GTF2A2	2958	0.22	-0.02	-0.02	NaN	-0.08	-0.18	NaN	0.03	0.08	-0.3	0	-0.01	NaN	-0.15	-0.1	0.03	-0.03	0.05	-0.07	0.13	0.02	-0.14	0.05	0.09	-0.06	0.03	0.11	0.02	0.11	0.16	0.16	0.09	0.12	0.05	0.08	-0.03	0.07	0.18	0.14	-0.05	0.06	-0.02	0.07	0.07	-0.04	-0.01	0.05	0.1
IDH3G	3421	0.01	0.05	0.02	0	0.04	-0.02	0.02	0.04	0	0.03	0.02	0.01	0.01	0.03	0	0.05	0.01	-0.01	0	0	-0.02	-0.03	0.01	0	0.01	0.02	-0.01	-0.01	0.02	0	0	0	-0.01	-0.01	0.03	0	-0.01	0.01	-0.01	0.05	0.04	-0.02	0	-0.01	0.02	0.01	-0.03	0.01
SCYL1	57410	0.03	-0.02	0.03	0.03	-0.02	0.01	0	0.02	0	-0.02	-0.01	0	0.02	-0.01	0.01	0.02	0.01	-0.01	-0.02	0.03	0.02	-0.01	0.03	-0.01	-0.02	0.01	-0.04	-0.01	0.02	0	-0.05	0.02	-0.02	0	0.02	0.03	0.04	0.02	0.04	0.04	0.01	0.03	0.02	0.01	0.03	0.03	-0.03	0.03
DNAJC21	134218	0.05	0.08	NaN	0.36	-0.01	NaN	0.08	0.11	NaN	0.12	0.02	NaN	0	0.05	NaN	-0.02	-0.07	0.1	-0.09	-0.06	0.11	-0.02	0.01	0.13	-0.06	0.06	0.12	-0.05	-0.02	0.09	-0.07	-0.02	0.17	-0.06	-0.1	0.09	0.13	0	0.03	0.02	-0.01	0.26	0.07	-0.04	0.22	0.03	-0.05	0.21
TRRAP	8295	-0.01	0.01	0.02	0.03	-0.01	-0.02	0.03	-0.02	0.01	0.02	-0.02	0.04	-0.02	0	-0.04	0.04	0.03	0.01	-0.01	-0.01	-0.01	-0.01	-0.02	0.05	-0.01	0	0.02	-0.01	-0.01	0.01	0.01	-0.01	0.04	0	0.01	0	0.01	-0.01	-0.01	-0.02	0.01	0.01	0.01	0.01	0.01	-0.01	0	-0.01
DCAKD	79877	-0.02	0.03	0	-0.01	0.01	0	0	0.04	-0.02	-0.05	0.03	0.03	0.01	0.02	0	-0.01	0.02	0.02	-0.05	0.02	0.03	-0.05	0.04	0.04	-0.04	0.01	0.01	-0.08	0	0.02	-0.02	-0.01	0.01	-0.05	-0.02	-0.02	0.04	-0.02	0.03	-0.01	-0.05	-0.06	0.03	-0.03	-0.03	-0.03	-0.08	0.01
CCDC88A	55704	0.02	-0.03	0.01	0.02	-0.02	0.03	0.02	0.02	0.01	0.02	0	0.01	0.02	-0.01	0.02	0.03	0.03	0	0.01	-0.02	-0.02	0.01	-0.02	0.01	0	-0.02	0.02	0.01	0.01	0.02	0	-0.02	0.02	0	0.02	0.03	-0.01	0.01	0.04	0	0.01	0.02	0	-0.01	0	0	0.01	0.02
HDAC4	9759	-0.01	-0.05	0.04	0	-0.03	0.02	-0.01	0	0.03	-0.04	-0.01	-0.03	-0.01	-0.05	0.01	-0.01	-0.02	0.01	-0.01	0.01	0.02	0	0.02	-0.02	-0.01	0.01	-0.01	0	0	0.01	-0.02	-0.01	0.02	-0.02	-0.03	-0.11	0	0	-0.09	-0.02	0.02	0.04	0.01	-0.02	-0.05	0.01	0	0.01
MPP2	4355	-0.02	0.04	0.01	0	0.02	0.02	0	0.03	-0.01	0	0.03	0.01	-0.02	0.02	0	0	0.03	0	-0.02	0	0	-0.01	-0.01	-0.01	-0.03	0	0.02	-0.02	0.01	0	-0.01	0.01	-0.01	-0.02	0.02	-0.03	0.03	0.01	0.01	0.04	0.02	-0.03	0.02	0.02	0.02	0.01	0.02	0.02
SGPL1	8879	0.04	-0.11	0.02	0.01	-0.04	0.03	0.01	-0.01	-0.04	-0.01	-0.06	0	0.03	-0.01	0	0.01	0.04	0.02	-0.04	0.06	0.04	0.01	0.06	0.07	-0.02	0.07	0.05	-0.04	0.06	0.11	-0.07	0.04	0.1	-0.07	0	0	0.07	-0.02	-0.12	0.03	0	0.03	0.02	0.03	-0.02	0.05	0	-0.02
DCLK1	9201	0.11	0.04	-0.06	0.09	-0.02	-0.07	0.11	0.02	-0.14	-0.09	0.02	-0.09	-0.03	-0.09	0.02	-0.08	-0.04	-0.09	0.04	0.09	-0.14	0.15	-0.02	-0.15	0.04	0.04	-0.04	0.12	0.07	-0.1	0.16	0.06	-0.04	0.07	-0.01	0.03	0	-0.02	0	0	-0.02	0	-0.01	-0.01	0.01	0.01	-0.02	0.01
RSL24D1	51187	NaN	NaN	NaN	NaN	NaN	NaN	NaN	NaN	NaN	NaN	NaN	NaN	NaN	NaN	NaN	NaN	NaN	NaN	NaN	NaN	NaN	NaN	NaN	NaN	NaN	NaN	NaN	NaN	NaN	NaN	NaN	NaN	NaN	NaN	-0.06	0.37	-0.05	NaN	0.09	-0.24	-0.23	0.19	-0.23	-0.27	0.22	0.43	-0.16	0.66
PRKCG	5582	0	-0.01	-0.01	0	-0.01	-0.01	0	-0.02	-0.01	-0.03	-0.02	-0.03	-0.01	-0.01	-0.02	-0.03	-0.03	-0.03	-0.01	-0.02	-0.03	0	-0.01	-0.03	-0.01	0	-0.01	-0.01	0	-0.01	-0.01	0.01	-0.05	-0.02	0.01	-0.05	0.03	-0.02	0	0.04	0	0	0.06	0	-0.01	0.03	0.02	0
SLC1A3	6507	0.02	0.04	-0.02	0.06	0	-0.02	0.04	-0.01	-0.04	-0.02	0.01	-0.02	0.01	0.04	0.03	0.04	-0.02	-0.04	-0.02	0.01	0	-0.03	-0.01	-0.02	0.07	0.02	-0.06	-0.03	0.02	-0.02	-0.01	0.01	-0.05	-0.07	-0.02	-0.05	0.03	-0.04	0	0.06	-0.02	-0.02	0.04	0.01	-0.06	0.03	-0.01	-0.03
ISG20L2	81875	NaN	NaN	NaN	NaN	NaN	NaN	NaN	NaN	NaN	NaN	NaN	NaN	NaN	NaN	NaN	NaN	NaN	NaN	NaN	NaN	NaN	NaN	NaN	NaN	NaN	NaN	NaN	NaN	NaN	NaN	NaN	NaN	NaN	NaN	0.05	-0.02	-0.1	0.1	0.15	-0.11	0.2	0.34	0.03	0.18	0.35	-0.02	0.14	0.06
SYNE1	23345	-0.02	0.03	0.03	-0.01	-0.04	0	-0.17	0.01	0.04	-0.45	0	0.03	-0.36	0.19	-0.03	-0.08	0.03	0	0	0	0	-0.01	-0.01	-0.01	-0.01	0	0	0	0	0	-0.01	0	0	-0.01	0.07	-0.1	-0.26	0.02	-0.23	-0.22	0.12	-0.12	-0.27	0.05	-0.05	-0.06	-0.14	-0.06
PIAS4	51588	NaN	NaN	NaN	NaN	NaN	NaN	NaN	NaN	NaN	NaN	NaN	NaN	NaN	NaN	NaN	NaN	NaN	NaN	NaN	NaN	NaN	NaN	NaN	NaN	NaN	NaN	NaN	NaN	NaN	NaN	NaN	NaN	NaN	NaN	-0.12	0.11	-0.08	-0.1	-0.03	-0.04	-0.23	0.25	-0.12	0.04	-0.02	-0.02	0.06	-0.01
RIC8A	60626	0	-0.04	0.01	-0.01	-0.04	0.01	0.02	0.02	0.02	-0.02	-0.03	0.01	0.01	-0.01	0.02	0.02	-0.01	0	0	-0.01	0	0.02	0.05	0.04	0.01	-0.04	0.01	-0.01	0.03	-0.02	0.02	-0.01	0.04	0.02	0.03	0	-0.02	0.03	-0.02	-0.01	0.03	-0.05	-0.01	0.04	-0.05	-0.01	0.02	-0.08
TSG101	7251	-0.04	0	0.05	0	0.01	0	0	0.01	0.03	-0.01	0.01	0.01	-0.02	-0.03	0.03	-0.03	0	-0.03	0	0	-0.05	0.02	0.02	-0.01	-0.01	0	-0.03	0.04	0.01	-0.01	-0.02	0.02	-0.03	-0.01	-0.02	-0.03	0	-0.01	0	0	-0.05	0	0.03	-0.01	0	0	0.02	-0.02
GSS	2937	0.05	-0.02	0.03	0.01	-0.03	-0.02	0.03	0.01	0.02	0.06	-0.01	-0.01	0.07	0	0	0.07	0	-0.01	0	-0.02	0.02	0.01	0.03	-0.01	0.01	0.02	0	0.02	0.02	-0.03	0.01	0	0.02	-0.01	-0.04	0.02	-0.03	-0.03	0	-0.01	-0.04	-0.01	-0.03	-0.04	0	0	-0.04	-0.01
LARS2	23395	-0.03	0.02	-0.02	0	0.03	0.01	-0.03	0.01	0	-0.02	-0.01	0.01	-0.03	0.01	0.01	-0.04	-0.01	0.01	0	-0.02	0.03	-0.03	-0.04	0.01	-0.02	-0.05	-0.01	0	-0.03	0.02	-0.01	-0.03	-0.01	-0.01	-0.01	0	0.01	-0.03	-0.01	0.03	-0.02	-0.03	0.06	-0.01	0	0.05	-0.05	-0.04
PRIM1	5557	NaN	NaN	NaN	NaN	NaN	NaN	NaN	NaN	NaN	NaN	NaN	NaN	NaN	NaN	NaN	NaN	NaN	NaN	NaN	NaN	NaN	NaN	NaN	NaN	NaN	NaN	NaN	NaN	NaN	NaN	NaN	NaN	NaN	NaN	NaN	NaN	NaN	NaN	NaN	NaN	NaN	NaN	NaN	NaN	NaN	NaN	NaN	NaN
UMPS	7372	-0.02	0.02	0.02	-0.01	0.04	-0.01	-0.02	0.01	0	0.01	0.03	0.01	0.02	0.01	0.03	0.04	0.03	0.02	-0.03	-0.01	0.02	-0.02	-0.01	0.01	-0.03	-0.03	0	-0.02	-0.03	0.04	-0.02	-0.02	0.04	-0.05	-0.01	-0.04	0.01	-0.01	-0.04	0.04	-0.01	0	0.01	-0.01	-0.01	0.03	-0.01	-0.04
UQCRH	7388	0.02	0.02	0.02	0	0.03	0.06	-0.01	0	0.02	0.05	0.03	0.01	0	0.01	0.06	-0.04	0.01	0	-0.04	0	-0.01	0.01	0.01	0.05	-0.06	-0.02	-0.02	-0.05	0.02	-0.06	0	-0.05	-0.03	-0.01	0	0.02	-0.01	-0.02	-0.02	-0.07	0	0.02	0.02	-0.01	0.05	-0.05	0	0.06
ZNF675	171392	NaN	NaN	NaN	NaN	NaN	NaN	NaN	NaN	NaN	NaN	NaN	NaN	NaN	NaN	NaN	NaN	NaN	NaN	NaN	NaN	NaN	NaN	NaN	NaN	NaN	NaN	NaN	NaN	NaN	NaN	NaN	NaN	NaN	NaN	NaN	NaN	NaN	NaN	NaN	NaN	NaN	NaN	NaN	NaN	NaN	NaN	NaN	NaN
SCAMP1	9522	0.06	-0.22	0.06	-0.01	-0.06	-0.01	0.09	-0.12	0.04	0.02	-0.02	-0.05	-0.1	-0.08	-0.03	0.01	-0.04	0.07	0.05	0.04	0.01	0.01	-0.06	0.03	0.28	-0.04	0.06	-0.24	0.05	0.08	0.23	-0.1	0.09	-0.04	0	0.01	0.02	-0.01	0.03	-0.01	-0.04	-0.01	0.03	0.05	0.04	0.02	-0.02	0.02
WWP2	11060	0.06	0.02	0.02	0.03	0.04	-0.04	0.01	0.01	-0.07	0.06	0.01	0	0.06	0.02	0	0.11	0.06	0	0.06	0.08	-0.15	0.02	0.08	-0.07	0.08	-0.08	0	0.04	0.14	0.07	0.15	0.04	-0.02	0.19	-0.04	-0.09	-0.07	-0.02	0	0.01	0.06	-0.04	0.01	0.04	-0.09	0.03	0.02	-0.02
SPCS3	60559	-0.03	0	-0.05	-0.01	0	0.07	-0.01	0.01	0.01	-0.01	-0.02	0.01	-0.01	-0.06	-0.01	0.05	-0.05	0.03	0.03	0.01	0	0.07	0	-0.02	0.01	0.07	-0.04	-0.02	-0.01	0.02	0.01	0	0	0.07	-0.19	-0.22	-0.04	-0.04	-0.18	-0.05	-0.25	-0.1	-0.17	-0.09	-0.05	-0.06	-0.09	-0.2
AP1G1	164	0.01	-0.01	0.03	-0.01	-0.02	-0.01	0.01	-0.02	-0.01	-0.02	-0.02	-0.01	0	-0.01	-0.01	-0.02	-0.02	0	0	0.02	-0.02	0	0.01	0	-0.02	0	-0.01	0.01	-0.01	-0.03	-0.03	0.01	0	-0.01	-0.02	-0.02	-0.01	-0.02	-0.01	0.01	-0.02	0	-0.02	0	-0.03	0.01	0	-0.02
TST	7263	-0.03	0.02	-0.01	-0.06	0	-0.02	0	-0.01	0	-0.02	-0.03	0.01	-0.02	-0.03	-0.03	-0.04	-0.03	0.03	0.01	0	0	0	-0.02	0	-0.01	-0.02	0.01	0	-0.02	-0.03	-0.03	0	-0.01	0.02	-0.01	-0.02	-0.02	0.03	0.03	0	0.03	0.01	0.05	-0.02	-0.04	0.03	-0.02	-0.04
POLR1A	25885	0.15	0.11	0.22	0.11	-0.03	0.03	-0.01	0.02	0.27	0.06	-0.05	0.12	-0.02	-0.02	0.26	0.02	0.11	NaN	NaN	NaN	NaN	NaN	NaN	NaN	NaN	NaN	NaN	NaN	NaN	NaN	NaN	NaN	NaN	NaN	-0.21	-0.57	0.12	-0.23	-0.34	0.08	-0.1	-0.37	-0.38	0.41	-0.26	-0.03	-0.51	-0.48
SACM1L	22908	0.03	0	-0.01	0.03	0	-0.01	0.04	0	0	0	0	0	0.01	0.01	0.02	0.02	0.02	-0.01	0	0.02	0	-0.01	0.02	-0.02	-0.01	0.01	-0.02	0.01	0.01	-0.02	-0.03	0.02	-0.01	-0.01	-0.01	-0.04	0.03	0	-0.02	0.02	-0.02	-0.03	-0.01	0.01	-0.04	0.02	-0.02	-0.05
TOMM70	9868	-0.03	0.01	-0.03	0	0	-0.02	-0.03	-0.01	0	-0.03	-0.04	-0.05	-0.07	-0.01	-0.02	-0.1	-0.04	-0.02	0	0.02	0	-0.01	0	-0.01	0	0	-0.02	-0.01	0.02	-0.02	-0.02	0.01	-0.05	0	-0.04	0.01	0.04	-0.02	0.03	0.02	-0.03	0.01	0.04	-0.06	-0.01	0.05	-0.03	0
PAK1IP1	55003	-0.11	-0.05	0.08	-0.06	0.03	-0.02	-0.03	0.01	0.08	-0.08	-0.12	0	-0.01	0.03	-0.02	0	-0.04	-0.02	-0.02	0.02	-0.13	-0.02	0.02	0.06	0.03	0.04	-0.05	-0.01	-0.03	0.03	-0.03	0	0	-0.02	-0.01	-0.03	0.08	-0.03	-0.04	0.04	-0.03	-0.07	-0.01	-0.01	-0.02	0.03	-0.06	-0.01
POLR1B	84172	NaN	NaN	NaN	NaN	NaN	NaN	NaN	NaN	NaN	NaN	NaN	NaN	NaN	NaN	NaN	NaN	NaN	NaN	NaN	NaN	NaN	NaN	NaN	NaN	NaN	NaN	NaN	NaN	NaN	NaN	NaN	NaN	NaN	NaN	NaN	NaN	NaN	NaN	NaN	NaN	NaN	NaN	NaN	NaN	NaN	NaN	NaN	NaN
RBM19	9904	0.12	-0.19	-0.03	0.09	-0.15	-0.05	0.08	0.01	-0.09	0.07	-0.09	-0.03	0.02	-0.09	-0.19	0.07	-0.07	-0.11	0.11	0.24	-0.35	0.05	0.14	-0.29	-0.05	-0.03	-0.37	0.06	0.19	-0.2	0.04	0.31	-0.62	0.08	-0.2	0.23	0.19	-0.21	0.04	0.11	-0.22	0.26	0.29	-0.33	0.37	0.17	-0.2	0.17
IAH1	285148	0.03	0.04	-0.03	0.01	0.03	-0.02	0	0	-0.04	0.05	0.04	-0.04	0.02	-0.01	-0.05	0.01	0.02	0.07	0	0.02	0.07	-0.05	-0.05	0.06	-0.02	0.03	0.07	-0.02	0.01	0.06	-0.05	-0.05	0.09	0.02	-0.03	0.01	0.01	-0.03	-0.02	0.05	-0.06	0	-0.05	-0.03	-0.01	0.01	-0.06	-0.08
RAB11FIP5	26056	-0.01	0	0	-0.01	-0.02	-0.02	-0.01	0	0	0.02	0.01	0.01	0.01	0.03	0	0.03	0.03	0.01	-0.02	0.03	0.02	-0.01	0.01	0.05	-0.04	0.03	-0.01	-0.01	0.03	0.04	0.01	0.02	0.04	0.01	0.01	0.02	-0.02	-0.01	0.01	-0.01	0.01	0.04	-0.01	-0.01	0.01	-0.02	0.03	0.02
MARK2	2011	0	0	-0.01	0.03	-0.02	-0.02	0	0	0	-0.03	-0.02	-0.02	-0.03	-0.02	0	-0.02	-0.05	-0.04	0.03	-0.04	0.02	0.03	-0.05	-0.05	0.1	0.03	-0.03	0.1	0.01	0.05	0.05	-0.07	0.01	0.1	-0.01	-0.03	-0.01	0	0	-0.03	-0.01	-0.02	0	0	-0.03	-0.01	0.01	0.01
RALA	5898	-0.02	0.01	-0.01	0	-0.03	0.03	0	-0.01	0	-0.03	-0.01	-0.01	0	-0.02	-0.01	-0.01	-0.06	-0.03	-0.01	0.01	-0.03	-0.02	0.02	-0.01	0	0.03	0.02	0.02	0.05	-0.02	0	0.03	0	0	0.02	-0.03	-0.01	0.01	-0.04	0.01	0	-0.03	0	0.05	-0.04	0.01	0.01	-0.03
CAMK2A	815	-0.07	0.05	-0.05	-0.04	0.03	-0.04	-0.04	-0.01	0	-0.04	0.02	-0.03	-0.07	0.01	-0.01	-0.07	-0.02	-0.02	-0.06	0.12	0.14	-0.07	0.07	0.08	-0.1	0.1	-0.01	-0.15	0.08	0.15	-0.03	0.07	0.01	-0.03	0.01	0.05	0	-0.1	-0.06	0.01	-0.05	0.13	0.12	0.02	0.11	0.01	-0.01	0.09
DTNA	1837	0.02	0.02	0.02	0	0.02	-0.02	0	-0.02	0	0.01	0.02	-0.01	0.01	0.02	0.02	0.02	0.03	0	-0.01	0.01	0.01	-0.01	-0.02	0	-0.01	0	0	0	0.01	-0.02	-0.01	0	0	-0.01	-0.02	0	-0.04	-0.02	-0.02	-0.04	-0.03	-0.02	-0.02	-0.04	-0.02	-0.05	-0.01	-0.02
GIPC1	10755	0	0.01	0.01	0	0.01	-0.04	0.04	0.04	-0.02	0	0.01	0.02	0	0.05	-0.02	0.04	0.04	-0.03	-0.01	-0.02	-0.03	-0.02	-0.02	-0.03	-0.01	0.02	-0.02	-0.03	0	-0.02	-0.01	-0.01	-0.05	-0.05	0.02	0.01	0.03	0.04	0.04	0.02	0.02	-0.02	-0.03	0	-0.03	-0.05	0	0.03
EMC1	23065	-0.02	0.01	-0.02	0	0.04	0.01	0.03	-0.01	0	-0.02	0.04	0	0	0.01	0	0.01	0.01	-0.02	-0.01	-0.02	-0.04	-0.01	-0.01	-0.02	-0.01	0	-0.04	0	-0.02	-0.08	-0.02	-0.04	-0.02	-0.03	-0.03	-0.04	-0.01	-0.02	-0.02	0	-0.03	-0.02	-0.04	-0.01	-0.05	0.02	-0.04	-0.01
PATL1	219988	0.09	0.01	-0.01	-0.02	-0.05	0.05	-0.02	0.05	-0.04	0.04	-0.01	0.04	0.17	-0.04	-0.01	0.05	-0.02	0.01	-0.2	-0.07	0.12	-0.14	-0.51	-0.03	-0.17	-0.44	0.14	-0.41	-0.21	0.35	0.02	-0.47	0.09	-0.35	0.1	0.01	0.02	0.13	-0.03	-0.06	0.09	0	0.04	0.15	0.02	-0.03	0.11	0.02
TADA3	10474	0.01	-0.06	0.03	-0.03	-0.05	-0.05	-0.06	-0.03	0.03	-0.04	0.01	-0.04	-0.09	-0.07	-0.05	0	-0.07	0.04	-0.06	-0.33	-0.03	0.08	0	0.05	0.06	-0.47	-0.03	-0.06	0.05	0.13	-0.07	-0.02	-0.02	-0.06	-0.06	0.02	-0.07	-0.01	0.09	-0.01	0	0.05	0.12	0.08	-0.01	-0.01	0.11	0.08
SYNPO	11346	-0.04	0	-0.04	-0.02	-0.01	-0.04	-0.03	-0.04	-0.04	-0.07	-0.04	-0.07	-0.09	-0.05	-0.04	-0.11	-0.1	-0.02	-0.05	-0.02	-0.03	-0.05	-0.05	-0.02	-0.05	0	-0.01	-0.05	-0.03	-0.03	-0.07	-0.02	-0.04	-0.12	0.07	0.01	-0.07	0.01	-0.06	-0.09	0.05	-0.07	-0.01	0.03	-0.06	-0.08	-0.01	-0.08
PUM3	9933	0.03	-0.02	0.03	0	0.03	-0.02	-0.01	0.06	-0.05	0.03	-0.03	0	0.14	0	0.05	0.09	-0.02	-0.1	0.05	0.09	-0.01	0.1	0.07	-0.03	0.09	0.07	-0.04	0.08	0.13	-0.16	0.02	0.26	0.04	0.3	0.03	0.04	0.04	0.05	0.1	0.01	0.02	0.02	0.03	0.03	0.07	0.06	0	0.07
RRP9	9136	0.04	-0.14	-0.03	-0.11	-0.03	0.03	0.02	-0.1	0.1	-0.07	-0.09	0.04	-0.07	-0.07	0	-0.13	-0.13	0.02	0.1	-0.22	-0.22	0.05	-0.07	-0.08	0.1	0.04	0.15	0.05	0.04	-0.02	0.13	0.01	0.01	0.1	0.02	0.25	-0.21	0.09	0.15	-0.01	0.1	0.18	-0.15	-0.04	-0.03	-0.13	0.02	-0.02
CELF1	10658	0.02	-0.03	-0.06	0	-0.05	-0.07	0.02	-0.03	-0.03	-0.02	-0.02	-0.11	-0.05	-0.01	-0.02	-0.03	-0.04	0	0	0.04	0.03	-0.01	0.01	-0.02	-0.02	0	-0.01	0.02	0.01	-0.01	0.02	0	-0.01	0.02	-0.03	-0.04	-0.02	-0.04	-0.01	0.05	-0.03	0	-0.01	-0.02	-0.04	-0.03	-0.03	-0.04
NDUFS5	4725	-0.03	0.04	-0.02	0	0.03	0	-0.04	0	0.02	0.02	0.03	0.02	-0.01	0.01	0	-0.02	0.03	-0.07	-0.05	0.01	-0.07	-0.03	-0.01	-0.05	-0.09	-0.02	-0.07	-0.02	0	-0.08	-0.04	-0.04	-0.05	-0.06	-0.01	-0.02	-0.01	-0.02	0.01	-0.02	-0.03	0.02	0.03	-0.02	-0.01	-0.02	0.02	-0.01
ATP13A1	57130	-0.01	0.01	0	-0.02	0	-0.02	-0.01	0.01	-0.03	0	0.02	-0.01	0.01	0.01	-0.01	0.02	0.02	0.03	0	0	0.04	-0.01	-0.02	0.04	-0.01	-0.03	0.02	-0.01	-0.01	0.03	0.01	-0.01	0.04	0.02	-0.01	-0.04	0.02	0	-0.02	0.01	0.01	-0.04	-0.02	0.01	-0.03	0.01	0.03	0
ORC5	5001	NaN	NaN	NaN	NaN	NaN	NaN	NaN	NaN	NaN	NaN	NaN	NaN	NaN	NaN	NaN	NaN	NaN	NaN	NaN	NaN	NaN	NaN	NaN	NaN	NaN	NaN	NaN	NaN	NaN	NaN	NaN	NaN	NaN	NaN	NaN	NaN	NaN	NaN	NaN	NaN	NaN	NaN	NaN	NaN	NaN	NaN	NaN	NaN
VPS4B	9525	0.02	-0.01	0	0	-0.01	-0.01	-0.01	0.01	-0.01	0.01	0	-0.04	0.01	-0.02	-0.02	0.01	0.01	0.02	0	0.04	0.03	0.03	-0.03	0.02	-0.03	-0.03	0.04	-0.04	0.03	0.02	0.01	0	0.03	-0.01	0.05	0.06	-0.01	0.04	-0.01	-0.02	0.02	0.11	0.01	0.02	0.04	-0.04	0.03	0.03
COX7A2	1347	-0.06	0.03	-0.01	0.01	0	0.02	0.02	0.05	-0.05	-0.1	0.01	0.03	0.01	0	0.06	-0.05	0.06	0.01	-0.01	0.06	-0.02	-0.03	0.02	-0.02	0.05	0.07	0	-0.02	0.03	0.06	-0.05	0.04	-0.01	0.02	-0.06	-0.02	-0.04	-0.08	-0.06	0.02	0.02	-0.1	0	-0.09	-0.07	-0.09	-0.13	-0.05
CREB1	1385	-0.02	0	-0.02	0.02	-0.04	0	0	-0.02	-0.01	0.03	0.02	-0.07	-0.01	0	-0.02	-0.02	0	-0.04	-0.05	0.01	-0.01	-0.01	-0.03	-0.05	-0.05	-0.03	-0.05	-0.06	-0.07	-0.01	-0.05	-0.06	-0.02	-0.09	-0.02	0	0.02	-0.04	0.03	0	-0.04	0.03	-0.02	-0.04	0.02	-0.03	-0.05	-0.01
UTP4	84916	-0.02	0	-0.07	-0.04	-0.02	-0.12	0.04	0	-0.02	-0.02	-0.03	0.04	0.05	0.01	0.01	0.04	0.02	NaN	NaN	NaN	NaN	NaN	NaN	NaN	NaN	NaN	NaN	NaN	NaN	NaN	NaN	NaN	NaN	NaN	0.04	0.12	0.03	-0.06	0.03	0.13	0.06	0.07	0.06	0.01	0.13	0.13	0.07	0.07
YME1L1	10730	-0.01	0.09	-0.03	0.01	0.08	0	0	0.05	-0.05	-0.02	0.02	-0.05	-0.02	0.03	-0.03	0	0	0.01	-0.04	-0.01	0.03	-0.06	-0.03	0.05	0.02	-0.04	-0.04	-0.05	-0.03	-0.01	-0.03	-0.07	0.05	-0.06	0	-0.07	0.09	-0.02	-0.01	0.1	0.05	-0.01	0.08	0.04	0.03	0.06	-0.03	0.01
PLAA	9373	0.01	-0.03	0	0.01	-0.02	0	0.01	0	-0.01	0	-0.02	0.02	0.02	-0.02	0	0.01	-0.01	0.01	0	0	0	0.01	0	0	0	-0.03	0.03	0	0	0	0.01	-0.02	0.01	0.02	0.02	0.02	-0.02	-0.01	0.02	-0.01	0.01	-0.03	-0.02	0.01	0.01	-0.02	0	0
NES	10763	0.02	0.07	0.03	0.01	-0.01	0.03	0.02	0.02	-0.05	-0.01	0.02	0.01	-0.03	0	-0.03	0.01	0.02	-0.03	-0.01	0	0.02	0.05	0.05	0.05	-0.01	-0.01	0.01	-0.08	0.07	0.08	-0.04	0.04	0.07	-0.03	0.07	-0.05	-0.09	0.11	0	-0.04	0.1	-0.04	-0.1	0.12	-0.03	-0.03	0.11	-0.03
POLR2G	5436	-0.03	0.05	-0.06	-0.01	0.12	-0.04	0.02	-0.04	-0.13	0.04	0.09	-0.06	-0.01	0.04	-0.09	-0.04	0.06	-0.03	0	0.05	-0.01	-0.03	-0.04	0.02	0.07	0.01	-0.04	0.05	-0.03	0.03	-0.02	-0.01	-0.04	0.01	-0.02	-0.02	0.03	-0.03	-0.08	-0.03	0.01	-0.03	-0.04	-0.03	-0.05	0	-0.06	0
KAT7	11143	0.01	-0.01	-0.09	0	0.02	-0.06	0	0.03	-0.16	-0.01	-0.05	-0.12	-0.01	-0.05	-0.08	0.02	-0.08	-0.01	-0.03	0.08	-0.01	-0.07	0.08	0.01	-0.02	0.01	0	-0.01	0.03	-0.02	0.01	-0.05	0.08	-0.04	0.04	-0.02	-0.04	-0.01	-0.03	0	0.03	-0.02	0.01	0.01	0	0	0.02	0.02
MYO1E	4643	-0.02	0	0.03	-0.01	0.07	0.06	-0.01	0.06	0.04	0.04	0.06	-0.02	0.06	0.02	0.01	0.09	0.09	-0.1	-0.02	0.02	0.14	-0.18	-0.06	0.18	0.06	0.11	-0.03	0.02	-0.15	0.06	0.01	-0.04	0.07	0.03	0.04	0.16	-0.01	0.12	0.03	0.03	0.03	0.08	-0.1	0.01	0.11	0.05	0.03	0.04
NDUFS7	374291	0.01	0.07	0.01	0.01	0	-0.01	-0.05	0.01	0.01	0.03	0.06	-0.01	0.03	0.01	0.02	-0.04	0.03	-0.02	0.03	0.02	0	0.02	0.02	-0.06	0.04	0.04	-0.03	0.02	0	-0.04	0.02	0.05	-0.06	0.04	-0.01	0.08	-0.02	-0.02	0.07	-0.03	0.01	0.08	0.01	-0.04	0.02	-0.01	-0.05	0.04
ATP6V1G2	534	-0.02	0.05	0.01	-0.02	0	-0.01	-0.01	0.05	-0.02	0.02	0.03	0.01	-0.05	0.04	0	0.01	0.01	0	0.02	-0.01	-0.04	0.04	0.01	-0.01	-0.02	0.05	-0.01	0.01	0.05	-0.04	0.02	0.04	-0.01	0.03	0.25	0.13	0.03	0.1	-0.06	0.01	-0.24	0.39	-0.07	0.05	0.19	-0.02	0.24	0.11
PI4KA	5297	0.01	-0.04	0.02	0.02	-0.01	0.01	0.03	-0.01	0.02	-0.02	-0.02	0.02	0	-0.02	0.03	0.01	-0.02	0.01	0	-0.01	0	-0.03	-0.01	0	-0.01	-0.04	0	0	-0.02	-0.01	-0.01	-0.02	0	-0.02	0.01	0	0.01	-0.01	-0.01	0.02	0	0.01	0	0	0.01	0.01	0	-0.02
MED19	219541	-0.01	-0.01	-0.08	0	-0.13	-0.05	-0.05	0.02	0.02	-0.03	-0.06	-0.01	0.05	-0.02	-0.12	-0.14	-0.12	-0.08	0.04	0.12	-0.23	0.11	0.1	-0.08	0.12	0.15	-0.14	-0.07	0.2	-0.08	0.08	0.05	-0.01	0.08	0.03	0.13	0.04	0.06	-0.02	-0.08	0.04	0.11	-0.1	0.03	-0.08	0.1	0.1	-0.01
CENPV	201161	0.01	0.06	0.02	0	0.05	0.02	0	0.02	0.03	0	0.03	-0.01	0.03	0.02	0.01	0.04	0.04	0	0.01	-0.02	-0.02	0.05	-0.02	-0.01	0.03	0	0.03	0.04	0.01	0.03	0.03	-0.03	0.02	0.06	0.02	0.03	-0.01	0.01	0.03	-0.02	0.02	0.02	-0.03	0.04	0	-0.02	0.01	0.05
POR	5447	-0.04	0	-0.04	-0.01	-0.03	-0.03	-0.01	0	-0.02	-0.05	-0.03	-0.04	-0.04	-0.03	-0.04	-0.05	-0.05	0.01	0.01	0	0.02	0.02	-0.02	0.01	-0.02	-0.01	0.01	-0.03	0.01	0	0.01	0.01	-0.02	0.01	0.01	0.02	-0.01	0.01	0	0.01	0	0	0.01	0.02	-0.01	-0.01	0	0
PPP3CA	5530	-0.01	0	-0.04	-0.02	-0.02	-0.03	-0.04	-0.04	-0.01	-0.03	-0.02	-0.06	-0.05	-0.08	-0.04	-0.11	-0.09	-0.01	0	-0.01	-0.02	0.01	0	-0.02	0	-0.01	-0.02	0.02	-0.01	-0.02	-0.02	0.02	-0.03	-0.02	0.02	-0.01	0	0.01	0.03	0	0.01	0.01	-0.02	0.03	0	0	0.01	0
UBQLN1	29979	0	-0.03	0	0	-0.03	0	0	-0.03	-0.02	0.03	-0.03	-0.04	0	-0.01	-0.01	0.01	-0.04	-0.04	0	0.01	-0.06	-0.01	-0.06	-0.01	0.02	0	-0.03	0	0.01	0.02	0.04	-0.06	-0.02	0	-0.03	-0.14	-0.01	0	0.02	0.03	0.01	-0.05	0.06	0	-0.03	0.01	-0.01	-0.28
ALDH5A1	7915	0	0.02	-0.04	-0.01	0.02	0	-0.03	-0.02	-0.01	0.01	0.01	0.01	0	0.01	-0.02	-0.02	-0.01	-0.01	-0.01	-0.02	-0.02	-0.02	-0.04	-0.05	0	-0.01	0	-0.01	-0.02	0.01	-0.03	-0.03	-0.04	-0.01	0	0.02	-0.03	0.01	0.05	-0.02	0	0	-0.01	-0.02	-0.01	-0.01	0.01	-0.01
COMT	1312	-0.03	0.02	-0.01	-0.04	0.02	0.01	-0.04	0.03	-0.01	-0.01	0.01	0.02	-0.02	0.02	-0.01	-0.01	0.01	0	0	0.01	0.04	-0.01	-0.01	0	0	0.01	0.02	0	-0.01	-0.01	0.02	-0.02	0.03	-0.01	0.03	0.02	0	0.01	-0.01	0.02	0.04	0.01	0	0.03	-0.01	0.03	0.02	-0.02
EGFR	1956	0	-0.01	0.01	0.03	-0.03	-0.01	0.03	-0.05	0.01	-0.02	0.04	-0.01	0.04	-0.01	0.03	0.01	0	0.02	-0.03	0.02	-0.03	-0.1	-0.02	0.06	0.04	-0.02	0.02	-0.02	0.03	0.03	-0.01	-0.02	0.06	-0.06	-0.03	0.01	0.04	0.02	-0.01	0.04	-0.01	-0.02	0.02	0	-0.01	0.05	-0.01	-0.05
HSPBP1	23640	0.05	-0.02	0.02	0.03	-0.03	0	0.04	0.01	0.02	0.04	0.01	0.02	0.02	0	0	0.02	0	0.01	-0.01	0.02	-0.03	-0.02	0	0	-0.03	0.01	0.01	-0.02	0.02	0	-0.01	0.03	-0.01	-0.05	-0.01	-0.01	0.02	0.02	-0.04	0.02	0.01	-0.02	0.01	0.01	-0.02	0.05	0.02	-0.04
CAMK2B	816	0.01	-0.07	0.02	0.03	-0.03	-0.01	-0.03	-0.05	0.06	-0.05	-0.01	-0.05	-0.02	0.01	-0.09	-0.04	-0.04	-0.02	-0.04	0.15	0.04	-0.13	0.11	0.04	-0.07	0.13	-0.03	0.02	0.21	0.02	-0.03	0.12	0.04	-0.04	-0.47	-0.15	0.34	0.14	0.21	-0.05	0.16	-0.11	0.7	0.07	-0.22	0.2	0.11	-0.07
NIP7	51388	-0.07	-0.06	0.05	0.05	-0.05	0.06	-0.02	0.03	0.1	-0.02	0.01	0.06	-0.04	-0.01	0.09	0.02	0.07	0.38	-0.09	0.08	0.2	-0.09	-0.11	0.23	-0.08	-0.01	0.26	-0.09	-0.01	0.23	-0.21	-0.11	0.23	-0.19	0	0.01	0.1	-0.01	-0.03	0.08	-0.04	0	0.07	-0.01	0.04	0.07	-0.02	0.08
CAMK2G	818	0.02	-0.01	-0.01	-0.03	-0.06	0.02	-0.04	-0.01	-0.03	-0.01	-0.01	-0.01	0.03	-0.01	-0.03	-0.04	-0.06	0	-0.01	0	0.01	-0.03	-0.02	-0.04	-0.02	0.03	-0.01	0	0.03	0	0.01	0.01	-0.02	0	0.17	-0.02	-0.09	0.02	-0.02	-0.12	0.14	0.03	-0.11	0.05	0.02	-0.16	0.06	-0.1
FDFT1	2222	0.05	0.01	0.07	0.12	0	0.02	0.11	-0.06	0.05	0.02	-0.07	0.02	0.04	0.07	-0.03	0.11	0.04	-0.02	-0.02	0	0.03	0.06	0.03	-0.01	0.02	-0.06	-0.01	-0.09	0.03	-0.05	-0.12	0.01	-0.05	-0.03	0.04	-0.07	-0.05	0.13	-0.25	-0.22	-0.13	0.01	0.04	-0.05	-0.22	-0.06	0.05	0.02
POLR1E	64425	NaN	NaN	NaN	NaN	NaN	NaN	NaN	NaN	NaN	NaN	NaN	NaN	NaN	NaN	NaN	NaN	NaN	NaN	NaN	NaN	NaN	NaN	NaN	NaN	NaN	NaN	NaN	NaN	NaN	NaN	NaN	NaN	NaN	NaN	NaN	NaN	NaN	NaN	NaN	NaN	NaN	NaN	NaN	NaN	NaN	NaN	NaN	NaN
SUN2	25777	-0.01	0.02	-0.03	0	0.05	0.04	0.02	-0.02	0.01	-0.04	0.01	0.01	-0.02	0.02	0	0	0.04	-0.01	-0.01	0.02	0.02	-0.04	0.03	0	-0.06	0.05	-0.03	0.02	0	0.03	0.01	0.01	0	-0.02	0.01	0.01	0	-0.01	0	0.01	0.03	0	-0.01	0.03	0.01	0.01	-0.03	-0.02
CYLD	1540	-0.03	0.01	-0.04	0	-0.02	0.01	-0.04	-0.03	-0.02	-0.07	-0.05	-0.04	-0.11	-0.06	-0.01	-0.15	-0.11	-0.02	0	-0.01	0.01	0	-0.05	-0.01	-0.03	-0.04	-0.01	-0.03	-0.03	-0.03	-0.03	-0.03	-0.04	-0.03	0	-0.03	-0.01	-0.02	0.03	0.01	-0.02	-0.03	-0.03	-0.01	-0.03	-0.02	-0.02	-0.01
CNOT10	25904	0.02	-0.09	0	0.03	-0.07	0.01	0.06	-0.12	0.08	0.07	-0.08	0.06	0.09	-0.06	0.08	0.06	-0.05	0.01	0.01	-0.02	-0.05	0	-0.03	0.04	0	0.03	-0.02	0.05	0.03	0.02	0.03	0.03	0.02	0	-0.04	0.05	0.02	-0.05	0.02	-0.12	-0.06	-0.01	0.01	-0.04	-0.05	-0.04	-0.04	-0.01
SNAP91	9892	0	-0.02	0.03	0	-0.01	0.01	0.02	-0.03	0.02	-0.02	-0.01	-0.01	-0.01	0	0.01	0	-0.03	0.01	0.01	0.01	-0.01	0.01	0	0	0.01	0.04	0.01	0.01	0.02	0.03	0	0.03	0	0.02	-0.01	-0.03	-0.01	-0.04	0.02	0.03	-0.02	-0.03	0.01	0.01	0	0.02	0	-0.01
TPP1	1200	0.01	-0.05	-0.02	0.05	0.04	-0.04	-0.01	-0.02	-0.02	0.01	-0.03	-0.04	0.03	-0.07	-0.02	0.04	-0.08	-0.01	-0.04	-0.01	-0.03	0.04	0	0.02	-0.02	-0.03	0	-0.05	-0.01	-0.02	-0.06	-0.05	-0.03	-0.05	0.02	0.05	-0.06	-0.05	-0.06	0.01	0.02	0.06	-0.04	-0.03	-0.05	-0.03	-0.07	-0.02
RAD23A	5886	-0.03	0.1	0.03	-0.21	0.11	0.12	0.08	0.09	-0.07	-0.09	0.17	-0.02	-0.13	0.12	-0.02	-0.09	0.02	0.37	0.07	0.23	0.24	-0.06	-0.27	-0.12	-0.1	0.14	0.01	-0.08	0.23	0	-0.03	0.23	0.14	0.04	0	-0.07	0	-0.06	-0.08	0	-0.01	-0.03	-0.03	0.02	-0.01	-0.04	-0.02	-0.02
GOLPH3L	55204	-0.04	0.07	-0.04	-0.03	-0.1	0.05	0.04	0.02	0.01	0	0.13	0.09	0	0.03	-0.03	0.01	0.08	-0.09	-0.03	-0.04	-0.12	-0.03	0.01	0.08	0.04	0.07	-0.11	0.02	-0.1	-0.06	-0.07	0	-0.01	-0.12	0.1	0.01	-0.07	0.08	-0.09	-0.12	0	-0.02	0.05	0.02	-0.12	-0.02	0.07	-0.05
ITGB1	3688	0.04	0.02	0	0.05	-0.01	0.01	0.04	0.03	0.01	0.01	0.01	-0.04	0.01	0.04	0.02	0.03	0.03	-0.01	0.01	0	-0.02	0.04	0.04	0.02	0.04	0.02	0	-0.01	0.02	-0.05	0.03	0.01	0.01	0.02	-0.05	0	0	-0.01	0.01	0.01	-0.02	0.01	-0.06	-0.01	-0.04	0	-0.03	-0.01
CKM	1158	0.04	-0.02	-0.03	0.02	0	-0.01	0.05	-0.04	0.03	-0.01	-0.04	-0.08	0.06	-0.08	-0.07	-0.04	-0.11	-0.04	0.01	0.04	-0.04	-0.06	-0.02	-0.02	-0.1	0.06	-0.11	-0.01	0.11	-0.17	-0.1	0.05	-0.08	-0.04	0.06	0.01	-0.03	0.02	-0.02	0.02	0.07	0.09	0.05	0.15	0.04	0.02	0.18	0.07
ARPC5	10092	0	0.02	-0.01	-0.02	0.01	-0.09	-0.01	0.01	-0.03	-0.03	0.03	-0.01	-0.01	0.02	0	0	0.01	-0.01	-0.01	0.02	0.03	-0.03	0.03	0.01	-0.01	-0.01	0.01	0.04	-0.01	0.09	-0.03	0.01	0	0.02	-0.03	-0.01	-0.03	-0.03	0.02	0	-0.01	-0.01	0.01	-0.07	0	-0.02	-0.02	-0.02
NIPSNAP1	8508	-0.02	0.09	-0.06	-0.02	0.08	-0.01	-0.02	0.03	-0.04	-0.01	0.06	0	-0.04	0.07	-0.08	-0.04	0.06	-0.02	0.01	0.03	0	0.01	0	-0.03	0.02	-0.01	-0.02	0.03	0.01	0.02	0.05	0.04	-0.03	0.06	-0.03	0.02	0	-0.03	0.02	0	0	0.02	0	-0.04	0	0.01	-0.04	-0.02
SLC2A1	6513	-0.01	0.01	-0.04	0.03	0.02	-0.01	0.01	-0.03	-0.02	0	-0.03	-0.06	0.02	0.02	0	0.01	0	-0.01	-0.02	-0.03	-0.03	-0.01	0.02	0.03	-0.02	-0.03	0.02	-0.01	-0.01	-0.01	-0.04	0	-0.02	-0.01	-0.02	-0.02	0.03	0.05	0	0	-0.02	-0.01	-0.04	-0.01	-0.07	0	-0.01	-0.02
SLC39A7	7922	0.01	-0.1	-0.02	-0.04	-0.08	0.14	0.01	-0.04	0.08	-0.08	-0.08	0.04	0.19	0.03	0.08	-0.02	-0.12	0.08	-0.04	-0.05	0.04	-0.03	0.05	0.01	0.04	0.02	0.13	-0.04	0.07	0.04	0	0.04	0.12	-0.09	0.02	0.02	0.13	0.12	0.11	0.09	0.15	0.02	0.13	0.1	0.16	0.15	0.18	0.15
MRPL28	10573	-0.05	0.01	0.03	0.02	0.01	-0.01	-0.02	0.02	0.02	0.02	0.02	0	0.01	0.05	0.02	0.03	0.01	0	0	0.01	-0.01	-0.02	-0.02	-0.03	0	-0.01	0.01	0	0.02	0	-0.05	-0.03	0.01	0.02	-0.01	0.01	0.06	-0.01	-0.01	0	0.01	-0.01	0.02	0.05	-0.06	0.08	0.07	-0.01
COPS5	10987	-0.02	-0.01	0.04	-0.02	-0.05	0	0	-0.01	0	-0.03	0	-0.01	-0.03	-0.01	-0.02	-0.02	0	0.01	0.02	0.01	0	0.01	-0.01	0.03	0	0	0.02	0.02	-0.01	-0.01	0.02	0.02	0	0.02	-0.03	-0.02	0	-0.04	-0.01	0	-0.03	-0.06	-0.01	-0.03	-0.06	0.03	-0.06	-0.03
NDUFS8	4728	0.01	-0.04	-0.04	0	-0.03	-0.04	-0.02	-0.04	0.07	0.02	-0.03	0.01	0	-0.04	0.04	0	-0.01	-0.02	0.03	0.04	-0.03	0.04	-0.02	-0.01	-0.01	0.01	-0.02	0.03	0	0.02	0.06	0.05	-0.08	0.04	-0.01	0.03	-0.02	-0.03	0	-0.02	0	0.03	0	-0.02	0.01	-0.03	-0.01	0
NDUFS2	4720	-0.04	0	-0.04	-0.03	0.02	-0.01	-0.05	0.01	-0.01	-0.02	0.01	-0.01	-0.03	0.01	-0.04	-0.03	0.01	0	-0.02	0.01	0	-0.04	-0.03	-0.03	-0.02	-0.01	0	-0.02	0.01	0.02	0	-0.02	0	-0.03	0.05	0.11	-0.09	0.12	0.19	-0.12	0.09	0.11	-0.2	0.15	0.16	-0.05	0.1	0.16
ABI2	10152	-0.01	0	-0.03	0	-0.03	-0.02	-0.03	0.02	0.01	-0.03	-0.01	0	-0.02	-0.03	-0.03	-0.05	-0.05	0	-0.01	-0.01	-0.02	-0.01	0	0.02	0	-0.02	0.03	0	-0.04	0.01	-0.02	0	-0.01	-0.04	0.04	0.02	0.01	0	0	-0.03	0.03	-0.01	-0.01	0.04	0.06	-0.01	0.02	0.06
RBFOX2	23543	-0.12	0	0.05	-0.09	0.07	0.02	-0.03	0.02	0	-0.03	0.06	0.09	0.04	0.05	0.04	0.04	0.07	0.02	-0.01	0	0	0.04	-0.04	0.02	-0.02	-0.03	0.05	0	-0.02	-0.01	-0.01	0.01	-0.01	-0.02	0	-0.06	-0.02	0.01	0	0.01	0	-0.09	0	0.02	-0.07	-0.04	0.06	-0.01
EIF2B4	8890	0	-0.02	0.02	0	-0.02	-0.02	-0.02	-0.01	0.01	0	-0.01	0	-0.01	-0.03	-0.02	0	-0.02	-0.02	-0.02	-0.01	-0.05	-0.02	0.01	-0.04	-0.02	0	0	0	-0.01	0	-0.01	0.01	-0.02	-0.06	0	0.01	0.01	0.01	0	-0.01	0	0.02	0.04	0.01	-0.01	0	0.06	0.01
FLOT2	2319	0	0	0	0.02	0.05	0.03	-0.01	0.01	-0.01	0.03	0.01	0.01	0	0.02	0	0.04	0.03	0.03	0.03	-0.01	-0.01	0.03	0.02	0.02	0.03	0.02	0	0.02	0.02	0.01	0.01	0	0.05	0.07	0.01	0.04	0.02	-0.01	0.02	0.01	-0.02	0.02	-0.01	0.03	0.04	0.01	0	0.04
IDE	3416	-0.01	0.04	0.03	-0.02	0.03	0.07	0.02	0.03	0.02	-0.01	0.05	0.02	0.07	0.01	0.15	0.04	0.02	0.08	-0.02	0.03	0.05	-0.03	0.07	0.1	-0.06	-0.06	0.05	0	0.01	0.09	-0.06	0.13	0.1	-0.01	0.02	-0.09	0.06	0.03	-0.02	0.09	0.06	-0.11	0.02	0.04	-0.03	0.04	0.04	-0.09
DCTN4	51164	0.02	0.02	0.02	0	0	-0.01	0	0.01	0.01	0.01	0	0.01	0.01	0	0	0.02	-0.01	0.01	-0.02	-0.23	-0.11	-0.02	-0.06	0.07	-0.11	0.1	0.12	-0.16	-0.15	-0.02	-0.13	0.04	-0.01	-0.13	0.02	-0.01	0.03	0.01	0.02	0	0.02	0.03	0.01	-0.02	0.02	0.02	-0.01	0.01
MAPT	4137	0	0	0.01	0.02	-0.01	0.01	0.02	0	0.01	0	-0.01	-0.03	-0.01	0	0	0.01	0	-0.02	0	0.01	0	-0.04	0.04	-0.02	0	0.02	0.08	-0.07	0.05	0.01	0.05	0	0.01	-0.04	0.01	0.1	-0.01	-0.02	0.02	0.07	0.04	-0.07	-0.01	0.01	0.05	0.04	0.1	0
RBM22	55696	0.01	-0.01	0.02	0.05	0.01	-0.04	-0.01	-0.01	-0.04	-0.03	-0.04	-0.04	-0.01	0	-0.05	0.01	0	-0.01	0.01	0	0.03	0	0	-0.03	-0.03	-0.02	0.02	0.01	-0.02	-0.03	0	0.01	-0.01	0	0.02	0	-0.01	-0.02	-0.01	-0.02	0.02	0	-0.04	-0.02	-0.02	-0.03	-0.03	0.01
ASS1	445	-0.02	0.01	-0.04	0	-0.02	0	-0.04	-0.02	-0.01	-0.04	-0.05	-0.03	-0.1	-0.03	-0.04	-0.1	-0.08	-0.01	0	0.01	0.01	-0.02	0.01	-0.02	-0.02	0	0.03	-0.01	-0.01	0.01	0.01	0.03	-0.01	-0.01	0.02	0.04	-0.01	0.04	0.03	-0.02	0.03	0.01	0.02	0.03	0.03	-0.01	0.06	0.01
NOP14	8602	-0.03	0	0.01	-0.06	0.08	0.12	-0.08	0.02	0.02	0.01	0.08	0.05	-0.06	0.1	0.09	0.01	0.04	0.03	-0.09	0	-0.08	-0.07	-0.02	-0.03	-0.06	0.02	0	-0.12	-0.02	0.03	-0.04	-0.16	0.01	-0.01	0.09	0.01	0.06	-0.06	0.06	0.06	-0.04	0.06	-0.07	-0.14	0.1	0.09	-0.05	0.07
GID8	54994	0.01	0.03	-0.01	-0.04	0.03	-0.01	-0.02	0.01	-0.04	-0.02	0.01	-0.01	-0.01	0.02	-0.04	0	0.01	-0.01	0	0	0	0.04	-0.01	0	-0.03	-0.01	-0.01	0	0.03	0	0.02	-0.02	0	0.02	-0.05	0.03	0.02	-0.03	0	0	-0.08	0.02	0.01	-0.07	0.05	0.01	-0.06	0
MEF2D	4209	-0.03	0.03	0.06	-0.07	-0.01	0.02	-0.05	0.01	0.04	-0.01	0	0.02	-0.08	-0.02	0.01	-0.07	0.01	0.03	-0.05	0.08	0.02	-0.06	0.03	0.03	-0.04	0.04	0.07	-0.01	0.01	0.02	-0.05	0.03	0.08	-0.04	-0.02	-0.05	-0.02	0.02	-0.01	-0.05	-0.04	-0.05	-0.02	-0.03	-0.1	-0.03	0.01	-0.08
CUL3	8452	0	-0.03	0	0	-0.02	-0.02	0.01	-0.01	0	-0.01	0	-0.01	0	0	0	0	0.02	-0.01	0.02	-0.02	-0.02	0.04	-0.01	-0.03	0.03	0	-0.02	0.02	-0.02	-0.01	0.02	-0.02	-0.01	0.02	0.01	0.01	-0.02	0	-0.03	-0.04	0.02	0	-0.02	0.03	0.02	-0.02	0.01	0.01
PARD3	56288	0.03	0	0	0.03	-0.04	0.03	0.06	0	-0.01	0.03	-0.01	0.01	-0.01	0	-0.02	0.05	0.02	0.07	0.05	-0.02	0.14	0.05	0.09	0.07	0.01	0.05	0.03	-0.07	-0.09	0.09	0.07	0.02	0.14	0.03	0.09	0.01	0.04	0.11	0.12	-0.03	0.1	0.03	0.03	0.07	-0.01	0.06	0.09	0.03
MAPK1	5594	-0.01	-0.02	-0.03	-0.02	-0.01	-0.01	0.03	-0.02	-0.01	-0.03	-0.01	-0.01	-0.03	-0.03	-0.04	-0.03	-0.05	-0.02	0.01	-0.03	-0.03	0.02	-0.04	-0.04	0	0	-0.01	-0.01	-0.03	-0.02	-0.01	-0.01	-0.04	-0.01	0.02	-0.04	-0.02	0.02	0.02	0	0.02	-0.02	0	0.04	0.01	-0.01	0.04	-0.03
DNAJB2	3300	0.01	0.02	0.02	0	0	0.03	-0.03	0.03	0.04	0.02	-0.01	0.01	0.04	0.01	0.05	0.04	-0.03	-0.02	0.02	0.07	-0.03	0	0.03	-0.04	-0.02	0.08	-0.04	0.03	0	-0.03	0.03	0.07	-0.03	0.01	0.06	-0.02	0.01	0.03	-0.03	0.02	-0.05	-0.01	0.04	0	-0.04	0.01	0	-0.06
ACAA2	10449	-0.01	0.01	-0.02	-0.03	0	-0.02	-0.03	-0.01	0	0.02	0	0.01	0	0.01	-0.04	-0.01	0.01	0	0.01	0.01	0.01	0	0	-0.01	0	0	0.02	0	0	0.01	-0.01	-0.01	-0.02	0.02	0.02	0.05	-0.02	0.05	0	-0.03	0.04	0.02	0	0.02	0.02	-0.04	0.02	0
UBL4A	8266	0.01	-0.01	0.01	0.03	0	-0.02	0	-0.02	0.01	0.03	-0.03	-0.01	-0.02	-0.02	0.02	0.02	-0.05	0.01	-0.04	0.03	-0.01	-0.05	0	-0.02	0	0.01	0.03	-0.04	0.01	-0.02	-0.03	0.05	-0.02	-0.04	0.01	-0.02	-0.02	0.01	-0.01	-0.04	-0.02	-0.05	-0.01	-0.05	-0.06	-0.01	-0.03	0.01
HGS	9146	0.02	0	0	0.01	-0.03	-0.03	0.01	0.01	0	-0.01	0	-0.01	0.02	0.01	0.02	0	0	-0.01	0.01	-0.03	-0.01	-0.02	0.02	-0.04	0.01	0	-0.01	0.01	-0.02	-0.02	0.02	0.01	-0.05	0.01	-0.01	-0.01	0.01	0.03	0.03	0.01	0	-0.02	-0.01	-0.01	0.03	0.01	-0.01	-0.01
ACADSB	36	0	0.02	0.01	-0.01	0.05	0.01	0	0.04	0.01	-0.01	0.04	0	0	0.03	0.01	0.02	0.06	-0.01	0.01	-0.01	-0.01	0	-0.01	-0.05	0.01	0	0	0.01	-0.02	0.03	0.02	-0.02	0	-0.01	0.02	-0.01	0.01	0	0	-0.01	0	-0.04	0.04	0.01	0	0	0	-0.01
LRRC7	57554	0	0.02	0	0	-0.01	0	0	-0.02	0.01	-0.02	-0.02	-0.03	-0.05	-0.02	0.01	-0.06	-0.04	-0.01	0	-0.01	-0.01	0.02	-0.01	0.01	0.01	0	-0.02	-0.02	0	0.02	-0.01	0	-0.02	0.01	0.08	-0.26	0.59	0.19	-0.02	0.58	0.13	-0.3	0.52	0.04	-0.08	0.2	0.27	0.32
MAT1A	4143	NaN	NaN	NaN	NaN	NaN	NaN	NaN	NaN	NaN	NaN	NaN	NaN	NaN	NaN	NaN	NaN	NaN	NaN	NaN	NaN	NaN	NaN	NaN	NaN	NaN	NaN	NaN	NaN	NaN	NaN	NaN	NaN	NaN	NaN	NaN	NaN	NaN	NaN	NaN	NaN	NaN	NaN	NaN	NaN	NaN	NaN	NaN	NaN
ZFC3H1	196441	-0.13	0.02	0	0	0.04	-0.19	-0.37	0.14	0.05	0.01	0.22	0.03	-0.03	0.05	0.03	-0.19	0.23	NaN	NaN	NaN	NaN	NaN	NaN	NaN	NaN	NaN	NaN	NaN	NaN	NaN	NaN	NaN	NaN	NaN	NaN	NaN	NaN	NaN	NaN	NaN	NaN	NaN	NaN	NaN	NaN	NaN	NaN	NaN
RPL7L1	285855	-0.02	0.14	-0.1	-0.12	0.24	-0.08	-0.13	0.04	-0.05	-0.07	0.14	-0.08	0.05	0.34	-0.17	-0.12	0.39	NaN	NaN	NaN	NaN	NaN	NaN	NaN	NaN	NaN	NaN	NaN	NaN	NaN	NaN	NaN	NaN	NaN	-0.19	-0.05	-0.03	0.05	0.05	-0.06	0.01	-0.13	-0.05	0	-0.04	-0.03	0.02	-0.02
RTN3	10313	0.01	0.01	0	0.01	0.03	0.03	-0.01	0.02	0.01	0.01	0.01	0	0.02	0.03	0.02	0.02	0.04	0	-0.01	0.03	0	-0.01	0	0.02	0	0.01	0.01	0.01	0.01	0.01	0	0	0.03	0.01	0.09	-0.01	0.12	0.05	-0.14	0.01	0.11	-0.05	0.02	-0.01	-0.07	0.08	0.09	-0.05
PURA	5813	0.03	0.03	0.01	-0.02	0.03	0.02	-0.02	0	-0.01	0.02	0.01	0.03	0.01	-0.01	0.01	0	0	-0.02	0.01	0	-0.02	0.04	-0.01	-0.01	0	0	0.02	0.02	0.03	0.01	0.04	0.04	0.02	0.01	0.01	0.01	-0.03	0.02	0.06	-0.06	0.04	0.01	-0.01	-0.01	0.03	-0.05	0.03	0.04
SYNJ1	8867	-0.01	0	0.01	-0.02	0	0.01	0	0	-0.01	-0.01	0.01	-0.01	-0.01	0	0	0	0	-0.01	0.01	0	-0.01	-0.01	0	0	0.01	0.01	-0.01	0.01	-0.01	-0.02	-0.01	0.01	-0.02	0.01	0	0.06	0.02	-0.03	0.09	0.01	0.02	0.01	0.07	-0.04	0.05	0.04	-0.14	0.07
NUMBL	9253	0.01	-0.04	0	-0.01	-0.02	0	0.01	-0.02	0	-0.01	-0.02	-0.03	0	-0.03	0.01	-0.02	-0.04	-0.02	0	-0.01	-0.04	0.01	-0.01	-0.03	0	0	-0.03	-0.03	-0.04	-0.03	-0.01	-0.02	-0.03	-0.03	0	0.04	-0.03	-0.02	0.06	-0.02	-0.04	0.05	-0.01	-0.04	0.08	-0.03	0.01	0.05
TNIK	23043	0.03	-0.03	-0.01	0.03	-0.02	-0.02	0	-0.03	-0.01	-0.03	-0.02	-0.03	-0.02	-0.04	-0.01	-0.03	-0.05	0	0	-0.01	0	0.01	-0.01	0	-0.02	-0.01	-0.01	0	0	0.03	-0.01	0	0	-0.01	0.06	-0.05	-0.11	0.04	0.07	-0.01	-0.02	0.08	-0.12	0.02	-0.07	-0.03	0.23	0
RPL22L1	200916	0.06	-0.02	0.04	-0.03	-0.04	0.05	0	0.01	-0.02	0.14	0.07	0.05	0.03	0.05	0.05	0.13	0.04	-0.06	-0.01	-0.02	-0.12	-0.02	-0.04	-0.02	0.1	-0.08	-0.1	-0.05	-0.09	-0.02	0.01	-0.03	-0.08	-0.02	-0.07	0.04	0.06	-0.07	-0.11	-0.02	0	-0.01	0.1	-0.02	0.1	0.06	0.05	0.12
ANK2	287	-0.08	-0.04	0.14	-0.03	0.03	-0.01	-0.09	0.08	0.1	-0.15	0	0.04	-0.05	0.02	0.2	-0.16	0.03	0	0.04	-0.07	0.06	0	0.13	-0.01	0.07	0.02	0.03	-0.02	-0.02	-0.04	0.1	0.06	-0.05	0.11	-0.01	0.06	0.02	-0.07	0.1	-0.13	-0.09	0.01	0.09	-0.04	0.02	0.01	-0.17	0.03
PPP1R9B	84687	-0.02	-0.02	-0.02	-0.02	-0.01	0	-0.02	-0.03	0	-0.02	-0.02	-0.02	-0.04	0	-0.02	-0.04	-0.04	-0.01	-0.01	-0.03	-0.03	-0.01	-0.02	-0.02	0	0	0	0	0	0	-0.01	-0.01	-0.02	-0.02	0.03	0	-0.05	0	0.01	-0.01	-0.02	0.02	-0.04	-0.01	0.01	-0.04	-0.01	0.01
CAT	847	0.01	0	0	0.01	-0.03	0.01	0.01	0.01	0.02	-0.01	-0.02	-0.02	0.02	0	0.01	0.01	0	0	-0.01	0.03	-0.01	-0.01	0.02	-0.01	-0.04	0.04	-0.01	-0.02	0	0	-0.03	0.03	0	-0.01	-0.02	0.02	-0.01	-0.01	0.01	-0.02	-0.01	-0.02	0	-0.02	-0.01	-0.01	-0.02	-0.03
ELAVL4	1996	0.08	-0.02	0.08	-0.02	-0.09	0.08	0.04	-0.06	0.01	0.12	0.01	-0.02	0.08	-0.01	0.09	0.05	-0.13	0	-0.02	-0.01	-0.01	0.01	-0.01	0.02	-0.01	0	0	0	-0.02	0.02	-0.01	0	0.01	-0.02	0.02	0.01	-0.03	0.03	0.03	-0.05	0.03	0	-0.06	0	0	-0.04	0	-0.01
PIN1	5300	-0.01	0.02	0	0.04	0.01	-0.01	-0.01	0.02	-0.02	-0.02	0	-0.01	-0.03	-0.03	-0.01	0.01	-0.03	-0.01	-0.01	0.06	0.01	-0.02	0.01	0.01	0.02	0.04	0	0.02	0.05	-0.02	0	0.02	0.02	0.01	-0.02	0.04	-0.08	-0.05	-0.01	-0.05	-0.03	0.01	-0.04	-0.02	0.04	-0.09	-0.05	0.02
SSR1	6745	-0.06	0.01	0.06	-0.03	0.01	0.06	-0.01	0.02	0.02	-0.1	0	0.05	-0.02	0.02	0.05	-0.08	0.02	0.01	-0.02	0.03	-0.01	0	-0.01	0.02	-0.03	0.01	0.01	0	0.01	-0.01	-0.03	0.02	0.01	-0.03	0	-0.04	0.06	0.04	0	0.1	0.01	-0.03	-0.02	-0.02	-0.06	-0.01	-0.02	-0.05
PURB	5814	0.01	0.02	0.04	0.02	0.03	0	-0.02	0.01	0	0	0.02	0.03	0.01	-0.02	0.01	-0.01	0.01	-0.04	-0.01	0.03	-0.05	0.01	0.02	-0.03	0.02	0.04	-0.01	0.01	0.02	-0.04	0.02	0.08	-0.06	-0.02	0.03	0.04	-0.01	0.01	0.07	-0.01	0	0.02	0.02	0.03	-0.02	-0.01	0.06	0.06
MOGS	7841	-0.03	0.04	0	0	0.07	0.04	-0.02	0.01	0	-0.03	0.06	0.05	0	0.06	0.03	0.02	0.04	0.01	-0.02	0.01	0	-0.02	-0.02	0.03	-0.03	0	-0.01	-0.03	0.02	-0.02	-0.03	-0.02	0.02	-0.04	0.02	-0.02	0.04	0.01	0.01	0	0.02	-0.03	0	0.02	-0.02	0.04	0.04	-0.02
PCYT1A	5130	-0.01	-0.03	0.04	-0.01	0.02	0	0.01	0.01	0	0	0.04	0.02	0.02	0	0.04	0.02	0.02	-0.02	0.07	0.02	-0.08	0.04	0.08	0.02	0.07	0.03	-0.08	0.08	-0.08	-0.02	0.12	0.01	-0.05	0.12	0.02	0.05	-0.06	0.02	0.04	-0.07	0.03	0.05	-0.04	0.01	0.03	-0.02	-0.02	0.08
PIP4K2C	79837	-0.02	0	0.02	-0.01	-0.02	-0.02	-0.04	0	0.01	-0.02	0	0	-0.02	-0.01	0.01	-0.03	-0.02	0	0	-0.04	0.02	0	-0.03	0.02	-0.01	-0.02	0.01	0.02	-0.02	-0.01	0.02	-0.02	-0.03	0	0.05	0	0.02	-0.01	0.03	0.05	-0.02	-0.02	0.05	0.02	0.05	0.03	-0.01	0.02
SMARCD1	6602	0.01	-0.01	-0.01	0.02	0.01	-0.01	0.02	-0.04	0	0.03	-0.01	0.02	0.03	-0.04	-0.01	0.02	-0.02	0	0	-0.01	0	-0.02	-0.03	0	-0.01	-0.01	0	0	-0.04	0.02	0	-0.03	0.02	-0.03	-0.01	-0.01	-0.01	-0.03	-0.04	-0.01	-0.03	-0.05	-0.02	-0.01	0	-0.01	-0.02	-0.03
ELAVL2	1993	0.02	0.01	0.03	-0.01	-0.01	0.02	0.02	0.03	0.02	0.04	0.04	0.03	0.09	0.03	0.04	0.08	0.04	0	0	0.03	0	0.01	0.02	-0.01	-0.02	0.03	0.02	-0.01	-0.01	0.07	0.02	0.01	0.01	0.04	-0.06	0	-0.08	-0.03	-0.09	-0.1	-0.01	-0.02	-0.03	-0.06	-0.05	-0.09	-0.05	-0.11
ERCC6L	54821	NaN	NaN	NaN	NaN	NaN	NaN	NaN	NaN	NaN	NaN	NaN	NaN	NaN	NaN	NaN	NaN	NaN	NaN	NaN	NaN	NaN	NaN	NaN	NaN	NaN	NaN	NaN	NaN	NaN	NaN	NaN	NaN	NaN	NaN	NaN	NaN	NaN	NaN	NaN	NaN	NaN	NaN	NaN	NaN	NaN	NaN	NaN	NaN
PPP2R5D	5528	0	0	-0.01	0	-0.01	0	0	0.01	0.01	-0.02	-0.02	0.01	-0.02	-0.02	0.01	-0.03	-0.03	0	-0.01	-0.03	-0.01	-0.02	-0.04	-0.01	-0.02	0	0.03	-0.01	-0.03	0.02	0.01	-0.01	0	-0.03	-0.05	-0.06	-0.26	-0.18	-0.05	-0.43	-0.41	-0.21	-0.51	-0.53	-0.13	-0.37	-0.28	0.25
ITSN1	6453	0.01	-0.02	0.02	0	-0.01	-0.02	-0.01	0	0	0	-0.01	0.01	-0.01	-0.01	0	-0.01	-0.01	0	-0.01	0	0	0	0	0	-0.02	0.01	-0.01	-0.01	0.02	0	-0.01	-0.01	0.01	-0.01	0.01	-0.01	-0.01	0	0	-0.01	0	-0.01	-0.01	-0.01	-0.01	-0.01	0	-0.01
PWP1	11137	0	-0.02	-0.01	0.05	-0.03	-0.03	-0.03	-0.04	0.01	-0.07	0.03	0.01	0.08	-0.05	-0.04	-0.01	-0.04	0.05	-0.04	0.08	0.02	0.01	-0.01	-0.01	-0.08	-0.07	-0.02	-0.02	-0.01	0.06	-0.05	-0.05	0.11	-0.05	0.01	-0.03	0.14	-0.09	0.03	0.05	0.06	0.04	0.21	-0.08	0.06	0.1	-0.03	-0.02
RCL1	10171	-0.05	0	-0.05	-0.16	-0.09	0	-0.03	0.05	0.02	-0.02	0.03	-0.08	0.04	0.02	-0.11	0.01	0.1	NaN	NaN	NaN	NaN	NaN	NaN	NaN	NaN	NaN	NaN	NaN	NaN	NaN	NaN	NaN	NaN	NaN	0.01	-0.07	-0.13	-0.02	-0.22	-0.01	0.03	0.05	-0.14	0	-0.07	-0.21	0.06	-0.05
SEC63	11231	0.03	-0.01	0.01	0.02	0	0.01	0.04	0	0.02	0.04	0.02	0	0.02	0	0.03	0.06	0.01	0.02	-0.01	0.03	0.01	-0.02	-0.02	0.01	-0.02	0.02	0.02	-0.01	0	0.03	0	0.01	0.02	-0.03	0.04	-0.01	0.05	0.02	0	0.03	-0.02	0.02	0	0.02	0.02	0.04	-0.03	0.03
NARS1	4677	0.02	-0.01	0	-0.01	0.02	0.01	0.03	0.01	0	0.01	-0.01	0	-0.01	-0.01	-0.01	0	0.02	0	-0.02	0.01	-0.02	-0.02	0	0.02	-0.02	0	0.01	-0.01	0.01	-0.02	-0.01	0.01	-0.02	0	-0.02	0.02	0.01	0.01	-0.01	0.04	0	0.03	0.02	0	0.01	0.01	0.01	-0.01
PDS5B	23047	0.01	-0.02	0.01	0.01	0	0.02	0.02	0	0.02	0.01	-0.01	-0.01	0.02	0.01	0.02	0.02	0.03	0.02	0	0.01	0.01	0	0.02	0	-0.02	0	0.03	0	-0.02	0.01	-0.02	0.01	0.03	-0.01	-0.01	-0.02	-0.02	0	0	0	0.01	-0.01	0	0.02	-0.01	0	0.03	-0.01
ZNF451	26036	NaN	NaN	NaN	NaN	NaN	NaN	NaN	NaN	NaN	NaN	NaN	NaN	NaN	NaN	NaN	NaN	NaN	NaN	NaN	NaN	NaN	NaN	NaN	NaN	NaN	NaN	NaN	NaN	NaN	NaN	NaN	NaN	NaN	NaN	0.07	-0.12	-0.24	0.03	0.09	0.03	0.03	-0.01	-0.03	-0.16	0.07	0.18	0.13	-0.08
TMED10	10972	-0.03	0.03	-0.05	-0.04	0.06	0.01	0	0.06	-0.05	-0.01	0.01	-0.03	0.01	0.01	-0.03	0	0.07	-0.02	-0.01	-0.05	0.03	-0.01	-0.05	0	-0.04	-0.06	-0.02	-0.03	-0.04	-0.02	0.02	-0.06	-0.04	-0.02	0	0.01	-0.02	-0.01	0	0	-0.02	0.03	-0.03	0	0	-0.05	-0.01	0
YKT6	10652	-0.01	0	-0.03	0	0.03	0.01	0.04	0.02	-0.01	0.01	-0.02	0.02	0.03	0	0.02	0.02	0	0	0	-0.01	-0.03	0.01	-0.03	-0.05	0.01	-0.01	-0.01	0.02	-0.03	0	-0.04	-0.02	0	-0.02	0	-0.05	0.05	0	-0.04	0.04	-0.05	0	0.01	0.02	-0.01	0.05	-0.02	-0.02
OTUD4	54726	0.02	0.01	0.01	0.01	-0.01	0	-0.02	0.01	-0.03	0.01	-0.01	-0.03	-0.03	-0.04	-0.02	-0.03	-0.05	0.04	-0.02	-0.08	0.02	-0.03	-0.07	0.06	-0.01	-0.06	0.07	-0.02	-0.05	0.06	0	-0.1	0.06	-0.01	-0.04	0.05	0.05	-0.01	0.03	-0.02	0.01	0.04	0.05	0.01	0.02	0	-0.02	0.01
UFD1	7353	0	-0.01	0.01	-0.01	0	-0.02	-0.02	0.03	0.01	0.01	-0.01	-0.03	0.04	-0.01	0.04	0.02	0.04	0.03	0	0	0.02	0.01	-0.02	0.04	-0.01	-0.02	0.01	-0.02	0.01	-0.02	0.03	0.02	0.02	-0.03	-0.01	0.02	0.01	-0.01	0.05	0	-0.05	0.04	0.03	-0.01	0.05	0.02	-0.04	0
DPYSL5	56896	0.04	0.01	-0.02	0.03	-0.01	-0.05	0.02	0.01	-0.04	0.04	0.03	-0.05	0.03	0	-0.01	0.03	0	-0.01	0.02	0.03	-0.02	0.04	0.02	-0.02	0.02	0	0.01	0	-0.01	0.02	0.02	0.01	-0.01	0.02	0	0	0.01	0	-0.02	0.01	0	-0.03	0.03	0	-0.03	-0.01	0	-0.02
CHCHD2	51142	NaN	NaN	NaN	NaN	NaN	NaN	NaN	NaN	NaN	NaN	NaN	NaN	NaN	NaN	NaN	NaN	NaN	NaN	NaN	NaN	NaN	NaN	NaN	NaN	NaN	NaN	NaN	NaN	NaN	NaN	NaN	NaN	NaN	NaN	NaN	NaN	NaN	NaN	NaN	NaN	NaN	NaN	NaN	NaN	NaN	NaN	NaN	NaN
ERC2	26059	-0.01	-0.02	0.01	0	-0.05	-0.02	0	-0.02	0.03	-0.03	-0.03	-0.01	-0.03	-0.02	0.03	-0.04	-0.06	-0.23	0.05	0.13	-0.3	0.05	0.04	-0.18	0.2	-0.14	-0.23	0.07	-0.08	-0.35	-0.08	0.22	-0.49	-0.08	0	0.01	-0.02	-0.01	0.03	-0.01	0	0.05	-0.03	0.02	0.01	-0.04	-0.01	0.04
PYGB	5834	-0.02	-0.01	-0.02	-0.02	0	0	-0.02	0	0.01	0	0.02	0.01	-0.01	-0.01	0	0.01	0	0	-0.02	-0.01	0.01	-0.02	-0.01	0	-0.02	-0.02	0.02	-0.01	0	-0.01	-0.02	-0.02	0	-0.01	0	0.02	0	0	0	-0.01	0.01	0	0.01	-0.01	-0.01	0.02	-0.03	-0.01
ARHGAP21	57584	0	0.01	0.02	0.02	0.02	-0.01	0.02	0	0	-0.02	0.01	-0.01	-0.01	0.02	0	0	0.02	0	0	0.12	-0.03	0.04	-0.02	-0.07	0.04	0.11	0.01	-0.13	0.09	0.07	-0.04	0.02	-0.02	0	0	-0.02	-0.01	-0.01	0.02	-0.01	-0.02	-0.01	-0.01	0	0	-0.03	-0.01	0.01
UBE2I	7329	0.02	0.01	0.01	0.02	-0.02	-0.02	-0.01	0.01	-0.01	0.01	-0.01	-0.04	-0.03	0	-0.01	0	-0.03	-0.02	0.02	0.04	0.01	0.03	0.02	-0.05	0.01	0.02	0.01	0.02	0.03	-0.04	0.04	0.02	0.01	0.03	0	-0.06	0.02	-0.06	-0.11	0.07	0.01	-0.03	0.04	0.05	0.03	0.04	0.04	-0.04
AURKB	9212	NaN	NaN	NaN	NaN	NaN	NaN	NaN	NaN	NaN	NaN	NaN	NaN	NaN	NaN	NaN	NaN	NaN	NaN	NaN	NaN	NaN	NaN	NaN	NaN	NaN	NaN	NaN	NaN	NaN	NaN	NaN	NaN	NaN	NaN	NaN	NaN	NaN	NaN	NaN	NaN	NaN	NaN	NaN	NaN	NaN	NaN	NaN	NaN
TNPO3	23534	0.03	0.01	0.04	0.01	-0.01	0.03	0.03	0.01	-0.01	-0.02	-0.01	0.01	0	-0.03	0.01	0.01	-0.03	0	-0.01	0.01	-0.01	-0.04	-0.01	0.01	-0.01	0.02	-0.02	-0.01	-0.02	-0.03	-0.02	0	-0.02	-0.03	-0.02	0	0.06	0.01	0.02	0.04	0.02	0.01	0.03	0	0.01	0.05	-0.04	-0.01
VAMP2	6844	-0.02	0.07	-0.02	-0.03	0.02	0.01	-0.07	0	-0.01	-0.01	0.04	0.02	-0.04	0.03	-0.02	-0.06	0.01	-0.01	0	0.02	-0.02	0.04	-0.01	-0.03	0.05	0.07	0.03	0.01	0.07	-0.02	0	0.05	-0.03	-0.05	0	-0.02	0.02	-0.03	0.04	-0.01	-0.03	0.02	-0.05	0.03	0.01	0.02	0.02	0.02
PNO1	56902	0.1	0.14	-0.02	0.04	0.05	-0.03	-0.08	0.03	-0.03	0.1	0	-0.08	0.03	-0.05	-0.03	0.04	-0.03	-0.24	NaN	-0.07	-0.14	0.04	0.08	0.04	-0.03	-0.22	0.06	-0.01	0	0.07	0	-0.04	0.06	0.2	-0.02	0.03	-0.06	-0.01	0.08	0.03	0.07	0.02	-0.08	0.04	0.03	-0.01	0.01	0.05
SEH1L	81929	0	0	0	-0.03	0	-0.02	-0.03	0	-0.02	-0.01	0	0.01	-0.01	0.01	-0.01	-0.02	0.01	0.03	-0.02	0.05	0.03	-0.01	0.01	0.06	-0.05	0	0.05	-0.03	0.02	0.05	0	0.01	0.05	0	-0.06	-0.02	0.01	-0.06	0.02	0	-0.05	0.02	-0.05	-0.08	0.02	-0.01	-0.04	-0.01
WTAP	9589	0.02	0.05	-0.05	0.06	0.07	0.04	-0.03	-0.03	0.01	0.07	0.04	0.07	0.02	0.05	0.02	0.03	0.04	-0.01	0.1	-0.15	-0.08	0.2	-0.02	0	0.1	-0.11	0.03	0.05	-0.02	0.06	0.07	-0.08	0.08	0.08	-0.03	0.01	-0.07	-0.02	0.06	-0.06	-0.02	0.02	-0.09	-0.06	-0.01	-0.06	-0.03	0.06
CLTB	1212	-0.04	0.06	0	-0.04	0.03	-0.03	-0.05	0	0.02	-0.02	0.03	-0.02	-0.05	0	0.02	-0.06	0.02	0.02	0	-0.08	0.03	0	-0.02	0.01	0	-0.05	0.03	0.02	-0.05	0.01	0.01	0	0.02	-0.02	-0.14	0.02	-0.04	-0.06	0.15	0.04	0.11	0.04	0.08	-0.05	-0.09	0.02	-0.33	0.15
PAK2	5062	0.01	0.01	0.01	0.01	-0.01	-0.03	0.02	0.01	0.03	0.01	0	-0.01	-0.01	0.03	0.02	0.01	0.03	0.01	0.01	0.01	0	0.02	0.01	0.01	-0.01	0.03	0.04	-0.01	0.02	0.01	0	-0.01	0.05	0.01	0.02	0	-0.02	0.01	-0.02	0.01	0.04	0	-0.02	0.02	0.01	-0.03	0.03	0
EXOSC5	56915	0	-0.08	-0.04	0	-0.05	0.02	0.03	0.02	0	0.05	-0.03	0.01	0.04	-0.02	-0.04	0.04	0.01	0.09	0.06	0.12	0.06	0.06	-0.02	0.13	0.05	-0.04	0.11	-0.03	-0.01	0.05	0.13	0.07	0.06	0.1	0	-0.03	0.15	0.02	-0.02	0.08	0.09	-0.06	0.16	0.1	0.01	0.15	0.08	0.08
PNP	4860	0.05	-0.02	0.03	0	-0.04	0.01	0.01	-0.03	0	0.01	0	0.06	-0.01	-0.02	0.04	-0.01	-0.01	0.01	-0.02	0	-0.02	0	-0.04	0.01	-0.06	-0.03	0.01	-0.05	-0.01	-0.03	-0.05	-0.03	-0.03	-0.04	-0.03	0.05	-0.05	-0.02	0.01	-0.01	0.02	0.01	-0.02	0.02	0.01	0.01	0.01	0
PICALM	8301	-0.14	0.05	0.05	-0.12	0.01	-0.01	-0.13	0.01	-0.06	-0.05	0.03	0.03	-0.17	0.02	-0.03	-0.09	0.03	0	0	-0.01	-0.02	0.02	-0.01	0.02	0.02	-0.03	0.02	0.01	-0.02	0.04	0.03	-0.01	-0.01	0.02	0	0.02	0.23	-0.07	0.02	0.05	-0.01	0.09	0.21	-0.1	0.14	0.15	0.03	0.02
SOD1	6647	-0.1	0.05	-0.02	0	-0.01	-0.04	0	0.04	0.03	-0.07	-0.03	-0.02	-0.06	0	0.01	0.02	-0.04	-0.02	0.03	-0.03	-0.04	0.03	-0.02	-0.04	0.04	-0.01	0.05	0	0.01	-0.07	0	0.02	-0.05	0.02	0.02	0.06	0.04	0.03	0	0.01	0.01	0.04	-0.01	0.03	-0.01	-0.01	0.02	-0.02
NAA10	8260	0.01	-0.01	0	0	-0.03	-0.03	0	0.03	0	-0.01	-0.03	-0.04	-0.03	0.02	0.03	0	0.03	-0.08	-0.03	-0.07	-0.14	-0.11	-0.06	-0.21	-0.1	0.28	0	-0.01	0.03	-0.05	-0.1	0.25	-0.09	0	-0.01	-0.03	-0.03	-0.01	0.01	0.03	0	0.05	0	-0.01	0.04	-0.06	-0.01	-0.05
ALDH2	217	-0.03	0.02	0	0	-0.01	0.01	-0.02	-0.02	0.03	0	-0.01	0.03	0.01	0.01	0	0	-0.02	0	0	-0.02	0.01	-0.02	-0.02	0.01	0.01	-0.03	0	0.03	-0.02	0.01	0.01	-0.03	0	0	-0.01	0.04	-0.02	0.04	0.04	-0.02	0.03	0.02	0.02	0.02	0.02	0.01	0.03	0.03
LANCL2	55915	0.02	0.05	0	0.02	0.03	-0.01	0.03	0.03	-0.02	0.01	0.02	-0.03	0.04	0.05	0	0.04	0	0.01	0	0.01	0	0	-0.01	0.01	0.01	-0.02	0.02	0.02	-0.01	0.01	0.01	-0.02	0.01	0.01	0.01	0	-0.03	-0.05	-0.01	-0.01	-0.03	-0.03	-0.04	0	-0.03	-0.05	-0.01	-0.03
FLII	2314	-0.01	0.01	-0.01	0	0	0	0.01	0.01	-0.02	-0.02	0	-0.02	0.02	0	-0.02	0.02	0.01	0.01	-0.01	-0.02	0	-0.01	-0.03	-0.01	-0.01	-0.01	0.01	-0.02	0	0.01	-0.01	0	0.01	-0.03	0.01	0.02	0.01	0.01	0.02	0.01	0.03	0.02	0	0.04	0.01	-0.02	0.02	0.01
SCFD1	23256	0.01	-0.02	0.02	-0.01	-0.01	0.01	0	-0.01	0.01	0	0	0.02	0.02	0.02	0	0.03	0.01	0.02	0	-0.02	0.02	-0.01	-0.01	0.02	0.02	0.02	0.03	-0.01	0.01	0.02	0.04	0	0.02	0.01	0.02	0.01	0.01	0.01	0.04	0.05	0.03	0.02	0.05	0.02	0.03	0.03	-0.02	0.05
EHMT1	79813	-0.03	0.05	-0.07	0.05	0.1	-0.07	0.01	0.02	-0.11	0.02	0.07	0	0.02	0.06	-0.12	0.13	0.08	NaN	NaN	NaN	NaN	NaN	NaN	NaN	NaN	NaN	NaN	NaN	NaN	NaN	NaN	NaN	NaN	NaN	0.05	0.01	0.01	0.02	0.06	0.09	0.01	0.07	0	-0.13	-0.03	-0.05	0.11	0.02
EMG1	10436	0.04	-0.04	-0.02	0.01	NaN	0.02	0.07	-0.01	0.28	-0.03	-0.04	0.04	-0.02	0	0	-0.02	0.02	NaN	NaN	NaN	NaN	NaN	NaN	NaN	NaN	NaN	NaN	NaN	NaN	NaN	NaN	NaN	NaN	NaN	-0.05	0.07	-0.04	0	0.16	-0.01	0.02	0.08	0	-0.02	0.14	0.02	-0.03	0.08
EXOSC7	23016	-0.05	-0.01	0.01	-0.05	-0.01	-0.02	-0.07	0.03	-0.03	0.04	-0.02	-0.01	-0.02	-0.01	-0.05	-0.01	0	-0.03	-0.01	-0.09	0	0.07	-0.02	0.04	-0.09	-0.04	-0.02	-0.04	-0.02	0.02	0.01	-0.02	0.05	-0.07	-0.03	-0.05	0.06	-0.06	0.04	0.07	-0.03	0	0.02	-0.01	0.01	0.01	-0.07	-0.06
NIFK	84365	-0.05	0	-0.03	0	-0.07	-0.03	0	-0.09	-0.04	0.04	-0.05	0.01	-0.06	-0.03	-0.06	0.01	-0.03	-0.02	-0.01	0.01	-0.02	-0.02	-0.02	0.06	0.03	-0.04	0	-0.04	0.05	0.04	0	-0.04	0	-0.01	-0.04	0.06	0	0.02	0.05	-0.02	-0.01	0.03	-0.1	0.03	0.08	-0.01	0	0.13
SUPT6H	6830	-0.01	0	0.02	-0.04	0	0.02	-0.01	0	-0.03	0	-0.01	0.02	-0.03	-0.02	0	-0.02	-0.02	0.03	-0.01	0	0.04	-0.01	-0.01	0.06	-0.05	-0.05	0.01	-0.01	-0.01	0.04	-0.01	-0.03	0.05	-0.01	-0.02	-0.01	-0.05	-0.01	0.01	-0.02	0	-0.01	-0.02	-0.03	0	-0.02	-0.02	-0.01
TRIP6	7205	-0.06	-0.01	0.05	-0.11	0.04	0.03	-0.17	0.03	-0.01	0.02	-0.01	0.01	0.02	-0.03	-0.03	-0.04	0.04	NaN	NaN	NaN	NaN	NaN	NaN	NaN	NaN	NaN	NaN	NaN	NaN	NaN	NaN	NaN	NaN	NaN	0	0.02	0.09	-0.02	-0.07	0.04	0.03	0.02	0.04	0.03	0	-0.08	0.06	0
LRWD1	222229	NaN	NaN	NaN	NaN	NaN	NaN	NaN	NaN	NaN	NaN	NaN	NaN	NaN	NaN	NaN	NaN	NaN	NaN	NaN	NaN	NaN	NaN	NaN	NaN	NaN	NaN	NaN	NaN	NaN	NaN	NaN	NaN	NaN	NaN	0.03	-0.08	-0.21	-0.09	0.04	-0.31	-0.26	-0.21	-0.09	-0.2	-0.1	-0.2	-0.05	0.13
ATP12A	479	-0.17	-0.18	-0.03	-0.22	0.32	0.13	-0.11	-0.36	0.31	-0.12	0.17	-0.45	0.06	-0.16	0.08	-0.04	0.06	-0.45	-0.05	0.07	-0.33	0.01	0.11	-0.45	-0.13	-0.23	-0.27	0.06	0.04	-0.1	-0.01	-0.08	-0.36	0.02	0.18	-0.23	0	0.08	-0.03	-0.05	-0.24	-0.02	0.11	-0.36	-0.48	0.18	0.2	-0.08
CPSF4	10898	0.01	0.05	-0.05	0.05	0.03	-0.06	0.04	0	-0.13	0	0	0	0.04	0.02	-0.1	0.02	0.03	0.03	-0.05	0.02	0.02	-0.07	-0.01	0.06	-0.05	-0.01	0.04	-0.06	0.06	-0.04	-0.04	0.01	0.05	-0.07	-0.01	0	0	-0.03	-0.02	-0.02	0.05	-0.04	0.03	-0.01	0	0	0.02	0.02
PRPSAP1	5635	0.03	-0.03	-0.01	0.01	-0.03	-0.01	0.02	-0.01	0	0.05	0	0.02	0.02	-0.01	-0.01	0.04	0.02	0	0.01	0	-0.01	0.02	0	0.01	0.02	0.07	-0.02	0.03	0.02	-0.02	0.01	0.01	0.03	0.02	-0.04	-0.02	-0.03	0	-0.06	-0.01	0	-0.02	-0.01	0	-0.04	-0.04	0.01	0.02
ACO2	50	-0.01	0.03	-0.01	0	0.02	0.01	-0.02	0	0.01	-0.01	0	0	-0.01	0.01	0.01	-0.02	-0.02	-0.01	0	-0.01	-0.01	0	-0.01	-0.03	0	0	0.01	0.01	0.01	0	-0.01	0	-0.01	0	0.02	0.01	-0.01	0.03	0.04	0	0.02	0.03	0	0.03	0.02	0	0.02	0.01
GAR1	54433	0.02	-0.06	0.03	0.04	-0.05	0.02	0.05	-0.04	-0.02	0.05	-0.08	0	0.05	-0.02	-0.02	0.06	-0.05	0.02	-0.04	0.03	0.04	0.04	-0.02	0.02	-0.04	0.06	0.05	-0.07	0.1	0.02	0.07	-0.03	-0.02	-0.08	0	-0.08	0	-0.03	-0.07	-0.01	0.03	-0.02	-0.01	-0.09	0.02	0.01	-0.05	-0.06
NR3C1	2908	0.01	-0.05	0.03	-0.02	-0.03	0.02	-0.03	-0.03	0.04	-0.01	-0.05	0.03	-0.01	-0.02	0.02	-0.05	-0.06	0.04	0	-0.02	0.01	0	0.01	0.05	0.02	-0.01	0.04	0.02	-0.01	0.06	-0.02	0.01	0.04	0	0.01	0.02	-0.01	-0.01	0.04	0	-0.04	-0.01	-0.01	-0.01	0	-0.01	0.03	0.02
WDR1	9948	0.01	0.01	0	-0.01	-0.01	-0.01	-0.01	0	-0.02	0.01	0.02	0.01	0	0.01	-0.01	0	0.01	0	0	0.02	0.02	0.02	0.02	0.01	0	0.01	0.01	0.01	0.01	-0.01	0.02	0.02	0	0.03	0.02	0.02	-0.01	0	0.04	-0.01	0.01	0.03	0	0.01	0.01	0	-0.01	0.04
CAMSAP3	57662	0.01	-0.05	0.11	0.02	0	-0.05	-0.02	-0.05	-0.13	-0.01	-0.09	0.13	0.08	-0.01	-0.04	-0.01	0.03	0.01	0.01	-0.01	0.02	0.02	0	0.01	0	-0.01	0.01	0.03	0	0.03	0.01	0	0.04	0.03	-0.02	0.11	0.06	-0.07	0.1	0.07	-0.02	0.09	0.07	0.07	0.02	-0.03	-0.04	0.1
MAGED1	9500	0	0.01	0.06	0.01	0.02	0	0	-0.02	0	0.02	0.04	0.05	0.01	0.04	0.06	0.03	0.03	-0.02	0	0.02	-0.03	-0.01	0	0.01	0.01	-0.02	-0.03	0	0.02	0.02	0.02	0.07	-0.05	-0.01	-0.04	-0.03	-0.02	-0.04	-0.07	-0.16	-0.03	0.01	-0.03	-0.05	0.01	-0.04	-0.05	-0.05
ABLIM1	3983	0.03	-0.01	0.03	0.01	0	0.01	0.03	0.03	-0.01	0.02	0	0	0.03	0	0.02	0.04	0.01	0.19	-0.02	0.29	0.04	-0.04	-0.07	0.05	-0.01	0.19	0.03	-0.04	0.21	0.23	0.03	-0.05	0.01	0.02	-0.11	-0.05	0	0.05	-0.01	0.06	-0.19	0.19	0.02	0.13	-0.14	-0.08	-0.14	-0.13
RFC5	5985	-0.04	-0.07	-0.08	-0.07	-0.04	-0.01	-0.09	-0.09	0.04	-0.02	-0.06	-0.08	-0.02	-0.04	-0.03	-0.14	-0.1	NaN	NaN	NaN	NaN	NaN	NaN	NaN	NaN	NaN	NaN	NaN	NaN	NaN	NaN	NaN	NaN	NaN	-0.05	0	0.09	0.04	0	-0.01	0.04	-0.01	0.03	-0.03	0.06	0.03	-0.01	0.06
ALDOC	230	0	-0.01	0	0.01	-0.01	-0.02	-0.03	-0.01	-0.02	0.02	-0.01	-0.02	0.02	-0.02	-0.02	0	-0.02	0	-0.03	0	0.01	-0.03	-0.01	0.01	-0.03	0	0	-0.04	0.01	-0.02	-0.04	0.01	-0.03	-0.05	0.02	0.02	-0.01	0.01	0.05	0	-0.01	0.01	0	0	-0.01	-0.01	-0.02	0
LARP7	51574	-0.05	-0.07	0	-0.02	0.01	-0.06	-0.01	-0.06	0.02	-0.02	-0.05	-0.01	-0.04	-0.04	-0.01	0.01	-0.05	-0.01	0.01	0.05	0.05	0.02	0.02	0.04	0	-0.03	-0.01	0.01	0	0.03	-0.03	0.05	-0.06	-0.01	-0.02	-0.02	-0.02	0.02	0	-0.04	0.03	-0.02	-0.01	0.01	0.01	-0.04	0.04	-0.05
EXOSC8	11340	0	-0.06	-0.03	0	0.01	-0.02	-0.02	-0.03	0.04	0	0.01	0	0.01	0	-0.03	0.03	-0.01	0.04	0	0	0.04	0.01	-0.03	0.05	-0.02	0.07	0.01	-0.03	0.03	0.03	-0.02	-0.09	0.07	0.05	0.04	0.07	-0.03	-0.05	0.07	-0.02	0.03	0.03	-0.05	0.02	0.02	-0.05	-0.03	0.01
RRS1	23212	0.02	-0.02	-0.08	-0.02	0	-0.02	0.04	0	-0.04	0.13	-0.06	-0.03	0.04	0.02	0	0.05	-0.01	0.05	0.05	0.01	-0.03	0.01	0.01	-0.13	0	-0.06	0.01	-0.02	0.15	0.01	0.02	0.02	-0.05	0.03	-0.09	0.02	-0.07	0.05	0.11	0.1	0.04	0.28	0.01	-0.05	0.01	0.05	-0.02	0.08
COPE	11316	0.03	0.06	-0.01	0.02	0.04	-0.03	0.04	0.03	-0.02	0.03	0.03	0.01	0.02	0.01	-0.02	0.05	0.03	-0.01	-0.03	0.03	-0.01	0	0.01	0	-0.03	0.02	0	-0.02	0.06	-0.02	0	0	0.01	0	-0.01	0.01	-0.05	0.03	0	-0.02	0.02	-0.01	-0.02	-0.01	-0.01	-0.01	0.05	-0.01
HDGFL3	50810	-0.05	0.07	0.01	-0.06	0.04	-0.03	-0.05	-0.02	-0.05	-0.04	0.04	-0.04	-0.04	0.03	-0.04	-0.02	-0.01	-0.02	-0.02	0	-0.03	0	0	-0.01	-0.03	-0.02	-0.04	-0.04	0.02	-0.05	0	0.01	-0.04	-0.03	0.03	0.02	-0.01	0.01	0	0	-0.04	0.02	0	0.07	0.02	-0.02	-0.01	0.01
NCKAP1	10787	-0.02	-0.02	0	-0.02	-0.05	-0.04	0	-0.01	0	-0.04	-0.03	-0.01	-0.04	-0.03	0.01	-0.04	-0.04	-0.01	-0.01	0.01	0.02	0	0	-0.01	-0.01	0.01	-0.03	-0.02	0	-0.04	-0.02	0.04	-0.04	-0.02	-0.03	0	0	-0.04	0	0.02	-0.01	0	-0.01	0.01	0	0.01	0	-0.02
PPIL1	51645	0.03	0.01	-0.07	0.01	0.04	-0.06	0.07	0.02	-0.08	0.05	0.01	-0.08	0.07	0	-0.04	0.07	0.06	-0.06	0.06	0.01	-0.12	0.03	0.02	-0.04	0.08	0	-0.07	0.07	0.01	-0.09	0.07	0	-0.04	0.07	0.07	-0.06	-0.04	-0.01	-0.09	-0.1	-0.01	-0.1	-0.14	0.03	-0.14	-0.09	0.01	-0.12
HBS1L	10767	0.02	-0.02	0.01	-0.01	-0.01	0	0.01	0.01	0.03	-0.01	-0.01	0.01	0.02	-0.02	0.03	0.02	-0.01	0.03	0	0.01	0.06	0	0	0.04	-0.02	-0.01	0.01	0	-0.01	0.07	0.03	-0.02	0.07	0.02	0.03	-0.01	0.03	0.02	0	0	0.02	-0.02	0.02	-0.01	-0.01	0.04	0.01	-0.01
SCYL2	55681	-0.01	0	0.02	-0.02	-0.01	0.02	-0.02	0.01	-0.01	-0.01	0.01	0	0	0.01	0.01	0.01	0.01	0.02	-0.01	0.01	0.01	0.01	0	0.02	-0.02	0.03	0.01	-0.03	0.01	0.02	-0.01	-0.04	0.04	0	0.01	0	0	0.01	-0.01	0	0	-0.02	0	-0.04	-0.02	0	0	-0.04
SNCA	6622	-0.05	0.07	-0.03	-0.02	0.02	0	-0.03	-0.04	0.04	0.01	0.05	-0.04	-0.02	0.04	0.02	-0.04	-0.03	0.01	-0.01	-0.07	0.01	-0.01	0.04	0	-0.01	0.02	0	0.01	-0.01	0.02	-0.03	0.03	0.02	0	-0.03	-0.01	0.01	-0.01	0.03	0.01	0	0.05	-0.01	0.05	0.04	-0.01	-0.04	0.04
BOP1	23246	-0.05	-0.04	0.04	-0.06	0	0.02	0.01	0	0.07	-0.04	-0.07	0.03	-0.01	-0.01	0	-0.03	0.02	-0.13	0.04	0.06	-0.12	0.05	-0.02	-0.16	0.06	0.09	-0.06	0.09	0.1	-0.25	0.01	-0.02	-0.18	0.11	0.07	-0.02	-0.02	0.05	0.04	-0.06	0.05	0.04	-0.06	0.09	0.05	-0.06	0.09	0.1
DDX47	51202	0.02	0.01	0.06	-0.02	-0.02	0.07	0.03	0	0.02	0.04	0.04	0.05	-0.08	-0.01	0.08	-0.02	0.02	NaN	NaN	0.02	-0.05	0.06	0.02	-0.02	0.05	-0.04	-0.04	-0.03	0.06	-0.13	0.03	0.1	-0.13	-0.24	-0.05	-0.02	0.04	-0.05	-0.01	0.02	-0.03	-0.09	-0.02	0.03	0.02	0.03	-0.07	-0.04
CEBPZ	10153	-0.1	0.03	0.07	-0.1	0.03	0.05	-0.06	-0.04	0.08	-0.18	-0.05	0.02	0.06	-0.05	-0.03	-0.15	0.08	NaN	NaN	NaN	NaN	NaN	NaN	NaN	NaN	NaN	NaN	NaN	NaN	NaN	NaN	NaN	NaN	NaN	0.16	-0.12	0.1	0.3	0.13	0.2	0.13	0.08	0.07	0.37	0.13	0.05	0.08	0.06
PYCR2	29920	-0.02	-0.01	-0.02	-0.04	-0.02	0	-0.02	-0.02	0.01	0.02	0	-0.01	0.05	-0.01	0	0.04	0	0.02	0	0.02	0.01	0	-0.01	0.02	-0.01	0.01	0	0.02	0	0.02	0	-0.02	0.02	0.01	0	0	-0.01	-0.03	-0.03	0.01	-0.02	0.01	0.01	0.01	-0.02	-0.02	-0.02	-0.03
CLASP2	23122	0.02	-0.02	0.02	0.01	-0.01	0.01	0	-0.01	0.01	0.01	0	-0.01	0.01	0.01	0	0	0.01	-0.01	0	0	-0.03	0	0	0.01	-0.01	0	-0.02	-0.01	0	0	-0.01	0	0	-0.02	-0.11	0.05	0.1	0.09	0.07	0.16	0.03	0.03	0.11	-0.15	-0.02	0.07	-0.04	0.11
CHMP5	51510	0.02	-0.03	0.01	-0.05	-0.01	0.01	-0.03	-0.01	-0.03	0.04	-0.05	0	-0.01	-0.04	0	0	-0.01	-0.01	-0.01	0.01	0.03	0.01	-0.02	0.02	-0.02	0.07	-0.02	0.04	-0.01	-0.01	-0.03	0	0	0	0.02	-0.06	0.02	0.01	-0.02	-0.03	0.04	-0.04	-0.01	0.05	0	-0.01	0.03	0.01
LDHAL6A	160287	NaN	NaN	NaN	NaN	NaN	NaN	NaN	NaN	NaN	NaN	NaN	NaN	NaN	NaN	NaN	NaN	NaN	NaN	NaN	NaN	NaN	NaN	NaN	NaN	NaN	NaN	NaN	NaN	NaN	NaN	NaN	NaN	NaN	NaN	NaN	NaN	NaN	NaN	NaN	NaN	NaN	NaN	NaN	NaN	NaN	NaN	NaN	NaN
LDHC	3948	NaN	NaN	NaN	NaN	NaN	NaN	NaN	NaN	NaN	NaN	NaN	NaN	NaN	NaN	NaN	NaN	NaN	NaN	NaN	NaN	NaN	NaN	NaN	NaN	NaN	NaN	NaN	NaN	NaN	NaN	NaN	NaN	NaN	NaN	NaN	NaN	NaN	NaN	NaN	NaN	NaN	NaN	NaN	NaN	NaN	NaN	NaN	NaN
RBM5	10181	0.03	-0.05	0.02	0.07	-0.01	0.03	0	-0.06	0	-0.03	-0.05	0.01	0.11	-0.02	-0.01	0.07	-0.03	0	-0.07	-0.07	0.07	-0.11	-0.02	-0.07	-0.1	0	0.07	-0.01	0.02	0	-0.04	-0.02	-0.05	-0.09	0.01	-0.01	0	0.01	0.05	0	0.03	0.02	0.02	0	0.03	0.01	-0.01	0.02
MDH1	4190	-0.03	0	-0.01	-0.04	0	0	-0.06	-0.03	0.03	0	-0.01	0	-0.02	-0.02	0	-0.04	-0.02	-0.02	0	-0.02	-0.01	-0.01	0.01	-0.04	0.01	0.03	0.03	0.01	0.01	0.02	0.01	0.05	-0.03	0	0.02	0.03	0.01	0.02	0.05	0.02	-0.01	0.02	0.04	0.04	0	0.01	-0.02	0.01
REXO4	57109	-0.22	-0.14	-0.06	-0.49	-0.05	-0.04	-0.37	-0.04	-0.09	-0.48	0.01	-0.08	-0.52	-0.04	-0.07	-0.35	0	NaN	NaN	NaN	NaN	NaN	NaN	NaN	NaN	NaN	NaN	NaN	NaN	NaN	NaN	NaN	NaN	NaN	0.27	0.01	0.06	0.1	0.1	0.15	0.16	0.21	0.12	0.1	-0.13	0.03	0.2	0
SNAP23	8773	0.06	0.07	-0.07	0.01	0	-0.01	0.01	0.08	-0.03	0.04	0	0.01	0.06	0.06	-0.02	0.05	0.06	0.01	-0.06	0.05	0.04	-0.05	-0.02	0.05	-0.05	0.01	-0.04	-0.09	0.04	0.09	-0.01	-0.01	0.01	-0.1	0.03	-0.01	0.07	-0.07	0.01	0.08	-0.05	0.02	0.04	-0.03	-0.03	0.04	-0.04	-0.04
PEBP1	5037	-0.03	0.04	0.03	-0.02	0.05	0.03	-0.04	-0.01	0.02	-0.02	0.03	0.03	-0.04	0.01	0	-0.01	0.02	0.01	0.01	0.05	0.01	0.01	-0.01	0.01	0.02	0.01	0.05	-0.01	0.02	0.05	0.01	0.03	0.02	0.05	0.02	-0.06	-0.01	-0.03	-0.05	0.03	0	-0.02	0.03	0.02	-0.03	0.03	0.03	-0.01
LIG3	3980	0	-0.03	0.04	0.05	-0.09	-0.03	0.01	0	0.06	-0.05	0.01	0.05	-0.01	-0.03	0.06	0.01	-0.06	-0.04	0.02	-0.21	-0.02	-0.01	-0.03	-0.02	0	0.01	-0.12	0.04	0	0	0.02	-0.03	-0.04	-0.04	-0.05	0.03	0.1	-0.03	0.03	0.03	0	0.01	0.03	-0.04	-0.02	0.03	-0.07	0.01
TIMM8A	1678	0.08	-0.02	0.02	0.01	0.02	-0.05	-0.02	0.04	-0.04	0.04	-0.01	0.02	0.05	0.02	0	0.03	0.03	-0.05	0.01	-0.04	-0.03	0.03	0.01	-0.08	0.06	-0.01	-0.04	0.06	0	-0.05	0.01	-0.03	-0.04	0.03	0.06	0.06	0.01	0.03	0.06	-0.05	0.05	0.04	0.02	0.02	0.03	0.01	0	0.02
RAB5B	5869	-0.03	0.01	-0.01	-0.02	0.01	0.03	-0.05	-0.04	0	-0.01	0	0	-0.07	-0.02	-0.01	-0.04	-0.04	-0.01	-0.01	0.03	0.03	-0.04	-0.02	-0.02	-0.02	0.02	-0.05	0.03	-0.05	0.05	0	0.01	-0.04	-0.03	0	0.01	-0.04	0.03	0.08	0.04	-0.01	-0.03	-0.02	0.05	-0.02	0.01	0.01	-0.03
BCAS2	10286	0.03	-0.03	0.03	0.02	-0.05	0.05	-0.02	-0.02	0.02	0.02	-0.07	0.01	0.01	0	0.01	0.02	-0.02	0.01	0	0.01	0.02	0	-0.04	-0.03	-0.02	0	-0.03	-0.01	0.07	0.02	-0.01	-0.02	-0.01	0.02	-0.01	-0.02	-0.06	0.02	-0.02	-0.01	0	-0.03	-0.08	0	0	-0.02	-0.01	-0.05
RAB7A	7879	-0.03	0.01	-0.02	-0.02	0.01	0.04	0	-0.03	-0.01	-0.05	0.02	-0.01	-0.02	0.01	-0.02	-0.02	-0.01	0.02	-0.01	0.02	0.05	0	-0.03	0	-0.03	0	0.02	-0.01	0.02	0.01	0.01	0	0.03	0.01	0.01	0	-0.02	-0.01	0	0.02	0	0.02	-0.01	0	-0.01	0.02	-0.01	0
RRP15	51018	NaN	NaN	NaN	NaN	NaN	NaN	NaN	NaN	NaN	NaN	NaN	NaN	NaN	NaN	NaN	NaN	NaN	NaN	NaN	NaN	NaN	NaN	NaN	NaN	NaN	NaN	NaN	NaN	NaN	NaN	NaN	NaN	NaN	NaN	NaN	NaN	NaN	NaN	NaN	NaN	NaN	NaN	NaN	NaN	NaN	NaN	NaN	NaN
TJP2	9414	-0.01	-0.03	-0.01	0.01	-0.02	0.03	0.01	0	0.01	0.03	-0.01	-0.01	0.02	0	-0.01	0.07	0.04	-0.01	-0.01	-0.02	0	-0.03	0.01	-0.03	-0.01	-0.02	0	0	-0.03	0.03	-0.01	-0.02	0.01	-0.01	0	0.01	-0.04	0.02	0.01	-0.02	0	-0.01	-0.02	0.01	-0.01	-0.04	0.01	-0.01
DDX27	55661	0	-0.07	-0.05	-0.04	0	-0.09	0.07	0.06	0	-0.03	0.05	-0.01	-0.05	0.04	-0.06	0.03	0.11	NaN	NaN	NaN	NaN	NaN	NaN	NaN	NaN	NaN	NaN	NaN	NaN	NaN	NaN	NaN	NaN	NaN	-0.14	0.03	0.06	-0.03	0.08	0.05	-0.03	0.08	-0.09	0.18	0.05	0	0.12	0.15
SPATA5	166378	0.02	-0.05	-0.02	0.02	-0.01	-0.01	0	-0.04	0.02	0.02	-0.01	-0.02	0.01	-0.04	-0.03	0.05	-0.06	-0.08	-0.04	-0.06	-0.03	0.01	0.11	-0.08	0.04	0.01	0.02	0.08	-0.04	0	0.02	0.08	0	0.01	0.02	-0.02	-0.01	-0.02	0	-0.06	-0.06	-0.01	-0.09	-0.03	0	-0.04	-0.03	-0.02
STAG2	10735	0.05	0.02	-0.01	0	0	0.03	-0.01	0.01	-0.04	0.02	0.05	0.01	0.04	-0.02	-0.02	0.04	0	0.04	0.02	-0.12	0.08	-0.02	-0.07	0.04	-0.02	-0.02	0.08	0.12	-0.08	0.06	0.03	-0.04	0.11	0.03	-0.01	0	0	-0.02	-0.04	0	0.02	-0.01	-0.06	-0.01	-0.04	-0.03	-0.04	-0.06
DDX20	11218	0	0.01	0.05	0.01	0.01	0.02	-0.04	0.03	-0.02	0.01	0.05	0.11	-0.01	0.02	0.05	0.01	0.07	0.01	-0.05	-0.01	-0.02	-0.07	-0.02	0.03	-0.03	0.02	0	-0.06	-0.02	0.08	-0.06	-0.08	0.01	-0.03	0.09	0.06	-0.04	0.07	0.03	-0.04	0.06	0.03	0.04	0.12	0.03	0.04	0.04	0.03
BSG	682	0.01	-0.04	-0.01	0.01	-0.03	-0.01	-0.02	-0.05	-0.01	-0.02	-0.06	-0.03	-0.03	-0.07	0.01	-0.08	-0.13	0.03	0	-0.04	0.03	0.02	-0.02	-0.01	0.03	-0.08	0.02	0	-0.02	-0.02	0.05	-0.05	-0.01	0.03	0	0.05	0.02	0.04	0.03	0.02	0	0	0	0.09	0.03	0.02	0.01	0.02
GSR	2936	0	0.03	0	0.02	0	0.02	-0.01	0.02	-0.01	-0.04	-0.02	0.01	-0.03	-0.01	-0.02	-0.05	-0.01	-0.03	-0.01	0.02	-0.05	-0.03	0	-0.02	-0.02	0	-0.03	-0.01	-0.02	-0.04	0	-0.03	-0.03	-0.03	0	0	0.03	-0.03	-0.01	0	0	-0.01	-0.02	-0.01	-0.01	-0.03	-0.01	0
SH3GL1	6455	0	0.01	0.02	-0.01	-0.04	-0.02	0	-0.03	0.01	0	0	0.03	0	-0.02	0.05	-0.03	-0.02	0	-0.03	0.01	-0.01	-0.02	-0.01	0.02	-0.04	0.01	0.02	-0.03	0.01	0.02	-0.04	-0.01	-0.01	-0.04	-0.01	0	0.01	-0.03	0	-0.03	-0.02	-0.02	-0.05	0	-0.01	-0.01	-0.01	0
DHX38	9785	-0.03	-0.04	0.07	0.01	0	-0.05	0.04	-0.04	0	0.02	-0.04	-0.08	-0.01	0.01	-0.04	0.02	0.02	0.03	-0.04	-0.06	-0.01	-0.08	0.03	0.02	-0.07	-0.01	0.06	-0.04	-0.01	-0.02	-0.15	-0.09	0.05	-0.06	-0.03	0.02	0.01	-0.03	0.04	0	-0.01	0.04	0.01	-0.02	0	-0.03	-0.05	0
NXF1	10482	0.02	0.01	0.04	0	0.03	0.01	0.01	-0.01	0.02	0.01	0.03	0.02	0.01	0.01	0.02	0.02	0.04	0.02	0.03	-0.03	0	0.03	-0.02	0.01	0.03	-0.04	0.01	0.04	-0.08	0.01	0.04	-0.01	0.02	0.03	-0.04	-0.01	-0.01	-0.02	0	0	-0.03	-0.04	0	-0.03	-0.03	0	0	0.02
AKAP8	10270	0.04	0.05	0.04	0	0.04	0.06	-0.01	0.01	-0.03	0.05	0.02	0.01	0	0.09	-0.05	0.02	0.13	0.05	-0.02	0.01	0.04	-0.02	-0.02	0.09	-0.04	0.05	0.05	-0.06	0.02	0.1	0.01	0.01	0.09	-0.02	0.01	-0.01	-0.03	0.03	0.01	0	0.01	-0.02	-0.01	-0.03	-0.05	-0.01	-0.01	-0.03
SYMPK	8189	-0.01	-0.01	0	0.01	0.01	0.02	-0.01	-0.03	-0.02	-0.01	0.01	-0.01	-0.01	0	0.01	0	-0.02	-0.01	0.01	0	-0.01	0	0	-0.05	-0.02	0.02	-0.02	0.04	0.01	-0.02	-0.01	0.01	-0.01	0.01	-0.04	0.01	-0.02	-0.05	0.01	-0.04	-0.04	0	0	-0.02	0.03	-0.03	0	0.03
FAM98A	25940	0.02	-0.06	0.01	0.02	-0.09	0.01	0.02	-0.02	0.03	0.02	-0.04	0.01	0.05	-0.01	0	0.06	-0.04	0.06	-0.03	-0.03	0.05	-0.02	0.03	0.11	-0.01	-0.04	0.07	-0.04	-0.01	0.04	-0.02	0.01	0.09	-0.03	0.06	0.04	0.01	0.06	-0.02	-0.02	0.09	-0.01	0	0.07	0.01	-0.01	0.06	-0.05
RAE1	8480	0.07	0.01	-0.01	0.01	0.03	-0.03	0.03	0.02	-0.02	0.05	0.01	0.02	0.04	0.04	-0.02	0.05	0.05	0.03	0	0.02	0.01	0	0.02	0.04	-0.01	-0.02	0.05	-0.02	-0.04	0.02	0	-0.02	0.03	0.03	0.03	0	-0.05	0.03	0	-0.03	0.01	0	-0.01	0.01	-0.02	-0.02	0.01	-0.01
ARFGAP1	55738	-0.24	-0.08	-0.01	-0.08	-0.05	0.16	-0.12	0.06	0.07	-0.03	0	0.13	-0.17	-0.05	0.11	-0.05	0.01	-0.01	-0.02	0.03	0.01	0.01	0.02	0.03	-0.02	0.01	-0.01	-0.02	0.02	0.03	0.02	-0.01	0.01	0.01	-0.01	0.07	0	-0.02	0.14	-0.05	-0.13	0.01	0	-0.07	-0.01	-0.07	-0.07	0.06
HBB	3043	-0.01	0.01	-0.01	0.01	0.01	0.02	0.02	-0.03	0.06	0	0	0.01	-0.01	-0.03	0.01	0.01	-0.04	-0.01	0	-0.03	-0.03	-0.01	0	-0.01	0.02	0	-0.03	0.03	0	-0.01	0	0.02	-0.02	-0.01	0.12	0.19	0.08	0.25	0.43	0.3	0.3	0.3	0.24	0.31	0.44	0.45	0.26	0.3
MAP1A	4130	0	-0.01	0.01	0.01	-0.02	-0.01	0	-0.02	0	-0.01	-0.02	-0.02	0	-0.01	-0.01	-0.02	-0.03	-0.02	-0.01	0	-0.03	-0.01	0	-0.02	-0.01	0.02	-0.02	-0.02	0.01	-0.01	-0.02	0.01	-0.02	-0.03	0.01	-0.01	-0.02	0.02	-0.01	-0.02	0.01	0.02	-0.01	0.01	-0.01	-0.01	0.03	-0.01
SURF6	6838	0.18	0.2	-0.25	0.08	0.7	-0.02	0.24	0.4	-0.25	0.23	0.15	-0.24	-0.06	-0.03	-0.16	0.23	0.22	0.01	-0.11	-0.05	0.13	-0.13	-0.04	0.02	0	0	0.03	-0.18	-0.07	0.03	-0.11	-0.07	-0.02	-0.1	-0.1	0	0	-0.06	0.11	-0.08	0.02	-0.06	0.09	-0.13	0.13	-0.04	-0.1	0.09
DDX56	54606	0.03	-0.03	0.05	0	-0.06	-0.06	0.11	-0.02	0.14	0.04	0.1	-0.02	0.06	-0.04	0.04	0.16	0	NaN	NaN	NaN	NaN	NaN	NaN	NaN	NaN	NaN	NaN	NaN	NaN	NaN	NaN	NaN	NaN	NaN	-0.17	0.05	-0.01	-0.07	0	-0.09	-0.02	0.05	-0.07	-0.18	-0.04	-0.02	-0.18	-0.03
SRPRA	6734	0	-0.08	0.06	0.03	-0.09	-0.06	-0.02	-0.05	0.01	-0.01	-0.06	0	0.01	-0.02	0	0.03	-0.04	0.01	0	-0.01	0.02	-0.05	-0.06	0	0.02	-0.06	0	0.04	-0.05	-0.01	-0.02	-0.11	0.03	-0.01	0.03	0.06	0	-0.01	-0.01	0	-0.01	0.02	-0.03	-0.05	-0.06	-0.01	-0.04	0.02
SMNDC1	10285	0.01	0.01	-0.02	-0.01	-0.06	-0.05	-0.06	-0.04	-0.06	0.02	-0.04	-0.02	-0.03	0.01	-0.02	-0.02	-0.05	0.03	-0.03	-0.02	0.03	-0.02	-0.01	0.11	-0.09	-0.03	0.06	-0.01	0.02	0.05	-0.01	-0.08	0.07	0	0.03	-0.04	0.03	0.02	0.02	-0.02	-0.03	-0.07	-0.09	0	0.01	-0.04	-0.03	-0.01
ERC1	23085	0.01	-0.02	-0.01	-0.02	0	0	-0.01	0	0	-0.01	-0.03	0.01	0.01	-0.02	0.01	-0.02	-0.02	0.01	-0.1	-0.1	-0.09	-0.01	-0.18	0.23	-0.13	-0.12	-0.05	-0.03	-0.06	-0.11	-0.2	-0.22	0.05	-0.21	-0.03	0.13	0.02	-0.06	0.21	0.09	-0.02	0.06	0.04	-0.19	0.26	-0.01	-0.01	0.26
PDCD11	22984	0	-0.08	0.06	-0.02	-0.05	0.13	0.01	-0.03	0.08	0.04	0.07	-0.04	0.03	-0.05	0.07	0.05	0.05	0.03	0	-0.15	-0.08	0.04	-0.02	0.06	-0.05	-0.18	0	0.17	-0.2	0.04	-0.02	-0.03	0.03	-0.07	0.04	0.06	0.03	0.01	0.04	0.07	0.01	0.04	0.04	-0.02	0.06	0.01	-0.04	0.02
TRIP12	9320	0	0	0.05	0.01	0.02	0.02	0.01	0.01	0.05	0.02	0.05	0.03	0.02	0.01	0.04	0.06	0.07	0.02	0	-0.01	0.01	0.01	-0.03	0.03	0	0.01	0.05	0.01	-0.03	0.03	-0.01	-0.06	0.06	0.02	-0.01	0.05	-0.02	0	0.05	0	0.01	0.03	-0.01	0	0.02	0	0.01	0.05
ATXN2	6311	0.02	-0.04	-0.01	0.05	-0.06	-0.04	0.01	-0.01	-0.02	0.01	-0.02	0.01	0.04	-0.01	-0.01	0.03	-0.01	-0.01	-0.02	0.02	0.01	0	0.03	-0.01	-0.02	0.02	-0.01	-0.04	0	-0.03	0.02	-0.02	0	-0.01	0.06	-0.03	0.02	0.16	-0.17	-0.08	0.42	0.35	0.66	0.14	-0.14	0.23	0.22	0.21
ANP32A	8125	-0.05	0.02	-0.02	-0.04	0.04	0.01	-0.06	0.03	0	0	0.02	0.02	-0.01	0	-0.01	-0.01	0.04	0	0.02	-0.01	-0.03	-0.01	-0.01	0	-0.01	0	0.02	0.04	0	0	0	0.02	-0.01	0	-0.02	0.02	-0.01	-0.04	-0.01	0.03	0.03	0.04	0.05	0	0.03	0	0.03	0.02
BAZ1A	11177	NaN	NaN	NaN	NaN	NaN	NaN	NaN	NaN	NaN	NaN	NaN	NaN	NaN	NaN	NaN	NaN	NaN	NaN	NaN	NaN	NaN	NaN	NaN	NaN	NaN	NaN	NaN	NaN	NaN	NaN	NaN	NaN	NaN	NaN	NaN	NaN	NaN	NaN	NaN	NaN	NaN	NaN	NaN	NaN	NaN	NaN	NaN	NaN
DDX10	1662	NaN	NaN	NaN	NaN	NaN	NaN	NaN	NaN	NaN	NaN	NaN	NaN	NaN	NaN	NaN	NaN	NaN	NaN	NaN	NaN	NaN	NaN	NaN	NaN	NaN	NaN	NaN	NaN	NaN	NaN	NaN	NaN	NaN	NaN	NaN	NaN	NaN	NaN	NaN	NaN	NaN	NaN	NaN	NaN	NaN	NaN	NaN	NaN
MAPRE1	22919	-0.01	-0.01	0.01	-0.01	0.02	0.01	-0.01	0.01	-0.01	-0.01	0.01	0	0	0	0.01	0.01	0.03	0.01	0.01	-0.03	0.04	0.01	-0.03	0.02	0.01	-0.01	0.01	0.01	0	0.03	0.01	-0.04	0.03	0.03	-0.01	0.01	-0.01	-0.04	0.01	0	-0.03	-0.01	0	-0.03	-0.01	-0.02	-0.03	0.02
RFC3	5983	0.09	-0.14	-0.12	0.1	-0.06	0.03	0.04	-0.12	-0.02	0.01	-0.1	0.01	0.04	-0.02	-0.03	0.09	-0.03	NaN	NaN	NaN	NaN	NaN	NaN	NaN	NaN	NaN	NaN	NaN	NaN	NaN	NaN	NaN	NaN	NaN	-0.12	0.02	-0.15	-0.11	-0.03	-0.01	-0.09	0	-0.06	-0.1	-0.06	-0.07	-0.07	-0.02
ATP5PD	10476	-0.06	0.06	-0.07	0.03	0.01	0.02	-0.01	0.02	-0.01	-0.05	0.02	-0.02	-0.03	0.03	-0.01	-0.02	-0.01	0	-0.04	0.02	0.02	-0.06	-0.03	0.03	0	-0.03	-0.01	-0.03	0.01	0.01	-0.02	-0.04	0	-0.03	0.02	-0.01	0	0.03	-0.02	0.03	0	0.01	-0.01	0.03	0.01	0.02	0.04	-0.01
OLA1	29789	-0.01	-0.01	-0.01	-0.02	0.02	0	-0.02	0.03	-0.01	-0.01	0.02	0	-0.01	0.01	0.01	0	0.04	0	0.01	0.02	0.01	-0.02	0.01	-0.01	0	0.02	0	0.01	0.02	-0.01	-0.01	0.04	0.01	-0.01	-0.02	0	0	-0.05	0.01	-0.02	-0.01	-0.01	-0.02	-0.03	0.03	0.01	-0.01	-0.02
TOMM22	56993	0.05	0.01	-0.07	0.02	-0.02	-0.04	0.02	-0.03	-0.02	0.03	-0.05	-0.09	0.02	0.06	-0.02	0	-0.03	-0.03	-0.03	0.04	0	-0.01	0.07	0	0.05	0.14	0	-0.03	0.12	-0.01	0.06	0.1	-0.06	-0.01	0.05	-0.03	0.02	-0.07	-0.02	0.04	-0.06	-0.04	0.01	0.04	-0.03	0	0.05	0.02
AARS1	16	0.02	-0.01	0.02	0	-0.02	0	-0.01	-0.01	0.01	0.02	0.02	0.01	0.01	0.01	0.02	0.02	0.03	0	0.01	-0.01	0	0.01	0	0	0	0	-0.01	0.02	-0.02	0.01	0.02	-0.02	0.02	0	-0.02	0	-0.02	0.01	0	0.02	0.01	0	0.02	0	-0.01	0.01	0	0
PGD	5226	0.02	-0.01	0.03	0.02	-0.02	0.01	0	0.01	0.02	0	0	0.03	0.02	0	0.01	0.03	0.03	0	0.01	-0.01	0.01	0.01	0	-0.01	0.03	-0.04	0	0.02	-0.03	0.03	0.01	-0.01	0.02	0.01	0.02	-0.02	-0.01	-0.01	-0.04	0	-0.03	0	0.01	0	-0.03	-0.01	-0.01	-0.02
PPIH	10465	0.03	0.03	0.02	-0.04	0.01	-0.06	-0.02	0.03	0	0.04	0.01	-0.03	0.02	-0.02	-0.03	-0.01	0.02	0.02	0.02	0.01	-0.01	0.05	0.01	0.01	-0.01	0.02	0	0.05	-0.01	0.02	0.03	0.03	0	0.04	-0.03	-0.07	-0.02	-0.09	-0.06	-0.02	-0.03	-0.05	-0.07	-0.12	-0.03	-0.06	-0.06	-0.02
NPEPPS	9520	0	-0.01	-0.02	-0.01	0	-0.01	0	0	0	0.01	0	0	-0.02	-0.02	-0.02	-0.01	0.01	0	0	-0.02	0	0	0	0	-0.01	-0.01	0.01	-0.01	-0.01	-0.02	0	-0.01	0	0	-0.01	-0.02	0	0.01	-0.03	0	0	-0.03	0.01	0.03	-0.01	0.01	0.02	-0.02
RBM8A	9939	0.02	0.03	-0.04	-0.02	0.03	-0.06	-0.03	0.05	0	0.02	0.01	0.02	-0.01	0.05	-0.02	0.04	-0.02	-0.05	0.05	0.01	-0.03	0.03	0.05	-0.05	0.04	0.03	-0.01	0.05	0.04	0.01	0.05	0.04	-0.02	0.05	0.04	-0.05	-0.06	0	-0.05	-0.12	-0.03	0.04	-0.01	0.01	-0.03	-0.07	0.02	0.02
EXOSC4	54512	0.06	-0.07	-0.04	0.03	-0.08	-0.08	0.01	0.01	0.02	0.02	-0.03	0.01	0.07	-0.05	-0.02	0.07	-0.01	0.09	0.02	-0.07	0.09	0.04	-0.17	-0.01	0	0.06	0.08	0.04	-0.07	0.02	-0.05	0.02	0.1	-0.01	-0.05	0.02	0.03	0.01	0.03	0.03	0.02	-0.02	0.03	0.03	0.03	-0.03	0.03	0.03
NCBP1	4686	0.04	-0.03	-0.02	0.01	-0.02	0.01	0.03	-0.03	0	0	-0.01	-0.01	0.01	-0.02	-0.01	0.03	-0.03	0	0.01	0.03	-0.01	0.01	-0.02	0.01	-0.03	-0.02	0	0.01	0.04	0.02	0	0	0.01	0.02	0.01	-0.04	-0.01	-0.03	-0.02	-0.01	-0.01	-0.04	-0.02	0	-0.06	-0.05	0	-0.04
SNAP29	9342	-0.01	-0.03	0.03	0.02	-0.01	0.01	-0.01	-0.02	0.02	0	0	0	0	-0.01	0.02	0.01	0	0.01	0	-0.02	-0.01	-0.01	0	0.01	0	-0.02	0	0.01	0	-0.01	0	-0.02	0.03	-0.01	-0.03	0.03	-0.01	-0.07	0.05	-0.03	-0.03	0.05	-0.01	-0.05	0	-0.01	0	0.05
SEC23A	10484	0.02	-0.01	0.04	0.01	-0.01	0.03	0.01	-0.02	0.02	0.01	0.03	0.03	0	0	0.04	0	0	0.01	-0.01	-0.01	0.02	-0.01	-0.01	0.02	-0.01	-0.01	0.02	-0.01	0.01	0.05	-0.02	-0.02	0.02	0	0.02	-0.02	0.01	0.02	-0.01	-0.01	0.02	-0.02	-0.01	0.02	0.02	-0.01	0.04	0.02
GTF2F2	2963	0	-0.07	-0.01	-0.02	0	0.01	-0.03	0.04	0.03	0.02	-0.01	0.01	0.04	-0.06	0.03	-0.01	0.03	-0.04	0.01	0.01	-0.04	0.05	0.01	-0.05	-0.01	-0.04	-0.02	0.05	-0.05	0.02	0.08	0	0.02	-0.06	-0.06	-0.01	0	-0.08	-0.04	0.02	-0.09	0.02	0	-0.07	-0.03	-0.06	-0.1	-0.02
PFKM	5213	0	-0.02	0.01	-0.01	0	0.02	0	-0.01	0.02	0	0	0.01	-0.02	-0.04	0	-0.01	-0.01	-0.01	-0.02	0.01	-0.04	-0.01	0	0	-0.01	0.02	-0.01	-0.02	0	-0.02	-0.02	0.02	-0.03	-0.03	0.01	0.01	-0.01	0.02	0	0	0.04	0	0.01	0.02	-0.02	0.01	0.02	-0.02
PCM1	5108	0.09	0.01	0.02	0.03	0.02	-0.02	0.05	0.03	0	0.06	0.03	-0.02	0.08	0.04	-0.01	0.08	0.09	-0.01	0.02	0.03	-0.03	0.07	0.04	0.05	0.06	0.06	-0.03	0.02	0.03	0.01	0.1	0.01	0.03	0.08	-0.02	0.03	-0.05	-0.04	0.04	-0.04	-0.04	0.03	0.01	-0.05	-0.02	-0.01	0	0.04
KPNA4	3840	0.04	0.03	0.04	0.02	0.02	0.04	0.01	0.05	0.03	0.01	0.03	0.03	0.04	0.03	0.01	0.06	0.07	0.03	-0.02	-0.01	0.06	-0.02	-0.01	0.05	-0.01	-0.01	0.04	-0.04	0	0.07	0.04	-0.05	0.06	0.02	0.06	0.02	-0.02	0	0	0.01	0	0.01	0.01	0	0.03	-0.01	0.02	0.01
MRTO4	51154	-0.07	-0.04	-0.02	-0.05	-0.06	0.05	-0.08	0.04	0.04	-0.08	-0.12	0.01	-0.04	0.03	0.03	-0.02	0.02	0.06	0.03	-0.13	0.02	-0.02	-0.04	0.1	-0.01	-0.17	0.02	0.03	-0.07	-0.09	0.08	-0.06	0.04	0	-0.07	-0.09	-0.02	-0.01	-0.07	-0.07	0	-0.06	-0.13	-0.02	-0.06	-0.07	0.02	-0.04
RFC2	5982	-0.04	0.04	-0.04	-0.02	0.08	0.03	0.02	0.03	0.01	0.01	0.09	-0.07	0.06	-0.01	-0.06	0.05	0.08	-0.01	-0.1	-0.39	-0.03	0.03	0.1	0.05	-0.17	0.02	0.05	-0.15	-0.12	0.02	0.05	-0.16	0.08	-0.09	-0.02	0.05	-0.07	-0.02	-0.01	-0.03	-0.04	-0.06	-0.02	-0.09	0.01	0.01	-0.22	0.07
PGRMC1	10857	0	0.02	0	-0.01	0.03	0.01	0.01	0.01	0	0.01	0.01	0.04	0.01	0.02	0.04	0	0	-0.01	0.04	-0.01	-0.04	0.04	0.07	-0.03	0.05	0.02	0.02	0.03	0.01	0.01	0.01	0.04	0	0.05	-0.02	0	0	-0.02	-0.01	-0.03	-0.01	-0.04	-0.07	-0.04	-0.02	-0.01	-0.02	-0.06
TFIP11	24144	0.04	0	0.08	0.09	0	-0.05	0.09	0.04	-0.01	0.02	-0.05	-0.05	0.01	0.03	0.03	0.12	-0.02	-0.03	-0.09	-0.03	0.06	-0.08	-0.04	-0.01	-0.17	-0.04	-0.07	-0.06	-0.05	0.01	-0.09	-0.09	-0.07	-0.13	-0.05	-0.06	-0.01	0.01	0.04	-0.01	0	-0.05	0.06	-0.02	0	-0.03	0.03	-0.03
XPO5	57510	0.01	-0.02	-0.03	0.03	-0.03	0.04	0	-0.01	0.02	0.02	0	0.03	0.01	0.01	0.03	0.03	0	0	0.01	-0.02	-0.01	-0.01	-0.04	0.03	0.01	-0.01	-0.03	0	-0.03	-0.02	0.02	-0.05	0	-0.01	-0.11	0.11	-0.26	-0.26	-0.72	0.1	-0.26	-0.09	0.02	-0.05	-0.02	0.02	0.16	-0.44
RAB39B	116442	-0.02	0.04	0	0.01	0.02	-0.01	0.02	0.04	-0.01	-0.03	-0.02	0.03	-0.01	-0.03	-0.02	0.02	0.01	0	0.01	0.04	-0.01	0.03	0.01	-0.02	-0.01	-0.01	0.01	-0.01	0	-0.05	-0.03	0.04	-0.04	0	0.02	-0.1	0.01	0	-0.06	0.05	0	-0.04	0.03	0	-0.06	0.04	0	-0.03
ACSL4	2182	0	-0.04	0.01	0	-0.01	-0.01	0	-0.03	0.02	-0.02	-0.02	0	-0.01	-0.01	0	0	-0.02	0.02	0	0.02	0.01	-0.02	0.01	0.01	0	-0.01	0	0.01	0.02	0.02	0	-0.01	0.02	0.02	0.03	-0.03	0.06	0.03	-0.02	0.02	0.03	-0.02	0.03	0.05	0.02	0.07	0.03	-0.03
POLR2B	5431	0	-0.01	-0.02	0	0.02	0	0.02	-0.01	-0.02	0.01	0	-0.02	0	0.01	-0.02	-0.01	0.03	0	-0.01	0	0	-0.02	-0.06	-0.01	-0.02	-0.02	0.01	-0.02	0.01	0	0.01	-0.02	-0.02	-0.02	0	0	-0.01	-0.01	-0.01	-0.01	0.01	-0.01	0	-0.01	0	-0.03	0	0
GLO1	2739	0.01	0.01	0.02	0	0.04	0	0.01	0	-0.01	0.01	0.03	-0.01	0.02	-0.03	0	0.02	-0.01	-0.01	-0.02	0.02	-0.02	-0.02	0.01	0.01	0.01	-0.02	0	0.03	-0.03	-0.03	0	0.01	-0.02	0	-0.01	-0.03	0.01	-0.05	-0.03	0.02	0.01	-0.03	0.03	-0.02	0	0.01	-0.04	-0.03
RAB3C	115827	-0.01	-0.02	-0.04	-0.01	-0.07	-0.06	-0.01	-0.02	-0.01	0	-0.06	-0.03	-0.04	-0.04	0.03	-0.01	-0.06	-0.04	0.03	0.02	0.01	0.08	-0.01	-0.01	0.04	0.04	-0.05	-0.03	0.03	-0.01	0.02	0.03	-0.04	0.03	-0.05	-0.03	0.04	-0.09	-0.05	0.07	-0.04	-0.06	0.04	-0.02	-0.03	0.03	-0.04	-0.07
LARP4	113251	0.06	-0.01	0	0.06	0	0	0.08	-0.01	0	0	-0.02	0.01	0.05	-0.02	-0.02	0.04	-0.01	0.02	-0.04	0.04	0.02	-0.02	0.04	0.05	-0.01	0.08	0.05	-0.01	0.07	0.04	-0.09	0.05	0.08	-0.05	0.03	-0.03	0	0.06	-0.01	0.04	0.01	0.06	0.02	0.01	-0.01	0.01	0.07	0.01
DSTN	11034	0	0.04	-0.01	-0.04	0.03	-0.04	-0.02	0.03	-0.03	0.01	0.05	-0.07	0	0.03	-0.02	0	0.03	-0.01	0	0.04	0.02	0	0.04	-0.04	0.01	0.03	-0.01	0.03	0.04	-0.04	0.02	0.03	0	0.01	-0.01	-0.01	0.02	-0.01	0	0.06	-0.03	0.01	0.03	0	0	0.01	-0.05	-0.04
KRI1	65095	0.01	-0.01	-0.05	0.14	0.06	-0.15	0.05	-0.07	-0.1	-0.04	-0.01	-0.07	0.01	0.01	-0.1	0.03	0.01	NaN	NaN	NaN	NaN	NaN	NaN	NaN	NaN	NaN	NaN	NaN	NaN	NaN	NaN	NaN	NaN	NaN	-0.04	0.02	0.08	-0.1	-0.06	-0.06	0.03	0.04	-0.08	-0.12	0.02	-0.06	-0.04	0.02
KTN1	3895	0.07	0.14	-0.15	0.04	0.15	-0.06	0.08	0.11	-0.16	-0.01	0.09	-0.17	0.1	0.12	-0.1	0.02	0.07	0.12	0.07	-0.04	0.01	-0.05	0.04	-0.06	-0.42	-0.15	0.22	-0.1	-0.08	0.09	0.23	-0.03	0.2	0.02	-0.17	-0.04	-0.08	-0.09	0.03	0.03	-0.06	0.02	-0.04	0.03	-0.01	0.11	0.05	0.01
GDI1	2664	0	0.01	-0.03	-0.01	0.01	-0.03	-0.02	0.01	0	0.03	0.03	-0.02	0.02	0.01	-0.01	0.02	0.04	0	0	0.01	0.01	0.01	0	-0.01	0.01	0.01	0.02	0	0.03	0.01	0.02	0	0.01	0.02	-0.03	0.02	-0.02	-0.01	0.03	-0.01	0	-0.01	0	0.01	0.01	0	-0.01	0.01
GTF2F1	2962	-0.08	0.01	-0.01	-0.06	-0.03	-0.02	-0.03	-0.05	-0.01	-0.01	0.05	-0.1	-0.05	-0.04	-0.07	-0.03	0	0.02	-0.01	0.04	0.01	0	-0.05	0.01	-0.04	-0.07	0.06	0.01	-0.09	0	-0.03	-0.09	0.04	0	0.06	0	-0.02	0.1	-0.06	-0.11	0.05	-0.01	-0.03	0.1	0.02	-0.02	0.1	-0.03
IK	3550	0.03	0.05	-0.01	-0.01	0.07	-0.02	0.01	0.03	0	-0.01	0.01	0.03	0.03	0.02	-0.01	0.01	0.02	0.04	0.01	-0.03	0.03	0.01	-0.04	0.02	-0.01	-0.02	0.07	0.01	-0.01	0.05	0.02	-0.02	0.03	0	0	-0.01	-0.01	0	0.03	-0.01	0.01	0.02	0	0	0	-0.01	-0.03	0.02
AHCTF1	25909	-0.03	-0.01	0.02	-0.01	0.01	0	-0.01	0	0	-0.02	0	0.01	-0.02	0.02	-0.01	0	0.02	0.07	0.03	-0.01	0.04	0.05	0.09	0.05	0.03	0.09	0.08	0.01	0.02	0.04	-0.01	0.05	0.11	0.09	0.05	-0.02	0.02	0.01	0.03	-0.01	0.02	0	0.03	0.02	0.01	0	0.03	0.01
CHTOP	26097	0.02	0.02	0.05	-0.01	0.05	-0.04	0.03	0.01	0.05	0.09	0.03	0.01	-0.01	0.03	0.07	0.03	0.06	0	-0.03	-0.02	0.04	0.01	0.04	0.05	0.01	0.05	-0.02	-0.01	0.02	0.02	0	0	0.05	-0.05	-0.02	0.01	0.03	0.03	0	-0.06	0.02	-0.03	-0.01	-0.04	-0.01	-0.01	0	0.03
NUP107	57122	-0.02	-0.01	0.02	-0.03	0	0.02	-0.01	0.01	0	0.03	0.01	0.07	0	-0.01	0	0.04	0.02	-0.01	0	0.01	0.04	-0.02	-0.03	-0.07	-0.02	-0.02	-0.03	0.03	-0.05	-0.03	0	-0.05	0.01	-0.01	0	0.05	0.03	-0.04	0.06	-0.01	-0.04	0.03	-0.04	0.03	-0.01	-0.07	-0.02	0.02
EBNA1BP2	10969	0.03	0.02	0.09	-0.02	-0.09	0.03	-0.01	-0.05	0.1	0.03	-0.01	0.06	0.07	0.04	0.07	0.06	0	-0.02	-0.13	-0.05	0	-0.03	0.1	0.14	-0.05	0.38	-0.05	0.03	0.14	0.08	-0.04	0.15	-0.01	-0.02	-0.05	0.02	0.01	-0.02	0.02	-0.02	-0.06	0	-0.1	-0.04	-0.1	0.05	-0.18	-0.06
EXOSC3	51010	-0.03	-0.04	0.06	0	0.06	0.01	0	0.04	-0.03	-0.01	-0.04	0.07	0.03	-0.03	0.05	0.06	-0.02	-0.03	-0.01	-0.1	-0.05	0.04	0	0.08	-0.03	0.05	-0.12	0	-0.02	-0.2	-0.01	-0.12	0.06	-0.01	0.01	-0.02	0.13	-0.09	-0.03	0.06	0.03	0.06	0.01	0.02	0.05	0.09	-0.05	-0.11
GNL2	29889	0.02	-0.07	0.04	0.08	-0.02	-0.01	0.08	0.02	-0.08	-0.03	0.05	0.19	-0.01	-0.06	0.09	0.03	-0.03	NaN	NaN	NaN	NaN	NaN	NaN	NaN	NaN	NaN	NaN	NaN	NaN	NaN	NaN	NaN	NaN	NaN	-0.01	0.03	0.02	0.02	-0.04	0.04	-0.01	-0.07	-0.11	-0.02	-0.14	-0.05	-0.1	-0.09
LSM4	25804	0.01	-0.02	0.03	0.01	-0.07	-0.01	-0.06	0	-0.01	0.04	0.01	-0.02	-0.02	0.01	0	-0.01	-0.01	0.03	0	-0.01	0.02	-0.01	0.04	0.06	-0.02	0.05	-0.07	-0.02	-0.02	-0.02	0	0.02	0.04	-0.04	-0.06	-0.04	0.01	-0.07	-0.05	0.01	-0.01	-0.04	0.05	-0.07	-0.01	0	-0.05	-0.01
FARSB	10056	0	-0.02	0.03	0	-0.01	0.02	0.04	0	0	0.02	0.02	0.02	0.03	0.01	0.01	0.05	0.05	0.02	-0.02	0	0.01	-0.02	-0.02	0.01	-0.04	-0.02	0.02	0	-0.02	0	-0.03	-0.01	0	-0.02	0.02	-0.01	0.01	0.01	-0.01	0	0.03	-0.03	-0.02	0.01	-0.02	0	0	0.01
FXR2	9513	0	0.01	0	0.01	0	0.01	0.03	-0.03	-0.04	-0.02	0	-0.04	0.02	0	-0.03	0.01	-0.03	0	0	0.01	-0.01	0	0.03	0.01	-0.01	0.01	-0.03	-0.02	0	-0.01	0	0	-0.02	0	0.03	0.01	0.01	0.04	0.01	0.01	0.02	0.01	0.01	0.01	-0.01	0	0.02	0.01
SEC24B	10427	0.01	0.01	0.03	0	0	0	0.02	0.01	-0.01	0.02	0.01	0.01	0.02	0.02	0.01	0.02	0.01	0.02	0	-0.01	0.01	0	-0.01	0.01	-0.01	0.01	-0.01	0	-0.02	0	0	0.01	0.01	0	0.01	-0.02	0	0.01	0	-0.01	-0.01	0	0	0.03	0	-0.02	0.02	-0.02
PRKAR2A	5576	0.03	-0.01	0.04	0.01	0.04	0.05	0.01	0.02	0.01	0	0	0.03	0.05	0.04	0.04	0.05	0.07	-0.01	0	0	0.02	0	0.03	0.01	0	-0.01	0.02	0.02	0.04	0	-0.02	0.02	0.03	0.01	0.01	-0.02	-0.04	0.06	0	-0.02	0.01	-0.01	-0.03	0.03	-0.01	-0.04	0.01	0.01
BMS1	9790	0.05	-0.08	0.01	0.01	0.01	0.14	-0.02	0.17	-0.13	0.03	-0.12	-0.05	0.16	0.01	0.05	0.12	0.07	NaN	NaN	NaN	NaN	NaN	NaN	NaN	NaN	NaN	NaN	NaN	NaN	NaN	NaN	NaN	NaN	NaN	0.02	-0.02	-0.01	0.07	-0.08	0.01	0.08	-0.12	-0.07	0.19	-0.01	-0.08	-0.01	-0.09
PDHB	5162	0	0.02	0.01	0	0.03	0	-0.02	0.03	0	0	0	-0.01	-0.02	0.04	-0.01	-0.01	0.01	-0.01	0	0.01	0	0	-0.01	-0.01	0.01	0.02	-0.01	0	0.02	0	0.02	-0.01	-0.03	0.04	0.02	0.04	-0.03	-0.02	0.03	-0.01	0.02	0.02	-0.02	0.01	-0.02	-0.02	0.02	0
SNX2	6643	0	-0.03	0	0	0	0	0.03	-0.04	0	0	-0.01	0.03	0.02	0	0.02	0.01	0	0.01	0	0	0	0	-0.01	0	0	-0.02	0.03	0.01	0.02	0.02	0.01	-0.01	0.04	0.01	-0.01	0.02	-0.03	0	0.06	-0.05	-0.01	0.02	-0.01	-0.02	0.01	0	-0.01	0.04
PSMB7	5695	0.06	0	0.05	0.01	-0.03	0	0.01	-0.05	0.04	0.04	-0.01	0	0.06	0.03	0.05	0.07	-0.03	0	0.03	-0.02	-0.03	0.04	0.05	0.03	0.03	0.03	0.01	0.03	-0.01	0	0.01	0.05	-0.02	0.03	0.02	-0.07	-0.01	0.02	-0.09	0.01	0.01	-0.01	0.03	0	-0.02	0	0.09	0
POLR2E	5434	0.07	-0.02	0.09	0.01	0.05	0.07	-0.02	-0.11	0.12	0.17	0.02	0.06	0.01	-0.04	0.09	0.08	0.02	-0.05	-0.01	-0.01	-0.04	0.05	0.04	0.01	0.01	0.15	-0.1	0	0.02	0.01	0.04	0.02	0.02	-0.07	-0.01	0.05	-0.05	-0.04	0.05	-0.03	0.03	-0.02	-0.1	-0.01	0.06	-0.04	-0.05	-0.03
RCC1	1104	0.02	-0.02	0.04	-0.02	0	0.04	0.03	0.02	0.02	0.01	-0.01	-0.01	0.03	-0.02	-0.02	0.04	0	-0.02	-0.01	-0.02	0.01	0.02	-0.03	-0.04	-0.01	-0.01	-0.02	0	-0.01	-0.02	-0.02	-0.05	0.01	-0.04	0.04	0	-0.03	-0.01	0	-0.04	0.05	-0.02	0.01	0.01	-0.02	-0.04	0.01	-0.01
GLYR1	84656	0.03	-0.06	0.03	-0.01	-0.02	-0.01	0.02	-0.03	-0.01	0.01	-0.03	0	0.05	-0.01	0.01	0.05	-0.02	0.02	0	0	0.01	-0.02	-0.01	0.02	-0.01	0	0.03	0	-0.01	0	0.01	-0.01	0.05	0	-0.01	-0.02	-0.02	0	-0.01	-0.01	0	-0.03	0	-0.01	0	-0.01	-0.01	0.02
GNB4	59345	0.04	0.01	0.01	-0.01	0.02	0	0.07	0.02	-0.02	0.06	0.06	-0.04	0.03	0	0.05	0.04	0.03	-0.01	0.01	0.03	-0.04	0	-0.04	0.01	0	0	-0.03	-0.04	-0.05	0	0.01	0.04	-0.06	-0.01	0.03	0	-0.01	0	0.02	-0.05	-0.01	-0.03	0.03	-0.01	0	-0.02	0.01	-0.01
USP14	9097	0.02	-0.03	0	0	-0.02	0	0.02	-0.01	-0.01	0.04	-0.01	0.01	0.02	-0.02	0	0.04	-0.01	0.02	0.03	0	0.03	0.01	0.01	0.03	0.01	0.03	0.01	0	0	0.02	0.05	0.01	0	0.06	0.02	0.01	0	0	-0.03	-0.02	0.02	0.01	-0.03	-0.01	0.01	-0.01	0	-0.01
NUP133	55746	0.01	0.01	0.02	0	-0.01	0.01	-0.02	0	0.01	0.01	0.02	0.02	0.01	-0.02	0.01	-0.01	0	0.01	0.02	-0.03	-0.02	0.01	-0.02	0.02	0	-0.05	0	0.01	0.01	-0.01	0.03	-0.03	0.01	0.02	0.01	0.01	0.01	0	-0.02	0.01	0.01	0.01	-0.02	0.02	0.02	0.01	-0.01	-0.03
BYSL	705	-0.02	-0.1	-0.04	0.01	-0.09	0	-0.01	-0.01	0.04	-0.07	-0.03	-0.01	0.04	-0.08	0	0	-0.06	-0.09	-0.05	-0.17	-0.12	0.09	-0.07	0.06	-0.08	-0.16	0.01	0	-0.06	-0.27	-0.07	0.03	-0.12	-0.2	0.07	0.12	0.01	0.13	0.21	-0.06	-0.01	0.07	-0.01	0.08	0.11	0.03	0.05	0.11
DDX54	79039	0.09	0.69	-0.01	NaN	0.29	NaN	-0.22	0.04	-0.09	-0.26	0.07	0.12	-0.15	0.06	0.03	-0.02	0.11	NaN	NaN	NaN	NaN	NaN	NaN	NaN	NaN	NaN	NaN	NaN	NaN	NaN	NaN	NaN	NaN	NaN	0.23	0.06	-0.29	0.07	0.16	0.08	0.11	0.06	-0.49	-0.07	0.1	-0.12	-0.08	0.25
PRPF4	9128	-0.01	0.03	0	-0.03	0.04	0.03	0.01	0.02	0.01	0.01	0.03	0.02	-0.01	0.02	0	0.02	0.04	0.01	0	-0.02	0	-0.01	-0.01	-0.03	-0.02	-0.03	0.03	-0.01	0	0.01	0.02	-0.03	-0.01	0.01	-0.03	-0.02	-0.03	-0.03	0	-0.02	-0.02	-0.03	-0.02	-0.03	-0.01	-0.04	-0.02	-0.01
MYO6	4646	-0.01	0.02	0.01	-0.03	-0.04	0.03	0	0	-0.07	-0.06	-0.01	0.01	0.06	0.06	-0.03	0	-0.03	0	-0.01	-0.01	0.01	-0.01	-0.03	0.02	0	-0.03	0	0.01	-0.03	-0.02	-0.01	-0.02	0.01	-0.02	0.01	0.02	0.04	0.08	0.08	-0.02	-0.03	-0.04	0.11	-0.02	-0.06	0.16	0.04	-0.01
RAB5C	5878	0	-0.01	-0.05	-0.02	-0.04	-0.04	0	0	-0.02	-0.01	-0.04	-0.05	-0.03	-0.03	-0.03	-0.03	-0.01	-0.03	0	0.04	-0.05	0	-0.02	0.01	0.01	0.08	-0.02	0.01	0.04	-0.07	0.03	0.04	-0.03	0	-0.01	-0.01	0.02	-0.05	0.02	-0.01	-0.02	0.05	-0.04	0.03	0.01	0.01	0.01	0.03
PSMB4	5692	-0.04	0.03	-0.01	-0.02	0.05	-0.05	-0.04	0.02	0.03	-0.02	0.04	0.06	-0.05	0.03	0.02	-0.02	0.06	0.02	0.02	0.02	0.1	0.02	0.01	0.03	0.03	-0.04	-0.03	0	0.01	0.06	0.04	0.03	0.03	0.07	0.03	0	0.01	-0.01	0	0.01	0.03	-0.02	0.03	0.01	0.04	0	0.02	-0.01
ARGLU1	55082	0.08	0.03	0.06	0.01	0.13	-0.06	-0.05	0.02	0.08	-0.01	0.02	-0.1	0.04	0.06	0.09	-0.07	0.04	0.03	0.03	0.07	-0.04	0.02	0.15	-0.02	0.08	0.08	0.02	0.07	0.02	-0.09	0.02	0.22	-0.02	0.05	-0.02	-0.05	0.05	-0.06	0	0.05	0	0.04	0.02	0.04	0.01	0.04	-0.01	0.03
SNRNP40	9410	0.05	-0.02	-0.02	0.02	-0.01	0	0.01	-0.02	-0.02	0.04	0.02	-0.04	0.02	0.01	-0.04	0.05	0	0.03	-0.02	0.04	0.01	0	-0.02	0.03	-0.04	0.03	0.04	-0.02	0.04	0.03	-0.02	0.01	0.03	-0.01	-0.05	-0.01	-0.05	-0.03	0	0.03	-0.01	0.02	0.01	-0.02	0.05	0	0.01	0.02
MTHFD1L	25902	-0.01	0.02	-0.03	0	0	-0.01	0	0.02	-0.01	0	0.02	0	0	0.02	0	-0.02	0	0	-0.01	-0.02	-0.01	-0.02	-0.01	0.01	-0.01	-0.02	0	0.02	-0.02	-0.01	-0.02	-0.01	0	-0.03	0	-0.03	0	0.02	-0.02	0	-0.02	-0.01	-0.03	0.04	0	-0.01	0.02	-0.02
EPB41	2035	0	0.12	-0.08	0.09	0.13	-0.04	-0.07	0.05	-0.14	0.07	0.09	-0.14	0.03	0.04	-0.08	0.04	0.15	-0.04	0.02	-0.07	-0.05	0.01	0	-0.05	-0.01	0.01	-0.07	0.03	0	-0.07	0.02	-0.02	-0.06	0.01	0.04	-0.1	-0.11	-0.05	0.04	-0.04	-0.15	-0.09	-0.03	-0.04	-0.24	0.04	-0.06	-0.18
SRSF9	8683	0.02	0.07	-0.02	0	0.08	0.09	0	0.06	0.04	0	0.11	0.04	0.05	0.04	0.06	0.05	0.1	0.02	0.01	0	0.02	0.04	-0.01	0.02	0.01	-0.01	-0.05	0.01	-0.05	0.04	0.04	0.03	0.02	-0.02	-0.08	-0.03	0.04	0.04	-0.02	0.02	0.01	-0.03	0.08	-0.05	-0.11	0.03	-0.03	-0.03
RAB14	51552	0	0.02	0.02	-0.01	0.04	0	0.01	0.01	0.02	0.01	0.02	0.01	0.01	0.02	0.03	0.03	0.02	-0.01	0	0.02	0	0.01	0.01	-0.03	0.02	0.03	0	0	0.01	0.02	0.02	-0.01	0.02	0.02	0.03	-0.01	0.06	0.23	0.12	0.11	0.16	0.12	0.11	0.26	0.25	0.12	0.3	0.19
TPX2	22974	NaN	NaN	NaN	NaN	NaN	NaN	NaN	NaN	NaN	NaN	NaN	NaN	NaN	NaN	NaN	NaN	NaN	NaN	NaN	NaN	NaN	NaN	NaN	NaN	NaN	NaN	NaN	NaN	NaN	NaN	NaN	NaN	NaN	NaN	NaN	NaN	NaN	NaN	NaN	NaN	NaN	NaN	NaN	NaN	NaN	NaN	NaN	NaN
MYO1C	4641	0.02	-0.01	0.01	0.03	0.01	0.03	0.03	0.01	0.03	0.02	0.02	0.06	0.04	-0.02	0.05	0.06	0.03	0.03	0.02	-0.06	0.05	0.02	0	0	0.04	-0.03	0.02	0.06	-0.03	0.03	0.04	-0.04	0.05	0.07	-0.02	0.06	0.04	0.04	0.03	0.01	0.01	0.02	-0.02	0.04	0.05	0.02	0	0
RIOK1	83732	NaN	NaN	NaN	NaN	NaN	NaN	NaN	NaN	NaN	NaN	NaN	NaN	NaN	NaN	NaN	NaN	NaN	NaN	NaN	NaN	NaN	NaN	NaN	NaN	NaN	NaN	NaN	NaN	NaN	NaN	NaN	NaN	NaN	NaN	NaN	NaN	NaN	NaN	NaN	NaN	NaN	NaN	NaN	NaN	NaN	NaN	NaN	NaN
ST13	6767	-0.01	0	0.01	0	-0.01	-0.04	-0.02	-0.01	0.02	-0.02	-0.01	0	-0.01	-0.02	0	-0.03	-0.06	-0.04	-0.01	0.02	-0.01	-0.01	-0.01	-0.03	-0.02	0	-0.01	0.01	-0.02	-0.02	-0.02	0.01	-0.04	-0.02	0.02	0	0.01	0	0	0	0.02	-0.02	0.01	0.01	0	-0.01	-0.02	-0.01
CPSF7	79869	0.03	0.01	-0.01	0.02	0	0	0.03	0	-0.03	0.03	0	0.02	-0.01	0.05	0	0.04	0.01	0	0	-0.04	-0.01	0	-0.04	0	-0.01	-0.06	-0.01	0.01	-0.05	-0.04	0.01	-0.05	0.02	-0.02	0.02	0.03	0	0	0.06	0	0.01	0.03	0	0.01	0.04	-0.05	-0.01	0.03
USO1	8615	0.02	-0.02	0.01	0	-0.01	0	0.01	0	0.01	0	-0.01	0.02	0.02	0.01	0.01	0.02	0.02	-0.02	-0.01	0	-0.02	-0.01	0.01	-0.02	0	0	-0.01	-0.01	0.01	-0.02	-0.01	-0.01	-0.03	-0.01	-0.04	0	0.04	-0.05	0.04	0.02	-0.04	-0.01	0.01	-0.03	0.01	0.01	-0.03	0
LMNB2	84823	0.01	0.01	0.03	0.02	0.05	0.01	0	-0.01	0.03	0	0.02	0.04	0.01	0.04	0.01	0.04	0.07	0.01	0.01	0.03	0.01	0.02	0.03	0.02	0.01	0.04	0.03	0.03	0.04	0	0.03	0.05	0.05	0.06	0.01	0	-0.04	0.05	0.06	-0.05	0.02	0.01	-0.02	0.02	0.01	-0.04	0.02	0.04
CORO1B	57175	0.02	-0.01	0	0.03	-0.02	-0.03	0.02	-0.01	0	0	0	-0.02	0	0	-0.01	0.01	0	-0.03	-0.01	-0.01	-0.02	0.01	-0.01	-0.01	0	-0.02	-0.01	0.01	-0.02	-0.02	0.02	-0.01	-0.02	0.01	0.03	-0.01	0.01	0.02	0.01	-0.01	0.02	0	0.02	0.02	-0.03	-0.01	0	-0.01
EIF1AY	9086	0.03	0	0.01	0.02	0.04	0	0.04	-0.01	0.01	0.03	0.01	-0.03	0.07	-0.02	-0.02	0.07	0.01	0	0	-0.04	-0.01	0.03	-0.01	0.04	0.01	-0.11	0.05	0.03	-0.08	-0.03	0.02	-0.07	0.03	-0.03	0.01	0.01	0.01	0.02	0.02	-0.04	0	-0.01	-0.02	-0.03	0	-0.06	0.04	0.01
GNAI2	2771	0.03	0.03	-0.04	0.03	0.04	0.04	0.01	0.03	-0.02	0.03	0.04	0	0.02	0.02	-0.01	0.06	0.06	0.01	0.01	0	0.01	0.04	0.01	0	0.04	0	0.01	-0.01	0.02	-0.02	0.03	-0.03	0.02	0.04	-0.04	-0.02	-0.02	0	-0.01	0	-0.02	0	-0.04	-0.02	-0.01	0	0	-0.02
PPM1B	5495	0.11	0.15	0.01	0.05	0.03	0.05	-0.05	0.11	0.07	-0.13	0.23	0.02	0.13	0.03	0.05	-0.02	0.15	0.03	0.03	0	0.01	0.01	0	0.01	0.03	0.03	0.02	0.02	0.01	0.03	0.04	0	0.04	0.02	0.02	-0.02	0.01	-0.03	0.01	-0.01	-0.03	0.01	-0.02	-0.01	0	-0.03	-0.01	-0.01
GRWD1	83743	-0.02	0.09	-0.06	-0.03	0.13	-0.09	0.02	0.03	-0.1	-0.08	0.03	-0.02	-0.04	0.02	-0.08	-0.06	0.05	0.05	-0.04	-0.01	0.1	0	-0.01	0.08	-0.07	-0.03	0.06	-0.01	-0.02	0.11	-0.03	0.01	0.1	-0.05	-0.1	0.03	-0.13	-0.04	-0.1	-0.05	-0.07	-0.24	-0.01	-0.05	-0.03	-0.01	-0.07	-0.1
SLC25A13	10165	-0.02	0.04	-0.11	-0.01	0.1	0	-0.01	0.05	-0.09	0.04	0.06	-0.02	0.1	0.05	-0.02	0.04	0.08	-0.05	0	0	-0.06	-0.01	0.02	-0.04	0.06	0.05	-0.07	0.04	0.01	0.03	-0.04	0.03	-0.06	0.02	0.05	0.06	0.03	0.04	-0.02	0.02	0.09	0.06	0.04	0.04	0.07	0.02	0.04	0.04
ACAT1	38	0	0.04	-0.01	0	0.01	0	0	0.03	0.04	0.02	0.01	-0.02	0.02	0	0.02	0	0.02	0.02	0.01	-0.01	0.03	0.01	-0.01	0	0.01	0.02	0.05	0.02	0	0.04	0.02	0.01	-0.01	0.03	-0.02	0.01	-0.01	0	0.02	0	0.01	0.01	0.02	0.02	-0.04	0	0.02	0
CDC73	79577	0.01	-0.05	0.02	-0.04	0.01	0	-0.02	0.09	0.03	-0.02	-0.06	0.08	-0.03	-0.02	0.06	-0.01	0	0	0.04	-0.06	-0.04	0.06	0.05	-0.04	0.08	-0.03	0.05	0.07	-0.04	-0.07	0	0.02	-0.01	-0.01	0.02	0.01	0.07	0.03	0	0.06	0.05	-0.02	0.04	0	0	0.02	0.02	0.01
YLPM1	56252	0	0.01	0.01	0.02	0.01	0	0.01	-0.01	-0.01	-0.01	0.04	-0.02	-0.01	0.02	-0.01	0	0.02	0.02	-0.01	0.03	0.04	-0.06	-0.02	0.04	0.02	0	0.02	0	-0.04	0.01	-0.01	0.02	0	-0.01	0.01	0.03	0	0.05	0.04	0.01	0.03	0.02	0.03	0.03	0.03	0	0.02	0.01
RPL39	6170	0.17	0.03	0.08	0.1	-0.01	0.01	0.06	0.09	0.12	0.09	0	0.09	0.13	0.04	0.14	0.1	0.02	NaN	NaN	NaN	NaN	NaN	NaN	NaN	NaN	NaN	NaN	NaN	NaN	NaN	NaN	NaN	NaN	NaN	0.04	-0.11	0.07	-0.02	-0.04	-0.05	0.05	-0.07	-0.06	-0.04	-0.04	-0.01	-0.03	-0.06
AIMP1	9255	0.03	0.01	0.01	0.02	0.02	-0.03	0	0.03	-0.03	0.04	0.02	0.01	0.02	0.04	-0.01	0.05	0.04	0.02	-0.03	0.03	-0.01	-0.03	0	0.05	-0.01	0.03	0.02	-0.03	0.07	0.05	-0.05	-0.03	0.06	-0.02	0.01	0.05	-0.01	0	0.06	0	0.03	0.04	-0.03	0	0.07	-0.01	0.01	0.03
SMARCC2	6601	0.03	0	0.01	0.03	0.02	-0.01	0.01	-0.02	0	0.01	-0.01	0.01	0.03	0.02	0.01	0.01	0.02	0	0	0	0	0	-0.01	-0.02	-0.01	0.03	0.01	-0.01	0.02	0.02	-0.01	0.02	0.01	-0.01	-0.02	-0.03	0	-0.01	-0.01	0.01	0.01	-0.03	-0.01	-0.02	0	-0.02	0.01	-0.01
RAB35	11021	-0.02	0.05	-0.04	-0.01	0.01	-0.01	0.03	0	-0.03	0.01	0.05	-0.05	-0.01	0.07	-0.04	0.02	0.02	-0.04	0.06	0	-0.01	0.1	-0.04	-0.05	0.02	-0.08	-0.01	0.1	-0.02	-0.07	0.09	0.01	-0.05	0.09	0	-0.04	0.02	-0.03	0.02	0	-0.02	-0.01	-0.01	-0.03	-0.02	0.02	0	-0.02
GNAI3	2773	0	0.03	-0.01	-0.01	0.01	-0.02	0.01	0	-0.01	0	0.02	-0.03	0	0.03	0	0.02	-0.03	-0.03	-0.01	0.01	-0.01	-0.01	0	-0.02	0.01	0.01	-0.04	0.01	0.03	-0.05	0.01	-0.04	-0.03	0	0.01	-0.04	0	0.02	-0.02	-0.01	-0.01	-0.02	-0.11	0.04	-0.05	-0.07	-0.02	-0.04
LYN	4067	-0.01	0.04	-0.04	-0.02	-0.06	-0.06	-0.01	0.04	-0.05	-0.03	0.04	-0.02	0	0.05	-0.06	-0.05	0.05	0.02	0	0	0.01	-0.08	0.02	0.03	0.04	0.02	-0.01	0.01	-0.07	0.04	0.11	-0.04	0.03	0.03	0	-0.03	0.01	-0.02	0.01	0.04	-0.05	0.02	-0.02	-0.01	0.02	0.05	0.03	0.03
ETF1	2107	-0.02	-0.01	0	0.01	-0.01	0	0.02	0.01	0	-0.01	0.01	0.01	0	0	0	0.05	0.02	0.01	0.02	-0.02	-0.02	0	-0.02	-0.03	0.02	-0.01	0.01	0	-0.03	0.02	0.01	-0.04	0	0.01	0	0.01	0	-0.01	0.02	-0.01	0	0	-0.02	0.01	0.01	0	0.01	0.03
HSPE1	3336	-0.02	0.04	-0.04	-0.02	0.01	0	0	-0.02	-0.01	-0.01	-0.01	-0.03	-0.06	0.01	-0.01	-0.04	0	-0.01	-0.01	-0.01	-0.01	-0.01	0.04	-0.02	-0.02	-0.02	0	-0.03	-0.03	-0.06	0.02	0.02	-0.03	-0.01	0.01	0	-0.01	0.05	0.01	-0.03	-0.01	-0.01	0	0	-0.03	-0.01	-0.01	0.03
CKAP4	10970	0.04	-0.04	0.03	0.01	-0.07	0.01	0.08	-0.05	0.01	0.05	0.01	0.04	0.09	0.01	0.06	0.1	-0.01	0.01	-0.02	-0.01	0.01	0.02	0	0.01	-0.02	-0.02	-0.03	-0.02	-0.01	-0.01	-0.02	-0.03	-0.01	-0.02	0	-0.02	0.02	0.01	0	0.03	0.01	-0.02	-0.01	0.01	-0.02	0.02	0	0
PRPF3	9129	0	0	0.02	0.04	0.01	-0.03	0.02	-0.01	-0.01	0	0.01	0	0.02	0	-0.01	0.03	0.02	0.02	-0.01	-0.01	0.01	0	0.01	0.03	0.01	0	0.04	0.02	0.02	0	0.01	0	0.04	0.04	0.02	0	0.02	0.02	0.02	0.01	0.02	0.01	0.03	0.02	0.03	0.01	0.04	0.02
PSMD14	10213	-0.01	0	0.01	-0.02	0.02	0.04	-0.02	0.01	-0.03	-0.01	0.02	0.04	-0.02	0.04	0.04	0.01	0.03	0.04	-0.01	-0.01	0.02	-0.01	-0.03	0.04	-0.05	-0.01	0.02	-0.04	0.06	-0.02	-0.03	-0.01	0.02	0.01	-0.04	0	-0.02	0.02	0.05	0	0.02	-0.03	0.01	-0.02	0.04	0	0.06	0
SSBP1	6742	0	0.01	0	0.04	-0.04	0.01	-0.01	0	0	-0.04	-0.03	-0.01	0	0.02	0.01	0	-0.05	-0.01	0.04	0.02	0.02	-0.01	0.03	0.01	0.05	-0.09	-0.04	0.04	-0.07	-0.09	0.06	-0.04	-0.06	0.03	0	-0.01	0.01	-0.03	-0.06	-0.02	0.04	-0.01	0.08	0.02	-0.04	0.05	0.03	-0.1
EXOSC9	5393	0.03	-0.06	0.03	-0.05	0.01	-0.01	0.08	-0.04	-0.04	0.08	-0.05	0.01	0	-0.03	-0.09	0.04	0.04	-0.05	0.01	0.02	-0.05	0.01	-0.02	-0.09	-0.01	0	0.01	0.09	0.03	0.01	0.01	-0.01	0.01	0.01	-0.03	0	-0.04	0.06	-0.02	-0.05	0.07	0.06	-0.09	-0.01	0.07	-0.08	0.13	0.04
SLC16A1	6566	0.02	0.08	-0.03	0.12	0.03	-0.08	0.06	0.04	0.02	0.04	0.01	-0.07	-0.01	0.08	-0.09	0.05	0.07	0.01	0.02	-0.09	-0.09	-0.05	-0.02	0.1	0.07	-0.07	0.01	0	-0.04	0.08	0	-0.07	-0.03	0.01	0.01	0.01	0.02	-0.03	-0.05	0.04	-0.02	0.02	0.01	0.01	-0.01	0.03	-0.06	-0.03
CPSF3	51692	0.01	-0.02	-0.03	0.02	0	-0.03	0.04	0.01	-0.01	0.01	0	-0.01	-0.02	-0.03	-0.02	0.03	-0.02	0.01	-0.01	0.01	0.03	-0.03	-0.03	-0.01	-0.06	0.02	0.01	-0.01	0	-0.01	-0.06	-0.07	0.01	0	0	0.03	0.02	0.01	0.05	0.04	0	0.05	0.02	0.02	0.05	0.03	0.03	0.05
STK38L	23012	0.02	-0.04	-0.03	0	-0.03	-0.05	0	-0.02	-0.04	0	-0.01	-0.06	-0.03	-0.04	-0.05	-0.02	-0.02	0.03	-0.02	0	0.03	-0.03	0.01	0.01	-0.04	-0.02	0.03	-0.04	0.02	0.03	-0.03	-0.01	0.05	-0.01	0	0.01	0.02	0.01	-0.03	0.01	0.06	0.03	0.02	-0.01	0	0.06	0.03	0.06
SUPT16H	11198	-0.01	0.03	0.01	-0.01	0.01	0.02	0	0.05	0.02	0.02	0.03	0.03	-0.03	0.01	0.03	0.03	0.02	-0.01	0.01	0	-0.02	0.01	-0.01	-0.02	-0.01	0	-0.01	0.02	-0.02	-0.04	-0.03	-0.03	-0.01	0	0.03	-0.02	-0.01	0	0	-0.02	0.03	-0.02	-0.05	0.01	0	-0.01	0	0
PTGES3	10728	-0.02	0.05	-0.01	-0.01	0.01	-0.04	0.01	0.02	0.02	-0.01	0.04	-0.02	-0.04	-0.01	-0.01	0	0.03	0	0.01	-0.01	-0.02	0.02	0.03	-0.02	0.01	0.02	0.02	0.03	0.01	0.02	0.01	0.02	0	0.03	0.01	0	0	-0.01	0.07	0.04	0.01	0.07	0.04	0.02	0.04	0.01	0.03	0.04
RRP12	23223	-0.02	0.03	0.01	-0.03	0.02	-0.03	0.01	0.05	-0.02	0.01	0.02	0.02	0	0	0	0.01	0.04	0.01	-0.01	0.02	-0.03	-0.01	-0.01	0.06	0.03	-0.03	0.02	-0.02	0.01	0.02	0.03	-0.02	0.05	-0.01	0.01	-0.06	0.01	0.01	-0.03	-0.02	0.05	-0.11	-0.02	0.03	-0.06	-0.02	0.04	-0.06
HACD3	51495	0.02	0.01	-0.03	0.05	0.03	0.01	0	-0.01	0	0.01	0.01	0	-0.07	0.03	-0.05	0	0.03	0.01	0.02	0.01	-0.04	-0.02	0.01	0	0.04	0.01	-0.03	0.04	-0.05	-0.04	0.01	0.05	-0.02	0	0.03	-0.08	-0.01	-0.02	-0.04	0.04	0	0.01	0.06	0.01	-0.02	0.06	0.04	0.01
GATAD2B	57459	0	-0.02	0.01	-0.01	-0.01	0	0.02	-0.03	-0.01	-0.03	-0.03	-0.02	-0.01	0	0.01	0	-0.02	0	-0.01	0	-0.01	-0.02	0	-0.03	0	0.03	0	-0.02	0.03	-0.02	-0.02	-0.01	0	-0.02	0	-0.03	-0.03	0.04	0.03	0	0.03	0	0.04	0.01	-0.01	0	0.02	-0.01
RPN2	6185	0.01	0.03	0.01	0.02	0.03	0.04	0.02	0	0	-0.01	0.02	0.03	0.01	0.01	0.02	-0.01	-0.01	-0.01	0.02	-0.01	-0.01	0.04	-0.01	-0.01	0.02	-0.03	-0.04	0	-0.02	-0.03	0.03	-0.07	0.02	0.01	0.01	0	0.04	0.04	-0.04	0.04	0.02	-0.04	0.03	0.01	0.03	0.04	0.05	0
GSPT1	2935	-0.03	-0.02	0	0.01	-0.02	-0.03	0	-0.02	0	-0.01	-0.01	-0.01	-0.02	-0.02	-0.02	0.02	-0.02	-0.02	-0.01	0.03	-0.02	0.01	0.02	-0.01	-0.02	0.02	-0.02	-0.02	0.02	-0.02	-0.02	0.02	-0.03	-0.01	0.01	0	0.01	0.03	0.01	0.01	0.02	0	0.01	0.04	-0.01	0	0.02	0
CAP1	10487	-0.01	-0.01	-0.04	0	-0.03	-0.03	-0.03	-0.02	0.01	-0.03	-0.05	-0.04	-0.07	-0.07	-0.01	-0.08	-0.09	0.01	0	-0.01	0.01	-0.03	-0.01	0	0.03	0.02	0.02	-0.01	0	0.02	-0.03	0.03	0.01	-0.03	0.01	0.03	-0.02	0.03	0.01	-0.02	-0.01	-0.02	0	0.01	0	-0.03	0	-0.01
SMARCA4	6597	-0.02	0.03	0	-0.01	0.02	0.03	-0.02	-0.01	0.03	0	0.04	-0.01	-0.02	0.02	0	0.02	0	0	0.01	0.03	-0.01	0.04	0.02	-0.01	0	0.04	-0.01	-0.02	0.01	-0.02	0.03	0.02	0	0.01	-0.03	0	0	0	0.02	-0.03	0.02	-0.04	-0.01	0.02	-0.03	0.01	-0.05	0.01
FTSJ3	117246	0.02	0.05	0.03	0.02	0.12	0.07	-0.01	-0.02	0.09	-0.02	-0.01	-0.01	0.03	-0.08	0.01	0.05	0.04	0.04	-0.09	-0.04	0.06	-0.1	-0.03	-0.03	-0.13	0	0.01	-0.04	0.12	0.13	-0.09	-0.01	0.09	-0.12	-0.13	-0.09	0.08	-0.05	-0.02	0.14	-0.11	-0.05	0.12	-0.15	-0.12	0.13	-0.11	-0.06
PSMA5	5686	-0.01	-0.02	-0.03	-0.02	0	-0.03	0.01	-0.04	0	0	-0.01	0	-0.01	0.02	-0.03	0.02	0	0	0	0.02	-0.01	-0.01	0.01	-0.01	0.01	0.03	0.01	0.01	0.01	0.02	0	0	0.02	0.02	-0.03	0.04	0.04	-0.06	0.03	0.06	-0.07	0.01	0.01	-0.04	0	0.02	-0.04	-0.02
CSTF2	1478	-0.11	-0.09	0.11	-0.1	-0.06	0.17	-0.04	-0.08	-0.16	0.08	-0.06	-0.05	0	-0.04	0.14	-0.06	-0.04	0.08	-0.02	-0.01	0.16	0	-0.05	0.09	-0.03	-0.11	0.18	-0.08	0.01	0.02	-0.1	-0.12	0.2	-0.02	0.02	0.03	0.01	0.04	0.07	0	0.03	0.06	0.02	0.01	0.02	0	-0.01	0.04
PSMB6	5694	0.05	0.03	0.01	0.05	0.08	0.02	0.03	0.05	0	0.03	0.08	0.02	0.09	0.03	0.04	0.08	0.1	0.01	0.01	0	0.05	0.03	-0.01	0.02	0.04	0.03	0	0	-0.04	-0.02	0	0.02	0	0.04	0	0	-0.01	0.02	-0.01	0.03	0	0.02	-0.01	0.01	-0.02	-0.03	0.04	0
EDF1	8721	0.01	-0.01	-0.02	0.02	0.01	0	0.03	-0.03	0.02	0.02	-0.01	-0.01	-0.01	0	0	0.01	0	-0.01	-0.01	0.06	0	0.02	0.01	-0.02	-0.05	0.03	-0.01	0.02	0.03	0.02	-0.01	0.01	0.04	-0.01	0.08	-0.02	0.04	0.02	0.07	0.01	0.05	0.01	0.02	0.01	-0.02	0.01	0.02	0
SRP68	6730	-0.01	-0.02	0	-0.01	-0.03	-0.01	-0.02	-0.03	0.01	0.01	0	0.03	0.01	-0.01	0.01	0.01	0.01	0	0	0.04	-0.01	0.03	0.02	0	-0.01	0.04	0	-0.01	0.02	-0.04	-0.02	0.03	0	0.02	-0.01	-0.03	0.06	-0.02	0	0.06	-0.02	-0.04	0.03	-0.01	-0.01	0.04	-0.03	-0.03
ZNF326	284695	0.01	0.01	0.01	-0.01	0.01	-0.01	-0.01	0.02	-0.02	-0.01	0	0.01	0.01	0.01	0	-0.02	0.03	0.03	0.01	0.02	0.04	0.01	0	0.03	0.02	0.01	0.03	0.01	0.02	0.03	0.05	-0.01	0.06	0.04	0.03	0	-0.01	0.01	0.03	-0.06	-0.01	-0.02	0.01	0.01	0.02	-0.02	0.01	0.02
CS	1431	0	0	0	-0.01	-0.01	0.01	-0.02	0	0.02	0.02	0.01	0.01	-0.01	-0.01	0.03	-0.01	0.01	-0.01	0	0.01	0.01	-0.02	-0.01	-0.02	0.01	-0.04	-0.02	0.02	-0.04	0.02	0	-0.01	-0.01	-0.01	0	0	0	0.05	0	0.04	0.04	-0.02	0.01	0.03	-0.01	0.05	0.03	0
PSMA7	5688	0.01	0	0.01	0	0.02	0.01	-0.03	0	0	0.04	0.03	0.02	0.02	-0.01	0	0.01	0.07	0.01	0.02	-0.02	0.01	0.04	0	0	0.02	0.01	0	0.01	0	0.02	0.04	-0.02	0.05	0.01	0.01	0.01	-0.01	0.06	-0.02	-0.01	0.04	0.02	-0.01	0.04	0.03	-0.03	0.06	0.05
SEC13	6396	0.03	0.05	-0.01	0.03	0.03	-0.02	-0.03	0.03	-0.05	0.02	0.04	-0.01	-0.01	0.04	-0.03	0.01	0.03	0.01	0.01	0.07	0.01	0.01	0.03	0	-0.02	0.05	-0.01	-0.01	0.07	0.04	0	0.05	0	0.03	0.01	0.01	-0.01	-0.02	0	-0.03	0.01	-0.02	-0.01	-0.02	0.03	-0.02	-0.02	-0.03
SNRPA	6626	-0.02	0.03	0.02	-0.01	-0.01	-0.06	0	0.01	0	0.02	0.01	0	-0.03	0.01	0.06	0.01	-0.01	-0.03	0.01	0	-0.06	-0.02	0.02	-0.03	0.03	0.01	-0.04	0.01	0.02	0	0	0.01	-0.05	-0.01	0.02	-0.05	-0.04	0	-0.04	-0.01	0.02	0	-0.02	0.04	-0.06	-0.03	0	-0.08
PSMC1	5700	0	-0.02	0	0.03	0	0.01	0.01	-0.03	0.02	-0.01	0.01	0.02	0.02	0.01	0.01	0.03	0.01	0.01	0.01	0	0.01	0.03	0	-0.01	-0.02	0	0.02	0	-0.02	0.02	-0.02	-0.01	0.01	0.02	0.03	0	0	-0.04	-0.01	0.01	-0.03	0.02	0	0	0.01	0	-0.02	0.05
IMPDH2	3615	-0.01	0.01	-0.01	0.01	0.02	0	0	-0.01	-0.04	-0.01	0.01	0.01	0	0.01	-0.03	-0.01	0	0.01	-0.01	-0.04	0.01	-0.03	-0.02	-0.01	-0.01	0.02	0.01	0.01	-0.02	0.03	-0.01	-0.01	0.03	-0.02	0.09	0.07	-0.01	0.05	0.04	0.04	0.09	0.1	-0.05	0.08	0	0.01	-0.03	0.1
NAT10	55226	-0.02	-0.02	0.05	-0.11	-0.04	0.05	-0.02	-0.02	0.05	-0.01	-0.01	0.06	-0.01	-0.06	0.04	-0.03	-0.02	0	-0.03	0.01	0.01	-0.05	-0.03	-0.04	0.01	0.04	0	-0.04	-0.02	0.03	-0.08	0	-0.01	-0.01	0.02	0.03	-0.01	-0.02	-0.03	0.05	-0.02	0.02	0.09	0	0.07	0.03	0.03	0.05
POLR2H	5437	0	-0.02	-0.01	0.01	-0.05	0.02	-0.04	-0.04	-0.02	0.11	-0.06	0.27	0.03	-0.06	0.02	0.03	-0.03	0	0.02	-0.02	0.06	0.02	-0.01	0.03	-0.03	-0.04	0.02	0.04	-0.1	0.03	0	-0.03	0.01	0.03	0.01	0.08	-0.01	0.07	0.06	0.01	0.02	0.06	-0.03	-0.02	0.09	-0.03	0.12	0.09
KRT20	54474	NaN	NaN	NaN	NaN	NaN	NaN	NaN	NaN	NaN	NaN	NaN	NaN	NaN	NaN	NaN	NaN	NaN	NaN	NaN	NaN	NaN	NaN	NaN	NaN	NaN	NaN	NaN	NaN	NaN	NaN	NaN	NaN	NaN	NaN	NaN	NaN	NaN	NaN	NaN	NaN	NaN	NaN	NaN	NaN	NaN	NaN	NaN	NaN
KIF5C	3800	0	-0.03	-0.01	0	-0.02	-0.02	0	-0.03	0	0	-0.02	-0.01	-0.01	-0.02	0.01	-0.01	-0.03	-0.01	-0.01	-0.01	-0.02	-0.02	-0.02	0	-0.01	0	-0.01	0	0	-0.01	-0.01	0	-0.02	-0.03	-0.02	0	-0.03	-0.01	0	-0.03	-0.01	0	-0.01	0	0	-0.03	-0.02	0
SF3B4	10262	-0.03	0.01	-0.03	0	0	-0.01	-0.09	0	-0.02	-0.06	0	0.01	-0.08	-0.02	-0.1	0.01	0.03	0.08	0.03	-0.05	0.05	0.03	0.01	0.1	0.05	-0.17	-0.01	0.02	-0.14	0.19	-0.04	0	0.1	0.01	0	-0.02	0.02	-0.16	-0.11	-0.01	-0.11	-0.06	-0.17	-0.02	0.06	-0.08	-0.09	-0.03
NEFM	4741	0.03	-0.02	-0.01	0.01	-0.03	-0.01	-0.01	0.02	0.02	0.02	-0.01	-0.03	0.02	-0.05	-0.02	0.01	-0.02	-0.02	-0.02	-0.01	-0.02	-0.03	-0.01	-0.04	-0.02	0.02	-0.02	-0.01	0.02	-0.06	-0.04	0.01	-0.05	-0.05	0.03	0.04	0.01	0.02	0.03	0.05	0.02	0.05	0.06	0.01	0	0.03	0.01	0.04
EIF5B	9669	0.02	-0.02	0.03	0	0	0.01	0.01	0.01	0.04	0.04	0.01	0.04	0.02	0	0.04	0.06	0.03	0.01	0.01	0	0.01	0.01	0	-0.01	-0.02	0.03	0.02	0.02	0.01	0.01	0.01	0.02	0.02	0	0	-0.02	0.02	-0.01	0	0.01	-0.02	-0.01	0.03	-0.01	-0.03	0.01	0	0.01
USP7	7874	-0.01	0.01	0	-0.01	0.03	0.02	-0.01	0.01	0.01	-0.01	0.02	0.01	0	0	0.01	0	0.02	-0.01	0.02	0	-0.02	0.02	0.01	-0.01	0.02	-0.03	0	0.03	-0.02	-0.01	0.03	0	-0.01	0.04	0	-0.01	0.02	-0.02	-0.02	0.01	0	-0.04	0.01	-0.01	-0.01	0.01	-0.01	-0.03
PFKP	5214	0	0	-0.01	0	-0.01	0	0	0	0.01	-0.02	0	-0.01	-0.03	-0.01	-0.02	-0.01	0	0	0.02	0.03	0	0.01	-0.01	-0.01	0.01	0.01	0.02	0.01	0.01	-0.01	0.02	0.02	0	0.01	0	0	0	0	0	0	0.02	0	0.03	0.01	-0.02	0.01	0.01	-0.03
COPA	1314	0.01	-0.01	0.01	0.01	0	0	0.03	0	0	0.02	0	0.01	0.03	0.01	0	0.03	0.03	0.01	0	-0.01	0.03	0	-0.03	0.01	-0.01	-0.04	0.01	0	-0.01	-0.02	-0.03	-0.03	0.01	-0.01	0.01	-0.01	-0.01	-0.01	0	0	-0.01	0.01	0	0	0.03	0	0.01	0.02
DDX18	8886	-0.11	0.08	-0.02	-0.08	0.12	-0.06	-0.14	0.03	-0.15	-0.04	0.07	-0.07	-0.07	0	-0.18	-0.01	-0.02	-0.03	0.04	-0.03	0	0.06	0	0.01	0.11	-0.08	-0.03	0.05	0.02	-0.08	0.15	-0.06	-0.02	0.06	0.01	-0.05	-0.03	-0.05	-0.04	-0.06	0	-0.11	-0.03	-0.09	-0.03	-0.05	-0.07	-0.07
CBX1	10951	-0.02	0.06	0	-0.03	0.02	-0.02	0.02	0.05	-0.01	0.03	0.05	0.05	0.04	0.04	0.02	0.06	0.04	-0.01	0	0.06	0.03	0.01	-0.01	-0.03	-0.03	0.05	0.06	0.01	0.01	-0.04	0.02	0	-0.01	0.04	-0.02	-0.02	0.07	-0.05	0.09	0.04	-0.04	0.06	0.06	-0.08	0.02	-0.01	-0.02	0.01
EIF3L	51386	0	-0.04	0	0.02	-0.03	-0.02	0.04	0	0.01	-0.02	-0.04	0.01	0.04	-0.01	0.01	0.04	0	0.01	-0.01	0.01	0	-0.02	-0.01	0	0	0.01	0	-0.01	0.01	0.01	0	0.01	0	-0.01	-0.02	0	0.01	-0.03	0.02	0.04	0	0	0	-0.01	0.02	0.03	0	0.02
CDC37	11140	0	-0.01	0.02	0	-0.04	-0.04	0	0.02	-0.01	-0.02	-0.05	-0.04	0	0	0.02	-0.02	-0.01	0	0	-0.01	0.03	0.02	-0.01	0.01	0	-0.01	-0.04	0.01	-0.02	-0.01	0	0	0	-0.02	0.04	0.06	0.04	0.01	0	0	0.03	0.02	0	0.06	0.04	-0.01	0.01	-0.02
SF3B6	51639	0.01	-0.02	0.05	0.02	-0.04	0.05	0.03	-0.03	-0.04	0.01	-0.04	0.03	0.08	0.02	0	0.03	-0.02	0	0.02	-0.01	0	0.06	-0.04	-0.04	0	-0.05	0.02	0.03	-0.07	-0.05	0.03	-0.09	0	0.01	-0.01	-0.03	-0.02	0	0.01	-0.02	-0.01	-0.01	-0.03	0	0.04	-0.04	-0.03	-0.02
MTA2	9219	-0.02	0	-0.01	0	-0.02	0.01	-0.02	0	0.01	-0.02	-0.02	-0.06	-0.03	0	-0.01	-0.02	-0.01	0.04	0	0	0.05	-0.03	-0.03	0.05	-0.01	-0.02	0.03	0	-0.03	0.04	0.02	-0.03	0.04	-0.01	0	-0.01	-0.01	0.01	0	0	0.04	-0.01	0.02	0.02	0.01	0.01	0.01	0
PABPN1	8106	0.09	0.03	0.06	0.07	-0.02	0.11	0	0.03	0.08	0.08	0.03	0.03	0.04	0.1	0.06	0.08	0.09	0.09	-0.06	0.15	0.12	0	0.15	0.11	0	0.11	0.09	-0.1	0.14	0.22	0.05	0.07	0.19	0.06	-0.04	-0.01	0.01	-0.08	-0.03	0.03	-0.02	-0.02	0.01	-0.01	-0.01	-0.01	-0.03	0
RBM17	84991	0.03	0	0.03	-0.02	-0.02	0.01	0.03	0.02	0.01	0.04	0	0	0.02	-0.02	0.02	0.04	0	-0.02	0.01	-0.08	0	0	-0.04	-0.04	0.05	-0.04	-0.06	0.02	-0.04	-0.02	0.01	-0.07	0	-0.02	-0.06	-0.05	-0.01	-0.04	-0.01	-0.03	-0.03	-0.05	-0.04	-0.07	-0.04	-0.03	-0.06	-0.07
CHD3	1107	0.02	-0.01	0.02	0.04	0.03	0.06	0.02	0	-0.01	0.07	0.04	0.08	0.08	0.06	0.01	0.15	0.1	0.05	-0.03	-0.04	0.07	-0.04	-0.02	0	-0.05	-0.04	0.11	-0.05	-0.01	0.06	0.04	-0.1	0.11	0.04	0.13	0.17	-0.27	0.01	-0.18	-0.02	0.09	0.13	-0.06	0.22	0.04	-0.1	0.13	0.01
SRP9	6726	-0.07	0.05	0.12	-0.06	-0.03	0.04	0.01	0.01	0.11	0.01	0.01	0.05	-0.02	0.01	0.05	0	0.06	-0.1	0.03	0.02	-0.08	0.07	0.04	-0.07	0.07	0	-0.08	0.03	0.04	-0.09	0.01	0.05	-0.1	0.02	0.07	-0.05	-0.03	-0.01	-0.03	0.03	0.08	-0.07	-0.02	-0.01	-0.04	0.04	-0.08	-0.07
ACTR1A	10121	-0.02	0.01	-0.01	-0.02	-0.01	0	-0.01	0	0.03	-0.02	0.01	0.01	-0.02	0.05	-0.01	0.01	0.01	-0.01	-0.01	0.05	0.02	0.02	0.01	0.04	0.02	0.06	0.01	-0.04	0.01	-0.01	0.07	0.04	0	0.02	0.03	0.02	-0.01	0.01	0.05	-0.01	0.03	0.02	-0.01	0.04	0.03	0	-0.02	0
RRP1B	23076	NaN	NaN	NaN	NaN	NaN	NaN	NaN	NaN	NaN	NaN	NaN	NaN	NaN	NaN	NaN	NaN	NaN	NaN	NaN	NaN	NaN	NaN	NaN	NaN	NaN	NaN	NaN	NaN	NaN	NaN	NaN	NaN	NaN	NaN	0.53	-0.01	0.13	0.15	-0.09	0.37	0.12	-0.16	0.08	0	-0.03	-0.16	0.09	0.16
SNRPB2	6629	0.04	-0.02	-0.01	0.02	-0.04	-0.04	0.01	-0.09	0.03	0.05	-0.01	0	0.03	0.02	0.09	0	-0.01	-0.01	0.01	0.02	-0.07	0.04	0.05	0.04	0.03	0.07	0	0.02	0.05	-0.02	0.02	0.06	-0.01	0	0.06	0	0.01	0.04	0.01	0.07	0	-0.04	-0.05	-0.01	-0.05	-0.02	-0.07	-0.11
MTREX	23517	-0.05	-0.02	0.04	-0.06	-0.03	0.03	-0.03	0.01	0.03	0	0.01	0.04	-0.03	0.01	0	-0.01	0.05	0.02	0.01	0.01	0.03	-0.05	-0.02	0.03	0.01	0	0	0	0.01	0.04	0	-0.02	0.05	0.01	0.02	-0.02	0	0.01	-0.02	-0.01	0.01	-0.01	0	0.02	0.01	0	0.01	0
KARS1	3735	-0.03	0.01	-0.01	0.03	0.01	-0.19	-0.02	0.02	-0.05	0.01	-0.22	-0.09	-0.07	-0.04	-0.1	0	-0.06	0.02	-0.2	0	0.02	0.19	-0.06	-0.12	-0.12	0.11	-0.04	-0.08	0.12	-0.16	-0.29	0.1	-0.12	-0.07	0.01	-0.02	-0.02	0.02	0	0	0	0.01	0	0	-0.02	0	0	0.01
DDX4	54514	0	-0.26	-0.21	-0.07	-0.13	-0.11	-0.14	-0.26	-0.14	-0.38	-0.04	-0.07	-0.03	-0.04	-0.05	-0.11	-0.27	0.02	-0.07	-0.05	0.02	0	-0.13	0.04	0.01	0.3	0	-0.03	-0.14	-0.02	-0.03	-0.04	-0.04	-0.11	-0.42	-0.37	-0.45	0.22	-0.13	0.06	0.04	-0.24	0.27	-0.12	NaN	-0.04	-0.07	-0.05
CYFIP2	26999	0	0	-0.01	-0.01	-0.02	-0.01	0.01	-0.02	-0.02	-0.04	-0.02	-0.02	-0.04	-0.03	-0.01	-0.05	-0.04	-0.01	0.01	-0.02	-0.01	-0.01	-0.03	-0.02	0	-0.02	-0.02	0.02	-0.02	-0.01	-0.01	-0.01	-0.04	0	-0.02	-0.03	-0.02	0.01	-0.03	0	0.01	-0.03	0	0.03	0	0.02	0.05	-0.01
HDLBP	3069	0.02	-0.02	0.02	0.01	-0.01	0.02	0.01	0.01	0.02	0.03	0.01	0.02	0.01	-0.01	0.02	0.03	0.01	0.01	0.01	-0.01	0	0	0.01	0.01	-0.01	0.01	0.01	0	0.01	0.01	-0.01	0.01	0.02	0	0.01	0.01	0.03	0.02	0.03	0.03	0.02	0.01	0.03	0	0.02	0.03	0.02	0.03
LIMA1	51474	-0.03	0.02	-0.03	-0.01	-0.02	0.01	0.01	0.06	0.02	0	0.04	-0.05	0	0	0	0.03	0.02	0.03	-0.01	0	0.04	0.03	0.07	0.04	0	0.01	-0.01	0.01	0.06	0.01	-0.05	-0.08	0.05	0.05	-0.06	0.04	-0.04	-0.04	0.01	-0.05	-0.03	-0.03	-0.04	-0.02	0.01	-0.03	0	-0.02
RPL35A	6165	-0.06	-0.02	0.03	-0.04	-0.03	-0.01	0	0	0.01	0	0	0.05	0.02	0.01	0.03	0	0.01	0.04	0	-0.03	0.03	0.03	0.04	0.01	0.02	-0.07	0.09	0.03	-0.05	-0.02	0.06	0.06	-0.09	0.03	-0.05	-0.03	0.04	-0.01	-0.01	0.02	0.04	-0.02	0.03	-0.02	-0.05	0	0	-0.01
PSMD12	5718	0.16	0.07	0.19	0.02	0.14	0.06	0.06	-0.06	-0.03	-0.06	-0.01	0	-0.07	0.17	0.09	0.16	0.09	0	0.02	0	0	0.05	-0.02	0	0.02	-0.02	-0.01	0.04	-0.02	0.02	0	-0.03	0.01	0.05	0	0.01	-0.04	-0.02	0	0	-0.02	0	-0.01	0	0.01	-0.02	-0.01	0.01
THOC2	57187	-0.01	0.02	0.04	-0.01	0.04	0.02	0	0.04	-0.02	-0.01	0.02	0.03	-0.01	0.02	0.03	0.01	0.03	0	-0.02	-0.02	-0.02	-0.04	-0.01	-0.06	-0.03	0.02	0.02	-0.01	0.01	-0.03	-0.07	-0.02	-0.01	-0.03	0	0	-0.02	-0.02	-0.01	-0.01	-0.03	0	-0.04	-0.02	-0.02	-0.02	0	0.01
PGAM5	192111	-0.04	0.02	0.02	-0.03	-0.01	-0.01	-0.01	0.01	-0.03	-0.05	-0.01	-0.01	-0.01	-0.01	0	-0.06	-0.05	-0.01	-0.01	-0.03	0.02	-0.01	-0.06	-0.03	-0.01	-0.02	-0.04	-0.01	-0.04	0.01	0	-0.03	-0.04	-0.03	-0.03	0.08	-0.05	-0.03	0.01	-0.07	0.13	0.13	-0.19	-0.02	0	-0.36	-0.21	-0.04
RPS29	6235	0.02	0.14	0.15	-0.06	0.03	0.04	0.08	0.06	-0.12	0.05	0.14	-0.27	0.04	0.1	-0.02	0.03	0.18	0.09	0.03	-0.16	0.1	0	-0.06	0.14	-0.01	-0.05	0.14	0.06	0	0.08	-0.02	0.06	0.04	0.09	-0.09	-0.17	-0.09	-0.13	0.13	0.11	0.03	-0.05	0.03	-0.13	0	0.11	-0.02	0.02
U2AF2	11338	0.01	0	-0.04	0	0	-0.06	0	0	-0.06	0.01	0.01	-0.02	0.01	0.02	-0.05	-0.02	0	0.02	-0.01	0.04	-0.01	-0.01	0.02	0.01	-0.03	0.05	0.03	0	0.03	0.03	-0.01	0.01	0	0.02	0.01	0	0.03	-0.01	-0.03	0.02	0	-0.01	0.01	0	0	0	0.01	0.02
SART1	9092	0.04	-0.01	0	0.06	-0.03	0.01	0.03	-0.02	-0.01	0.03	0	-0.02	0.04	0.02	0	0.06	0	0.01	-0.01	0	0.01	-0.02	-0.02	0.02	-0.03	0.03	0.01	0	0.02	0.02	-0.03	0	0.02	0	0	0	-0.04	0.03	0.02	-0.03	-0.02	-0.01	-0.01	-0.02	-0.01	-0.04	0.01	0.01
XPO1	7514	0.01	-0.03	0	0.01	-0.03	0.02	0.03	-0.01	0.01	-0.02	0	-0.01	0.01	-0.02	0.02	0.03	-0.02	0	0.02	0.02	0.01	0.02	0	-0.01	0	-0.01	-0.02	0.01	0	-0.01	0	-0.01	0.01	0.02	0.01	-0.01	0.01	-0.03	-0.01	0.04	0	0	-0.04	0	-0.01	0.02	-0.01	-0.04
PHB2	11331	-0.01	0.01	0	0.01	0.03	-0.01	-0.02	0	0.01	0.01	0.02	-0.01	-0.01	0.01	0.02	-0.03	0.02	-0.01	0.01	0.01	0.01	0.01	0.01	0	0.02	-0.05	-0.05	-0.01	-0.04	-0.01	0.02	-0.02	-0.03	0.01	-0.01	-0.02	-0.01	0.04	-0.03	0	0.03	-0.01	-0.01	0.01	-0.01	-0.02	0.02	-0.01
PPP2R2D	55844	-0.04	-0.02	-0.01	-0.04	-0.02	-0.03	0	-0.04	-0.02	-0.04	-0.03	-0.05	-0.05	-0.03	-0.05	-0.06	-0.02	0	0	0.03	0	-0.01	-0.01	-0.01	-0.01	0.05	-0.02	-0.03	-0.01	0.03	0.04	0.04	-0.02	0.01	0.04	0.07	-0.06	0.02	0.01	-0.08	0.02	0.03	-0.06	-0.03	0.05	-0.08	0.02	-0.03
SNRPF	6636	0.07	0.06	0.06	0.02	0.05	-0.03	-0.02	0.07	-0.06	0.04	-0.05	0.01	0	0.05	0	0.01	0	-0.12	0.04	0	-0.16	0.06	-0.02	-0.11	0.06	0.06	-0.1	0.06	0.03	-0.19	0.06	-0.02	-0.22	0.08	-0.08	-0.05	-0.07	-0.15	-0.08	-0.08	-0.02	-0.14	-0.05	-0.08	-0.12	-0.14	-0.15	-0.15
POLDIP3	84271	0.02	-0.02	-0.01	0.02	0.01	-0.02	-0.01	-0.02	-0.01	0	0.01	0.02	0.03	-0.01	0.02	0	-0.01	0.01	-0.02	0.01	0.02	-0.01	0	-0.01	0	0	0	0	-0.01	0.01	0.01	0.01	0.01	-0.02	0.02	0	-0.01	0	0.01	0	-0.02	-0.03	0	0.01	0.01	0	0.01	0
BAG2	9532	-0.02	-0.02	0.06	-0.08	0	0.03	0.01	0.02	-0.01	0.06	0.05	-0.02	-0.01	0.03	0.05	0.03	0.08	0.07	0.02	-0.04	0.01	0.03	0	0.06	0.01	-0.04	0.08	0	-0.02	0.02	0.03	-0.07	0.11	0.07	-0.06	-0.01	-0.08	-0.04	-0.04	-0.07	-0.05	0	-0.12	-0.03	0.03	-0.11	0.02	0.03
P4HB	5034	-0.03	-0.01	-0.01	0.01	0	-0.01	-0.01	-0.02	0	-0.04	-0.01	-0.02	-0.04	-0.03	0	-0.03	-0.03	0.01	0	-0.04	0.03	-0.01	-0.02	0.02	-0.01	-0.03	0.01	0.02	-0.03	0	0	-0.01	0	0	0	0	0	0.03	0	0	0.03	0	-0.01	0.02	0	0.01	0.03	0.01
PRPF31	26121	-0.03	-0.01	-0.01	-0.02	0.01	0.02	-0.02	-0.04	0.01	0.02	0	-0.06	0.03	-0.03	0.02	-0.01	-0.05	0.02	0.03	-0.03	0.01	0.02	-0.04	0.04	0.03	0.01	0.04	0.07	0	0.01	0.03	-0.01	0.05	0.06	0.02	0.03	-0.01	0	0	-0.03	0.02	0.02	0	-0.01	0.02	-0.04	0.04	0.05
RPS21	6227	0.05	-0.03	0	0.03	-0.03	-0.01	0.04	-0.04	0	0.04	-0.02	0	0.05	-0.02	0.02	0.08	0	-0.02	-0.02	0.03	0	0.01	0	-0.01	-0.02	0.03	-0.06	-0.03	0.06	-0.03	-0.03	0.02	-0.01	-0.03	0	0.03	0.04	-0.03	0.04	0.04	-0.03	-0.01	0.06	0.02	0.02	0.02	-0.03	0.09
RPL30	6156	0.02	0	0.02	0	0	-0.02	0.02	0.01	0.04	0.04	0	-0.01	0.08	0.01	0.04	0.05	0.02	0.01	0	0.03	-0.04	0.01	-0.03	0	0.02	-0.01	0.01	0	0	0.03	0.02	-0.03	0.01	-0.02	-0.03	0.05	-0.01	0.02	0.01	-0.06	0	0	-0.02	-0.01	-0.01	-0.06	0	0.04
GNL3	26354	-0.05	-0.05	0.12	-0.05	-0.01	-0.02	0.03	-0.03	0.02	-0.01	-0.07	-0.02	0.01	-0.04	0.01	0.03	0.09	0.01	0.06	-0.01	0	0.14	0.11	-0.02	0.1	-0.12	-0.14	0.02	-0.01	-0.1	0.03	-0.04	0.05	-0.01	-0.07	0.02	0.07	0.08	0.14	0.01	0.06	0.05	0.14	0.09	0.06	0.03	0.05	-0.02
H1FX	8971	0.02	0	-0.05	-0.02	-0.01	0	0.03	0	0	0.03	-0.01	0	0.03	-0.01	-0.01	-0.02	-0.02	0.01	0	0	0.02	-0.02	-0.01	0.02	-0.01	-0.04	0	0.07	-0.04	0.03	0	-0.07	0.02	0.04	0.02	-0.04	-0.04	-0.01	0	-0.08	0	-0.03	-0.14	0.04	-0.05	-0.13	-0.01	-0.05
IARS1	3376	0.03	-0.01	0.01	0.01	0	0	0.04	0.01	0	0.03	0.01	0.04	0.03	0	0.03	0.06	0.01	0.02	0.01	0.01	0.02	0	0	0.01	-0.02	0	0.01	-0.01	0	0.01	0	-0.01	0.02	0.01	-0.01	0	0.01	-0.01	-0.02	0	0	-0.01	-0.02	0.01	0	0.01	0	-0.03
SNRPE	6635	-0.06	0.03	0.05	-0.11	0	0.06	0.02	0.09	0.03	-0.08	0.09	0.02	-0.11	0	0.02	-0.03	0.03	0	0.02	-0.06	-0.05	0.04	0.02	0.08	0.01	0.04	-0.04	0	-0.08	-0.09	-0.02	0.04	-0.08	-0.03	-0.09	0.02	0.05	-0.02	-0.07	-0.08	0.08	0	-0.05	0.01	-0.08	0.04	0	0.07
SRSF5	6430	-0.04	0.02	0	-0.05	-0.01	-0.04	-0.02	0.06	-0.06	0.03	0	-0.02	-0.04	0.05	0.02	-0.02	0.04	-0.03	-0.07	-0.01	0.02	-0.01	0.01	0	-0.1	0.06	-0.03	-0.01	-0.08	-0.07	-0.02	0.02	-0.06	-0.13	-0.02	0.03	0.02	0.01	0.06	-0.01	0.02	0.04	-0.04	-0.02	0.07	-0.02	0.02	0.08
ARF3	377	-0.13	0.22	-0.31	-0.04	0.13	-0.05	-0.06	0.01	0.02	-0.15	0.3	-0.19	-0.05	0.1	0.01	-0.19	-0.04	-0.23	-0.18	0.29	0.18	0.14	0.01	0.59	-0.06	-0.12	-0.27	0.09	-0.21	-0.03	-0.31	-0.04	-0.06	-0.21	-0.22	-0.35	0.08	0.01	-0.28	-0.08	0.08	-0.72	0.4	-0.42	-0.47	-0.4	0.01	-0.27
NEFH	4744	0.02	-0.07	0.01	-0.01	-0.05	0	-0.03	-0.03	0.02	0.04	-0.03	-0.02	0.04	-0.04	-0.01	0.02	-0.02	-0.03	0	-0.03	-0.05	0.01	0	-0.03	-0.01	0.02	-0.04	0.02	0.02	-0.05	-0.01	0.02	-0.05	-0.02	0.01	0.04	0.01	0.05	0.02	0.03	0.01	0.06	0.06	0.01	0	0.02	0.02	0.03
LUC7L	55692	-0.03	0.03	0.01	-0.02	0.06	0.02	0.01	0.05	0.05	-0.03	0.01	0.01	0.01	0.03	0.03	0.02	0.04	-0.02	0.02	0	-0.01	0.03	-0.03	-0.03	0.04	-0.03	-0.06	0.05	0	-0.01	0.03	-0.03	-0.01	-0.01	-0.05	-0.01	-0.02	-0.05	0.04	-0.01	0	0.03	0.02	0.02	0.02	-0.02	0.01	0.01
NUMA1	4926	0.03	0.01	0.01	0.03	0.01	0.01	0.02	0.01	0.02	0.01	0	0.01	0.03	0.01	0	0.03	0.03	0	0.01	0.01	0.02	0.01	0.02	0	0	0.02	0.01	0.02	0.02	0.03	0.04	-0.01	0.04	0.02	0	0	0	0.01	0.04	-0.02	0	0.01	0	0	0.01	-0.01	-0.01	0.03
PHB	5245	-0.01	0	0.01	0.01	0.01	0	-0.02	-0.02	0.02	0.01	0.01	0.01	0.01	-0.02	0	-0.02	-0.01	-0.02	0	0.02	-0.02	0.01	-0.02	0.01	0.02	-0.03	-0.02	0.01	-0.03	-0.03	0.03	-0.04	-0.03	0.02	0.01	0	-0.02	0.03	-0.03	-0.01	0.01	-0.01	-0.01	-0.01	-0.01	-0.01	0	0.03
EIF3C	8663	0.01	-0.01	0.01	0.01	0	0.01	0.03	0.01	0	0	0.01	-0.01	-0.01	0.02	0.01	0.03	0.01	-0.02	0	0.01	-0.02	-0.02	-0.01	-0.06	0	0.01	-0.02	0	-0.02	-0.02	-0.02	0	-0.04	-0.01	-0.02	-0.01	0.02	-0.01	0	0.01	-0.01	-0.01	0.01	-0.01	0	0.03	0.02	-0.01
RSL1D1	26156	0.07	0.07	-0.03	0.03	0.14	0.05	0.05	0.03	-0.06	-0.05	0	-0.01	0.06	0.08	-0.02	0.05	0.07	0.01	-0.02	-0.09	0.01	-0.03	0.01	0.03	0.02	0.05	0.01	-0.02	-0.07	0.07	-0.06	0.01	-0.03	-0.07	0.01	0	0.03	-0.01	0.06	0.01	0.02	0.02	0	0.05	-0.01	0.05	0	0.07
TPM2	7169	0.01	-0.09	0.05	0.03	-0.05	0.04	-0.01	-0.05	0.06	0.02	-0.02	-0.02	0.03	-0.01	0.03	0.03	0.01	0	0.04	-0.16	-0.05	0.06	-0.03	-0.09	0	0.04	-0.01	-0.01	-0.05	-0.05	0.15	0.01	-0.08	0	-0.04	0.1	-0.05	0.05	-0.05	-0.05	0.05	0.01	-0.09	-0.06	0	-0.01	0	-0.15
NAP1L4	4676	0.03	0.01	0.02	0.01	0	0.03	-0.01	-0.01	0.01	0.03	-0.01	0.02	0.04	-0.01	0.03	0.02	-0.01	-0.01	-0.01	-0.01	-0.03	-0.01	0.01	-0.02	0.02	0.03	0.01	0	0.04	-0.01	-0.02	-0.01	0.03	-0.02	0.06	0	-0.02	0.06	0.01	-0.02	0.06	0	0.02	0.01	0.01	-0.01	0.01	0.01
RPL10A	4736	0.03	-0.03	-0.01	0.01	-0.06	-0.03	0.04	0.01	0	0.06	-0.02	-0.03	0.05	-0.01	0.01	0.08	0	0.04	-0.01	-0.02	0.03	-0.01	0	0.04	-0.02	-0.01	0.03	-0.03	0	0.05	-0.02	-0.02	0.06	-0.02	-0.01	0.02	0.05	0	0.03	0.01	0.03	-0.01	0.01	0.01	0.01	0.02	0.03	0.02
SRSF1	6426	0	-0.01	-0.02	0	-0.02	-0.03	0.02	0	-0.02	-0.01	-0.03	-0.01	0.02	-0.01	-0.02	0.01	-0.03	0	0.02	-0.02	-0.01	0.04	-0.01	0.01	0	-0.02	0.04	0.02	-0.04	0.02	0.03	-0.02	0.02	0.02	0.01	-0.02	0.02	0.01	0.01	0.01	0.01	0.01	0.01	-0.03	0	0	-0.01	0.01
EIF3B	8662	0.03	0	0.02	0	-0.01	0.01	0.02	0	0.02	0.01	0	0.02	0.03	0.02	0.03	0.04	0	0.02	0	0.01	-0.01	-0.01	0.01	0.02	-0.01	-0.01	0.03	0	-0.01	0.03	-0.01	0.01	0.02	0	-0.01	-0.02	-0.02	0.01	-0.03	-0.02	0.02	0	-0.03	0	-0.01	-0.02	0.01	0.01
MARCKS	4082	0.05	0.04	0.05	0	0.02	-0.02	0.02	0.02	0.09	0	0.03	-0.02	0.11	0.09	0.05	0.04	0.02	-0.03	0.09	0.07	-0.07	0.09	0.09	-0.03	0.12	0.14	0.01	0.06	0.11	0.05	0.14	0.11	0	0.16	0.04	-0.13	-0.04	-0.06	-0.1	0.02	-0.04	0	-0.08	0	0	-0.06	0.05	-0.02
TPM1	7168	-0.1	-0.12	0.01	-0.11	-0.28	0.09	0.06	-0.24	0.04	0.08	-0.1	-0.12	-0.1	0.01	-0.01	-0.15	-0.05	0.1	0.11	-0.2	0.03	0.07	-0.07	-0.01	0	-0.04	0.04	-0.04	-0.05	0.04	0.03	0.03	0.02	-0.06	0.01	0.06	0.19	0.09	-0.01	0.14	-0.17	-0.03	-0.01	-0.02	0.03	0.08	0.08	0.11
LMNB1	4001	0.03	-0.02	0	0.03	-0.01	-0.01	0.03	-0.01	-0.01	0.03	0.03	0	0.06	0.01	0.02	0.05	0.05	0.02	0.03	0.02	0.02	0.02	0	0.01	0.01	0.03	0.01	0.02	0	0.03	0.04	0	0.01	0.05	0	-0.04	-0.01	0	0.02	0	-0.01	-0.01	0	0	-0.02	-0.03	-0.01	-0.01
STK38	11329	0.03	-0.04	-0.04	0	-0.02	-0.07	-0.06	-0.05	0.03	-0.01	-0.02	-0.01	-0.03	0.01	-0.06	-0.01	-0.05	-0.01	0.02	0.07	0.01	0.02	0.07	0	0.07	0.09	-0.07	-0.06	-0.01	-0.02	-0.02	0.05	0	0.01	-0.01	-0.07	0.02	0	-0.05	0.02	-0.01	-0.03	-0.04	-0.04	-0.06	-0.01	-0.02	-0.02
EIF3G	8666	0.02	0.04	0.03	0.02	0.03	-0.01	0.04	0	-0.02	0.05	0.01	0.02	0.05	0	0	0.07	0.03	0.01	0.02	0	-0.03	0	-0.01	0	0.04	0.02	0.02	0.02	0.02	0.03	-0.01	0.01	0.02	0.02	0	-0.02	0	0.03	0.02	0	0.02	-0.02	0.05	0.04	-0.01	0.02	0	0.02
ALDH18A1	5832	-0.01	0.01	-0.02	0.01	-0.01	0.02	-0.01	0.02	0	-0.01	0.03	0	0	0	0.01	0	0.03	-0.01	-0.01	-0.02	0	-0.01	-0.01	-0.01	0	-0.03	-0.01	0	-0.03	-0.02	-0.02	-0.03	-0.01	-0.02	-0.01	0	0.01	0	-0.02	0	-0.01	-0.02	-0.01	0.01	0	-0.02	0.03	0.02
EIF4G1	1981	-0.22	-0.06	-0.16	-0.14	-0.14	-0.11	-0.14	-0.07	0	-0.11	0.07	-0.13	-0.19	-0.04	-0.09	-0.12	-0.11	-0.01	-0.09	-0.35	0.09	-0.07	-0.11	0.01	-0.01	-0.18	0.16	0.02	-0.14	0.09	0.01	-0.25	0.09	0.02	0	-0.08	0.2	-0.01	0	0.23	-0.17	-0.04	0.29	-0.06	-0.04	0.31	0.1	-0.08
SRSF2	6427	0	-0.04	0.03	0	-0.03	-0.04	0.04	-0.03	-0.01	0	0	-0.01	0.05	-0.02	0.02	0.03	0	0	0	0.06	0.04	0	0.02	-0.02	-0.02	-0.03	0.03	0.04	-0.01	-0.01	-0.03	0.02	-0.01	-0.01	-0.03	-0.04	-0.01	-0.08	0	-0.06	-0.05	-0.04	-0.01	-0.06	-0.01	-0.02	-0.04	-0.07
MYL12A	10627	0.05	-0.06	0.03	0.03	-0.06	0.05	0.02	-0.04	0.05	0.02	-0.02	0.04	0.06	-0.02	0.02	0.02	-0.04	0.03	-0.01	-0.01	0.04	-0.04	-0.01	0.01	-0.03	0.03	-0.01	-0.01	0.06	0.01	-0.02	-0.01	0.01	0	-0.03	-0.03	-0.06	-0.07	-0.03	0	-0.08	-0.01	-0.07	-0.03	0	-0.02	-0.04	-0.05
NOLC1	9221	-0.02	-0.01	-0.01	0.02	0	-0.02	0	-0.04	-0.04	-0.01	-0.04	-0.02	0.02	0	-0.04	-0.03	-0.02	-0.02	0.01	0.02	-0.04	0.06	-0.03	0.02	-0.02	-0.01	-0.05	0.05	-0.04	-0.08	0	0.02	-0.02	-0.01	-0.01	-0.01	-0.03	0.04	0.08	-0.03	-0.01	0.03	0.03	-0.01	0	-0.03	-0.03	0.06
RPL18A	6142	-0.02	-0.03	-0.01	-0.02	-0.03	-0.04	0	-0.02	0	0.01	0.01	0	-0.01	0.03	-0.01	0.01	0.01	0.01	0.02	-0.03	0	0.03	-0.01	0.01	0.03	-0.05	-0.01	-0.01	-0.04	0	0	0.01	-0.03	0.01	-0.03	-0.03	0.02	0.02	-0.01	-0.01	0.03	-0.01	0	0.02	-0.01	0.02	0.01	0
RPL38	6169	-0.07	0.05	-0.01	-0.04	0.01	-0.01	0.03	-0.02	-0.02	-0.03	0.05	0.05	0.03	0.04	0.04	-0.01	0.06	-0.02	-0.01	0	0.01	-0.08	0	-0.04	0.01	0.01	-0.02	0.01	0.02	-0.05	-0.01	0.03	-0.06	0.01	0.04	-0.04	0	0.05	-0.04	-0.07	0.01	-0.09	-0.02	0.01	-0.07	-0.03	0.04	0
MYBBP1A	10514	0.01	-0.02	0.03	0.02	-0.03	0	0	0.02	0	0.03	0	-0.01	0.07	0.04	0.02	0.06	0.04	-0.01	0.03	-0.03	0.03	0.03	0.01	0	0.06	0.01	-0.04	0.02	0.03	-0.03	0.03	0	0.01	0.03	0.01	0.02	0.03	0	0.02	0.02	0	0	-0.01	0	0	0.02	-0.01	0.01
RPL35	11224	0.04	0.05	-0.03	-0.05	0.04	-0.02	0.02	0.02	-0.03	0	0.03	-0.02	0.02	0.04	0.05	0.04	0.06	0.01	-0.01	0.11	-0.08	0.02	0.11	-0.04	0.06	0.03	0	0.01	0.05	0.04	-0.03	0.08	0.01	0.02	-0.02	0.04	0.07	0.09	0.03	0.05	0.01	0.05	0.1	0.11	0.06	0.08	0.05	0.08
NACA	4666	0.01	-0.04	0.07	0.01	-0.04	0.01	0.01	-0.03	0.02	-0.01	0.02	0.08	0.03	0.01	0.01	0.05	0	-0.01	0.02	0.01	0	0.02	0	0.01	0.04	0	-0.03	0.03	0.02	-0.04	0.01	0.02	-0.02	0.03	-0.04	0.04	0.04	-0.08	0.01	0.05	-0.07	0.05	-0.03	-0.07	0.02	0	-0.01	-0.03
DDX6	1656	0.01	0.01	-0.01	0.01	0.01	-0.01	0.03	-0.01	-0.01	0.01	0.02	0	0.02	0	0	0.02	0	0.01	-0.01	0.02	0.01	-0.01	0	0.04	0.02	-0.01	0.01	0	0.01	0.03	-0.01	-0.01	0.02	0.01	-0.01	-0.01	-0.01	0.01	0.01	-0.02	0	0.01	-0.02	0	0	-0.02	-0.02	0
CTPS1	1503	-0.01	0.01	0	0.01	0	0.01	0	0.02	0.01	0.01	0.01	0.01	0.01	0.03	0	0.01	0.02	-0.02	0.01	0.02	-0.04	-0.01	0.01	-0.03	0.01	0.03	-0.02	0	0.03	-0.02	-0.02	0.02	-0.02	0.01	0.01	0.03	0.01	0.02	0.02	0.01	0.01	0.03	-0.01	0.01	0.02	0.01	0	0.02
ILF2	3608	0	-0.02	0	0.03	-0.02	0.03	0.03	-0.01	0.02	0.01	-0.01	0.03	0.01	0.01	0.04	0.03	-0.03	-0.01	-0.02	-0.01	-0.03	-0.02	0	-0.01	-0.03	0	-0.02	0.02	0.04	-0.03	-0.02	0	0.01	-0.04	0	-0.02	-0.02	0	0.02	-0.01	0.01	0	0	0.01	0.05	0	-0.01	-0.04
CSE1L	1434	0	-0.01	0.01	-0.01	-0.02	-0.02	0.01	0	-0.02	0.01	0	0.01	0.01	0.01	0	0.03	-0.02	0	0.01	0.01	-0.01	0	-0.02	0.01	0.02	0	-0.01	0.03	-0.02	-0.01	-0.01	-0.01	0	0.01	-0.02	-0.01	0	0	0.01	0.01	-0.03	0	0	0	-0.01	0.01	-0.01	0.01
STRAP	11171	0	0	-0.01	0	0.01	0.01	0	0	0.01	0.01	0.01	-0.02	0.02	0.01	0.01	0.02	-0.01	0.01	0.01	0.02	0	0.01	-0.01	-0.03	-0.02	0.01	0	0	-0.01	0	0.01	0.02	0.02	0	0.01	0	-0.02	-0.02	-0.02	0	0	-0.01	-0.02	-0.02	0	0	0	-0.02
ELAVL1	1994	0	0.02	-0.02	0	0.01	-0.02	0.01	0.01	-0.02	0	0.01	-0.02	-0.02	0	-0.01	-0.02	-0.01	-0.01	-0.02	-0.01	-0.02	-0.02	0	-0.02	-0.02	0.01	0.01	0	-0.01	0	-0.01	-0.04	-0.01	-0.04	-0.01	-0.03	-0.07	-0.02	-0.04	-0.04	-0.02	-0.05	-0.05	-0.03	-0.05	-0.04	-0.06	-0.03
SF3B3	23450	0	0	0.02	0.01	0	0.01	0.03	-0.02	-0.01	-0.01	0	0.01	0	-0.01	0	0.01	0	0	0.01	0.01	-0.03	0.02	-0.02	0	-0.01	0.01	-0.01	0.02	-0.01	0.02	0	0	0	0	0	-0.01	-0.03	-0.02	-0.01	-0.01	-0.01	-0.02	-0.05	-0.03	-0.01	-0.02	-0.03	-0.02
SRRM2	23524	0.02	0.01	0.01	0.03	0.01	0	0.02	0	0	0.01	0	0.01	0	0.02	0.02	0.03	0.01	0.01	0	0.01	0.01	0	0.01	0.03	0.01	0.02	0.01	-0.02	0.02	0.02	0.01	0	0.02	0.02	0.01	0	-0.02	0.01	0	-0.03	0.01	0	-0.02	0.01	0	-0.02	0	0
CALM2	805	NaN	NaN	NaN	NaN	NaN	NaN	NaN	NaN	NaN	NaN	NaN	NaN	NaN	NaN	NaN	NaN	NaN	NaN	NaN	NaN	NaN	NaN	NaN	NaN	NaN	NaN	NaN	NaN	NaN	NaN	NaN	NaN	NaN	NaN	NaN	NaN	NaN	NaN	NaN	NaN	NaN	NaN	NaN	NaN	NaN	NaN	NaN	NaN
CALM3	808	NaN	NaN	NaN	NaN	NaN	NaN	NaN	NaN	NaN	NaN	NaN	NaN	NaN	NaN	NaN	NaN	NaN	NaN	NaN	NaN	NaN	NaN	NaN	NaN	NaN	NaN	NaN	NaN	NaN	NaN	NaN	NaN	NaN	NaN	NaN	NaN	NaN	NaN	NaN	NaN	NaN	NaN	NaN	NaN	NaN	NaN	NaN	NaN
DSP	1832	NaN	NaN	NaN	NaN	NaN	NaN	NaN	NaN	NaN	NaN	NaN	NaN	NaN	NaN	NaN	NaN	NaN	1.11	0.39	0.4	-0.48	0.13	0.37	-0.5	0.57	0.28	-0.26	-0.04	0.64	-0.57	-0.94	0.16	-0.34	0.48	-0.06	-0.02	0.29	0.17	0.17	0.17	-0.03	0.16	0.14	0.06	0.06	0.38	-0.14	0.05
LUC7L2	51631	0	0.02	0.01	0.01	0.06	0	0.02	0.02	-0.01	-0.02	0.02	0.01	0.02	0.05	-0.02	0.06	0.06	-0.02	0.03	0	0.01	0.01	0.01	0	0.02	0.01	-0.04	0.05	0	-0.01	0.03	0.01	-0.02	0.04	0	-0.01	-0.01	-0.02	0.03	-0.02	-0.06	0.03	0.02	-0.05	-0.04	-0.03	-0.03	-0.01
MYL6B	140465	0	-0.03	0.11	0	-0.02	0.09	-0.06	-0.02	0.03	0.04	0.03	0.07	0.01	0.01	0.03	0.06	0.03	0.01	-0.02	0.04	-0.01	-0.03	0.03	0.04	0.01	0	-0.02	-0.01	0.03	0.07	0.01	0.01	0.03	-0.02	-0.06	0.16	0.07	-0.05	0.1	0.07	0.01	0.08	0.08	0.01	0.07	-0.01	0	0.02
SNRNP200	23020	0	-0.01	0.02	0	-0.01	0	0.01	0	0.02	0	0	0.01	0	0.01	0.01	0.02	0.01	0	0.01	0	0.03	0	-0.01	0	0	-0.01	0.01	0	0	-0.02	0.01	0	0	0.02	-0.02	0	-0.01	-0.01	-0.01	-0.01	0	0	-0.04	-0.01	0	0	-0.01	-0.01
RPS19	6223	0.03	-0.03	0	0.01	-0.01	-0.04	0	-0.05	0.02	0.02	-0.01	-0.03	0.07	-0.02	-0.01	0.04	-0.01	-0.01	0.02	-0.04	-0.04	0	-0.01	-0.02	0.01	-0.05	0	0.02	-0.04	-0.02	0.03	-0.03	-0.02	0.03	0.03	-0.02	-0.02	0.03	-0.02	0	0.04	0.01	0.05	0.05	-0.02	0	0.05	-0.01
ACTN4	81	-0.03	0.01	-0.09	0.03	-0.07	-0.12	-0.01	0.02	-0.08	-0.1	-0.02	-0.05	-0.03	-0.02	-0.13	-0.03	-0.09	0.13	0	-0.11	0.09	0.04	-0.06	0.12	-0.06	-0.03	0.05	-0.01	0.03	0.06	0.06	-0.11	0.17	0.03	0.16	0	0.34	0.02	-0.21	0.3	0.3	0.17	0.15	0.26	-0.16	-0.17	0.08	-0.16
RPS11	6205	-0.02	0.01	0	-0.02	0.01	-0.03	0.03	-0.02	0.03	-0.01	0.03	0	0	0.01	0.02	0.04	0.06	-0.02	0	-0.02	-0.04	-0.01	0.01	-0.04	0.01	-0.02	-0.01	0.02	0.02	-0.01	-0.02	-0.01	-0.04	0.03	-0.04	-0.03	-0.03	0.02	-0.03	-0.03	0.02	-0.04	0.03	-0.01	-0.07	0.02	0.02	-0.03
DDX50	79009	0	-0.03	0.01	-0.02	0.03	0.05	0.02	-0.11	0.04	0	-0.01	0	0.02	-0.07	-0.02	0	-0.08	0.05	0.05	-0.01	0.06	0.04	0.03	0.04	0.05	-0.05	-0.01	0.03	-0.03	-0.05	0.07	0.05	0.02	0.05	0.01	0	-0.02	0.01	-0.01	-0.04	0.01	0	-0.01	0	-0.02	-0.03	0.02	-0.02
U2AF1	7307	0	0.03	-0.03	0.01	0.02	-0.03	0	0.01	-0.08	0	0.02	0	0.06	0.03	-0.01	0.04	0.01	0.03	0.02	-0.03	-0.02	-0.02	-0.05	0.01	0.01	-0.03	0.04	0.02	-0.05	-0.01	0.02	-0.02	0.02	0.03	-0.05	0.03	-0.04	-0.03	0.01	-0.03	-0.04	-0.01	-0.02	-0.02	-0.03	-0.04	-0.08	-0.02
RPS24	6229	0.09	-0.07	-0.07	0.12	0	-0.05	0.08	-0.02	0.02	0.07	0	-0.02	0.08	0	0.03	0.15	0.03	-0.02	0.03	0.03	0.05	0.01	-0.03	0.01	0.01	0	0.03	0.02	-0.03	-0.01	0	-0.01	-0.03	0.01	-0.04	-0.02	-0.01	0.1	0.08	0.01	0.05	0.02	-0.03	-0.01	0.07	-0.02	-0.02	0
TPM3	7170	-0.01	-0.02	-0.02	0.03	0.01	0.01	0.01	-0.01	0	0.02	0	0.01	0.04	-0.01	0.01	0.05	0.02	-0.04	0.03	-0.06	-0.07	0.07	-0.04	-0.09	0.01	0	0	0.04	-0.05	-0.13	0.02	-0.01	-0.04	-0.02	-0.02	-0.02	-0.01	0.01	0.03	-0.01	0.01	-0.01	0.03	0	0	-0.01	-0.02	0.01
SNRPD1	6632	0.02	-0.03	0.05	0.03	0.01	0.02	0.05	-0.02	0	-0.03	0.03	0.05	0.03	-0.03	-0.01	0.01	0.01	0.03	0	-0.02	0.07	0	-0.07	0.04	-0.02	-0.05	0.06	0	-0.05	-0.06	0	-0.04	0.01	-0.01	-0.02	0.1	-0.01	-0.02	0.1	0.06	0	0.02	0.03	-0.06	0.1	0.04	-0.02	0.05
CCT7	10574	-0.03	0.02	0.01	-0.03	0.02	0	-0.03	0.02	0.03	-0.01	0.02	0.02	-0.03	0	0.01	-0.01	0.03	0	0.02	0.01	0.02	0.02	-0.01	0	0.01	0.02	0.01	0.02	0.01	0	0.03	0.01	0.01	0.05	-0.02	0	0.04	0	0.04	0.04	0	0.01	0.05	0	0.01	0.03	-0.01	0.02
CCT3	7203	0	0	0	0.01	0.01	-0.01	0.01	0	0.01	0.01	0	-0.01	0	0.01	0.01	0.02	0.02	0	-0.01	0	-0.01	0	0	0.01	0	0	0.01	0.01	0	0.01	-0.01	-0.02	0.02	0	-0.08	0.07	0.28	0	-0.02	0.2	-0.07	-0.07	0	0.01	-0.24	0.02	-0.27	-0.01
KPNA2	3838	0.07	-0.05	0.04	0.08	0	0.02	0.09	-0.01	-0.08	0.06	-0.01	0.04	0.06	0.03	0.02	0.11	0.01	0.04	0.01	0.04	0.11	-0.03	0	-0.01	-0.01	0.03	0.06	-0.03	0.05	-0.04	0.01	-0.02	0.05	0.02	-0.05	-0.1	0.01	0	-0.12	-0.01	-0.02	-0.01	-0.06	-0.12	-0.2	-0.05	0.02	-0.03
NAP1L1	4673	0.02	-0.01	0.03	0.01	-0.02	0.01	-0.03	-0.01	-0.01	-0.02	-0.02	0.01	-0.01	-0.04	-0.01	-0.03	-0.03	-0.02	0	0.02	-0.03	0.02	0.01	0.02	0	0.01	-0.04	-0.01	0.05	-0.04	0.01	0	-0.01	-0.01	0	-0.03	-0.03	-0.04	-0.05	-0.03	0.01	0	-0.05	0.01	0	-0.03	-0.03	-0.04
RPS26	6231	-0.01	-0.04	0.01	0.03	-0.04	-0.06	-0.03	-0.02	0.02	0.02	0.01	0.03	0.02	-0.02	-0.02	0.07	0.02	0.04	-0.02	-0.06	0.04	-0.04	0.04	0	-0.04	0.04	0.04	-0.02	-0.03	0.04	-0.06	0.04	0.07	0.02	-0.04	0.06	-0.02	0	0.1	0.08	0.04	0.09	0.02	0.11	0.06	0.02	0.01	0
EFTUD2	9343	0.02	0	0	0.01	0	0.01	0.03	-0.01	0.02	0	0	0.01	0.01	0	0.01	0.03	0.01	0.02	0.01	0	0.01	-0.01	-0.03	0.01	-0.01	-0.02	0.03	0.02	-0.04	0.01	0.01	-0.02	0.05	-0.02	0	-0.02	0.03	0.01	-0.01	0.01	0.01	-0.02	0.02	0.01	0.01	0.01	0.01	0
THRAP3	9967	0	0	0.03	-0.02	-0.04	-0.01	0.02	-0.03	0	0.01	0.02	-0.01	0.01	0.02	0.02	0.03	0	-0.01	0.02	0	0	0.03	-0.01	-0.03	0	-0.02	0	0.02	0.02	0	0.04	0.01	0	0.03	-0.04	-0.02	0	-0.01	0.01	-0.01	-0.04	-0.01	-0.01	-0.03	-0.01	-0.01	-0.02	0.01
RPS12	6206	0.01	-0.01	0.02	0.04	0	-0.03	0.02	0	0.03	0.05	0.03	-0.04	-0.01	0.01	0	0.08	0.04	0	0	0.05	0	0.01	-0.01	-0.03	-0.01	0	-0.01	0.04	0	0.05	-0.03	0.02	-0.01	0.01	-0.07	0.01	-0.03	-0.03	0.08	0	-0.03	0.01	0.01	-0.05	0	0	-0.07	0
TAF15	8148	0.04	-0.02	0.06	-0.01	0.01	-0.04	0.04	-0.03	0.03	0.03	0	0.04	0.13	-0.02	0.07	0.1	-0.03	0.02	0.08	-0.01	-0.01	0.09	-0.02	0.13	0.09	-0.04	0.07	0.08	-0.01	0.02	0.11	-0.04	0.08	0.21	0.02	0.01	-0.08	-0.02	0.02	-0.06	0.01	-0.03	0	0.01	0.05	-0.02	-0.05	0
SET	6418	0.03	0.03	0.06	0.04	0.01	0.04	0.02	-0.04	0.03	0.02	0.05	0.06	0.05	0	0.05	0.04	0	0.02	0	-0.08	0	-0.01	-0.01	0	0	-0.01	0	0.01	-0.05	-0.02	-0.02	-0.07	0.02	0.02	0.09	0.05	0.09	-0.08	-0.46	0.09	-0.04	0.02	-0.07	0	0.1	-0.09	0.1	-0.02
TMPO	7112	0.05	0.03	-0.03	0.03	0.01	0.02	0.04	0.02	-0.02	0.01	-0.02	0	0.01	0.02	0	0.01	0.02	-0.03	-0.02	-0.01	-0.05	0.02	-0.01	-0.03	-0.03	0.04	-0.02	-0.02	0.03	-0.03	-0.02	-0.03	-0.02	-0.01	0.03	0.01	-0.05	0.01	0.01	-0.06	-0.01	0.01	-0.06	0.04	-0.01	-0.03	0.04	0.01
FBL	2091	-0.04	0.02	0	-0.06	0.02	0.01	0	0.01	-0.01	-0.03	0.05	0.02	0.01	0	-0.02	0.02	0.03	-0.02	-0.01	-0.04	-0.02	-0.01	-0.03	-0.03	-0.05	0.01	0.01	-0.01	-0.04	-0.01	-0.02	-0.01	0	-0.05	-0.05	0.04	-0.02	-0.02	0.02	-0.03	-0.04	0.03	-0.04	-0.05	0	-0.01	-0.08	0.01
H3C1	8350	-0.24	0.15	-0.17	-0.34	0.19	-0.2	-0.04	0.13	-0.21	-0.06	0.33	-0.07	-0.32	0	-0.22	-0.18	0.21	-0.26	-0.14	-0.01	0.12	0.05	0.11	-0.36	0.07	0.04	-0.26	0.12	-0.05	0.11	0.08	-0.1	-0.19	0.07	-0.04	-0.08	-0.07	0.09	0.04	-0.02	0.04	0	-0.11	0.05	-0.06	-0.05	0.03	-0.01
H3C10	8357	NaN	NaN	NaN	NaN	NaN	NaN	NaN	NaN	NaN	NaN	NaN	NaN	NaN	NaN	NaN	NaN	NaN	-0.37	0	-0.1	0.12	0.11	-0.19	-0.23	0.31	-0.11	-0.09	0.3	-0.15	-0.12	0.24	-0.24	-0.3	0.34	NaN	NaN	NaN	NaN	NaN	NaN	NaN	NaN	NaN	NaN	NaN	NaN	NaN	NaN
ALYREF	10189	0.05	0.01	-0.01	0.04	-0.04	-0.05	-0.02	-0.03	0.02	0.06	-0.02	0	0.05	0.01	0.04	0.03	-0.02	0	0.01	0.05	0.04	-0.01	-0.03	0.01	0.01	0.01	0.01	0	0.08	0.02	-0.01	0.02	0	0.03	0.02	0	0	-0.04	0.03	-0.04	0.02	-0.03	-0.03	-0.03	0.01	-0.04	-0.06	-0.02
DES	1674	0.03	-0.01	0	0.02	0	0.05	0	-0.04	0.04	0.02	-0.05	0.02	0.01	-0.01	0	0	-0.02	0.02	-0.02	-0.08	0.01	0	0.02	0.04	-0.02	-0.04	-0.03	-0.09	-0.07	0.02	0.02	-0.08	0.03	-0.04	0	0.1	-0.04	0	-0.01	-0.03	0.04	0.01	-0.03	-0.01	0.01	-0.03	0.01	0.01
RBBP4	5928	0	0.04	0.03	0	0	0	0	0.02	-0.02	-0.06	0.04	-0.02	0	0.03	-0.04	-0.02	0.02	-0.01	0.03	0.03	0.01	0.03	-0.01	-0.01	0.02	0.03	-0.01	0.05	0.03	-0.03	0.07	0	0.01	0.06	0	-0.03	-0.02	-0.01	-0.01	-0.02	-0.03	-0.01	0.01	-0.05	0	-0.03	-0.04	0.02
DDX39A	10212	0.1	0.02	-0.06	0.12	0	-0.04	0.05	0	0.01	0.06	-0.05	0.02	0.11	-0.06	-0.07	0.14	0.04	0.05	0.03	-0.04	-0.06	-0.06	0.01	0.02	-0.01	-0.06	0.07	0.01	-0.01	0.09	0	-0.02	0.07	0.01	-0.02	-0.1	0.06	-0.01	-0.06	0.11	0.02	-0.12	0.01	0.05	-0.03	0.1	0.01	-0.05
RPS27	6232	0	-0.03	-0.03	-0.02	-0.07	-0.05	0.04	0	-0.01	0.03	-0.04	-0.03	0.04	0.01	-0.01	0.02	-0.05	-0.04	0	0.04	-0.06	0.05	0.02	-0.08	0.02	0	0.05	-0.03	-0.01	-0.17	-0.05	0.02	-0.07	-0.05	-0.05	0.01	0.01	-0.07	0.04	-0.01	-0.03	-0.01	0.01	-0.05	-0.02	-0.03	-0.02	0.01
EIF4A3	9775	-0.02	0.02	-0.03	0	0	-0.02	0	0.02	-0.01	-0.01	0	-0.01	-0.03	-0.01	-0.02	-0.01	0.02	-0.01	0	-0.02	-0.03	-0.02	-0.02	-0.01	0.01	-0.05	0	0.03	-0.04	0	-0.02	-0.05	-0.01	0.01	0.01	0.01	0.03	0.02	0	0.03	0.01	-0.02	0.01	0	0.02	0.01	0.01	-0.02
RPL17	6139	-0.01	0.01	-0.01	0.01	0.01	-0.05	0.03	0	0	-0.01	0.03	0	0.01	0.02	0.03	0.06	0.03	-0.03	-0.01	0.03	0.01	-0.01	-0.02	-0.03	-0.01	-0.01	0	0.02	0	0.02	0.01	0.01	-0.05	0.01	0.02	0.01	-0.05	0.06	0.02	-0.05	0	0.01	-0.06	0.04	-0.01	-0.03	0.05	0
RPS3A	6189	-0.05	0.01	-0.01	-0.02	0.04	-0.01	-0.02	0.02	0.01	-0.02	0	0.02	-0.03	-0.01	0.02	-0.01	0.02	0.01	0	0.03	-0.02	0.01	-0.02	0	-0.02	0.02	0.03	0	-0.03	0.03	-0.03	0.02	0.02	-0.01	-0.03	-0.04	-0.02	-0.02	-0.04	-0.03	-0.02	-0.03	0.01	0	-0.07	-0.02	-0.01	-0.03
FASN	2194	0	-0.01	0	0	-0.02	0.01	0.01	-0.01	0.02	-0.01	-0.02	0	-0.02	-0.03	0.01	-0.01	-0.04	-0.01	-0.01	0	0	-0.01	-0.01	-0.01	-0.01	-0.01	-0.01	-0.02	0	-0.02	-0.03	0	-0.02	-0.03	0.01	0.02	0.01	0.04	-0.02	0.01	0.02	-0.01	0.01	0.01	-0.02	0	0.01	-0.02
DDX21	9188	0.05	-0.02	0.01	-0.01	0.01	-0.01	0.06	0.01	0.02	0.05	0.02	-0.02	0.11	0.04	-0.01	0.09	0.1	0.01	-0.01	-0.02	0	0.02	-0.02	0	-0.01	-0.02	0.01	-0.01	0	-0.02	0.01	-0.05	0.01	-0.02	-0.01	0.03	-0.06	0	0.02	-0.02	0	0.01	-0.02	-0.04	-0.01	-0.05	-0.03	-0.01
PPIA	5478	0.01	0.01	-0.02	0.02	-0.02	0	0.01	-0.02	-0.01	0.06	0.02	-0.02	0.02	0.02	-0.02	0.03	-0.01	-0.05	0.01	-0.02	-0.02	0.07	0.07	-0.05	0.04	-0.02	0.02	0.06	0.01	0.02	0.05	0.05	-0.05	0.04	-0.01	0.01	0	0.02	0.07	0.01	0	0.06	0.02	0	0.01	0.04	-0.04	0.03
RPLP2	6181	0.01	0.02	0.04	0.02	0.01	0	0.02	-0.02	0.05	0.01	0.02	-0.02	0	0.05	0	-0.02	0.02	0.02	-0.02	0.02	-0.02	0.04	0.03	-0.04	-0.01	0.06	0.03	-0.04	0.08	0.02	-0.02	0	0.05	0	-0.01	0	-0.03	-0.06	0	-0.04	-0.04	0.08	-0.03	0.01	0.02	-0.04	0	0.01
HNRNPAB	3182	-0.02	0.04	0	0	0.05	-0.02	-0.01	0	-0.01	-0.02	0.05	-0.01	-0.05	0.03	-0.01	-0.05	0.03	0	0.05	-0.01	-0.02	0.04	0.04	0.02	0.01	0	-0.05	0.08	-0.02	-0.03	0.04	0.04	-0.01	0.06	-0.02	-0.02	-0.01	-0.01	-0.05	0.02	-0.01	-0.02	0.01	0.02	-0.04	0.01	0.03	0.04
RPL24	6152	0.03	0	0.02	0.01	0.01	-0.01	0.04	0	0.02	0.03	0.01	0.01	0.06	0	0.01	0.06	0.03	0.05	0.02	0.07	0.08	0	0.02	0.04	0	-0.05	0	0.03	-0.02	0.06	0.04	0.05	-0.01	0.02	0.04	-0.01	0.03	0.07	0.03	-0.01	0.04	-0.01	0.02	0.05	0.03	0.05	0.05	0
UBB	7314	NaN	NaN	NaN	NaN	NaN	NaN	NaN	NaN	NaN	NaN	NaN	NaN	NaN	NaN	NaN	NaN	NaN	NaN	NaN	NaN	NaN	NaN	NaN	NaN	NaN	NaN	NaN	NaN	NaN	NaN	NaN	NaN	NaN	NaN	NaN	NaN	NaN	NaN	NaN	NaN	NaN	NaN	NaN	NaN	NaN	NaN	NaN	NaN
UBC	7316	NaN	NaN	NaN	NaN	NaN	NaN	NaN	NaN	NaN	NaN	NaN	NaN	NaN	NaN	NaN	NaN	NaN	NaN	NaN	NaN	NaN	NaN	NaN	NaN	NaN	NaN	NaN	NaN	NaN	NaN	NaN	NaN	NaN	NaN	NaN	NaN	NaN	NaN	NaN	NaN	NaN	NaN	NaN	NaN	NaN	NaN	NaN	NaN
EIF4A2	1974	-0.01	-0.01	-0.01	0	0	0.01	0.05	0	0.02	0.01	0.03	0.01	0	0	0.04	0.04	0.02	-0.01	-0.01	0.03	0	0.02	0	-0.01	-0.03	0	-0.01	0.03	0	-0.02	-0.01	0.01	0	-0.01	-0.01	-0.04	0.01	-0.03	-0.06	0.02	-0.02	-0.04	0.01	0.02	-0.01	0.03	0.01	-0.05
UBA52	7311	NaN	NaN	NaN	NaN	NaN	NaN	NaN	NaN	NaN	NaN	NaN	NaN	NaN	NaN	NaN	NaN	NaN	NaN	NaN	NaN	NaN	NaN	NaN	NaN	NaN	NaN	NaN	NaN	NaN	NaN	NaN	NaN	NaN	NaN	NaN	NaN	NaN	NaN	NaN	NaN	NaN	NaN	NaN	NaN	NaN	NaN	NaN	NaN
TRIM28	10155	0.01	0.02	0.02	-0.01	0.03	-0.01	0.01	0.02	0	0.01	0.03	0.01	0.03	0.06	0	0.07	0.08	0.02	0.03	-0.01	0.01	0.02	0.02	0.02	0.01	0.03	0.02	0.02	0.01	0.04	0.03	0	0.02	0.04	-0.01	-0.02	-0.01	-0.06	0	-0.01	-0.05	-0.01	0.02	-0.05	-0.02	-0.02	0	-0.02
SERBP1	26135	0.04	-0.03	0.01	0.02	-0.01	-0.05	0.03	0.01	0.02	0.02	-0.02	-0.01	0.07	0.01	-0.01	0.05	0	0.06	0	0.09	0.01	-0.05	-0.06	0.05	0.05	0.18	-0.02	-0.01	0.17	0.09	-0.07	0.02	0.07	0.02	-0.01	-0.02	-0.01	-0.03	0	0.02	-0.03	0.02	0.01	-0.02	-0.02	0	0.02	-0.02
PCBP1	5093	0.01	0.02	0	-0.03	0	-0.03	-0.02	0.02	0	0	0.02	-0.02	0.01	0.02	0	0.01	0.02	0	-0.02	0.02	0	-0.03	0.04	0.02	0.02	0.04	-0.01	0.01	0.02	-0.01	-0.02	0.03	-0.01	0.01	-0.02	0	0.01	-0.01	0.03	0.01	0	0	0.05	0	-0.02	0.02	0.02	-0.02
TRAP1	10131	0	0.01	0	0	0.01	0	-0.02	0	0.01	0.01	-0.01	0.02	0	0	0.02	-0.02	-0.03	0.01	0	0.03	0	0.01	-0.04	-0.01	-0.01	0	0	-0.01	-0.02	0.02	0	0	0.02	-0.02	0.01	-0.01	0	0.02	-0.03	-0.03	0.01	-0.01	0.01	0	-0.03	0	-0.01	-0.02
EIF4A1	1973	0.01	-0.02	0.02	-0.01	-0.04	-0.04	0.02	0	0.03	0.04	0	0.04	-0.01	0	0.05	0.01	0.03	0	-0.03	0.02	0	-0.01	0	0.03	-0.04	-0.02	-0.01	0	-0.04	0.02	-0.03	0.01	0	-0.04	-0.03	-0.04	-0.01	-0.06	-0.03	-0.01	-0.05	-0.06	0.01	-0.05	-0.05	-0.02	-0.02	-0.02
PRDX2	7001	-0.03	0.05	0.02	0.02	0.05	0.02	0.01	0	0.02	-0.01	0.05	0.01	0.01	0.02	-0.01	0.02	0.02	-0.01	0.03	-0.02	-0.05	0.04	-0.01	-0.01	0.01	0.03	0.01	0.01	-0.01	-0.03	0	0.02	-0.04	0.02	0.01	0.09	0.01	0.06	0.07	0.01	0.06	0.07	0.03	0.05	0.05	0.03	0.05	0.08
SFPQ	6421	0.02	-0.01	-0.02	0	-0.03	-0.04	0	-0.01	-0.05	0.02	-0.01	-0.05	0.01	-0.03	-0.03	0.01	-0.01	0	0.02	0.01	0.01	0	0	0	0.03	-0.03	0.02	0	-0.03	-0.01	0.04	0.02	-0.01	0.01	-0.01	-0.02	0.01	0	0.02	0	0.01	0	0.02	-0.01	-0.01	0	-0.02	-0.03
H4C1	8359	NaN	NaN	NaN	NaN	NaN	NaN	NaN	NaN	NaN	NaN	NaN	NaN	NaN	NaN	NaN	NaN	NaN	NaN	NaN	NaN	NaN	NaN	NaN	NaN	NaN	NaN	NaN	NaN	NaN	NaN	NaN	NaN	NaN	NaN	-0.06	-0.03	-0.05	0.05	0.1	-0.03	0.01	0.03	-0.1	0	-0.07	-0.01	0.02	0.03
H4C9	8294	NaN	NaN	NaN	NaN	NaN	NaN	NaN	NaN	NaN	NaN	NaN	NaN	NaN	NaN	NaN	NaN	NaN	NaN	NaN	NaN	NaN	NaN	NaN	NaN	NaN	NaN	NaN	NaN	NaN	NaN	NaN	NaN	NaN	NaN	NaN	NaN	NaN	NaN	NaN	NaN	NaN	NaN	NaN	NaN	NaN	NaN	NaN	NaN
H2AZ1	3015	NaN	NaN	NaN	NaN	NaN	NaN	NaN	NaN	NaN	NaN	NaN	NaN	NaN	NaN	NaN	NaN	NaN	NaN	NaN	NaN	NaN	NaN	NaN	NaN	NaN	NaN	NaN	NaN	NaN	NaN	NaN	NaN	NaN	NaN	0.04	0.18	-0.01	0.07	0.13	0.05	0.12	0.13	-0.04	0.17	0.09	-0.04	0.14	0.02
NONO	4841	0	0	-0.01	-0.01	0	-0.01	0.01	0	-0.02	0	0	-0.04	-0.03	0.01	0	0	0.02	0	0	-0.02	0.02	-0.03	-0.02	-0.02	-0.02	0	0.03	0	0.01	0.02	-0.01	0.01	-0.03	0.01	-0.04	-0.02	0.01	-0.02	0	0	-0.03	-0.02	0.03	-0.02	-0.02	-0.02	-0.02	-0.02
H2BC9	8345	NaN	NaN	NaN	NaN	NaN	NaN	NaN	NaN	NaN	NaN	NaN	NaN	NaN	NaN	NaN	NaN	NaN	NaN	NaN	NaN	NaN	NaN	NaN	NaN	NaN	NaN	NaN	NaN	NaN	NaN	NaN	NaN	NaN	NaN	NaN	NaN	NaN	NaN	NaN	NaN	NaN	NaN	NaN	NaN	NaN	NaN	NaN	NaN
NCL	4691	0	-0.01	-0.02	-0.01	0	-0.02	0.01	-0.03	-0.01	0.01	-0.01	0.01	0.01	-0.02	0	-0.01	-0.01	0	0.02	-0.02	0.03	0.02	-0.01	0.02	0.02	0.01	0.01	0.05	-0.01	0.01	0.03	0.01	0.02	0.03	0	0	-0.04	0.03	0.06	-0.02	0	0.02	-0.02	0.01	0.02	-0.03	-0.01	0.02
H1-1	3024	0.05	0.16	0	-0.03	0.11	-0.05	0.05	0.04	-0.01	0.15	0.12	-0.07	0.12	0.18	-0.02	0.19	0.11	0.01	0	-0.07	-0.09	0.01	0.07	-0.03	0.08	0.01	0.04	0	0	-0.02	0.04	-0.02	0.05	0.01	-0.02	-0.09	0.06	0.09	0.07	0.06	0.07	-0.08	-0.01	0.08	0.04	0.02	0.01	0.01
HNRNPH2	3188	0.01	0.04	0.01	-0.01	0	-0.01	-0.01	0.06	-0.05	0.01	0.07	0.02	0.04	0.07	0.01	0.02	0.08	0.02	0.01	0.06	0.09	0.03	0	0.04	-0.03	0.03	0	0	0.02	0.05	0.04	0.03	0.05	0.02	0.01	0.03	-0.01	-0.01	0.08	0.03	0.01	0.05	-0.02	-0.01	0.08	-0.02	0.02	0.04
PRDX1	5052	-0.01	0	-0.02	0	0	0	0.01	-0.01	0	0	0	-0.01	0	-0.02	-0.03	0.04	0	-0.02	0.01	-0.01	-0.02	0.02	0.03	-0.01	0.02	0.01	0	0.01	0.02	-0.01	0	0.04	-0.02	0.01	0	0.04	0	0.02	0.01	0.01	0.01	0.02	-0.02	0.04	0.03	0.02	0.02	0.03
HNRNPA1	3178	NaN	NaN	NaN	NaN	NaN	NaN	NaN	NaN	NaN	NaN	NaN	NaN	NaN	NaN	NaN	NaN	NaN	NaN	NaN	NaN	NaN	NaN	NaN	NaN	NaN	NaN	NaN	NaN	NaN	NaN	NaN	NaN	NaN	NaN	NaN	NaN	NaN	NaN	NaN	NaN	NaN	NaN	NaN	NaN	NaN	NaN	NaN	NaN
H1-4	3008	-0.01	0.07	-0.06	-0.07	0.08	-0.05	-0.03	0.02	-0.05	0.02	0.05	0	0.06	0.02	-0.01	-0.01	0.05	-0.01	0.01	-0.03	0.02	-0.06	-0.11	-0.03	0.1	-0.05	-0.04	0.01	-0.04	-0.01	0.05	-0.03	-0.03	0	0.02	0.06	0.07	0.05	0.14	0	0.04	0.05	0.03	0.05	-0.03	-0.05	0.02	0.02
H1-2	3006	-0.04	0.06	-0.01	-0.02	0.01	-0.01	0.01	0	0.02	0.02	0	-0.01	0	0.06	0	0.06	0.01	0.02	0	-0.03	0.02	0.01	0	-0.02	0.01	-0.02	0.03	-0.01	-0.05	-0.01	0	0	-0.02	0.03	0.04	0.01	0.01	0.24	0.08	-0.08	0.2	-0.05	-0.09	0.1	0	0	0.05	0.1
TUBB6	84617	-0.11	0.08	0.05	-0.07	-0.01	0.1	-0.03	-0.08	-0.01	-0.07	-0.08	0.09	-0.05	0.1	0.18	0.06	-0.06	0.01	-0.08	0.08	0.02	-0.28	0.06	-0.09	0.02	0.17	-0.09	-0.01	0.2	0.1	-0.09	0.14	0.08	-0.06	0.12	-0.11	-0.15	0.59	0.21	0.45	0.09	0.27	-0.4	0.38	0.1	-0.26	0.45	0.02
ACTBL2	345651	0	-0.1	0.01	-0.03	-0.07	0.05	0.17	-0.34	0.21	-0.32	0	-0.31	0.33	-0.1	0.13	0	-0.07	0	0.17	-0.32	0.08	0.14	0.07	0.05	0.28	0.03	-0.28	0.37	0.13	0.08	0.23	-0.02	0.08	0.2	0.04	0.59	1.03	1.21	-0.1	-0.05	0.36	1.08	0.22	0.37	2.05	0.65	2.54	4.16
TUBB3	10381	-0.02	0.04	-0.01	-0.03	0.03	0	-0.04	0.01	-0.01	0	0.02	-0.03	-0.06	0.01	-0.02	-0.04	0.01	0	0.01	-0.02	-0.05	0.01	0.01	-0.03	0	0	-0.02	-0.01	0.01	0.02	0.02	0	-0.01	-0.02	0.05	-0.04	0.19	-0.01	-0.43	0.15	0.07	-0.35	0.27	0.05	-0.19	0.22	0.1	-0.21
TUBB4A	10382	-0.04	0	-0.04	-0.01	-0.02	-0.02	-0.06	0	0.01	0.02	0.03	-0.05	-0.03	0.01	0	0	0.03	-0.01	0.01	0	0	0.01	0	0	0.01	0.03	-0.01	0	0	-0.06	0.03	0.07	-0.01	0	0.02	0.08	-0.02	0.01	0.05	-0.03	0.03	0.04	-0.01	0.03	0.05	-0.01	-0.03	0.02
TUBA1B	10376	0	-0.02	0.04	0.01	0.01	0.06	-0.01	0.04	0.01	0.01	0.01	0.06	0.01	-0.04	0.04	-0.01	-0.04	-0.02	0.01	0.02	-0.02	0.01	0	-0.03	0.02	0.01	0.01	0.01	0.01	-0.01	0.02	0.04	-0.02	0.02	0	0.02	0	0.01	0.05	0	0	0.05	0.01	0.01	0.01	0	0	0.02
SYT12	91683	-0.02	-0.01	0	0	-0.02	-0.01	0.01	-0.01	-0.02	-0.04	-0.04	0.01	-0.05	-0.05	0.04	-0.07	-0.05	-0.03	-0.04	-0.03	-0.02	-0.01	-0.05	-0.02	-0.05	-0.09	-0.06	0	-0.06	-0.03	-0.08	-0.05	-0.07	-0.1	-0.03	-0.05	0.03	-0.03	0	-0.02	-0.05	-0.04	-0.02	-0.02	-0.01	0.02	-0.03	-0.04
TIMM22	29928	-0.01	0.11	-0.03	0.02	0.09	0.11	-0.01	-0.01	-0.07	-0.03	0.13	0.03	0.06	0.05	0	0	0.04	-0.06	-0.01	0.02	-0.09	0.01	-0.1	-0.02	0.02	-0.03	-0.1	0.02	-0.1	0	0.01	-0.08	-0.06	0	0.06	-0.07	-0.04	0.07	-0.11	0	-0.01	0.03	-0.01	0.12	-0.07	0.01	0.13	0.04
S100A1	6271	-0.06	0.04	-0.07	-0.09	0.06	-0.05	-0.03	0.11	-0.01	-0.03	0.1	0.06	-0.01	0.05	-0.01	0.05	0.08	-0.04	-0.02	0.04	0.08	-0.07	0.1	-0.08	0.02	0	-0.01	-0.05	0.04	-0.06	0.03	0.05	-0.08	0	0	0.05	0.06	-0.09	-0.12	0.12	-0.09	0.05	0.12	-0.04	-0.04	0.12	-0.02	0.02
TIMM10	26519	-0.02	-0.01	-0.01	-0.02	0	0.02	-0.01	-0.02	-0.01	0	0.03	0.02	-0.01	0.01	0.02	0.01	0.06	-0.05	0	0.07	-0.05	0.06	0	0.02	-0.03	0.02	0.03	-0.02	0.02	0.03	-0.06	0.09	-0.06	-0.04	0.01	0	0.02	0.02	-0.04	-0.03	-0.05	0.02	-0.01	-0.03	0.02	0.03	0.01	0.1
VPS35	55737	0	-0.01	0	0	0	-0.01	0.02	-0.02	-0.01	-0.02	0.01	0	0.01	0	-0.01	0.02	-0.01	-0.01	0	0	-0.04	0	-0.02	0	-0.02	-0.01	0.01	0.01	-0.02	-0.01	-0.01	-0.01	-0.01	0.01	0	0.02	-0.01	-0.01	0.01	0.02	-0.01	0.01	-0.01	0.01	0.01	0.01	-0.01	0
TIMM50	92609	0.01	0.02	-0.01	0.01	0.04	0.01	0.04	-0.01	0	0.07	-0.02	0.01	0.03	0.03	0	0.02	0.01	-0.02	-0.04	-0.04	-0.02	-0.02	-0.03	-0.02	-0.01	-0.06	-0.03	-0.02	-0.05	-0.02	-0.03	-0.04	-0.02	-0.06	-0.01	0	0.08	0.02	-0.05	0.04	-0.01	0.01	0.03	0	0.02	0.04	-0.02	0.03
HES1	3280	NaN	NaN	NaN	NaN	NaN	NaN	NaN	NaN	NaN	NaN	NaN	NaN	NaN	NaN	NaN	NaN	NaN	0.23	0.29	-0.45	0.08	0.17	-0.3	-0.02	0.17	-0.03	0.24	0.39	-0.22	0.25	0.27	-0.27	0.38	0.19	NaN	NaN	NaN	NaN	NaN	NaN	NaN	NaN	NaN	NaN	NaN	NaN	NaN	NaN
PPP1R14D	54866	NaN	NaN	NaN	NaN	NaN	NaN	NaN	NaN	NaN	NaN	NaN	NaN	NaN	NaN	NaN	NaN	NaN	NaN	NaN	NaN	NaN	NaN	NaN	NaN	NaN	NaN	NaN	NaN	NaN	NaN	NaN	NaN	NaN	NaN	NaN	NaN	NaN	NaN	NaN	NaN	NaN	NaN	NaN	NaN	NaN	NaN	NaN	NaN
FAM111B	374393	NaN	NaN	NaN	NaN	NaN	NaN	NaN	NaN	NaN	NaN	NaN	NaN	NaN	NaN	NaN	NaN	NaN	NaN	NaN	NaN	NaN	NaN	NaN	NaN	NaN	NaN	NaN	NaN	NaN	NaN	NaN	NaN	NaN	NaN	NaN	NaN	NaN	NaN	NaN	NaN	NaN	NaN	NaN	NaN	NaN	NaN	NaN	NaN
MYO1D	4642	-0.01	-0.02	-0.04	-0.01	-0.01	0.01	0	0.02	-0.03	0.1	-0.01	-0.01	0.03	-0.01	-0.05	0.13	0.04	0.01	-0.03	-0.02	0.01	-0.06	-0.01	0.02	-0.03	-0.01	0	-0.02	-0.02	0.02	0.01	-0.07	0.06	-0.03	-0.03	0.05	-0.01	0.04	-0.02	0.03	0.02	-0.01	-0.03	0.03	0	0.02	0.02	-0.02
MACROH2A2	55506	0.02	0.02	0.02	0	0.04	0.02	0.02	0.05	-0.01	0.02	0.03	0	0.01	0.03	0.04	0.04	0.05	-0.01	0	-0.01	-0.02	0	0.03	0	0.02	-0.01	0.01	0	-0.01	-0.01	-0.01	0	-0.01	0.01	-0.05	-0.04	0.01	0.02	0	-0.01	-0.02	-0.02	-0.03	0.01	-0.03	0.03	0.01	0
MAGEB6	158809	NaN	NaN	NaN	NaN	NaN	NaN	NaN	NaN	NaN	NaN	NaN	NaN	NaN	NaN	NaN	NaN	NaN	NaN	NaN	NaN	NaN	NaN	NaN	NaN	NaN	NaN	NaN	NaN	NaN	NaN	NaN	NaN	NaN	NaN	NaN	NaN	NaN	NaN	NaN	NaN	NaN	NaN	NaN	NaN	NaN	NaN	NaN	NaN
AADAT	51166	NaN	NaN	NaN	NaN	NaN	NaN	NaN	NaN	NaN	NaN	NaN	NaN	NaN	NaN	NaN	NaN	NaN	NaN	NaN	NaN	NaN	NaN	NaN	NaN	NaN	NaN	NaN	NaN	NaN	NaN	NaN	NaN	NaN	NaN	NaN	NaN	NaN	NaN	NaN	NaN	NaN	NaN	NaN	NaN	NaN	NaN	NaN	NaN
AANAT	15	NaN	NaN	NaN	NaN	NaN	NaN	NaN	NaN	NaN	NaN	NaN	NaN	NaN	NaN	NaN	NaN	NaN	NaN	NaN	NaN	NaN	NaN	NaN	NaN	NaN	NaN	NaN	NaN	NaN	NaN	NaN	NaN	NaN	NaN	NaN	NaN	NaN	NaN	NaN	NaN	NaN	NaN	NaN	NaN	NaN	NaN	NaN	NaN
ABHD17C	58489	0.01	-0.03	-0.01	-0.01	-0.02	0.05	0.04	-0.01	0.02	0.06	0	-0.01	0.05	0.01	-0.02	0.06	0.01	0.01	0.02	0.04	0.01	0.02	0.05	0.01	0.03	0.09	0.04	0.02	0.06	0.04	0.08	0.06	0.04	0.07	-0.02	0.05	0.02	-0.07	0.11	-0.02	-0.04	0.08	-0.03	-0.05	0.05	-0.02	0	0.1
ABHD3	171586	0.06	0	-0.01	0.06	0.01	-0.02	0.03	0	-0.02	-0.01	0.01	-0.02	0.01	0.03	-0.03	0.02	0.04	0.03	0	-0.01	0.03	0.03	-0.08	0.01	0.01	-0.01	-0.08	-0.09	-0.04	-0.03	-0.13	-0.07	-0.02	-0.01	-0.01	-0.05	0.03	0.02	-0.05	0.07	0.03	-0.01	0.06	0.05	-0.02	0.04	0.09	-0.04
ACCSL	390110	NaN	NaN	NaN	NaN	NaN	NaN	NaN	NaN	NaN	NaN	NaN	NaN	NaN	NaN	NaN	NaN	NaN	NaN	NaN	NaN	NaN	NaN	NaN	NaN	NaN	NaN	NaN	NaN	NaN	NaN	NaN	NaN	NaN	NaN	NaN	NaN	NaN	NaN	NaN	NaN	NaN	NaN	NaN	NaN	NaN	NaN	NaN	NaN
ACTR8	93973	-0.03	0.08	0.11	0.02	0.06	-0.04	0.12	0.03	-0.01	0	0.1	0.09	0.06	0.08	0.12	0.06	0.11	0	0.04	0.03	-0.02	0.04	-0.01	0.02	-0.08	0.01	-0.14	-0.04	0.04	-0.12	0.05	-0.05	0.02	-0.05	-0.06	0.02	0.02	-0.04	0.04	-0.01	-0.05	-0.04	-0.05	-0.06	0	-0.07	-0.03	0.06
AGXT	189	NaN	NaN	NaN	NaN	NaN	NaN	NaN	NaN	NaN	NaN	NaN	NaN	NaN	NaN	NaN	NaN	NaN	NaN	NaN	NaN	NaN	NaN	NaN	NaN	NaN	NaN	NaN	NaN	NaN	NaN	NaN	NaN	NaN	NaN	NaN	NaN	NaN	NaN	NaN	NaN	NaN	NaN	NaN	NaN	NaN	NaN	NaN	NaN
ALKBH8	91801	-0.03	-0.06	-0.01	-0.02	0.02	0.06	0.02	0.03	0.05	0.02	0.04	0.02	-0.05	0	0.02	0.05	0.06	-0.01	-0.08	0.17	0.12	0	0.12	-0.01	-0.09	0.06	-0.02	-0.08	0.11	0.01	-0.07	0.08	0.08	-0.02	-0.2	0.01	-0.06	0.01	-0.01	-0.13	-0.17	0.13	-0.05	-0.07	-0.08	-0.09	-0.1	-0.01
AP3S2	10239	0	-0.01	-0.01	0.02	-0.01	0.03	0.05	0	-0.01	0.01	0.03	0	0	0.02	0.03	0.04	0.03	0.03	0.01	0	0.04	0.04	-0.03	0.03	-0.01	0	0.02	0.01	-0.02	0	-0.02	-0.03	0.05	0.03	0	-0.03	0.04	-0.02	-0.05	0	0	0.01	0.06	0.01	-0.03	-0.05	-0.13	0
ASL	435	0.03	0.01	0	0.02	0.04	-0.02	0.03	0.05	0.02	0.07	0.03	0.04	0.07	0.04	0.01	0.11	0.12	0.01	0.03	0	0.02	0.02	0.02	-0.01	0	0.01	0.03	0.03	-0.01	-0.01	0.04	-0.02	0.06	0.05	-0.03	-0.01	-0.03	-0.04	-0.03	-0.03	-0.02	-0.06	-0.01	-0.01	-0.02	0.01	-0.01	0.01
ASPHD1	253982	-0.05	-0.01	-0.01	-0.02	-0.12	-0.02	-0.05	0.06	-0.03	-0.07	-0.05	-0.04	-0.06	-0.03	-0.02	-0.05	-0.08	0.01	-0.04	0.02	-0.02	-0.03	0.02	0.01	-0.05	0.01	0	-0.05	0.01	-0.01	0	-0.01	0	-0.05	-0.08	-0.06	0	-0.09	-0.02	-0.02	-0.04	0	0.02	-0.01	0.04	0.05	0.01	0.03
AVL9	23080	0.03	0	-0.01	0.02	-0.01	-0.01	0.01	0.02	0.02	0.01	-0.01	0	0.01	0.02	0	0.03	0.01	0	0.01	0	-0.03	0.01	0.03	0	-0.01	0.02	-0.02	-0.01	0.03	0	0.02	0.02	0.01	0.03	0.01	-0.01	0.01	0.01	-0.04	0.01	0.01	0	-0.02	0.03	0	0.01	0	-0.01
BCLAF3	256643	NaN	NaN	NaN	NaN	NaN	NaN	NaN	NaN	NaN	NaN	NaN	NaN	NaN	NaN	NaN	NaN	NaN	NaN	NaN	NaN	NaN	NaN	NaN	NaN	NaN	NaN	NaN	NaN	NaN	NaN	NaN	NaN	NaN	NaN	NaN	NaN	NaN	NaN	NaN	NaN	NaN	NaN	NaN	NaN	NaN	NaN	NaN	NaN
BIN3	55909	-0.05	0.04	-0.16	-0.14	-0.06	0	-0.11	0.06	0.11	-0.14	-0.09	0.43	-0.15	0.02	-0.04	-0.08	-0.01	NaN	NaN	NaN	NaN	NaN	NaN	NaN	NaN	NaN	NaN	NaN	NaN	NaN	NaN	NaN	NaN	NaN	-0.18	0.03	0.04	0.09	0.21	0.13	-0.23	-0.03	0.19	0.12	0.09	0.11	-0.01	0.1
C2orf76	130355	NaN	NaN	NaN	NaN	NaN	NaN	NaN	NaN	NaN	NaN	NaN	NaN	NaN	NaN	NaN	NaN	NaN	NaN	NaN	NaN	NaN	NaN	NaN	NaN	NaN	NaN	NaN	NaN	NaN	NaN	NaN	NaN	NaN	NaN	NaN	NaN	NaN	NaN	NaN	NaN	NaN	NaN	NaN	NaN	NaN	NaN	NaN	NaN
CDC25A	993	NaN	NaN	NaN	NaN	NaN	NaN	NaN	NaN	NaN	NaN	NaN	NaN	NaN	NaN	NaN	NaN	NaN	NaN	NaN	NaN	NaN	NaN	NaN	NaN	NaN	NaN	NaN	NaN	NaN	NaN	NaN	NaN	NaN	NaN	NaN	NaN	NaN	NaN	NaN	NaN	NaN	NaN	NaN	NaN	NaN	NaN	NaN	NaN
CENPA	1058	NaN	NaN	NaN	NaN	NaN	NaN	NaN	NaN	NaN	NaN	NaN	NaN	NaN	NaN	NaN	NaN	NaN	NaN	NaN	NaN	NaN	NaN	NaN	NaN	NaN	NaN	NaN	NaN	NaN	NaN	NaN	NaN	NaN	NaN	0.11	-0.19	-0.16	0.08	-0.02	-0.13	0.06	0.03	-0.28	0.18	-0.18	-0.34	0.07	-0.15
CERKL	375298	NaN	NaN	NaN	NaN	NaN	NaN	NaN	NaN	NaN	NaN	NaN	NaN	NaN	NaN	NaN	NaN	NaN	NaN	NaN	NaN	NaN	NaN	NaN	NaN	NaN	NaN	NaN	NaN	NaN	NaN	NaN	NaN	NaN	NaN	NaN	NaN	NaN	NaN	NaN	NaN	NaN	NaN	NaN	NaN	NaN	NaN	NaN	NaN
CHM	1121	-0.01	-0.03	0	0	-0.05	0.03	0	-0.04	0.04	0	-0.01	0.02	0	-0.03	0.03	0.02	-0.04	0.04	0	-0.04	0.05	0.01	-0.02	0.03	-0.01	-0.01	0.01	-0.01	-0.02	0.03	0	0	0.04	0.01	0.01	-0.03	0	-0.04	-0.01	-0.02	-0.03	-0.01	0	-0.02	0	0	-0.01	0.02
CHMP1B	57132	-0.11	-0.07	0.16	-0.02	-0.08	-0.03	-0.01	0.01	0.15	-0.24	-0.04	0.06	-0.07	-0.14	0.11	-0.01	-0.2	0.03	0.01	0.02	0.03	-0.04	0.09	0	-0.03	0.08	0.04	0	0	-0.01	0.02	0.15	-0.01	0.02	-0.16	-0.3	-0.09	-0.03	-0.23	0.02	0.09	-0.18	0.02	-0.01	-0.09	0.02	-0.14	-0.13
COX4I2	84701	0.04	0.03	-0.16	0.06	-0.02	-0.06	0.02	0.04	-0.06	0.04	-0.02	-0.13	0	0.01	-0.01	0	-0.05	0.03	0.04	0.02	0.05	0.1	0.05	0.16	0.02	-0.02	0.02	-0.01	0.13	0.09	-0.13	0.02	0.03	0.11	-0.01	-0.11	0	0.06	-0.07	0.08	0.11	-0.04	0.02	0.1	-0.04	0.04	0.16	-0.08
COX6A2	1339	-0.06	0.14	0.01	-0.21	-0.28	-0.07	-0.42	0.01	-0.19	-0.37	0.13	0.01	-0.07	0.14	-0.02	-0.12	-0.04	NaN	NaN	NaN	NaN	NaN	NaN	NaN	NaN	NaN	NaN	NaN	NaN	NaN	NaN	NaN	NaN	NaN	NaN	NaN	NaN	NaN	NaN	NaN	NaN	NaN	NaN	NaN	NaN	NaN	NaN	NaN
CYB5R2	51700	NaN	NaN	NaN	NaN	NaN	NaN	NaN	NaN	NaN	NaN	NaN	NaN	NaN	NaN	NaN	NaN	NaN	NaN	NaN	NaN	NaN	NaN	NaN	NaN	NaN	NaN	NaN	NaN	NaN	NaN	NaN	NaN	NaN	NaN	NaN	NaN	NaN	NaN	NaN	NaN	NaN	NaN	NaN	NaN	NaN	NaN	NaN	NaN
CYP20A1	57404	0.16	-0.09	0.05	0.03	0	0.01	0.08	0.03	0.03	0.07	-0.01	0.01	0.09	-0.05	0.04	0.08	0.06	0.25	0.11	-0.03	0.2	0.07	-0.01	0.21	0.2	0.03	0.3	0.12	-0.05	0.27	0.17	0.33	0.3	0.2	0.14	0.1	0.08	0.14	0	0.09	0.23	0.04	-0.08	0.2	0.14	0.12	0.2	0.1
CYP21A2	1589	NaN	NaN	NaN	NaN	NaN	NaN	NaN	NaN	NaN	NaN	NaN	NaN	NaN	NaN	NaN	NaN	NaN	NaN	NaN	NaN	NaN	NaN	NaN	NaN	NaN	NaN	NaN	NaN	NaN	NaN	NaN	NaN	NaN	NaN	NaN	NaN	NaN	NaN	NaN	NaN	NaN	NaN	NaN	NaN	NaN	NaN	NaN	NaN
D2HGDH	728294	0.02	0.12	-0.12	-0.01	0.07	-0.03	-0.03	0.07	-0.02	0.03	0.06	-0.2	0.03	0.06	-0.13	0.04	0.03	NaN	NaN	NaN	NaN	NaN	NaN	NaN	NaN	NaN	NaN	NaN	NaN	NaN	NaN	NaN	NaN	NaN	-0.02	0.17	-0.02	0	0.08	0.06	-0.05	0.2	0.02	-0.14	0.13	-0.07	0.06	0.14
DIS3L2	129563	0	-0.02	0	-0.01	0	-0.02	0	0	-0.01	0	-0.01	-0.01	-0.01	-0.03	0.01	0.02	0	0.01	0.01	0	0	-0.02	-0.01	0.02	-0.03	0.01	0.01	-0.01	0.01	0.03	0	0.02	0.01	0	0	-0.01	-0.01	0.03	0.03	0.02	0.01	-0.02	0.03	0	0.01	0.01	0.02	-0.01
DMTF1	9988	NaN	NaN	NaN	NaN	NaN	NaN	NaN	NaN	NaN	NaN	NaN	NaN	NaN	NaN	NaN	NaN	NaN	NaN	NaN	NaN	NaN	NaN	NaN	NaN	NaN	NaN	NaN	NaN	NaN	NaN	NaN	NaN	NaN	NaN	NaN	NaN	NaN	NaN	NaN	NaN	NaN	NaN	NaN	NaN	NaN	NaN	NaN	NaN
DOP1A	23033	-0.03	0.07	0.02	-0.05	0.09	0.03	-0.04	0.05	-0.08	-0.05	0.06	0.04	-0.02	0.08	0.01	-0.01	0.07	0.04	0.02	-0.05	0.03	0.06	0.07	0.17	0	0	-0.03	-0.05	-0.02	0.02	-0.01	-0.05	0.12	0.02	-0.01	0.04	-0.05	-0.04	0.04	0.01	-0.01	0.02	0.04	0.01	0.08	0.02	0	0.03
DTD2	112487	0.02	0.04	0.02	0.07	0.05	0	0.02	0.12	0.01	-0.01	0.06	0.07	0.03	0.08	-0.02	0.02	0.03	0	0	-0.06	0.01	0.01	0.02	0	0.05	0.04	-0.02	-0.04	0.01	0.07	0.05	-0.05	0.06	0	-0.05	-0.05	0.01	-0.06	-0.09	-0.03	-0.07	-0.04	-0.08	0.01	-0.02	-0.04	0	0
DUSP10	11221	NaN	NaN	NaN	NaN	NaN	NaN	NaN	NaN	NaN	NaN	NaN	NaN	NaN	NaN	NaN	NaN	NaN	0.04	0.02	-0.06	0	0	-0.07	0.15	0.09	-0.03	0	0.12	-0.09	-0.01	0	0.03	-0.06	0.04	-0.03	-0.06	-0.01	0	-0.03	-0.03	-0.05	-0.02	-0.03	-0.01	-0.04	0	-0.03	-0.03
DYNC2I2	89891	0.01	0.05	-0.02	-0.01	0.07	0.01	0.01	0.01	-0.02	-0.02	0.02	0.02	0.02	0.02	-0.01	0	0.02	-0.01	0.01	-0.04	0	0.03	-0.07	-0.06	0	-0.02	0.03	0.02	-0.01	0.04	0.02	-0.08	0.04	-0.02	0.01	-0.07	-0.01	-0.03	0.01	0.02	-0.03	-0.17	0.01	-0.04	-0.1	-0.01	-0.25	-0.15
DYNLT2B	255758	NaN	NaN	NaN	NaN	NaN	NaN	NaN	NaN	NaN	NaN	NaN	NaN	NaN	NaN	NaN	NaN	NaN	NaN	NaN	NaN	NaN	NaN	NaN	NaN	NaN	NaN	NaN	NaN	NaN	NaN	NaN	NaN	NaN	NaN	NaN	NaN	NaN	NaN	NaN	NaN	NaN	NaN	NaN	NaN	NaN	NaN	NaN	NaN
EEF1AKMT1	221143	-0.01	0.02	-0.05	0.02	-0.03	-0.04	-0.03	0.05	0.02	0.06	-0.05	0.04	0.05	0.01	0.01	0.04	-0.02	0.01	0.01	-0.02	0.03	0.02	-0.06	0.02	-0.03	-0.02	-0.02	-0.06	0.01	-0.01	-0.02	0.01	0	0.01	0.01	-0.07	-0.06	-0.06	-0.04	-0.08	0.01	-0.14	-0.01	-0.08	-0.1	-0.06	-0.19	-0.03
EEF1AKMT2	399818	0.02	0	-0.01	0.05	0	-0.01	0.01	-0.01	0.02	0.04	-0.01	0.02	0.03	-0.02	-0.01	0.05	-0.01	-0.01	0.01	-0.01	-0.05	-0.01	-0.03	-0.05	-0.01	-0.01	0.05	0.02	-0.05	-0.02	0	-0.07	0.01	-0.01	0.01	-0.01	0.07	0.01	0.02	0.04	-0.01	0.05	0.07	-0.01	0.08	0.06	-0.01	-0.01
ENPP3	5169	NaN	NaN	NaN	NaN	NaN	NaN	NaN	NaN	NaN	NaN	NaN	NaN	NaN	NaN	NaN	NaN	NaN	NaN	NaN	NaN	NaN	NaN	NaN	NaN	NaN	NaN	NaN	NaN	NaN	NaN	NaN	NaN	NaN	NaN	NaN	NaN	NaN	NaN	NaN	NaN	NaN	NaN	NaN	NaN	NaN	NaN	NaN	NaN
ERG28	11161	0.04	0.1	0.14	0	0.01	-0.02	0.32	0.18	0.01	0.03	0.02	-0.06	-0.19	0.04	0.12	0.04	-0.06	0.07	-0.05	-0.03	0.17	-0.03	0.01	0.03	-0.04	-0.05	0.13	0.01	-0.15	-0.02	0.01	-0.08	0.01	0.06	0.13	0.09	-0.03	0	0.19	-0.1	-0.02	0.15	-0.03	0.03	0.03	-0.06	-0.13	0.03
FAM210B	116151	0.05	-0.02	0.04	-0.02	-0.04	0.05	0.04	0.09	-0.07	-0.03	-0.1	0.01	0.01	-0.04	0.05	-0.03	-0.11	-0.21	NaN	-0.01	-0.14	-0.07	-0.15	0	0.18	-0.13	-0.07	-0.25	-0.08	-0.02	0.07	0	-0.19	-0.08	NaN	NaN	NaN	NaN	NaN	NaN	NaN	NaN	NaN	NaN	NaN	NaN	NaN	NaN
FPGS	2356	NaN	NaN	NaN	NaN	NaN	NaN	NaN	NaN	NaN	NaN	NaN	NaN	NaN	NaN	NaN	NaN	NaN	NaN	NaN	NaN	NaN	NaN	NaN	NaN	NaN	NaN	NaN	NaN	NaN	NaN	NaN	NaN	NaN	NaN	NaN	NaN	NaN	NaN	NaN	NaN	NaN	NaN	NaN	NaN	NaN	NaN	NaN	NaN
GPX2	2877	NaN	NaN	NaN	NaN	NaN	NaN	NaN	NaN	NaN	NaN	NaN	NaN	NaN	NaN	NaN	NaN	NaN	NaN	NaN	NaN	NaN	NaN	NaN	NaN	NaN	NaN	NaN	NaN	NaN	NaN	NaN	NaN	NaN	NaN	NaN	NaN	NaN	NaN	NaN	NaN	NaN	NaN	NaN	NaN	NaN	NaN	NaN	NaN
GULP1	51454	0.01	0.1	0	-0.03	-0.06	0.02	-0.05	0.1	0.14	-0.06	0.02	0.18	0.03	0.08	0	-0.02	0.03	-0.07	0.1	-0.12	0.01	0.01	-0.19	-0.1	0.14	-0.15	0.02	0.05	-0.07	0.04	0.01	-0.17	-0.08	0.06	-0.26	0.22	-0.06	-0.03	0.19	0.03	0.05	0.11	0.02	-0.01	0.16	0.01	-0.07	0.06
HEY2	23493	NaN	NaN	NaN	NaN	NaN	NaN	NaN	NaN	NaN	NaN	NaN	NaN	NaN	NaN	NaN	NaN	NaN	NaN	NaN	NaN	NaN	NaN	NaN	NaN	NaN	NaN	NaN	NaN	NaN	NaN	NaN	NaN	NaN	NaN	NaN	NaN	NaN	NaN	NaN	NaN	NaN	NaN	NaN	NaN	NaN	NaN	NaN	NaN
HEYL	26508	NaN	NaN	NaN	NaN	NaN	NaN	NaN	NaN	NaN	NaN	NaN	NaN	NaN	NaN	NaN	NaN	NaN	NaN	NaN	NaN	NaN	NaN	NaN	NaN	NaN	NaN	NaN	NaN	NaN	NaN	NaN	NaN	NaN	NaN	NaN	NaN	NaN	NaN	NaN	NaN	NaN	NaN	NaN	NaN	NaN	NaN	NaN	NaN
ISG20	3669	NaN	NaN	NaN	NaN	NaN	NaN	NaN	NaN	NaN	NaN	NaN	NaN	NaN	NaN	NaN	NaN	NaN	NaN	NaN	NaN	NaN	NaN	NaN	NaN	NaN	NaN	NaN	NaN	NaN	NaN	NaN	NaN	NaN	NaN	NaN	NaN	NaN	NaN	NaN	NaN	NaN	NaN	NaN	NaN	NaN	NaN	NaN	NaN
JPH2	57158	NaN	NaN	NaN	NaN	NaN	NaN	NaN	NaN	NaN	NaN	NaN	NaN	NaN	NaN	NaN	NaN	NaN	NaN	NaN	NaN	NaN	NaN	NaN	NaN	NaN	NaN	NaN	NaN	NaN	NaN	NaN	NaN	NaN	NaN	NaN	NaN	NaN	NaN	NaN	NaN	NaN	NaN	NaN	NaN	NaN	NaN	NaN	NaN
KLHDC2	23588	0.09	0.12	NaN	-0.03	-0.08	NaN	-0.02	0.17	NaN	0.06	0.02	NaN	0.11	0.07	NaN	0.06	0.08	-0.01	0.03	0.07	-0.14	0.06	0.13	-0.01	0.03	0.12	-0.08	0	0.07	-0.13	-0.06	0.03	-0.03	0.03	0.13	0.04	-0.01	-0.09	-0.23	0.02	0.1	-0.04	0.17	0.18	-0.04	0.26	-0.01	0.01
LCN9	392399	NaN	NaN	NaN	NaN	NaN	NaN	NaN	NaN	NaN	NaN	NaN	NaN	NaN	NaN	NaN	NaN	NaN	NaN	NaN	NaN	NaN	NaN	NaN	NaN	NaN	NaN	NaN	NaN	NaN	NaN	NaN	NaN	NaN	NaN	NaN	NaN	NaN	NaN	NaN	NaN	NaN	NaN	NaN	NaN	NaN	NaN	NaN	NaN
LETMD1	25875	-0.06	0.05	-0.01	-0.03	0.03	0.03	-0.07	0.02	0.03	-0.02	0.06	0.03	-0.03	0.02	0.02	-0.05	0.01	0.02	-0.02	-0.05	0.02	-0.05	-0.06	0.02	0	0.01	-0.06	0	0.01	0.02	-0.07	-0.02	-0.01	-0.03	0.01	0	-0.07	0.02	-0.05	-0.01	0.02	-0.01	-0.06	0.01	-0.07	-0.04	0.03	-0.05
LIPT2	387787	-0.06	0.05	0.05	0.01	0.05	0.01	-0.01	0.05	-0.01	0.04	0	0.01	-0.02	0.05	0.01	0.02	0.04	0.08	0.02	0.05	0.11	-0.03	0.03	0.01	-0.02	0.08	0.1	0.02	0.01	0.13	0.06	0.05	0.11	0.07	-0.03	0.05	-0.01	0.01	0.08	0	0.02	0.06	0.12	-0.02	0.05	0	0	0.08
MAFG	4097	NaN	NaN	NaN	NaN	NaN	NaN	NaN	NaN	NaN	NaN	NaN	NaN	NaN	NaN	NaN	NaN	NaN	NaN	NaN	NaN	NaN	NaN	NaN	NaN	NaN	NaN	NaN	NaN	NaN	NaN	NaN	NaN	NaN	NaN	0.06	-0.03	0.05	0.09	0.03	0.07	0.02	0.1	0.03	-0.07	-0.03	-0.01	0.08	-0.04
MAN1A2	10905	-0.1	-0.02	0.04	-0.22	-0.09	0.08	-0.11	0.07	0.06	-0.03	-0.01	0.07	-0.01	0.15	0.09	-0.12	0.06	-0.07	0.02	0.06	-0.07	0.11	-0.05	-0.04	0.03	0.02	-0.12	0.08	-0.01	-0.18	0.02	-0.06	-0.06	0.06	0	0.11	-0.06	-0.05	0.05	-0.03	0.08	0.05	-0.08	0.1	0.06	-0.09	0.07	0
MECR	51102	0	0	0.01	-0.01	0.03	-0.01	-0.03	0	-0.01	0.02	0.02	0.02	0.03	0.04	-0.04	0	0.08	-0.02	0.01	0.07	-0.01	0.02	0.07	0.05	0.02	0.02	-0.02	0.04	0.08	-0.01	0.06	0.05	0.01	0.07	0.03	0.02	0	0	0.01	0	0.02	0.01	-0.04	0.01	0	-0.01	0.02	0
MED21	9412	0.05	0.09	-0.02	0.06	0.02	0.03	0.02	-0.1	0.11	0.11	0.04	0	0.04	-0.03	-0.04	0.09	0.02	0.18	0.37	-0.19	0.3	0.16	0.09	0.15	0.03	-0.05	-0.01	-0.15	0.02	0.1	-0.12	0	0.12	0.01	0.06	0.03	0.08	-0.01	0	0.01	0.14	0.03	0.07	0.09	-0.04	0.13	-0.02	-0.01
MEIKIN	728637	NaN	NaN	NaN	NaN	NaN	NaN	NaN	NaN	NaN	NaN	NaN	NaN	NaN	NaN	NaN	NaN	NaN	NaN	NaN	NaN	NaN	NaN	NaN	NaN	NaN	NaN	NaN	NaN	NaN	NaN	NaN	NaN	NaN	NaN	NaN	NaN	NaN	NaN	NaN	NaN	NaN	NaN	NaN	NaN	NaN	NaN	NaN	NaN
MEST	4232	0.03	0.01	0.03	0.19	0.07	-0.04	-0.1	0.05	-0.06	0.16	-0.03	0	0	0.06	-0.03	-0.01	0.1	0.05	0.01	0.02	0.03	0.02	0.09	-0.09	0.01	0.15	-0.07	-0.01	0.12	-0.03	-0.02	0.08	-0.06	0.02	0.32	0.06	NaN	0.13	-0.01	NaN	0.28	0	NaN	0.07	0.22	NaN	0.08	0
MSRA	4482	0.01	-0.01	-0.02	0.03	-0.01	-0.01	-0.02	-0.02	-0.03	0.04	0.01	-0.01	0.01	-0.01	-0.01	0.01	-0.01	-0.01	-0.04	0.01	0	-0.04	0.03	-0.02	-0.04	0.03	-0.02	-0.02	0.01	-0.02	-0.06	-0.02	-0.02	-0.04	0.02	0	-0.06	0	-0.01	-0.03	0.03	-0.02	-0.03	-0.01	0	-0.04	-0.01	0
MTHFD2L	441024	0.04	-0.14	0.11	0	-0.11	0.08	-0.01	-0.12	-0.02	0.11	0.04	0.04	-0.01	-0.07	0.11	0.02	-0.05	-0.03	0.05	0.09	-0.07	-0.05	0.05	-0.11	0.08	0.08	-0.02	0.07	0.18	-0.18	0.03	0.15	-0.05	0.04	0.03	0.09	-0.1	-0.01	-0.14	-0.18	0.03	0.03	0.01	0.08	0	-0.11	-0.02	0.09
MVD	4597	-0.01	-0.05	0.01	-0.04	-0.05	-0.01	-0.04	-0.04	-0.04	0	-0.01	-0.04	-0.03	-0.03	-0.01	-0.05	-0.07	-0.01	-0.04	0.06	-0.01	-0.02	-0.02	0	-0.05	0.02	-0.02	-0.07	0.01	0	-0.01	-0.01	-0.02	-0.06	0.02	0.03	0.01	0.03	-0.02	-0.01	0.01	0.01	-0.03	0.01	0.03	-0.02	0	-0.03
NACA2	342538	NaN	NaN	NaN	NaN	NaN	NaN	NaN	NaN	NaN	NaN	NaN	NaN	NaN	NaN	NaN	NaN	NaN	NaN	NaN	NaN	NaN	NaN	NaN	NaN	NaN	NaN	NaN	NaN	NaN	NaN	NaN	NaN	NaN	NaN	NaN	NaN	NaN	NaN	NaN	NaN	NaN	NaN	NaN	NaN	NaN	NaN	NaN	NaN
NADK	65220	0	0.02	0.08	0.05	0	0	-0.01	0.06	0.05	0.03	0.06	-0.01	0	0.05	0.08	0.07	0.07	0.03	0	-0.03	0.04	-0.02	0.05	0.03	-0.03	0.05	-0.01	-0.07	0.02	0.06	-0.01	0.03	0.01	0.02	0.05	-0.01	-0.14	0	0.04	-0.1	0.04	-0.02	-0.09	-0.01	-0.14	-0.12	0.03	0.05
NADSYN1	55191	NaN	NaN	NaN	NaN	NaN	NaN	NaN	NaN	NaN	NaN	NaN	NaN	NaN	NaN	NaN	NaN	NaN	NaN	NaN	NaN	NaN	NaN	NaN	NaN	NaN	NaN	NaN	NaN	NaN	NaN	NaN	NaN	NaN	NaN	0.01	-0.08	-0.04	-0.16	0.09	0.05	0.09	-0.04	-0.07	0.09	0.12	-0.04	0.12	-0.05
NLRP4	147945	NaN	NaN	NaN	NaN	NaN	NaN	NaN	NaN	NaN	NaN	NaN	NaN	NaN	NaN	NaN	NaN	NaN	NaN	NaN	NaN	NaN	NaN	NaN	NaN	NaN	NaN	NaN	NaN	NaN	NaN	NaN	NaN	NaN	NaN	NaN	NaN	NaN	NaN	NaN	NaN	NaN	NaN	NaN	NaN	NaN	NaN	NaN	NaN
NRIP3	56675	0.01	-0.03	0.07	0.08	-0.07	0.07	0.06	0.03	0.03	0.07	-0.04	0.06	0.02	-0.08	0.06	0.1	0.01	0.02	-0.02	0.02	0.01	0.02	0	0.07	-0.01	0.01	0	-0.05	0.02	0.04	-0.01	0.02	0.01	-0.02	0	0.03	-0.05	-0.03	0.02	-0.06	-0.07	-0.03	-0.09	0.01	-0.06	-0.04	0.05	-0.11
NRP2	8828	0.1	0.22	0.02	0.07	0.09	0.04	-0.03	-0.04	-0.01	0.04	0.08	0.09	-0.03	0.19	0.08	-0.09	0.21	-0.04	-0.01	0	-0.01	0.05	0.01	0	0.04	0.01	-0.06	-0.08	0	0	0.04	0.01	-0.01	-0.06	NaN	NaN	NaN	NaN	NaN	NaN	NaN	NaN	NaN	NaN	NaN	NaN	NaN	NaN
NXF5	55998	NaN	NaN	NaN	NaN	NaN	NaN	NaN	NaN	NaN	NaN	NaN	NaN	NaN	NaN	NaN	NaN	NaN	NaN	NaN	NaN	NaN	NaN	NaN	NaN	NaN	NaN	NaN	NaN	NaN	NaN	NaN	NaN	NaN	NaN	NaN	NaN	NaN	NaN	NaN	NaN	NaN	NaN	NaN	NaN	NaN	NaN	NaN	NaN
OPLAH	26873	0	-0.02	-0.01	-0.01	0	-0.01	-0.01	-0.01	0	0	0	0	0	-0.01	-0.03	0	0	0.02	-0.02	0	-0.01	-0.03	-0.03	0.01	-0.03	-0.01	0.02	-0.01	-0.02	0.03	-0.03	-0.04	0.03	-0.02	0.01	0.04	-0.04	0.01	0.03	-0.04	-0.03	0.02	0	0	0.01	-0.05	0	0.03
OTC	5009	NaN	NaN	NaN	NaN	NaN	NaN	NaN	NaN	NaN	NaN	NaN	NaN	NaN	NaN	NaN	NaN	NaN	NaN	NaN	NaN	NaN	NaN	NaN	NaN	NaN	NaN	NaN	NaN	NaN	NaN	NaN	NaN	NaN	NaN	NaN	NaN	NaN	NaN	NaN	NaN	NaN	NaN	NaN	NaN	NaN	NaN	NaN	NaN
PBLD	64081	NaN	NaN	NaN	NaN	NaN	NaN	NaN	NaN	NaN	NaN	NaN	NaN	NaN	NaN	NaN	NaN	NaN	NaN	NaN	NaN	NaN	NaN	NaN	NaN	NaN	NaN	NaN	NaN	NaN	NaN	NaN	NaN	NaN	NaN	NaN	NaN	NaN	NaN	NaN	NaN	NaN	NaN	NaN	NaN	NaN	NaN	NaN	NaN
PEX11B	8799	0.01	-0.03	0.04	-0.03	0.09	0.04	-0.04	0.09	0.11	0	0.1	0.06	0.14	0.07	0.2	0.03	0.2	0.08	-0.01	-0.03	0.07	-0.02	-0.05	0.05	0	-0.03	0.02	0.11	-0.08	0.15	0.08	-0.01	0.06	0.1	0.1	-0.06	0.04	0.01	-0.03	0.06	0.07	0.02	-0.01	0.06	0.02	-0.01	0.06	0.01
PFN4	375189	NaN	NaN	NaN	NaN	NaN	NaN	NaN	NaN	NaN	NaN	NaN	NaN	NaN	NaN	NaN	NaN	NaN	NaN	NaN	NaN	NaN	NaN	NaN	NaN	NaN	NaN	NaN	NaN	NaN	NaN	NaN	NaN	NaN	NaN	NaN	NaN	NaN	NaN	NaN	NaN	NaN	NaN	NaN	NaN	NaN	NaN	NaN	NaN
PKMYT1	9088	NaN	NaN	NaN	NaN	NaN	NaN	NaN	NaN	NaN	NaN	NaN	NaN	NaN	NaN	NaN	NaN	NaN	NaN	NaN	NaN	NaN	NaN	NaN	NaN	NaN	NaN	NaN	NaN	NaN	NaN	NaN	NaN	NaN	NaN	NaN	NaN	NaN	NaN	NaN	NaN	NaN	NaN	NaN	NaN	NaN	NaN	NaN	NaN
PLEKHG5	57449	-0.07	-0.03	0.02	-0.01	-0.09	-0.01	0.03	-0.01	0.05	-0.04	-0.05	-0.01	-0.08	-0.02	0	-0.04	-0.09	0.03	0	0.02	0.01	-0.05	-0.01	0.06	0.03	-0.01	0.05	0.03	0.01	0	0.03	0.01	0.03	0.02	NaN	NaN	NaN	NaN	NaN	NaN	NaN	NaN	NaN	NaN	NaN	NaN	NaN	NaN
PMM1	5372	-0.03	-0.01	0	-0.02	0.01	0.01	-0.05	-0.01	0.01	-0.01	0	0.01	0	-0.01	0	0	0	0.02	0	0.03	0.03	0	0	0.02	-0.01	0.03	0.01	0	0.02	0.03	0.01	0.01	0.03	0.01	0.03	0.05	-0.02	0.01	0.04	-0.03	0	0.04	-0.03	0.02	0.02	-0.02	0	0.02
PNPLA7	375775	-0.06	-0.07	-0.04	-0.01	-0.07	-0.01	-0.01	0.04	0.02	-0.05	-0.02	0.06	0	0.05	0.05	0.05	0.04	-0.05	-0.05	-0.04	0.02	-0.11	-0.05	-0.15	-0.01	0.09	-0.04	-0.09	-0.03	0	-0.09	-0.08	-0.07	-0.09	0.16	0	-0.11	0.15	-0.18	0.1	0.1	-0.13	0.07	-0.04	-0.08	0.08	0.13	-0.04
POMT2	29954	NaN	-0.09	-0.36	NaN	-0.04	-0.13	NaN	0.11	-0.07	NaN	0.05	0.1	NaN	-0.06	-0.26	NaN	-0.28	NaN	NaN	NaN	NaN	NaN	NaN	NaN	NaN	NaN	NaN	NaN	NaN	NaN	NaN	NaN	NaN	NaN	-0.06	-0.21	0.72	-0.02	-0.18	0.35	-0.27	-0.23	0.12	-0.24	-0.37	0.34	-0.17	-0.12
POP1	10940	0.12	0.01	-0.17	0.04	0.08	-0.16	0.02	0.03	-0.1	0.14	0.02	-0.08	0.19	0.05	-0.12	0.19	0.02	0.03	-0.04	-0.05	0.06	-0.06	0.03	0.08	0.01	-0.05	0.07	-0.02	-0.09	0.01	-0.01	-0.07	0.01	0.01	0.06	-0.1	0.01	0.04	-0.06	0.06	0.04	-0.15	0.09	-0.1	-0.14	-0.01	0.06	-0.1
PPTC7	160760	0.01	0.06	0.02	0.04	0.03	0.05	-0.05	0.02	0.03	-0.03	0	0	0	0.01	0.02	-0.05	0	-0.04	0.04	0.03	-0.03	0.06	0	-0.04	0.03	-0.01	-0.03	0.04	-0.01	-0.02	0	0.02	0	0	0.04	-0.02	-0.05	0.03	0.01	0.01	0.04	-0.01	0	0	-0.03	-0.04	0.1	0.02
PRKAG3	53632	NaN	NaN	NaN	NaN	NaN	NaN	NaN	NaN	NaN	NaN	NaN	NaN	NaN	NaN	NaN	NaN	NaN	NaN	NaN	NaN	NaN	NaN	NaN	NaN	NaN	NaN	NaN	NaN	NaN	NaN	NaN	NaN	NaN	NaN	NaN	NaN	NaN	NaN	NaN	NaN	NaN	NaN	NaN	NaN	NaN	NaN	NaN	NaN
PTPRK	5796	0.01	0.18	-0.04	-0.03	0.09	0.04	-0.01	0.04	-0.11	0.08	0.09	-0.07	0.03	0	-0.11	0.01	0.1	0.02	0.02	0.03	0.06	0.01	0.03	-0.01	0.01	0.02	-0.01	0.03	0.05	0.02	0.06	0.01	0.02	0.05	-0.25	0.41	0.02	-0.09	0	-0.04	-0.12	0.29	-0.11	-0.05	0.4	-0.04	0.07	0.16
PUS7L	83448	NaN	-0.37	NaN	-0.04	-0.18	0.1	-0.01	0.03	0.2	-0.02	-0.09	NaN	0	-0.29	0.15	0.05	-0.08	NaN	NaN	NaN	NaN	NaN	NaN	NaN	NaN	NaN	NaN	NaN	NaN	NaN	NaN	NaN	NaN	NaN	NaN	NaN	NaN	NaN	NaN	NaN	NaN	NaN	NaN	NaN	NaN	NaN	NaN	NaN
QPRT	23475	-0.11	-0.13	-0.33	-0.02	-0.11	-0.21	-0.03	-0.05	-0.23	-0.03	-0.05	-0.06	-0.15	-0.14	NaN	-0.12	-0.13	NaN	NaN	NaN	NaN	NaN	NaN	NaN	NaN	NaN	NaN	NaN	NaN	NaN	NaN	NaN	NaN	NaN	0.02	0.17	-0.07	-0.02	0.07	0.05	-0.04	0.07	0.04	0.03	0.08	-0.03	-0.09	0.09
RFK	55312	-0.02	-0.01	-0.01	0.02	0.05	0.04	0.01	-0.05	0	0.02	0.01	0.06	-0.01	-0.06	0.03	0.03	-0.01	-0.03	-0.02	-0.01	-0.02	-0.08	-0.03	-0.06	-0.06	0.01	-0.03	0	0.03	0.01	0.02	-0.04	-0.04	0.01	-0.03	0.01	0.06	-0.02	0.04	0	-0.06	-0.06	0.06	-0.05	-0.09	0.05	0	-0.03
RPIA	22934	0.3	-0.03	-0.1	0	-0.01	0.08	-0.31	-0.07	0.09	-0.07	0.02	0	0.02	-0.1	-0.03	0.15	-0.03	NaN	0.08	0.26	NaN	0.27	-0.06	NaN	0.19	0.15	NaN	0.89	0.33	NaN	0.37	0.23	NaN	0.44	0.16	0.14	-0.02	0.02	-0.12	-0.05	-0.02	-0.07	0.01	0.11	0.01	-0.01	-0.04	-0.1
SAMD15	161394	NaN	NaN	NaN	NaN	NaN	NaN	NaN	NaN	NaN	NaN	NaN	NaN	NaN	NaN	NaN	NaN	NaN	NaN	NaN	NaN	NaN	NaN	NaN	NaN	NaN	NaN	NaN	NaN	NaN	NaN	NaN	NaN	NaN	NaN	NaN	NaN	NaN	NaN	NaN	NaN	NaN	NaN	NaN	NaN	NaN	NaN	NaN	NaN
SARAF	51669	0.07	-0.02	-0.05	0.02	-0.01	0.04	0.02	-0.03	-0.05	0.07	0.02	0	0.05	0.03	0	0.04	-0.01	-0.02	-0.07	0.01	0.05	-0.03	-0.04	0.05	-0.04	-0.04	-0.07	-0.05	-0.01	0.04	-0.04	-0.04	-0.03	-0.09	0.03	0	-0.02	0.04	-0.02	-0.05	0	-0.06	-0.07	0	-0.04	-0.04	-0.01	-0.08
SCD5	79966	NaN	NaN	NaN	NaN	NaN	NaN	NaN	NaN	NaN	NaN	NaN	NaN	NaN	NaN	NaN	NaN	NaN	NaN	NaN	NaN	NaN	NaN	NaN	NaN	NaN	NaN	NaN	NaN	NaN	NaN	NaN	NaN	NaN	NaN	NaN	NaN	NaN	NaN	NaN	NaN	NaN	NaN	NaN	NaN	NaN	NaN	NaN	NaN
SEC14L5	9717	NaN	NaN	NaN	NaN	NaN	NaN	NaN	NaN	NaN	NaN	NaN	NaN	NaN	NaN	NaN	NaN	NaN	NaN	NaN	NaN	NaN	NaN	NaN	NaN	NaN	NaN	NaN	NaN	NaN	NaN	NaN	NaN	NaN	NaN	NaN	NaN	NaN	NaN	NaN	NaN	NaN	NaN	NaN	NaN	NaN	NaN	NaN	NaN
SETD4	54093	NaN	NaN	NaN	NaN	NaN	NaN	NaN	NaN	NaN	NaN	NaN	NaN	NaN	NaN	NaN	NaN	NaN	NaN	NaN	NaN	NaN	NaN	NaN	NaN	NaN	NaN	NaN	NaN	NaN	NaN	NaN	NaN	NaN	NaN	NaN	NaN	NaN	NaN	NaN	NaN	NaN	NaN	NaN	NaN	NaN	NaN	NaN	NaN
SETD6	79918	0.13	0.16	0.18	0.03	0.09	0.02	-0.01	0.21	0	0.03	0.2	0.01	-0.14	0.08	-0.01	0.04	0.13	NaN	NaN	NaN	NaN	NaN	NaN	NaN	NaN	NaN	NaN	NaN	NaN	NaN	NaN	NaN	NaN	NaN	-0.22	-0.36	0.04	0.08	-0.22	0.12	-0.03	-0.04	0.09	-0.03	-0.37	0.06	0.11	-0.52
SH3YL1	26751	NaN	NaN	NaN	NaN	NaN	NaN	NaN	NaN	NaN	NaN	NaN	NaN	NaN	NaN	NaN	NaN	NaN	NaN	NaN	NaN	NaN	NaN	NaN	NaN	NaN	NaN	NaN	NaN	NaN	NaN	NaN	NaN	NaN	NaN	NaN	NaN	NaN	NaN	NaN	NaN	NaN	NaN	NaN	NaN	NaN	NaN	NaN	NaN
SLC18A1	6570	NaN	NaN	NaN	NaN	NaN	NaN	NaN	NaN	NaN	NaN	NaN	NaN	NaN	NaN	NaN	NaN	NaN	NaN	NaN	NaN	NaN	NaN	NaN	NaN	NaN	NaN	NaN	NaN	NaN	NaN	NaN	NaN	NaN	NaN	NaN	NaN	NaN	NaN	NaN	NaN	NaN	NaN	NaN	NaN	NaN	NaN	NaN	NaN
SLC25A35	399512	0.06	0.04	0.02	0.08	0.07	0.04	-0.02	-0.08	0.05	-0.03	0.04	0	0.12	0.08	0.05	-0.01	0.03	-0.05	0.05	0	0.01	0.08	-0.04	-0.12	0.13	0.17	-0.01	0.08	0.06	-0.01	0.01	0.03	-0.11	0.15	0.13	0.14	-0.12	-0.02	0.1	-0.06	0.05	0.15	-0.14	-0.03	0.06	-0.22	-0.05	0.02
SLC2A13	114134	0.01	-0.05	0.01	-0.02	-0.05	0.03	0.02	-0.01	0.03	-0.02	-0.04	0.04	0.05	0.02	0.03	-0.01	0.03	0.01	0	-0.02	0.04	0.02	0.04	0.03	0	0.03	0	-0.04	0.06	0.03	-0.04	-0.01	0.04	0.01	0.01	0.07	0.09	-0.02	0.09	0.06	0.05	0.04	0.02	-0.03	0.06	0.04	-0.01	0.08
SORCS3	22986	-0.05	-0.07	0.01	0.05	-0.14	0	0.04	-0.07	0	-0.14	-0.12	-0.08	-0.04	-0.08	0.01	-0.15	-0.18	-0.04	-0.04	-0.04	-0.07	-0.05	-0.01	-0.09	-0.01	-0.02	-0.03	-0.02	-0.02	-0.05	-0.05	-0.02	-0.05	-0.1	-0.16	-0.12	-0.14	0.04	0.01	0.09	-0.15	-0.04	-0.11	-0.25	-0.03	-0.07	-0.1	-0.03
SRD5A2	6716	NaN	NaN	NaN	NaN	NaN	NaN	NaN	NaN	NaN	NaN	NaN	NaN	NaN	NaN	NaN	NaN	NaN	NaN	NaN	NaN	NaN	NaN	NaN	NaN	NaN	NaN	NaN	NaN	NaN	NaN	NaN	NaN	NaN	NaN	NaN	NaN	NaN	NaN	NaN	NaN	NaN	NaN	NaN	NaN	NaN	NaN	NaN	NaN
STX2	2054	-0.02	-0.05	0.01	-0.02	-0.03	0.08	-0.07	-0.01	0.11	0	-0.07	0.01	-0.04	0	0.07	0.01	-0.04	-0.02	0	0.03	-0.02	0	0.14	0.03	-0.08	0.2	-0.07	-0.03	0.17	0.04	0.04	0.16	-0.08	0.02	0.05	0.03	-0.04	0.1	0.06	-0.07	-0.02	-0.01	-0.12	0.02	-0.04	-0.06	-0.04	-0.1
SYDE2	84144	NaN	NaN	NaN	NaN	NaN	NaN	NaN	NaN	NaN	NaN	NaN	NaN	NaN	NaN	NaN	NaN	NaN	NaN	NaN	NaN	NaN	NaN	NaN	NaN	NaN	NaN	NaN	NaN	NaN	NaN	NaN	NaN	NaN	NaN	NaN	NaN	NaN	NaN	NaN	NaN	NaN	NaN	NaN	NaN	NaN	NaN	NaN	NaN
TMEM237	65062	-0.04	-0.01	-0.04	0.06	0.01	0.08	-0.01	-0.03	0	-0.07	-0.03	-0.03	-0.02	0.04	0.01	-0.02	0	0	-0.01	0.03	0.05	0.01	-0.03	-0.01	-0.04	0.08	-0.09	0.05	0	-0.02	-0.06	-0.05	0.08	0.01	0.04	0.06	-0.09	0.1	0.03	-0.08	0.05	0.03	-0.06	0.08	0.11	-0.02	0.12	0.1
TMEM269	100129924	NaN	NaN	NaN	NaN	NaN	NaN	NaN	NaN	NaN	NaN	NaN	NaN	NaN	NaN	NaN	NaN	NaN	NaN	NaN	NaN	NaN	NaN	NaN	NaN	NaN	NaN	NaN	NaN	NaN	NaN	NaN	NaN	NaN	NaN	NaN	NaN	NaN	NaN	NaN	NaN	NaN	NaN	NaN	NaN	NaN	NaN	NaN	NaN
TMEM87B	84910	0	0.05	-0.02	0.01	0.06	0.03	-0.04	0.04	0.04	0.06	-0.01	0.04	-0.02	0.13	0.04	-0.01	0.04	0.01	0.05	-0.04	-0.08	0.03	-0.07	0	0.12	-0.04	0.06	0.06	-0.04	0.09	0.03	-0.06	0.02	0.08	0.09	-0.05	-0.01	0.02	-0.03	-0.04	-0.02	0	0.03	0.01	-0.06	0.03	0.03	-0.02
TOMM20L	387990	NaN	NaN	NaN	NaN	NaN	NaN	NaN	NaN	NaN	NaN	NaN	NaN	NaN	NaN	NaN	NaN	NaN	NaN	NaN	NaN	NaN	NaN	NaN	NaN	NaN	NaN	NaN	NaN	NaN	NaN	NaN	NaN	NaN	NaN	NaN	NaN	NaN	NaN	NaN	NaN	NaN	NaN	NaN	NaN	NaN	NaN	NaN	NaN
TPRKB	51002	0	0.02	0.04	0	0.06	-0.01	0	0.02	0	-0.02	-0.04	0.08	-0.01	-0.02	0	0	-0.03	0.02	0	-0.02	0.05	0.01	0.03	0.05	-0.02	-0.02	0.06	0.03	0.03	-0.07	-0.03	0.01	-0.01	0.02	0	0.01	0	0.04	0.06	-0.01	0	0	0	0.04	-0.04	-0.04	0	0.03
TSSK2	23617	NaN	NaN	NaN	NaN	NaN	NaN	NaN	NaN	NaN	NaN	NaN	NaN	NaN	NaN	NaN	NaN	NaN	NaN	NaN	NaN	NaN	NaN	NaN	NaN	NaN	NaN	NaN	NaN	NaN	NaN	NaN	NaN	NaN	NaN	NaN	NaN	NaN	NaN	NaN	NaN	NaN	NaN	NaN	NaN	NaN	NaN	NaN	NaN
TTC21A	199223	NaN	NaN	NaN	NaN	NaN	NaN	NaN	NaN	NaN	NaN	NaN	NaN	NaN	NaN	NaN	NaN	NaN	NaN	NaN	NaN	NaN	NaN	NaN	NaN	NaN	NaN	NaN	NaN	NaN	NaN	NaN	NaN	NaN	NaN	NaN	NaN	NaN	NaN	NaN	NaN	NaN	NaN	NaN	NaN	NaN	NaN	NaN	NaN
UBXN11	91544	NaN	NaN	NaN	NaN	NaN	NaN	NaN	NaN	NaN	NaN	NaN	NaN	NaN	NaN	NaN	NaN	NaN	NaN	NaN	0.17	-0.48	0.11	0.2	-0.11	0.08	0.2	-0.07	0.1	0.29	-0.24	0.1	0.4	-0.5	0.11	NaN	NaN	NaN	NaN	NaN	NaN	NaN	NaN	NaN	NaN	NaN	NaN	NaN	NaN
VGF	7425	-0.01	-0.02	-0.01	0.01	-0.02	0	0	-0.02	0	-0.02	0.01	0.01	0	0	0	0	0.03	-0.04	0.03	0.01	-0.02	0.03	0	-0.02	0.02	0.02	-0.02	0.04	0	-0.03	0	0.05	-0.04	0.01	-0.02	0.08	0.02	0	0.07	0.02	0	0.04	0.01	-0.02	0.03	0	-0.02	0.01
WDR4	10785	0.04	-0.01	0.01	0.12	-0.04	-0.01	0.01	-0.02	0.03	-0.01	0.01	0.06	-0.05	-0.02	0	0.01	0	0.07	0.07	0.06	-0.05	0.08	-0.04	0.01	0.16	-0.01	0.13	0.07	0.1	0.02	0.07	0.12	0.04	0.14	-0.03	0.01	0.01	0.03	0.06	-0.06	0.03	0.08	-0.03	-0.02	0.02	-0.06	-0.04	0.03
XAGE3	170626	NaN	NaN	NaN	NaN	NaN	NaN	NaN	NaN	NaN	NaN	NaN	NaN	NaN	NaN	NaN	NaN	NaN	NaN	NaN	NaN	NaN	NaN	NaN	NaN	NaN	NaN	NaN	NaN	NaN	NaN	NaN	NaN	NaN	NaN	NaN	NaN	NaN	NaN	NaN	NaN	NaN	NaN	NaN	NaN	NaN	NaN	NaN	NaN
XPNPEP2	7512	NaN	NaN	NaN	NaN	NaN	NaN	NaN	NaN	NaN	NaN	NaN	NaN	NaN	NaN	NaN	NaN	NaN	NaN	NaN	NaN	NaN	NaN	NaN	NaN	NaN	NaN	NaN	NaN	NaN	NaN	NaN	NaN	NaN	NaN	NaN	NaN	NaN	NaN	NaN	NaN	NaN	NaN	NaN	NaN	NaN	NaN	NaN	NaN
XPO6	23214	0.02	0.07	-0.02	0.03	0.05	-0.09	0.03	0.07	-0.03	0.01	0.01	0.07	-0.04	0.09	0.04	0.03	0.06	-0.01	-0.03	-0.01	-0.02	0.02	-0.07	0	0.04	-0.01	0	-0.06	-0.06	-0.02	-0.01	-0.08	-0.05	0	-0.06	0.11	0.03	-0.07	0.1	-0.02	-0.05	-0.05	-0.1	-0.11	0.06	-0.04	-0.14	0
YIPF6	286451	NaN	NaN	NaN	NaN	NaN	NaN	NaN	NaN	NaN	NaN	NaN	NaN	NaN	NaN	NaN	NaN	NaN	NaN	NaN	NaN	NaN	NaN	NaN	NaN	NaN	NaN	NaN	NaN	NaN	NaN	NaN	NaN	NaN	NaN	NaN	NaN	NaN	NaN	NaN	NaN	NaN	NaN	NaN	NaN	NaN	NaN	NaN	NaN
YOD1	55432	-0.07	-0.06	-0.05	-0.01	-0.09	-0.06	-0.07	-0.08	0	-0.05	-0.06	-0.06	-0.06	-0.07	-0.04	-0.11	-0.15	-0.03	-0.02	-0.04	-0.02	-0.05	0.02	0.03	-0.04	-0.05	-0.04	0.03	-0.04	-0.05	-0.04	0.01	-0.11	-0.02	-0.06	-0.04	-0.02	-0.05	-0.09	-0.03	-0.05	-0.04	0.01	-0.05	-0.08	-0.06	-0.08	-0.16
YPEL1	29799	NaN	NaN	NaN	NaN	NaN	NaN	NaN	NaN	NaN	NaN	NaN	NaN	NaN	NaN	NaN	NaN	NaN	NaN	NaN	NaN	NaN	NaN	NaN	NaN	NaN	NaN	NaN	NaN	NaN	NaN	NaN	NaN	NaN	NaN	NaN	NaN	NaN	NaN	NaN	NaN	NaN	NaN	NaN	NaN	NaN	NaN	NaN	NaN
ACOT12	134526	NaN	NaN	NaN	NaN	NaN	NaN	NaN	NaN	NaN	NaN	NaN	NaN	NaN	NaN	NaN	NaN	NaN	NaN	NaN	NaN	NaN	NaN	NaN	NaN	NaN	NaN	NaN	NaN	NaN	NaN	NaN	NaN	NaN	NaN	NaN	NaN	NaN	NaN	NaN	NaN	NaN	NaN	NaN	NaN	NaN	NaN	NaN	NaN
GNE	10020	0.04	-0.01	-0.02	0.03	0.05	0.08	-0.05	-0.02	0.02	0.03	0.02	0	-0.02	-0.07	0.04	0.02	0.03	-0.01	-0.03	0.09	-0.06	-0.05	0.01	0.02	-0.11	-0.03	0.03	0.05	-0.01	-0.03	0.03	0.03	-0.01	-0.05	0	0.03	0	-0.03	-0.07	0.01	-0.03	-0.03	-0.04	0.02	-0.07	-0.09	-0.02	-0.04
ZFYVE1	53349	-0.02	0.01	-0.03	-0.02	0	-0.03	-0.02	-0.01	-0.01	-0.02	0	0	0	0	-0.03	-0.03	0.02	0.02	0	0	-0.01	-0.02	-0.02	0.01	-0.01	-0.01	0.02	-0.01	0	0.05	0.01	-0.03	0.04	0	0.02	0	0	0.03	-0.05	0	0	0.01	0	0.01	-0.02	0.01	0.03	-0.03
ABCB4	5244	0.1	-0.12	-0.23	-0.06	-0.27	-0.11	-0.13	-0.04	0.02	-0.11	0.14	-0.23	-0.04	0.05	-0.56	-0.15	-0.23	NaN	NaN	NaN	NaN	NaN	NaN	NaN	NaN	NaN	NaN	NaN	NaN	NaN	NaN	NaN	NaN	NaN	NaN	NaN	NaN	NaN	NaN	NaN	NaN	NaN	NaN	NaN	NaN	NaN	NaN	NaN
ABCG2	9429	0.02	-0.05	0	0.04	-0.01	0	0.05	0.02	0.02	0	0	0	0	0	0.01	0.04	0.02	0.01	0.02	0.03	0.01	0.02	0.04	0.03	0.06	0.01	-0.01	0.07	0	-0.04	0.04	0.04	0.02	0.09	-0.04	0.02	0.08	-0.07	-0.09	0.16	-0.03	-0.18	0.04	-0.01	-0.14	0.16	-0.13	-0.16
ABHD5	51099	-0.04	-0.04	0	0.03	-0.07	0.02	-0.01	-0.07	-0.01	-0.02	0.02	0.06	0.01	0	-0.03	-0.01	0	0	0.02	-0.05	-0.06	-0.02	-0.02	0.02	0.01	0	-0.04	0.07	-0.21	-0.02	-0.14	-0.03	0.06	-0.01	-0.05	0.03	-0.12	-0.01	0.06	-0.11	-0.02	0.04	0.05	-0.09	-0.04	0.05	0.01	0.01
ABLIM2	84448	-0.01	0	-0.02	0.01	-0.02	-0.01	0.01	-0.01	-0.01	-0.03	-0.03	-0.02	-0.05	-0.03	0	-0.06	-0.05	0.01	0.01	-0.12	-0.05	0.05	-0.06	-0.04	-0.07	0.02	0.04	-0.06	-0.03	-0.02	0.02	-0.03	-0.07	-0.02	0.02	-0.03	-0.08	0	-0.03	-0.17	-0.12	0.04	-0.07	-0.09	-0.11	-0.22	-0.1	0.01
ACOT11	26027	-0.01	-0.03	-0.01	0	-0.03	-0.03	-0.01	0	-0.02	-0.01	-0.01	-0.03	-0.01	-0.03	-0.04	-0.01	0	-0.01	-0.04	0	-0.04	-0.04	-0.03	-0.04	-0.03	-0.01	-0.02	-0.03	-0.04	-0.02	-0.07	-0.03	-0.01	-0.08	0.01	0.02	-0.02	0.02	0.03	0	0.03	-0.01	0.01	0.03	-0.02	-0.01	0.01	-0.02
ACY3	91703	0.02	0.02	0.03	-0.03	0.12	-0.02	0.03	0.04	0	0.12	0.16	0.17	0.14	0.15	0.05	0.26	0.26	0.13	0.01	-0.01	0.11	-0.03	0.01	0.09	-0.02	0.04	0.19	0.06	-0.02	0.25	0.15	-0.07	0.32	0.08	0.02	0.09	-0.01	0.07	-0.03	0.06	0.06	0.06	0.08	0.01	0.11	0.02	0.16	0.1
ADAM22	53616	0.01	-0.02	0.01	-0.01	-0.01	0	-0.01	-0.01	0	0.01	0	-0.02	-0.02	-0.01	0.01	-0.01	-0.01	-0.02	0	-0.02	-0.03	0.01	-0.01	-0.03	0.01	0	-0.04	0.02	-0.02	-0.02	0	0	-0.03	-0.03	-0.01	0	0	-0.02	0.01	0.02	-0.02	-0.02	0.02	-0.01	-0.03	-0.01	-0.01	0.01
ADAM23	8745	-0.01	-0.03	-0.03	0	-0.02	-0.01	0	-0.01	-0.01	0.01	-0.02	-0.02	-0.03	-0.04	-0.02	-0.02	-0.02	-0.01	-0.04	0	-0.02	-0.04	-0.04	-0.02	-0.04	0	-0.03	-0.05	-0.02	-0.02	-0.04	0	-0.05	-0.07	0.01	0	0.02	0.02	0.02	-0.01	0.02	0	-0.01	0	0.01	0.01	0.03	0
ADAMTS20	80070	NaN	NaN	NaN	NaN	NaN	NaN	NaN	NaN	NaN	NaN	NaN	NaN	NaN	NaN	NaN	NaN	NaN	NaN	NaN	NaN	NaN	NaN	NaN	NaN	NaN	NaN	NaN	NaN	NaN	NaN	NaN	NaN	NaN	NaN	NaN	NaN	NaN	NaN	NaN	NaN	NaN	NaN	NaN	NaN	NaN	NaN	NaN	NaN
ADCY6	112	-0.07	0	-0.09	-0.12	0.06	-0.16	-0.03	-0.03	-0.18	-0.07	-0.05	-0.06	-0.01	0.06	-0.15	-0.12	-0.01	-0.02	0.02	0.03	0.03	0.08	0.05	-0.01	0	0.03	0.02	0.03	-0.04	-0.11	0.07	0.06	0	0.01	0.02	0.15	-0.21	0.04	0.09	-0.05	-0.01	0.22	-0.29	-0.13	0.17	0.19	-0.11	0.15
ADGRE1	2015	NaN	NaN	NaN	NaN	NaN	NaN	NaN	NaN	NaN	NaN	NaN	NaN	NaN	NaN	NaN	NaN	NaN	NaN	NaN	NaN	NaN	NaN	NaN	NaN	NaN	NaN	NaN	NaN	NaN	NaN	NaN	NaN	NaN	NaN	NaN	NaN	NaN	NaN	NaN	NaN	NaN	NaN	NaN	NaN	NaN	NaN	NaN	NaN
ADGRG1	9289	0.04	0.04	-0.05	0.01	0.07	-0.04	0	0.05	-0.06	0.04	0.06	-0.02	0.06	0.05	-0.05	0.05	0.13	0.02	0.01	-0.06	-0.06	-0.02	0.03	0.01	0.03	0.03	0.02	-0.01	0.02	0.04	-0.01	-0.02	0.02	-0.01	0.11	0.01	-0.03	0.11	-0.03	-0.11	0.1	0.01	-0.01	0.13	0.01	0.01	0.1	0.03
ADH4	127	NaN	NaN	NaN	NaN	NaN	NaN	NaN	NaN	NaN	NaN	NaN	NaN	NaN	NaN	NaN	NaN	NaN	NaN	NaN	NaN	NaN	NaN	NaN	NaN	NaN	NaN	NaN	NaN	NaN	NaN	NaN	NaN	NaN	NaN	NaN	NaN	NaN	NaN	NaN	NaN	NaN	NaN	NaN	NaN	NaN	NaN	NaN	NaN
ADIPOQ	9370	NaN	NaN	NaN	NaN	NaN	NaN	NaN	NaN	NaN	NaN	NaN	NaN	NaN	NaN	NaN	NaN	NaN	NaN	NaN	NaN	NaN	NaN	NaN	NaN	NaN	NaN	NaN	NaN	NaN	NaN	NaN	NaN	NaN	NaN	NaN	NaN	NaN	NaN	NaN	NaN	NaN	NaN	NaN	NaN	NaN	NaN	NaN	NaN
ADRA1A	148	-0.23	0.1	NaN	-0.02	-0.26	-0.24	0	NaN	0.23	-0.04	NaN	0.09	0.01	-0.05	0.07	0.01	0	NaN	NaN	NaN	NaN	NaN	NaN	NaN	NaN	NaN	NaN	NaN	NaN	NaN	NaN	NaN	NaN	NaN	NaN	NaN	NaN	NaN	NaN	NaN	NaN	NaN	NaN	NaN	NaN	NaN	NaN	NaN
ADRB2	154	NaN	NaN	NaN	NaN	NaN	NaN	NaN	NaN	NaN	NaN	NaN	NaN	NaN	NaN	NaN	NaN	NaN	NaN	NaN	NaN	NaN	NaN	NaN	NaN	NaN	NaN	NaN	NaN	NaN	NaN	NaN	NaN	NaN	NaN	NaN	NaN	NaN	NaN	NaN	NaN	NaN	NaN	NaN	NaN	NaN	NaN	NaN	NaN
AGT	183	0.01	-0.04	-0.04	0.01	-0.06	-0.07	0.02	-0.05	-0.04	0	-0.02	-0.06	0	-0.07	-0.06	-0.02	-0.03	-0.13	-0.02	-0.06	-0.11	-0.02	0.03	-0.09	-0.04	-0.1	-0.07	0.06	-0.03	-0.08	0.05	0.01	-0.07	-0.06	0.01	-0.02	0	-0.04	-0.14	-0.04	0.01	0.03	0.05	-0.06	0.04	-0.05	-0.03	-0.05
AHI1	54806	0.07	-0.06	0	0	0.01	0.02	0.04	0.03	-0.04	0.1	0.02	0.09	0.13	0.06	0	0.2	0.13	-0.06	0.02	0.03	-0.06	0.08	0.07	-0.05	0.01	0.09	-0.02	-0.1	0	0.06	-0.07	0.06	-0.04	0	-0.03	0	-0.02	0.05	-0.13	0.09	0.04	0.02	0.02	0.02	0.01	-0.02	-0.02	-0.06
AK5	26289	-0.02	-0.04	0.03	-0.01	-0.04	0.01	0.04	0	-0.01	-0.02	-0.02	0.03	0.01	-0.04	0.05	-0.01	-0.07	0	-0.03	-0.01	0	-0.01	-0.02	0	-0.05	-0.02	0.01	-0.03	-0.02	-0.02	-0.02	-0.01	-0.01	-0.04	-0.05	0	0.05	-0.01	-0.02	-0.01	-0.06	0.01	0.06	0.02	0.02	0.01	-0.04	-0.03
ALOX15B	247	NaN	NaN	NaN	NaN	NaN	NaN	NaN	NaN	NaN	NaN	NaN	NaN	NaN	NaN	NaN	NaN	NaN	NaN	NaN	NaN	NaN	NaN	NaN	NaN	NaN	NaN	NaN	NaN	NaN	NaN	NaN	NaN	NaN	NaN	NaN	NaN	NaN	NaN	NaN	NaN	NaN	NaN	NaN	NaN	NaN	NaN	NaN	NaN
AMFR	267	0	0.02	-0.02	-0.02	0.03	0.03	-0.03	0.01	0.01	-0.04	0.02	-0.01	0	0	-0.02	-0.02	-0.01	-0.02	-0.01	-0.01	-0.04	-0.01	0.06	0	-0.04	0.05	-0.01	-0.01	0.06	-0.02	0	0	0.02	0	-0.01	0	-0.04	-0.01	-0.03	0.02	-0.01	-0.02	-0.04	-0.04	-0.01	-0.03	-0.03	0.05
ANKRD45	339416	-0.01	0.06	0	-0.01	0.14	0.04	0.09	0.07	0.02	0.08	0.06	0.06	0.04	0.07	0.03	0.17	0.12	-0.04	0.06	-0.05	-0.08	0.17	-0.02	-0.04	0.12	-0.09	-0.03	0.15	0.02	-0.11	0.19	-0.15	0.12	0.07	NaN	NaN	NaN	NaN	NaN	NaN	NaN	NaN	NaN	NaN	NaN	NaN	NaN	NaN
ANKRD63	100131244	-0.02	-0.01	-0.04	0	-0.07	-0.07	-0.03	-0.06	-0.03	-0.06	-0.13	-0.12	-0.11	-0.1	-0.05	-0.18	-0.21	-0.18	-0.09	-0.05	-0.14	-0.08	-0.11	-0.17	-0.14	-0.02	-0.14	-0.21	-0.12	-0.21	-0.21	-0.01	-0.22	-0.43	NaN	NaN	NaN	NaN	NaN	NaN	NaN	NaN	NaN	NaN	NaN	NaN	NaN	NaN
APH1B	83464	NaN	NaN	NaN	NaN	NaN	NaN	NaN	NaN	NaN	NaN	NaN	NaN	NaN	NaN	NaN	NaN	NaN	NaN	NaN	NaN	NaN	NaN	NaN	NaN	NaN	NaN	NaN	NaN	NaN	NaN	NaN	NaN	NaN	NaN	NaN	NaN	NaN	NaN	NaN	NaN	NaN	NaN	NaN	NaN	NaN	NaN	NaN	NaN
APOH	350	-0.03	0.11	0.05	-0.07	0.03	-0.01	0.03	0.01	-0.07	0.05	0.04	0.02	0.05	0.08	-0.05	0	0.1	-0.01	0	-0.03	-0.02	-0.03	-0.01	-0.02	-0.02	0	0.03	0.05	0	-0.03	0.09	-0.04	0.02	0	-0.11	0.03	-0.01	-0.09	-0.03	-0.05	0	0.07	0.02	-0.08	0.01	0	-0.02	0.02
AQP4	361	0.01	-0.02	-0.01	0.01	-0.01	0.03	0.01	0.01	-0.08	0.03	0.02	-0.05	0.04	0.02	-0.02	0.06	0.02	-0.04	-0.02	-0.06	-0.04	-0.03	-0.01	-0.11	-0.02	0.02	-0.08	-0.05	-0.02	-0.13	-0.01	-0.04	-0.09	-0.07	0.03	-0.05	0.01	0.03	-0.02	-0.03	0.1	-0.06	0.07	0.07	-0.03	0.01	0.06	-0.01
ARHGAP39	80728	-0.03	0.01	0	0	-0.02	-0.01	0	0.01	0	-0.02	0	0.01	-0.03	0.01	0	-0.02	0	0.02	0	0	0	-0.01	0.03	0.03	0	0.01	0.02	0	0.02	0.05	0.01	0.01	0.03	0.03	0	-0.02	-0.01	0	-0.02	-0.02	0.02	-0.01	-0.02	0.02	-0.01	-0.01	0.03	-0.01
ARNT2	9915	-0.06	0.06	0.05	-0.01	0.06	0.07	0	0	0	-0.04	0.01	0.05	0.01	0.02	0.06	-0.05	0.02	-0.02	-0.04	0.07	-0.01	-0.05	0.02	-0.02	-0.03	0	-0.02	-0.03	0.06	0.01	-0.03	0	0.01	-0.05	0	-0.01	-0.01	0.03	-0.03	0.07	-0.02	-0.05	0.09	-0.02	-0.12	0.05	0.06	-0.09
ASCL4	121549	NaN	NaN	NaN	NaN	NaN	NaN	NaN	NaN	NaN	NaN	NaN	NaN	NaN	NaN	NaN	NaN	NaN	NaN	NaN	NaN	NaN	NaN	NaN	NaN	NaN	NaN	NaN	NaN	NaN	NaN	NaN	NaN	NaN	NaN	NaN	NaN	NaN	NaN	NaN	NaN	NaN	NaN	NaN	NaN	NaN	NaN	NaN	NaN
ATG13	9776	0.05	0.06	0	-0.02	0.06	0	-0.04	0.02	-0.01	0.01	0.05	-0.04	-0.06	0.03	-0.06	0	0.06	0	-0.03	-0.03	0.04	-0.05	-0.04	0.15	-0.01	0	-0.03	0.01	0.05	0.07	-0.04	0.11	0	-0.06	-0.08	-0.09	-0.02	-0.07	-0.02	0.08	-0.04	-0.15	-0.03	-0.04	-0.03	-0.04	-0.08	-0.03
ATG16L1	55054	0	-0.02	0.01	-0.01	-0.03	-0.03	-0.02	-0.03	0	-0.03	-0.04	0.01	-0.03	0	-0.02	-0.03	-0.02	0	-0.03	-0.02	0.01	-0.02	-0.03	0	-0.06	-0.01	0.02	-0.05	-0.04	-0.01	-0.02	-0.05	-0.01	-0.04	-0.02	0.03	-0.03	-0.05	0.05	0	-0.06	-0.06	-0.05	-0.08	-0.01	-0.02	-0.07	-0.03
ATN1	1822	0.07	-0.04	-0.13	0.17	0.05	0.09	-0.1	-0.04	0.07	0.21	0.07	0.01	0.14	-0.1	0.02	0.08	0.03	0.05	0.01	0.1	0.01	-0.04	0.12	0.01	-0.06	-0.09	0.09	-0.11	-0.06	-0.04	0.12	-0.08	0.09	-0.01	-0.09	-0.07	-0.07	0.05	-0.1	-0.04	0.02	-0.17	0.02	0.05	-0.03	-0.05	-0.02	-0.06
ATP7B	540	NaN	NaN	NaN	NaN	NaN	NaN	NaN	NaN	NaN	NaN	NaN	NaN	NaN	NaN	NaN	NaN	NaN	NaN	NaN	NaN	NaN	NaN	NaN	NaN	NaN	NaN	NaN	NaN	NaN	NaN	NaN	NaN	NaN	NaN	NaN	NaN	NaN	NaN	NaN	NaN	NaN	NaN	NaN	NaN	NaN	NaN	NaN	NaN
ATP9A	10079	-0.01	0	-0.01	-0.02	0.01	-0.01	0	0.02	-0.01	-0.01	0.02	0	0	0.03	0	0.02	0.02	0	0.01	0.03	-0.01	0	0	0.01	0.01	0.02	-0.02	0.02	0	0.01	0.03	-0.01	0.03	0.03	0.01	-0.02	0.01	-0.01	-0.03	0.01	-0.01	-0.04	0	0.02	-0.02	-0.02	0.01	-0.02
ATR	545	0.03	0.02	NaN	0.01	-0.35	NaN	0.04	-0.26	NaN	0.05	-0.15	NaN	-0.04	-0.18	NaN	0	-0.01	NaN	NaN	NaN	NaN	NaN	NaN	NaN	NaN	NaN	NaN	NaN	NaN	NaN	NaN	NaN	NaN	NaN	NaN	NaN	NaN	NaN	NaN	NaN	NaN	NaN	NaN	NaN	NaN	NaN	NaN	NaN
ATXN3	4287	0.02	-0.05	0	-0.01	-0.03	0.01	0.01	-0.04	0.01	0.01	-0.08	0.02	0.05	0	0.05	0.03	-0.01	-0.04	0.02	-0.05	-0.02	0.04	-0.06	-0.04	0.05	0	0.01	0.04	-0.05	-0.01	0.09	-0.04	-0.01	0.03	-0.01	-0.06	0.1	0.01	-0.11	0.09	-0.02	-0.05	0.14	-0.03	-0.04	0.08	0.02	-0.02
ATXN7L2	127002	NaN	NaN	NaN	NaN	NaN	NaN	NaN	NaN	NaN	NaN	NaN	NaN	NaN	NaN	NaN	NaN	NaN	NaN	NaN	NaN	NaN	NaN	NaN	NaN	NaN	NaN	NaN	NaN	NaN	NaN	NaN	NaN	NaN	NaN	NaN	NaN	NaN	NaN	NaN	NaN	NaN	NaN	NaN	NaN	NaN	NaN	NaN	NaN
AUH	549	-0.01	0.01	-0.02	0.01	-0.01	-0.04	0	-0.03	-0.01	0.02	0	-0.04	-0.03	-0.01	-0.02	0	-0.03	0	0	-0.01	-0.02	0	-0.01	-0.02	-0.02	-0.02	0.03	0.02	-0.01	0	0	-0.02	0	0	0.02	0.06	-0.01	0.01	0.07	0.01	0.01	0.05	0.05	0	0.03	0.01	0.02	0.06
BACE1	23621	-0.06	-0.07	0.01	-0.07	0.08	0.03	-0.05	0.07	-0.08	0.03	-0.06	-0.03	0.01	0.01	0.09	-0.04	0.1	-0.01	0.12	-0.1	-0.01	0.2	-0.06	-0.09	0.15	-0.03	-0.02	0.06	-0.08	-0.03	-0.04	0.04	-0.05	0.07	-0.04	-0.01	0.06	-0.1	-0.02	0.05	-0.07	0.06	0.13	-0.04	0.06	0.06	0.03	0.03
BAD	572	0.03	-0.04	0.06	0.01	-0.06	0.02	0.02	-0.01	0.03	-0.01	-0.01	0.04	0.01	0.01	0.08	0	-0.03	-0.02	0.01	0.11	0.02	0.04	0.11	0.01	0.04	0.06	-0.03	-0.01	0.11	-0.13	0.03	0.07	0.05	0.02	0.07	-0.07	-0.03	0.02	-0.03	-0.05	0.01	-0.07	0.01	0.01	-0.04	-0.05	0.01	-0.02
BARHL1	56751	NaN	NaN	NaN	NaN	NaN	NaN	NaN	NaN	NaN	NaN	NaN	NaN	NaN	NaN	NaN	NaN	NaN	NaN	NaN	NaN	NaN	NaN	NaN	NaN	NaN	NaN	NaN	NaN	NaN	NaN	NaN	NaN	NaN	NaN	NaN	NaN	NaN	NaN	NaN	NaN	NaN	NaN	NaN	NaN	NaN	NaN	NaN	NaN
BATF	10538	NaN	NaN	NaN	NaN	NaN	NaN	NaN	NaN	NaN	NaN	NaN	NaN	NaN	NaN	NaN	NaN	NaN	NaN	NaN	NaN	NaN	NaN	NaN	NaN	NaN	NaN	NaN	NaN	NaN	NaN	NaN	NaN	NaN	NaN	NaN	NaN	NaN	NaN	NaN	NaN	NaN	NaN	NaN	NaN	NaN	NaN	NaN	NaN
BCAP29	55973	0.01	-0.01	0.04	0.04	-0.06	-0.02	-0.01	-0.03	0.05	0.05	-0.03	0.05	0.03	0.04	0.12	0.03	-0.01	-0.02	0.02	0.01	-0.04	0.04	0.06	-0.03	0	0.05	-0.04	0.04	0.1	0	0	0.07	-0.02	0.05	0	0	0.04	-0.01	-0.03	0.01	-0.04	-0.08	-0.12	0.02	0.02	0.01	0	-0.01
BCAS1	8537	0.06	0	-0.03	0.04	0.03	-0.02	0.03	0.02	-0.05	0.12	0.07	-0.08	0.05	0.01	-0.06	0.11	0.11	0.02	0.01	0.03	0.02	0	0.04	0.03	0.02	0.02	0.02	0.02	0.01	0.06	0.02	0	0.05	0.04	-0.02	0.04	-0.01	0.01	0	0.03	0.01	0.01	-0.01	0.01	0	0	-0.01	-0.02
BDKRB1	623	NaN	NaN	NaN	NaN	NaN	NaN	NaN	NaN	NaN	NaN	NaN	NaN	NaN	NaN	NaN	NaN	NaN	NaN	NaN	NaN	NaN	NaN	NaN	NaN	NaN	NaN	NaN	NaN	NaN	NaN	NaN	NaN	NaN	NaN	NaN	NaN	NaN	NaN	NaN	NaN	NaN	NaN	NaN	NaN	NaN	NaN	NaN	NaN
BEX3	27018	NaN	NaN	NaN	NaN	NaN	NaN	NaN	NaN	NaN	NaN	NaN	NaN	NaN	NaN	NaN	NaN	NaN	NaN	NaN	NaN	NaN	NaN	NaN	NaN	NaN	NaN	NaN	NaN	NaN	NaN	NaN	NaN	NaN	NaN	NaN	NaN	NaN	NaN	NaN	NaN	NaN	NaN	NaN	NaN	NaN	NaN	NaN	NaN
BLZF1	8548	NaN	NaN	NaN	NaN	NaN	NaN	NaN	NaN	NaN	NaN	NaN	NaN	NaN	NaN	NaN	NaN	NaN	NaN	NaN	NaN	NaN	NaN	NaN	NaN	NaN	NaN	NaN	NaN	NaN	NaN	NaN	NaN	NaN	NaN	NaN	NaN	NaN	NaN	NaN	NaN	NaN	NaN	NaN	NaN	NaN	NaN	NaN	NaN
BMF	90427	NaN	NaN	NaN	NaN	NaN	NaN	NaN	NaN	NaN	NaN	NaN	NaN	NaN	NaN	NaN	NaN	NaN	NaN	NaN	NaN	NaN	NaN	NaN	NaN	NaN	NaN	NaN	NaN	NaN	NaN	NaN	NaN	NaN	NaN	NaN	NaN	NaN	NaN	NaN	NaN	NaN	NaN	NaN	NaN	NaN	NaN	NaN	NaN
BMX	660	NaN	NaN	NaN	NaN	NaN	NaN	NaN	NaN	NaN	NaN	NaN	NaN	NaN	NaN	NaN	NaN	NaN	NaN	NaN	NaN	NaN	NaN	NaN	NaN	NaN	NaN	NaN	NaN	NaN	NaN	NaN	NaN	NaN	NaN	NaN	NaN	NaN	NaN	NaN	NaN	NaN	NaN	NaN	NaN	NaN	NaN	NaN	NaN
BNIP3	664	-0.07	0.05	-0.04	-0.02	0	0.03	0	-0.01	0.01	-0.07	-0.03	-0.02	-0.07	0.02	-0.02	-0.07	0.03	-0.05	0.05	-0.04	-0.02	0.09	0.05	-0.01	0.1	0.03	-0.14	0.07	-0.05	0.02	0.06	-0.05	0.03	0.08	-0.04	0.02	-0.03	0.02	0.11	0.03	-0.06	0.08	0.01	-0.01	0	0.02	0.02	0.08
BTBD17	388419	0.04	-0.06	-0.02	0.05	-0.09	0.01	0.04	-0.05	0.01	0.01	-0.03	-0.02	-0.01	-0.05	0.03	-0.01	-0.07	-0.01	-0.01	-0.03	0	-0.04	-0.04	-0.01	-0.02	-0.02	-0.07	-0.02	-0.03	-0.06	-0.06	0.01	-0.07	-0.07	0.01	-0.04	0.03	-0.01	0.01	0.04	0	0.01	0.02	-0.01	0	0.01	0.02	-0.01
C12orf74	338809	NaN	NaN	NaN	NaN	NaN	NaN	NaN	NaN	NaN	NaN	NaN	NaN	NaN	NaN	NaN	NaN	NaN	NaN	NaN	NaN	NaN	NaN	NaN	NaN	NaN	NaN	NaN	NaN	NaN	NaN	NaN	NaN	NaN	NaN	NaN	NaN	NaN	NaN	NaN	NaN	NaN	NaN	NaN	NaN	NaN	NaN	NaN	NaN
C1orf94	84970	NaN	NaN	NaN	NaN	NaN	NaN	NaN	NaN	NaN	NaN	NaN	NaN	NaN	NaN	NaN	NaN	NaN	NaN	NaN	NaN	NaN	NaN	NaN	NaN	NaN	NaN	NaN	NaN	NaN	NaN	NaN	NaN	NaN	NaN	NaN	NaN	NaN	NaN	NaN	NaN	NaN	NaN	NaN	NaN	NaN	NaN	NaN	NaN
C1QA	712	0.01	0.02	0.04	0.01	-0.08	0.04	0.02	-0.01	0.07	-0.03	-0.08	0.02	-0.01	-0.03	0.01	-0.01	-0.09	-0.05	-0.02	-0.14	-0.03	0.01	-0.03	-0.05	0.02	0.03	-0.04	-0.01	-0.06	-0.1	0	0	-0.09	-0.09	-0.03	0.14	0.02	0.02	0.11	0	0.03	0.01	-0.13	-0.14	0.05	-0.04	0.03	0.09
C1QTNF3	114899	NaN	NaN	NaN	NaN	NaN	NaN	NaN	NaN	NaN	NaN	NaN	NaN	NaN	NaN	NaN	NaN	NaN	NaN	NaN	NaN	NaN	NaN	NaN	NaN	NaN	NaN	NaN	NaN	NaN	NaN	NaN	NaN	NaN	NaN	NaN	NaN	NaN	NaN	NaN	NaN	NaN	NaN	NaN	NaN	NaN	NaN	NaN	NaN
C20orf141	128653	NaN	NaN	NaN	NaN	NaN	NaN	NaN	NaN	NaN	NaN	NaN	NaN	NaN	NaN	NaN	NaN	NaN	NaN	NaN	NaN	NaN	NaN	NaN	NaN	NaN	NaN	NaN	NaN	NaN	NaN	NaN	NaN	NaN	NaN	NaN	NaN	NaN	NaN	NaN	NaN	NaN	NaN	NaN	NaN	NaN	NaN	NaN	NaN
C2CD2	25966	0.14	0.04	-0.05	0.08	0.07	-0.08	0.12	0.04	-0.02	0.08	0.03	-0.03	0.11	0	-0.05	0.1	0.07	-0.02	-0.03	0	-0.06	-0.05	0.02	-0.08	-0.02	0.06	0.01	-0.09	0.06	-0.01	-0.07	0.04	-0.05	-0.04	-0.01	0.08	0.08	0	0.08	0.07	0.02	0.04	0.02	0.01	0.05	0.09	0	0.03
C7orf31	136895	NaN	NaN	NaN	NaN	NaN	NaN	NaN	NaN	NaN	NaN	NaN	NaN	NaN	NaN	NaN	NaN	NaN	NaN	NaN	NaN	NaN	NaN	NaN	NaN	NaN	NaN	NaN	NaN	NaN	NaN	NaN	NaN	NaN	NaN	NaN	NaN	NaN	NaN	NaN	NaN	NaN	NaN	NaN	NaN	NaN	NaN	NaN	NaN
CABCOCO1	219621	NaN	NaN	NaN	NaN	NaN	NaN	NaN	NaN	NaN	NaN	NaN	NaN	NaN	NaN	NaN	NaN	NaN	NaN	NaN	NaN	NaN	NaN	NaN	NaN	NaN	NaN	NaN	NaN	NaN	NaN	NaN	NaN	NaN	NaN	NaN	NaN	NaN	NaN	NaN	NaN	NaN	NaN	NaN	NaN	NaN	NaN	NaN	NaN
CABP1	9478	-0.01	-0.04	0.07	-0.05	0.14	0	-0.09	-0.05	-0.03	0.01	-0.07	-0.02	-0.03	0.03	-0.03	-0.03	0	0.01	-0.05	0.03	-0.05	-0.12	-0.03	-0.03	-0.04	0.03	0.03	-0.06	-0.06	0	-0.04	-0.08	0.01	-0.13	-0.04	0.2	-0.12	-0.16	0.15	-0.12	-0.18	0.12	-0.21	-0.18	0.07	-0.13	-0.21	0.1
CALB1	793	-0.03	0.01	-0.05	-0.04	0.03	0	-0.04	-0.01	0.01	-0.01	-0.04	0.02	-0.04	-0.02	0.03	-0.06	-0.05	-0.02	-0.02	0.01	-0.01	0	-0.01	-0.02	0	-0.01	-0.01	-0.01	-0.04	0.03	-0.01	-0.02	-0.01	-0.03	0.01	0.02	-0.02	-0.01	0.09	0.02	-0.04	0.02	0.03	-0.02	0.01	0.02	-0.01	0
CALB2	794	0.05	-0.06	0.02	0.01	-0.07	0	0.04	-0.01	-0.04	0.03	-0.05	0	0.04	-0.01	-0.02	0.04	0	-0.08	0.02	0.05	-0.05	0.05	0.04	-0.07	0.03	0.07	-0.03	-0.08	0	-0.02	0.01	0.03	-0.02	-0.03	-0.04	-0.02	-0.04	0	0.02	-0.02	-0.01	-0.02	-0.01	0.02	-0.02	-0.04	0.01	0.03
CARD14	79092	NaN	NaN	NaN	NaN	NaN	NaN	NaN	NaN	NaN	NaN	NaN	NaN	NaN	NaN	NaN	NaN	NaN	NaN	NaN	NaN	NaN	NaN	NaN	NaN	NaN	NaN	NaN	NaN	NaN	NaN	NaN	NaN	NaN	NaN	NaN	NaN	NaN	NaN	NaN	NaN	NaN	NaN	NaN	NaN	NaN	NaN	NaN	NaN
CASKIN2	57513	0	0.03	-0.02	0.05	0	-0.03	0.02	0.02	0.02	0	-0.01	-0.03	0.01	0.01	-0.04	0.09	0	-0.02	-0.01	0	0.03	-0.06	-0.01	-0.01	0.02	0.05	0.03	-0.07	0.03	0.05	0.01	-0.01	0.02	-0.02	0.08	-0.09	-0.02	0.11	0.07	0.04	0.25	-0.11	-0.03	0.19	0.28	-0.03	0.25	0.08
CASP9	842	-0.02	-0.09	0.01	0.02	-0.14	0.02	-0.01	-0.09	0.12	0.02	-0.02	-0.01	0.06	-0.04	0	0.01	-0.02	-0.02	0	-0.02	0.01	0.03	-0.02	-0.04	0.04	-0.05	-0.05	0.24	-0.01	-0.06	-0.01	-0.08	0.02	-0.01	-0.08	-0.05	0.04	-0.12	0.07	0.03	-0.14	-0.13	-0.03	-0.19	-0.01	-0.06	-0.04	-0.12
CAV3	859	NaN	NaN	NaN	NaN	NaN	NaN	NaN	NaN	NaN	NaN	NaN	NaN	NaN	NaN	NaN	NaN	NaN	NaN	NaN	NaN	NaN	NaN	NaN	NaN	NaN	NaN	NaN	NaN	NaN	NaN	NaN	NaN	NaN	NaN	NaN	NaN	NaN	NaN	NaN	NaN	NaN	NaN	NaN	NaN	NaN	NaN	NaN	NaN
CBLN1	869	0.04	-0.05	0.01	-0.06	-0.01	-0.03	-0.04	0	-0.06	-0.06	-0.02	-0.06	-0.02	-0.07	-0.08	0.01	-0.08	-0.02	0.03	0.04	-0.03	-0.06	0.01	-0.08	-0.05	0.08	-0.07	0.07	0.04	0.03	-0.04	0.11	-0.15	0.04	-0.02	-0.04	-0.02	-0.08	-0.05	-0.01	-0.06	-0.07	-0.09	-0.05	-0.08	-0.03	-0.05	-0.08
CCDC120	90060	0.12	0.25	0.11	0.17	0.09	-0.09	-0.3	0.2	0.13	0.21	0.2	0.08	-0.02	0.02	-0.11	0.12	0.22	-0.15	0	0.07	-0.1	0.01	-0.03	-0.06	0.11	0.08	-0.12	-0.01	0.05	0.02	0.06	-0.02	-0.19	0.03	0	-0.02	-0.02	-0.01	-0.05	0.01	0.01	0.02	0	-0.07	0.02	-0.02	-0.03	0.01
CCIN	881	NaN	NaN	NaN	NaN	NaN	NaN	NaN	NaN	NaN	NaN	NaN	NaN	NaN	NaN	NaN	NaN	NaN	NaN	NaN	NaN	NaN	NaN	NaN	NaN	NaN	NaN	NaN	NaN	NaN	NaN	NaN	NaN	NaN	NaN	NaN	NaN	NaN	NaN	NaN	NaN	NaN	NaN	NaN	NaN	NaN	NaN	NaN	NaN
CCKBR	887	NaN	NaN	NaN	NaN	NaN	NaN	NaN	NaN	NaN	NaN	NaN	NaN	NaN	NaN	NaN	NaN	NaN	-0.04	0	0.03	-0.1	0.01	0	-0.16	0.05	-0.05	0.08	0.04	-0.14	-0.07	-0.06	-0.06	-0.06	-0.04	NaN	NaN	NaN	NaN	NaN	NaN	NaN	NaN	NaN	NaN	NaN	NaN	NaN	NaN
CCNB1IP1	57820	NaN	NaN	NaN	NaN	NaN	NaN	NaN	NaN	NaN	NaN	NaN	NaN	NaN	NaN	NaN	NaN	NaN	NaN	NaN	NaN	NaN	NaN	NaN	NaN	NaN	NaN	NaN	NaN	NaN	NaN	NaN	NaN	NaN	NaN	NaN	NaN	NaN	NaN	NaN	NaN	NaN	NaN	NaN	NaN	NaN	NaN	NaN	NaN
CCNE2	9134	NaN	NaN	NaN	NaN	NaN	NaN	NaN	NaN	NaN	NaN	NaN	NaN	NaN	NaN	NaN	NaN	NaN	NaN	NaN	NaN	NaN	NaN	NaN	NaN	NaN	NaN	NaN	NaN	NaN	NaN	NaN	NaN	NaN	NaN	NaN	NaN	NaN	NaN	NaN	NaN	NaN	NaN	NaN	NaN	NaN	NaN	NaN	NaN
CCNG1	900	NaN	NaN	NaN	NaN	NaN	NaN	NaN	NaN	NaN	NaN	NaN	NaN	NaN	NaN	NaN	NaN	NaN	NaN	NaN	NaN	NaN	NaN	NaN	NaN	NaN	NaN	NaN	NaN	NaN	NaN	NaN	NaN	NaN	NaN	NaN	NaN	NaN	NaN	NaN	NaN	NaN	NaN	NaN	NaN	NaN	NaN	NaN	NaN
CCR5	1234	NaN	NaN	NaN	NaN	NaN	NaN	NaN	NaN	NaN	NaN	NaN	NaN	NaN	NaN	NaN	NaN	NaN	NaN	NaN	NaN	NaN	NaN	NaN	NaN	NaN	NaN	NaN	NaN	NaN	NaN	NaN	NaN	NaN	NaN	NaN	NaN	NaN	NaN	NaN	NaN	NaN	NaN	NaN	NaN	NaN	NaN	NaN	NaN
CD47	961	0.09	-0.03	-0.08	0	-0.03	-0.05	0.03	-0.03	-0.04	0.05	-0.06	-0.01	0.11	0	-0.09	0.03	-0.02	0	0.01	0.01	-0.07	0.03	0.01	-0.04	0.05	0.03	-0.04	0.05	0.01	0.06	0.01	0	0	-0.01	0.13	-0.07	-0.06	0.14	0.04	0	0.11	-0.01	-0.02	0.05	-0.02	-0.09	0.14	-0.08
CD9	928	-0.05	0.05	-0.03	-0.09	0.04	0.06	-0.01	0.02	0.02	0	0.06	-0.06	-0.02	0.06	-0.06	-0.02	0.08	-0.01	-0.01	0.08	0.01	-0.08	0.03	-0.03	-0.07	0.15	-0.02	0.05	0.14	-0.09	-0.04	0.12	-0.08	0.04	0.01	-0.06	0	0.02	-0.09	0.08	0.05	0.05	0.05	0.07	-0.01	0.08	0.04	-0.07
CDCA7	83879	NaN	NaN	NaN	NaN	NaN	NaN	NaN	NaN	NaN	NaN	NaN	NaN	NaN	NaN	NaN	NaN	NaN	NaN	NaN	NaN	NaN	NaN	NaN	NaN	NaN	NaN	NaN	NaN	NaN	NaN	NaN	NaN	NaN	NaN	NaN	NaN	NaN	NaN	NaN	NaN	NaN	NaN	NaN	NaN	NaN	NaN	NaN	NaN
CDH26	60437	NaN	NaN	NaN	NaN	NaN	NaN	NaN	NaN	NaN	NaN	NaN	NaN	NaN	NaN	NaN	NaN	NaN	NaN	NaN	NaN	NaN	NaN	NaN	NaN	NaN	NaN	NaN	NaN	NaN	NaN	NaN	NaN	NaN	NaN	NaN	NaN	NaN	NaN	NaN	NaN	NaN	NaN	NaN	NaN	NaN	NaN	NaN	NaN
CDH5	1003	-0.02	0.04	0	0.05	0.07	-0.13	0.15	-0.02	0.03	0	0	-0.04	-0.01	-0.07	-0.03	0.1	-0.16	-0.07	-0.12	0.14	0.09	-0.01	0.09	0.06	-0.01	0.03	-0.02	-0.12	0.1	-0.01	-0.2	0.11	0.02	-0.07	-0.22	-0.1	-0.07	-0.12	-0.07	0.17	-0.02	-0.05	-0.13	-0.08	-0.02	0.21	0	-0.21
CDK5R1	8851	0.03	0.03	0.03	0	0.05	-0.08	-0.02	0.03	-0.05	-0.06	-0.02	-0.05	0.02	0	-0.05	-0.07	0.09	0.05	-0.08	-0.03	0.04	-0.14	-0.04	0	-0.05	-0.05	0	-0.08	0.06	0.01	-0.12	0.02	0.04	-0.12	0.14	0.08	0.2	0.13	NaN	-0.03	0.23	0.05	0.34	0.2	0.15	0.16	0.18	0.09
CEBPA	1050	NaN	NaN	NaN	NaN	NaN	NaN	NaN	NaN	NaN	NaN	NaN	NaN	NaN	NaN	NaN	NaN	NaN	NaN	NaN	NaN	NaN	NaN	NaN	NaN	NaN	NaN	NaN	NaN	NaN	NaN	NaN	NaN	NaN	NaN	NaN	NaN	NaN	NaN	NaN	NaN	NaN	NaN	NaN	NaN	NaN	NaN	NaN	NaN
CEND1	51286	0.01	0.08	-0.04	0.04	0.08	-0.04	0	0.04	-0.01	0.04	0.01	-0.02	0.03	0.03	0.02	-0.03	0.02	0.02	0.01	0.07	-0.02	-0.05	-0.02	0	0.07	0.11	-0.02	0	0.08	0.02	-0.06	0.11	0	0.02	-0.01	0.01	0.03	0.01	0.07	0.03	-0.02	-0.04	0.07	-0.02	-0.05	0.07	-0.01	0.02
CFH	3075	0.02	-0.01	0.01	0.03	-0.04	0.03	-0.02	0	0.01	0.07	-0.02	0.02	-0.01	-0.04	0.01	0	-0.01	0	0	0.02	0.03	0.02	0.03	0.01	0.01	0.04	0.01	-0.01	0.04	0.02	0.03	0	0.02	0.01	-0.05	0.04	-0.06	-0.02	-0.06	-0.1	-0.04	0.03	-0.03	-0.05	0.04	-0.05	-0.05	-0.02
CHRM3	1131	-0.06	-0.05	-0.06	-0.03	-0.09	-0.02	-0.03	-0.04	0.04	-0.08	-0.01	0.04	-0.12	-0.08	0.08	-0.12	-0.1	0.02	-0.09	-0.02	-0.02	-0.11	-0.01	0.01	-0.03	-0.02	0.01	-0.03	-0.01	0.08	-0.09	-0.02	0.01	-0.14	NaN	NaN	NaN	NaN	NaN	NaN	NaN	NaN	NaN	NaN	NaN	NaN	NaN	NaN
CHRM5	1133	NaN	NaN	NaN	NaN	NaN	NaN	NaN	NaN	NaN	NaN	NaN	NaN	NaN	NaN	NaN	NaN	NaN	NaN	NaN	NaN	NaN	NaN	NaN	NaN	NaN	NaN	NaN	NaN	NaN	NaN	NaN	NaN	NaN	NaN	NaN	NaN	NaN	NaN	NaN	NaN	NaN	NaN	NaN	NaN	NaN	NaN	NaN	NaN
CHRNA1	1134	NaN	NaN	NaN	NaN	NaN	NaN	NaN	NaN	NaN	NaN	NaN	NaN	NaN	NaN	NaN	NaN	NaN	NaN	NaN	NaN	NaN	NaN	NaN	NaN	NaN	NaN	NaN	NaN	NaN	NaN	NaN	NaN	NaN	NaN	NaN	NaN	NaN	NaN	NaN	NaN	NaN	NaN	NaN	NaN	NaN	NaN	NaN	NaN
CHRNA3	1136	NaN	NaN	NaN	NaN	NaN	NaN	NaN	NaN	NaN	NaN	NaN	NaN	NaN	NaN	NaN	NaN	NaN	NaN	NaN	NaN	NaN	NaN	NaN	NaN	NaN	NaN	NaN	NaN	NaN	NaN	NaN	NaN	NaN	NaN	NaN	NaN	NaN	NaN	NaN	NaN	NaN	NaN	NaN	NaN	NaN	NaN	NaN	NaN
CHRNA7	1139	NaN	NaN	-0.04	0.32	-0.17	-0.19	0.3	0.1	-0.94	0.18	-0.09	-0.47	0.18	-0.08	0.01	0.26	-0.17	NaN	NaN	NaN	NaN	NaN	NaN	NaN	NaN	NaN	NaN	NaN	NaN	NaN	NaN	NaN	NaN	NaN	NaN	NaN	NaN	NaN	NaN	NaN	NaN	NaN	NaN	NaN	NaN	NaN	NaN	NaN
CIDEB	27141	NaN	NaN	NaN	NaN	NaN	NaN	NaN	NaN	NaN	NaN	NaN	NaN	NaN	NaN	NaN	NaN	NaN	NaN	NaN	NaN	NaN	NaN	NaN	NaN	NaN	NaN	NaN	NaN	NaN	NaN	NaN	NaN	NaN	NaN	NaN	NaN	NaN	NaN	NaN	NaN	NaN	NaN	NaN	NaN	NaN	NaN	NaN	NaN
CLDN11	5010	0.03	0.11	-0.07	0.03	0.14	0.02	0.01	0.02	-0.01	0.09	0.09	-0.12	0.06	0.1	-0.04	0	0.03	-0.13	0.04	-0.06	-0.15	0.04	0.04	-0.13	-0.03	0.02	-0.15	0.08	-0.06	-0.11	-0.01	-0.01	-0.1	0.05	0.03	-0.02	0.03	0.03	-0.02	0.13	0.07	-0.12	0	0.08	-0.14	0.09	-0.1	-0.14
CLEC2B	9976	NaN	NaN	NaN	NaN	NaN	NaN	NaN	NaN	NaN	NaN	NaN	NaN	NaN	NaN	NaN	NaN	NaN	NaN	NaN	NaN	NaN	NaN	NaN	NaN	NaN	NaN	NaN	NaN	NaN	NaN	NaN	NaN	NaN	NaN	NaN	NaN	NaN	NaN	NaN	NaN	NaN	NaN	NaN	NaN	NaN	NaN	NaN	NaN
CLIP4	79745	-0.03	0	-0.02	0	0.06	0	-0.02	0	0	-0.03	0.01	-0.03	0	0	0.01	0.02	-0.01	-0.02	-0.03	-0.09	0.06	-0.03	0	-0.02	0.01	-0.02	0.01	0	0.08	0	-0.08	-0.02	0.08	-0.05	NaN	NaN	NaN	NaN	NaN	NaN	NaN	NaN	NaN	NaN	NaN	NaN	NaN	NaN
CLN8	2055	0.05	-0.02	0.03	0.06	-0.03	0.12	0.19	0.04	0.08	-0.01	0.19	0.16	0	0.05	0.11	0.02	0.09	0.07	-0.02	0.02	-0.1	0.11	0.01	-0.03	-0.07	0.18	0.13	-0.04	0.1	-0.01	0.01	0.03	0	0.06	0.03	0.12	-0.48	0.14	-0.09	-0.48	0.24	0.24	-0.16	0.1	-0.31	0.03	0	0.13
CLRN3	119467	NaN	NaN	NaN	NaN	NaN	NaN	NaN	NaN	NaN	NaN	NaN	NaN	NaN	NaN	NaN	NaN	NaN	NaN	NaN	NaN	NaN	NaN	NaN	NaN	NaN	NaN	NaN	NaN	NaN	NaN	NaN	NaN	NaN	NaN	NaN	NaN	NaN	NaN	NaN	NaN	NaN	NaN	NaN	NaN	NaN	NaN	NaN	NaN
CLSTN1	22883	-0.01	-0.02	0.03	-0.01	-0.03	0.01	-0.02	-0.02	0.02	-0.02	-0.04	0	0.01	-0.02	0.02	-0.02	-0.04	-0.04	0	-0.01	-0.02	-0.01	-0.01	-0.04	-0.01	-0.03	-0.04	0.01	-0.05	-0.07	-0.03	-0.03	-0.08	-0.01	-0.02	0.02	-0.03	0	0.01	0	0	-0.03	-0.01	-0.03	-0.02	-0.04	-0.01	-0.03
CNPY4	245812	0.07	0.02	0.01	0.09	0.02	0.1	-0.02	-0.01	-0.02	0.02	0.06	0.07	0.08	0.11	0.01	0.09	0.09	0.08	-0.02	0.08	0.05	-0.05	0	0.01	-0.1	0.03	0.1	0.03	-0.01	0.07	-0.06	0.01	0.13	0.01	-0.05	-0.04	0.01	-0.07	0.07	0.04	-0.03	0.07	0.02	-0.05	0.07	0.06	-0.03	0.07
CNR2	1269	NaN	NaN	NaN	NaN	NaN	NaN	NaN	NaN	NaN	NaN	NaN	NaN	NaN	NaN	NaN	NaN	NaN	NaN	NaN	NaN	NaN	NaN	NaN	NaN	NaN	NaN	NaN	NaN	NaN	NaN	NaN	NaN	NaN	NaN	NaN	NaN	NaN	NaN	NaN	NaN	NaN	NaN	NaN	NaN	NaN	NaN	NaN	NaN
[truncated: 13,730 more rows]
[truncated: 156 more columns]
