# Supplementary material for: HTT-OMNI: A Web-based Platform for Huntingtin Interaction Exploration and Multi-omics Data Integration
Source: Mol Cell Proteomics. 2022 Aug 3;21(10):100275. doi: 10.1016/j.mcpro.2022.100275 (PMC9540350; doi:10.1016/j.mcpro.2022.100275)
Supplement: TableS3 [file mmc4.xlsx]

## Sheet: TableS3
Table S3: 788 genes with differential transcriptome/proteome measurements from Langfelder et al. 2016
Mouse Gene	Human Homolog	Gene ID
Abca2	ABCA2	20
Acadvl	ACADVL	37
Acat2	ACAT2	39
Acly	ACLY	47
Actn1	ACTN1	87
Actn2	ACTN2	88
Acy1	ACY1	95
Adcy5	ADCY5	111
Adora2a	ADORA2A	135
Adprh	ADPRH	141
Adrbk1	GRK2	156
Jag1	JAG1	182
Akt2	AKT2	208
Alcam	ALCAM	214
Aldh1b1	ALDH1B1	219
Ampd2	AMPD2	271
Anxa5	ANXA5	308
Xiap	XIAP	331
Apoe	APOE	348
Arg2	ARG2	384
Arntl	ARNTL	406
Arsa	ARSA	410
Arsb	ARSB	411
Asl	ASL	435
Atp2a2	ATP2A2	488
Atp2b1	ATP2B1	490
Atp2b2	ATP2B2	491
Atrx	ATRX	546
Bai1	ADGRB1	575
Bai2	ADGRB2	576
Bai3	ADGRB3	577
Bbs2	BBS2	583
Bcr	BCR	613
Bcs1l	BCS1L	617
Blvrb	BLVRB	645
Bnip2	BNIP2	663
Bphl	BPHL	670
Btf3	BTF3	689
Cacna1e	CACNA1E	777
Cacna2d1	CACNA2D1	781
Cacnb1	CACNB1	782
Cacnb2	CACNB2	783
Cacnb3	CACNB3	784
Calb1	CALB1	793
Camk4	CAMK4	814
Camk2b	CAMK2B	816
Camk2d	CAMK2D	817
Capza2	CAPZA2	830
Cast	CAST	831
Cbr3	CBR3	874
Scarb2	SCARB2	950
Cdh4	CDH4	1002
Cdh9	CDH9	1007
Cdkn1b	CDKN1B	1027
Chat	CHAT	1103
Chd3	CHD3	1107
Chn1	CHN1	1123
Chrm4	CHRM4	1132
Ckb	CKB	1152
Clu	CLU	1191
Cnr1	CNR1	1268
Copa	COPA	1314
Cpox	CPOX	1371
Cry2	CRY2	1408
Cyld	CYLD	1540
Dab1	DAB1	1600
Dgkb	DGKB	1607
Dgkg	DGKG	1608
Dbn1	DBN1	1627
Ace	ACE	1636
Dcx	DCX	1641
Coch	COCH	1690
Dguok	DGUOK	1716
Dlg4	DLG4	1742
Dock3	DOCK3	1795
Dpysl3	DPYSL3	1809
Drd2	DRD2	1813
Echs1	ECHS1	1892
Eef2	EEF2	1938
Celsr2	CELSR2	1952
Eif4a2	EIF4A2	1974
Serpinb1b	SERPINB1	1992
Elavl2	ELAVL2	1993
Ephx1	EPHX1	2052
Eprs	EPRS1	2058
Erf	ERF	2077
Faah	FAAH	2166
Fah	FAH	2184
Ptk2b	PTK2B	2185
Fgf1	FGF1	2246
Foxg1	FOXG1	2290
Folh1	FOLH1	2346
Fxn	FXN	2395
Mtor	MTOR	2475
Gaa	GAA	2548
Gabra1	GABRA1	2554
Galk1	GALK1	2584
Gcdh	GCDH	2639
Gch1	GCH1	2643
Ggt7	GGT7	2686
Glb1	GLB1	2720
Gldc	GLDC	2731
Glg1	GLG1	2734
Gnal	GNAL	2774
Gng11	GNG11	2791
Gpd1	GPD1	2819
Gpd2	GPD2	2820
Gria3	GRIA3	2892
Grid1	GRID1	2894
Grid2	GRID2	2895
Grik2	GRIK2	2898
Grik5	GRIK5	2901
Grm1	GRM1	2911
Grm4	GRM4	2914
Grm5	GRM5	2915
Gsk3a	GSK3A	2931
Gsk3b	GSK3B	2932
Gsr	GSR	2936
Gss	GSS	2937
Gsta4	GSTA1	2938
Msh6	MSH6	2956
Gyg	GYG1	2992
Hadha	HADHA	3030
Hars	HARS1	3035
Htt	HTT	3064
Hmbs	HMBS	3145
Hmgcl	HMGCL	3155
Hnrnpab	HNRNPAB	3182
Hpca	HPCA	3208
Agfg2	AGFG2	3268
Hsd17b4	HSD17B4	3295
Dnajb1	DNAJB1	3337
Ighmbp2	IGHMBP2	3508
Impdh1	IMPDH1	3614
Eif6	EIF6	3692
Itpa	ITPA	3704
Itpka	ITPKA	3706
Itpr1	ITPR1	3708
Kcnb1	KCNB1	3745
Kcnd2	KCND2	3751
Kcnd3	KCND3	3752
Kcnj2	KCNJ2	3759
Kcnj4	KCNJ4	3761
Kif2a	KIF2A	3796
Kit	KIT	3815
Lcp1	LCP1	3936
Ablim1	ABLIM1	3983
Lipe	LIPE	3991
Lmnb1	LMNB1	4001
Lnpep	LNPEP	4012
Vwa5a	VWA5A	4013
Lrp4	LRP4	4038
Mcam	MCAM	4162
Me2	ME2	4200
Map3k10	MAP3K10	4294
Mmp17	MMP17	4326
Myo1c	MYO1C	4641
Myo5a	MYO5A	4644
Nab2	NAB2	4665
Naga	NAGA	4668
Nova1	NOVA1	4857
Npm1	NPM1	4869
Ntrk3	NTRK3	4916
Opa1	OPA1	4976
P4ha1	P4HA1	5033
Pa2g4	PA2G4	5036
Pafah1b3	PAFAH1B3	5050
Pak3	PAK3	5063
Pam	PAM	5066
Pck2	PCK2	5106
Pcm1	PCM1	5108
Cdk17	CDK17	5128
Pde1c	PDE1C	5137
Pde2a	PDE2A	5138
Pde4a	PDE4A	5141
Pde1b	PDE1B	5153
Pdk1	PDK1	5163
Enpp1	ENPP1	5167
Pdpk1	PDPK1	5170
Penk	PENK	5179
Pepd	PEPD	5184
Pex14	PEX14	5195
Pgam2	PGAM2	5224
Pls3	PLS3	5358
Plxna2	PLXNA2	5362
Plxnb3	PLXNB3	5365
Pmm2	PMM2	5373
Polr2a	POLR2A	5430
Pon2	PON2	5445
Por	POR	5447
Ppox	PPOX	5498
Ppp1ca	PPP1CA	5499
Ppp1r1a	PPP1R1A	5502
Ppp2r2a	PPP2R2A	5520
Ppp2r2c	PPP2R2C	5522
Ppp3ca	PPP3CA	5530
Ppp3r1	PPP3R1	5534
Prkcb	PRKCB	5579
Prkce	PRKCE	5581
Prkch	PRKCH	5583
Prkdc	PRKDC	5591
Htra1	HTRA1	5654
Psap	PSAP	5660
Psd	PSD	5662
Psmb7	PSMB7	5695
Psmd1	PSMD1	5707
Psme1	PSME1	5720
Psme2	PSME2	5721
Rab27a	RAB27A	5873
Rap1gap	RAP1GAP	5909
Rcn1	RCN1	5954
Rdx	RDX	5962
Rgs12	RGS12	6002
Rit2	RIT2	6014
Rnpep	RNPEP	6051
Rock1	ROCK1	6093
Rps27	RPS27	6232
Rrbp1	RRBP1	6238
Ryr3	RYR3	6263
S100b	S100B	6285
Atxn1	ATXN1	6310
Scn4b	SCN4B	6330
Cx3cl1	CX3CL1	6376
Sec14l1	SEC14L1	6397
Srsf6	SRSF6	6431
Scg5	SCG5	6447
Sh3bgrl	SH3BGRL	6451
Shmt2	SHMT2	6472
Slc8a3	SLC8A3	6547
Slc12a2	SLC12A2	6558
Sms	SMS	6611
Sntb1	SNTB1	6641
Snx1	SNX1	6642
Sri	SRI	6717
Srm	SRM	6723
Stat1	STAT1	6772
Stat5b	STAT5B	6777
Strn	STRN	6801
Svil	SVIL	6840
Syt5	SYT5	6861
Tbca	TBCA	6902
Tbcd	TBCD	6904
Tcf20	TCF20	6942
Terf2	TERF2	7014
Tgfb1i1	TGFB1I1	7041
Th	TH	7054
Timp2	TIMP2	7077
Icam5	ICAM5	7087
Tmod1	TMOD1	7111
Top2b	TOP2B	7155
Trp53bp1	TP53BP1	7158
Tpp2	TPP2	7174
Tsnax	TSNAX	7257
Tyro3	TYRO3	7301
Ubtf	UBTF	7343
Uros	UROS	7390
Wfs1	WFS1	7466
Xrcc1	XRCC1	7515
Xrcc5	XRCC5	7520
Zyx	ZYX	7791
Csde1	CSDE1	7812
Slmap	SLMAP	7871
Kcnab1	KCNAB1	7881
Pla2g7	PLA2G7	7941
Brd3	BRD3	8019
Mlf2	MLF2	8079
Taf15	TAF15	8148
Usp11	USP11	8237
Acox3	ACOX3	8310
Cdc42bpa	CDC42BPA	8476
Sema7a	SEMA7A	8482
Gas7	GAS7	8522
Dgkz	DGKZ	8525
Agps	AGPS	8540
Pdxk	PDXK	8566
Prkra	PRKRA	8575
Rgs20	RGS20	8601
Uso1	USO1	8615
Eif4g3	EIF4G3	8672
Pabpc4	PABPC4	8761
Mpdz	MPDZ	8777
Rgs9	RGS9	8787
Dcaf5	DCAF5	8816
Gmps	GMPS	8833
Fubp1	FUBP1	8880
Bsn	BSN	8927
Mbd2	MBD2	8932
Rps6ka4	RPS6KA4	8986
Nol3	NOL3	8996
Hap1	HAP1	9001
Dgki	DGKI	9162
Arhgef2	ARHGEF2	9181
Ddx21	DDX21	9188
Dclk1	DCLK1	9201
Lrrfip1	LRRFIP1	9208
Mta2	MTA2	9219
Dlgap2	DLGAP2	9228
Dlg5	DLG5	9231
Rps6ka5	RPS6KA5	9252
Itgb1bp1	ITGB1BP1	9270
Copb2	COPB2	9276
Trip12	TRIP12	9320
Slc9a3r1	SLC9A3R1	9368
Tjp2	TJP2	9414
Gsto1	GSTO1	9446
Homer2	HOMER2	9455
Homer1	HOMER1	9456
Eef1e1	EEF1E1	9521
Bag5	BAG5	9529
Bag4	BAG4	9530
Nrg2	NRG2	9542
Prepl	PREPL	9581
Rnf14	RNF14	9604
Rin1	RIN1	9610
Arhgef10	ARHGEF10	9639
Depdc5	DEPDC5	9681
Rapgef2	RAPGEF2	9693
Crocc	CROCC	9696
Rims2	RIMS2	9699
Fam131b	FAM131B	9715
Dock4	DOCK4	9732
Gprasp1	GPRASP1	9737
Arhgap32	ARHGAP32	9743
Frmpd4	FRMPD4	9758
Snx17	SNX17	9784
Phyhip	PHYHIP	9796
Ctif	CTIF	9811
Armcx2	ARMCX2	9823
C2cd2l	C2CD2L	9854
Farp2	FARP2	9855
Cep170	CEP170	9859
Psmd6	PSMD6	9861
Tomm70a	TOMM70	9868
Ddx46	DDX46	9879
Trank1	TRANK1	9881
Tbc1d4	TBC1D4	9882
Sv2a	SV2A	9900
Oxsr1	OXSR1	9943
Abi1	ABI1	10006
Uba2	UBA2	10054
Farsb	FARSB	10056
Dnm1l	DNM1L	10059
Abcf2	ABCF2	10061
Atp9a	ATP9A	10079
Arpc1b	ARPC1B	10095
Actr3	ACTR3	10096
Lrpprc	LRPPRC	10128
Bcap31	BCAP31	10134
Akap9	AKAP9	10142
Abi2	ABI2	10152
Atp6ap2	ATP6AP2	10159
Slc25a13	SLC25A13	10165
Inadl	PATJ	10207
Flot1	FLOT1	10211
Rasgrp2	RASGRP2	10235
Rabepk	RABEPK	10244
Zmpste24	ZMPSTE24	10269
Lancl1	LANCL1	10314
Tfg	TFG	10342
Abca8b	ABCA8	10351
Cacng3	CACNG3	10368
Coro2b	CORO2B	10391
Fam3c	FAM3C	10447
Eci2	ECI2	10455
Baiap2	BAIAP2	10458
Cog5	COG5	10466
Ube2e3	UBE2E3	10477
Sec23b	SEC23B	10483
Cap2	CAP2	10486
Cap1	CAP1	10487
Vat1	VAT1	10493
Ipo8	IPO8	10526
Pitrm1	PITRM1	10531
Agpat1	AGPAT1	10554
Dpysl4	DPYSL4	10570
Sorbs1	SORBS1	10580
Ahsa1	AHSA1	10598
Erlin1	ERLIN1	10613
Rgs14	RGS14	10636
Camkk2	CAMKK2	10645
Celf1	CELF1	10658
Gnb5	GNB5	10681
Rbbp9	RBBP9	10741
Arpp19	ARPP19	10776
Arpp21	ARPP21	10777
Iqgap2	IQGAP2	10788
Pde10a	PDE10A	10846
Cyp46a1	CYP46A1	10858
Me3	ME3	10873
Dhrs4	DHRS4	10901
Trafd1	TRAFD1	10906
Maged2	MAGED2	10916
Tomm34	TOMM34	10953
Os9	OS9	10956
Mllt11	MLLT11	10962
Ckap4	CKAP4	10970
Metap2	METAP2	10988
Ilvbl	ILVBL	10994
Rab31	RAB31	11031
Wwp2	WWP2	11060
Faf1	FAF1	11124
Cdc42ep1	CDC42EP1	11135
Tbc1d8	TBC1D8	11138
Rabl2	RABL2A	11159
Wdr6	WDR6	11180
Nisch	NISCH	11188
Dusp12	DUSP12	11266
Klhl2	KLHL2	11275
Synpo	SYNPO	11346
Rasa3	RASA3	22821
Dnajc8	DNAJC8	22826
Fndc3a	FNDC3A	22862
Cnksr2	CNKSR2	22866
Nlgn1	NLGN1	22871
Dis3	DIS3	22894
Sirt2	SIRT2	22933
Shank2	SHANK2	22941
Trim32	TRIM32	22954
Tcf25	TCF25	22980
Sorcs3	SORCS3	22986
Rab21	RAB21	23011
Mast3	MAST3	23031
Pdzd2	PDZD2	23037
Myt1l	MYT1L	23040
Mon2	MON2	23041
Mycbp2	MYCBP2	23077
Avl9	AVL9	23080
Sipa1l3	SIPA1L3	23094
Iqsec2	IQSEC2	23096
Cdk19	CDK19	23097
Spg20	SPART	23111
Pogz	POGZ	23126
Plxnd1	PLXND1	23129
Nacad	NACAD	23148
Fcho1	FCHO1	23149
Metap1	METAP1	23173
Plcb1	PLCB1	23236
Arc	ARC	23237
Lphn3	ADGRL3	23284
Smchd1	SMCHD1	23347
Tenc1	TNS2	23371
Sik3	SIK3	23387
Adnp	ADNP	23394
Ttc9	TTC9	23508
Acap2	ACAP2	23527
Sec14l2	SEC14L2	23541
Dnpep	DNPEP	23549
Rasd2	RASD2	23551
Tspan15	TSPAN15	23555
Carhsp1	CARHSP1	23589
Amacr	AMACR	23600
Sh3bp1	SH3BP1	23616
Pld3	PLD3	23646
Gspt2	GSPT2	23708
Frrs1l	FRRS1L	23732
Osbp2	OSBP2	23762
Flrt3	FLRT3	23767
D430041D05Rik	KIAA1549L	25758
Ngef	NGEF	25791
Gca	GCA	25801
Atxn10	ATXN10	25814
Prdx5	PRDX5	25824
Sumf2	SUMF2	25870
Atl3	ATL3	25923
Pars2	PARS2	25973
Chmp2b	CHMP2B	25978
Clip3	CLIP3	25999
Spats2l	SPATS2L	26010
Tenm4	TENM4	26011
Osbpl3	OSBPL3	26031
Fam169a	FAM169A	26049
Ppp1r16b	PPP1R16B	26051
Rab11fip5	RAB11FIP5	26056
Gigyf2	GIGYF2	26058
Erc2	ERC2	26059
Gga1	GGA1	26088
Fgfr1op2	FGFR1OP2	26127
Serbp1	SERBP1	26135
Senp3	SENP3	26168
B3gat3	B3GAT3	26229
Tiam2	TIAM2	26230
Fbxo10	FBXO10	26267
Cnnm3	CNNM3	26505
Dazap1	DAZAP1	26528
Elp4	ELP4	26610
Akap8l	AKAP8L	26993
Cyfip2	CYFIP2	26999
Nptn	NPTN	27020
Snd1	SND1	27044
Foxp1	FOXP1	27086
Cacng4	CACNG4	27092
Pde7b	PDE7B	27115
Inpp5j	INPP5J	27124
Pdcd4	PDCD4	27250
Cntn6	CNTN6	27255
Pcsk1n	PCSK1N	27344
Git1	GIT1	28964
Acad9	ACAD9	28976
Macrod1	MACROD1	28992
Mrpl13	MRPL13	28998
Wdr91	WDR91	29062
Stxbp6	STXBP6	29091
Cyp2s1	CYP2S1	29785
Snx12	SNX12	29934
Psat1	PSAT1	29968
Pacsin1	PACSIN1	29993
Kcnip2	KCNIP2	30819
Scaper	SCAPER	49855
Dcaf8	DCAF8	50717
Spock3	SPOCK3	50859
Ntm	NTM	50863
Shank1	SHANK1	50944
Isoc1	ISOC1	51015
Txndc12	TXNDC12	51060
Cutc	CUTC	51076
Mecr	MECR	51102
Rdh11	RDH11	51109
Hsd17b11	HSD17B11	51170
Them6	THEM6	51337
Zbtb7a	ZBTB7A	51341
Snx7	SNX7	51375
Lars	LARS1	51520
Rab6b	RAB6B	51560
Zfr	ZFR	51663
Cyb5r1	CYB5R1	51706
Luc7l3	LUC7L3	51747
Erap1	ERAP1	51752
2610018G03Rik	STK26	51765
Nup54	NUP54	53371
Ppil3	PPIL3	53938
Clic6	CLIC6	54102
Mrpl39	MRPL39	54148
Gdap1	GDAP1	54332
Anln	ANLN	54443
Plekha5	PLEKHA5	54477
Necab2	NECAB2	54550
Pdp1	PDP1	54704
Ppp1r12c	PPP1R12C	54776
Ahi1	AHI1	54806
Nde1	NDE1	54820
Tex10	TEX10	54881
Dusp23	DUSP23	54935
Commd8	COMMD8	54951
Uckl1	UCKL1	54963
Tmem132a	TMEM132A	54972
Tesc	TESC	54997
Msto1	MSTO1	55154
Pnpo	PNPO	55163
Sbno1	SBNO1	55206
Elp2	ELP2	55250
Echdc2	ECHDC2	55268
Uevld	UEVLD	55293
Larp6	LARP6	55323
Chdh	CHDH	55349
Tmem63b	TMEM63B	55362
Ap1ar	AP1AR	55435
Camk2n1	CAMK2N1	55450
Smpd3	SMPD3	55512
Elmod1	ELMOD1	55531
Nagk	NAGK	55577
Vezt	VEZT	55591
Kif21a	KIF21A	55605
Ppp1r9a	PPP1R9A	55607
Ccdc132	VPS50	55610
Scyl2	SCYL2	55681
Pacs1	PACS1	55690
Frmd4a	FRMD4A	55691
Carkd	NAXD	55739
Tmem30a	TMEM30A	55754
Fam63a	MINDY1	55793
Cacna2d3	CACNA2D3	55799
Trerf1	TRERF1	55809
Ubap2	UBAP2	55833
Actr10	ACTR10	55860
Rnf114	RNF114	55905
Gpcpd1	GPCPD1	56261
Ccbl2	KYAT3	56267
Ctps2	CTPS2	56474
Bccip	BCCIP	56647
Ubqln4	UBQLN4	56893
Agpat4	AGPAT4	56895
Anks1b	ANKS1B	56899
Sh3glb2	SH3GLB2	56904
Dus3l	DUS3L	56931
Nit2	NIT2	56954
Otud7b	OTUD7B	56957
Pcnp	PCNP	57092
Nat14	NAT14	57106
Lyrm1	LYRM1	57149
Camk1g	CAMK1G	57172
Actr3b	ACTR3B	57180
Jph3	JPH3	57338
Rab22a	RAB22A	57403
Plekhg1	PLEKHG1	57480
Nln	NLN	57486
Mta3	MTA3	57504
Xpo5	XPO5	57510
Hecw2	HECW2	57520
Srgap1	SRGAP1	57522
Kctd16	KCTD16	57528
Sorcs2	SORCS2	57537
Wdr35	WDR35	57539
Taok1	TAOK1	57551
Stambpl1	STAMBPL1	57559
Arhgap20	ARHGAP20	57569
Pcdh10	PCDH10	57575
Kif17	KIF17	57576
Kcnt1	KCNT1	57582
Pitpnm2	PITPNM2	57605
Calcoco1	CALCOCO1	57658
D630045J12Rik	KIAA1549	57670
Cachd1	CACHD1	57685
Ppp4r4	PPP4R4	57718
Zfyve28	ZFYVE28	57732
Dlgap3	DLGAP3	58512
Snx6	SNX6	58533
Mesdc1	TLNRD1	59274
Srr	SRR	63826
Ano3	ANO3	63982
Fn3k	FN3K	64122
Necab1	NECAB1	64168
Rhbdf1	RHBDF1	64285
Inf2	INF2	64423
Csmd1	CSMD1	64478
Smap2	SMAP2	64744
Acbd3	ACBD3	64746
Ccdc136	CCDC136	64753
Tns3	TNS3	64759
D17Wsu92e	ILRUN	64771
Deptor	DEPTOR	64798
Bcl11b	BCL11B	64919
Camkv	CAMKV	79012
Dctpp1	DCTPP1	79077
Hmgn5	HMGN5	79366
Cep97	CEP97	79598
Dync2h1	DYNC2H1	79659
Nlrx1	NLRX1	79671
Yrdc	YRDC	79693
Ccdc51	CCDC51	79714
Nudt18	NUDT18	79873
Map6d1	MAP6D1	79929
Cntnap3	CNTNAP3	79937
L2hgdh	L2HGDH	79944
Atat1	ATAT1	79969
9030617O03Rik	DGLUCY	80017
Trim46	TRIM46	80128
Rnf34	RNF34	80196
Stard5	STARD5	80765
Eepd1	EEPD1	80820
Npl	NPL	80896
Slc38a1	SLC38A1	81539
Lman2l	LMAN2L	81562
Neto2	NETO2	81831
Neto1	NETO1	81832
Sfxn3	SFXN3	81855
Pitpnm3	PITPNM3	83394
Sh3bgrl3	SH3BGRL3	83442
Nudt12	NUDT12	83594
Ccm2	CCM2	83605
Jam3	JAM3	83700
Slc25a18	SLC25A18	83733
Itch	ITCH	83737
Fsd1l	FSD1L	83856
Cttnbp2	CTTNBP2	83992
Katnal1	KATNAL1	84056
Pcbd2	PCBD2	84105
Ppp1r1b	PPP1R1B	84152
Mri1	MRI1	84245
Camkk1	CAMKK1	84254
Alkbh7	ALKBH7	84266
Ddi2	DDI2	84301
Gpr123	ADGRA1	84435
Ablim2	ABLIM2	84448
Phyhipl	PHYHIPL	84457
Jph4	JPH4	84502
Dpy30	DPY30	84661
Fam126a	FAM126A	84668
Ppp1r9b	PPP1R9B	84687
Ptpn5	PTPN5	84867
Atad1	ATAD1	84896
Cgnl1	CGNL1	84952
Shank3	SHANK3	85358
Rgs8	RGS8	85397
Ston2	STON2	85439
Kndc1	KNDC1	85442
Tanc1	TANC1	85461
Gfm1	GFM1	85476
Ppp1r3f	PPP1R3F	89801
Il33	IL33	90865
Dhx57	DHX57	90957
Sestd1	SESTD1	91404
Nexn	NEXN	91624
Acy3	ACY3	91703
Coq10a	COQ10A	93058
Sytl5	SYTL5	94122
Trim9	TRIM9	114088
Gprin1	GPRIN1	114787
Tmem132b	TMEM132B	114795
Osbpl6	OSBPL6	114880
Osbpl8	OSBPL8	114882
Arhgap33	ARHGAP33	115703
Dhrs1	DHRS1	115817
Agap2	AGAP2	116986
Agap3	AGAP3	116988
Rab3ip	RAB3IP	117177
Btbd11	BTBD11	121551
Adssl1	ADSS1	122622
Ttc8	TTC8	123016
Spata2l	SPATA2L	124044
Sez6	SEZ6	124925
Syt2	SYT2	127833
Dusp15	DUSP15	128853
Acvr1c	ACVR1C	130399
Ubr3	UBR3	130507
Galm	GALM	130589
Ahsa2	AHSA2P	130872
Enpp6	ENPP6	133121
Ublcp1	UBLCP1	134510
Vps37a	VPS37A	137492
Ubxn2b	UBXN2B	137886
Ralyl	RALYL	138046
Nacc2	NACC2	138151
Ptpdc1	PTPDC1	138639
Dock11	DOCK11	139818
Myl6b	MYL6B	140465
Selm	SELENOM	140606
Nek7	NEK7	140609
Dusp19	DUSP19	142679
Cacul1	CACUL1	143384
Fbxl16	FBXL16	146330
Gsg1l	GSG1L	146395
Commd7	COMMD7	149951
Ydjc	YDJC	150223
Zfp385b	ZNF385B	151126
Dab2ip	DAB2IP	153090
Mblac2	MBLAC2	153364
Sh3rf2	SH3RF2	153769
Zkscan16	ZNF483	158399
Rem2	REM2	161253
Cnst	CNST	163882
Dhx36	DHX36	170506
Clybl	CLYBL	171425
Paox	PAOX	196743
Ubr1	UBR1	197131
Spred2	SPRED2	200734
Stk32a	STK32A	202374
Phactr1	PHACTR1	221692
Thsd7a	THSD7A	221981
Fam185a	FAM185A	222234
Cnpy4	CNPY4	245812
Rictor	RICTOR	253260
Zdhhc20	ZDHHC20	253832
Ralgapa1	RALGAPA1	253959
Lpcat4	LPCAT4	254531
Lrrc57	LRRC57	255252
Tab3	TAB3	257397
Sec14l3	SEC14L3	266629
Stk32c	STK32C	282974
Kctd1	KCTD1	284252
Prrt3	PRRT3	285368
Gprin3	GPRIN3	285513
Atp11c	ATP11C	286410
Nhsl2	NHSL2	340527
Tceal5	TCEAL5	340543
2010300C02Rik	CRACDL	343990
Irgm1	IRGM	345611
Nmnat3	NMNAT3	349565
Soga3	SOGA3	387104
Ildr2	ILDR2	387597
Fam21	WASHC2A	387680
Gm996	AJM1	389813
Lrrc10b	LRRC10B	390205
Tha1	THA1P	390816
Myo18a	MYO18A	399687
Sh2d5	SH2D5	400745
Eml6	EML6	400954
Rgs7bp	RGS7BP	401190
Acot1	ACOT1	641371
Fam163b	FAM163B	642968
Tmppe	TMPPE	643853
Wipf3	WIPF3	644150
Lingo3	LINGO3	645191
Lrtm2	LRTM2	654429
Shisa7	SHISA7	729956
Shisa9	SHISA9	729993
Ankrd63	ANKRD63	100131244
Ptcd1	ATP5MF-PTCD1	100526740
Gprasp2	ARMCX5-GPRASP2	100528062
