# Supplementary material for: HTT-OMNI: A Web-based Platform for Huntingtin Interaction Exploration and Multi-omics Data Integration
Source: Mol Cell Proteomics. 2022 Aug 3;21(10):100275. doi: 10.1016/j.mcpro.2022.100275 (PMC9540350; doi:10.1016/j.mcpro.2022.100275)
Supplement: TableS4 [file mmc5.xlsx]

## Sheet: TableS4
Table S4: Wertz et al. upload for HTT-OMNI, containing curated localizations from UniProt and Human Protein Atlas
gene_symbol	gene_id	model_species	common_name	cell_culture_comment	tissue	htt_length	detection_method_annot	study_id	QUANT_DrugZ zQ175/WT shRNA	QUANT_localizations	QUANT_Nuclear?	QUANT_localizations_short	QUANT_localization_as_num
ABCA1	19	Mice	zQ175					Wertz et al 2021	-1.71	Plasma membrane;Secretory system	FALSE	Other	10
ACR	49	Mice	zQ175					Wertz et al 2021	-3.32	Unknown	FALSE	Unknown	11
ACOX1	51	Mice	zQ175					Wertz et al 2021	1.94	Peroxisomes	FALSE	Other	10
ACTN1	87	Mice	zQ175					Wertz et al 2021	1.81	Cytosol;Plasma membrane	FALSE	Cytosol;Plasma membrane	6
ACVR1	90	Mice	zQ175					Wertz et al 2021	-2.23	Nucleus	TRUE	Nucleus	2
AP2A1	160	Mice	zQ175					Wertz et al 2021	-1.88	Cytosol;Plasma membrane	FALSE	Cytosol;Plasma membrane	6
AK1	203	Mice	zQ175					Wertz et al 2021	-1.85	Cytosol	FALSE	Cytosol	1
APOC1	341	Mice	zQ175					Wertz et al 2021	-2.01	Unknown	FALSE	Unknown	11
ARHGAP4	393	Mice	zQ175					Wertz et al 2021	3.8	Cytosol	FALSE	Cytosol	1
ART3	419	Mice	zQ175					Wertz et al 2021	2.02	Plasma membrane	FALSE	Plasma membrane	0
SERPINC1	462	Mice	zQ175					Wertz et al 2021	2.07	Unknown	FALSE	Unknown	11
ATP1B1	481	Mice	zQ175					Wertz et al 2021	-1.65	Plasma membrane	FALSE	Plasma membrane	0
KIF1A	547	Mice	zQ175					Wertz et al 2021	1.71	Cytosol;Nucleus;Secretory system	TRUE	Cytosol;Nucleus;Secretory system	8
FMNL1	752	Mice	zQ175					Wertz et al 2021	1.78	Cytosol;Plasma membrane;Secretory system	FALSE	Other	10
CAV2	858	Mice	zQ175					Wertz et al 2021	-1.78	Cytosol;Nucleus;Plasma membrane;Secretory system	TRUE	Cytosol;Nucleus;Plasma membrane;Secretory system	9
CD86	942	Mice	zQ175					Wertz et al 2021	-3.24	Plasma membrane	FALSE	Plasma membrane	0
SCARB2	950	Mice	zQ175					Wertz et al 2021	1.74	Secretory system	FALSE	Secretory system	4
ENTPD3	956	Mice	zQ175					Wertz et al 2021	2.36	Unknown	FALSE	Unknown	11
CHAT	1103	Mice	zQ175					Wertz et al 2021	3.98	Unknown	FALSE	Unknown	11
CHRNA3	1136	Mice	zQ175					Wertz et al 2021	1.76	Plasma membrane	FALSE	Plasma membrane	0
CHRNB4	1143	Mice	zQ175					Wertz et al 2021	-2	Plasma membrane	FALSE	Plasma membrane	0
CLCN6	1185	Mice	zQ175					Wertz et al 2021	-2.2	Secretory system	FALSE	Secretory system	4
COL4A1	1282	Mice	zQ175					Wertz et al 2021	1.75	Unknown	FALSE	Unknown	11
COL6A2	1292	Mice	zQ175					Wertz et al 2021	3.19	Cytosol;Plasma membrane	FALSE	Cytosol;Plasma membrane	6
COL16A1	1307	Mice	zQ175					Wertz et al 2021	-2.33	Cytosol	FALSE	Cytosol	1
COL19A1	1310	Mice	zQ175					Wertz et al 2021	1.93	Unknown	FALSE	Unknown	11
SLC31A1	1317	Mice	zQ175					Wertz et al 2021	-2.35	Plasma membrane	FALSE	Plasma membrane	0
COX11	1353	Mice	zQ175					Wertz et al 2021	1.78	Mitochondria	FALSE	Mitochondria	3
CRYM	1428	Mice	zQ175					Wertz et al 2021	3.03	Cytosol	FALSE	Cytosol	1
CSF1R	1436	Mice	zQ175					Wertz et al 2021	2.36	Plasma membrane	FALSE	Plasma membrane	0
CTBP2	1488	Mice	zQ175					Wertz et al 2021	2.61	Nucleus	TRUE	Nucleus	2
CTNNA2	1496	Mice	zQ175					Wertz et al 2021	-2.03	Cytosol;Nucleus;Plasma membrane	TRUE	Cytosol;Nucleus;Plasma membrane	7
BRINP1	1620	Mice	zQ175					Wertz et al 2021	-3.57	Cytosol	FALSE	Cytosol	1
DCTD	1635	Mice	zQ175					Wertz et al 2021	-2.78	Cytosol;Nucleus	TRUE	Cytosol;Nucleus	5
DCTN1	1639	Mice	zQ175					Wertz et al 2021	-2.51	Cytosol;Nucleus	TRUE	Cytosol;Nucleus	5
DR1	1810	Mice	zQ175					Wertz et al 2021	5.09	Nucleus	TRUE	Nucleus	2
DRD2	1813	Mice	zQ175					Wertz et al 2021	-2.37	Plasma membrane;Secretory system	FALSE	Other	10
DSG2	1829	Mice	zQ175					Wertz et al 2021	-1.64	Plasma membrane	FALSE	Plasma membrane	0
E2F6	1876	Mice	zQ175					Wertz et al 2021	-1.89	Nucleus	TRUE	Nucleus	2
EIF4E	1977	Mice	zQ175					Wertz et al 2021	-1.72	Cytosol;Nucleus	TRUE	Cytosol;Nucleus	5
FOXC1	2296	Mice	zQ175					Wertz et al 2021	-4.37	Nucleus	TRUE	Nucleus	2
FOXO1	2308	Mice	zQ175					Wertz et al 2021	2.62	Cytosol;Nucleus	TRUE	Cytosol;Nucleus	5
FOSB	2354	Mice	zQ175					Wertz et al 2021	2.66	Nucleus	TRUE	Nucleus	2
FUCA1	2517	Mice	zQ175					Wertz et al 2021	2.98	Secretory system	FALSE	Secretory system	4
GAA	2548	Mice	zQ175					Wertz et al 2021	2.25	Secretory system	FALSE	Secretory system	4
GAS2	2620	Mice	zQ175					Wertz et al 2021	-5.14	Cytosol	FALSE	Cytosol	1
GATA2	2624	Mice	zQ175					Wertz et al 2021	-1.7	Nucleus	TRUE	Nucleus	2
NR6A1	2649	Mice	zQ175					Wertz et al 2021	-2.12	Nucleus	TRUE	Nucleus	2
B4GALT1	2683	Mice	zQ175					Wertz et al 2021	1.7	Plasma membrane;Secretory system	FALSE	Other	10
GLB1	2720	Mice	zQ175					Wertz et al 2021	2.18	Cytosol;Nucleus;Secretory system	TRUE	Cytosol;Nucleus;Secretory system	8
GNG4	2786	Mice	zQ175					Wertz et al 2021	-1.85	Cytosol;Plasma membrane	FALSE	Cytosol;Plasma membrane	6
GPD2	2820	Mice	zQ175					Wertz et al 2021	-1.91	Mitochondria	FALSE	Mitochondria	3
HDLBP	3069	Mice	zQ175					Wertz et al 2021	-4.53	Cytosol;Nucleus	TRUE	Cytosol;Nucleus	5
HMGB1	3146	Mice	zQ175					Wertz et al 2021	3.09	Cytosol;Nucleus;Plasma membrane;Secretory system	TRUE	Cytosol;Nucleus;Plasma membrane;Secretory system	9
HMOX1	3162	Mice	zQ175					Wertz et al 2021	-2.63	Cytosol;Secretory system	FALSE	Other	10
HSPD1	3329	Mice	zQ175					Wertz et al 2021	-2.03	Mitochondria	FALSE	Mitochondria	3
HTR1A	3350	Mice	zQ175					Wertz et al 2021	-2.78	Plasma membrane	FALSE	Plasma membrane	0
HTR1B	3351	Mice	zQ175					Wertz et al 2021	-1.94	Plasma membrane	FALSE	Plasma membrane	0
ID4	3400	Mice	zQ175					Wertz et al 2021	-2.61	Nucleus	TRUE	Nucleus	2
IDH3B	3420	Mice	zQ175					Wertz et al 2021	2	Mitochondria	FALSE	Mitochondria	3
IGFBP3	3486	Mice	zQ175					Wertz et al 2021	-2.07	Cytosol;Nucleus;Secretory system	TRUE	Cytosol;Nucleus;Secretory system	8
IL2RG	3561	Mice	zQ175					Wertz et al 2021	1.88	Plasma membrane	FALSE	Plasma membrane	0
INHA	3623	Mice	zQ175					Wertz et al 2021	-1.81	Secretory system	FALSE	Secretory system	4
IRF7	3665	Mice	zQ175					Wertz et al 2021	-1.95	Cytosol;Nucleus	TRUE	Cytosol;Nucleus	5
KCNG1	3755	Mice	zQ175					Wertz et al 2021	-2.25	Plasma membrane	FALSE	Plasma membrane	0
KCNJ2	3759	Mice	zQ175					Wertz et al 2021	1.73	Unknown	FALSE	Unknown	11
KCNJ8	3764	Mice	zQ175					Wertz et al 2021	1.67	Unknown	FALSE	Unknown	11
KLC1	3831	Mice	zQ175					Wertz et al 2021	-1.7	Cytosol;Secretory system	FALSE	Other	10
L1CAM	3897	Mice	zQ175					Wertz et al 2021	-2.89	Plasma membrane	FALSE	Plasma membrane	0
AFF3	3899	Mice	zQ175					Wertz et al 2021	-2.17	Nucleus	TRUE	Nucleus	2
LAG3	3902	Mice	zQ175					Wertz et al 2021	-2.37	Plasma membrane	FALSE	Plasma membrane	0
LAMC2	3918	Mice	zQ175					Wertz et al 2021	-1.78	Secretory system	FALSE	Secretory system	4
RPSA	3921	Mice	zQ175					Wertz et al 2021	-1.88	Cytosol;Nucleus;Plasma membrane	TRUE	Cytosol;Nucleus;Plasma membrane	7
LTA4H	4048	Mice	zQ175					Wertz et al 2021	-2.06	Cytosol	FALSE	Cytosol	1
BCAM	4059	Mice	zQ175					Wertz et al 2021	-4.39	Nucleus	TRUE	Nucleus	2
MAD2L1	4085	Mice	zQ175					Wertz et al 2021	-1.83	Cytosol;Nucleus	TRUE	Cytosol;Nucleus	5
SMAD3	4088	Mice	zQ175					Wertz et al 2021	-2.47	Cytosol;Nucleus	TRUE	Cytosol;Nucleus	5
MANBA	4126	Mice	zQ175					Wertz et al 2021	-1.91	Secretory system	FALSE	Secretory system	4
MBD1	4152	Mice	zQ175					Wertz et al 2021	-3.11	Nucleus	TRUE	Nucleus	2
MGAT3	4248	Mice	zQ175					Wertz et al 2021	2.1	Secretory system	FALSE	Secretory system	4
KITLG	4254	Mice	zQ175					Wertz et al 2021	1.78	Cytosol;Plasma membrane	FALSE	Cytosol;Plasma membrane	6
MAP3K10	4294	Mice	zQ175					Wertz et al 2021	-2.04	Cytosol;Nucleus	TRUE	Cytosol;Nucleus	5
GADD45B	4616	Mice	zQ175					Wertz et al 2021	2.36	Cytosol;Nucleus	TRUE	Cytosol;Nucleus	5
MYT1	4661	Mice	zQ175					Wertz et al 2021	-1.82	Nucleus	TRUE	Nucleus	2
NDN	4692	Mice	zQ175					Wertz et al 2021	1.71	Nucleus	TRUE	Nucleus	2
NDUFS4	4724	Mice	zQ175					Wertz et al 2021	-1.94	Mitochondria	FALSE	Mitochondria	3
NF1	4763	Mice	zQ175					Wertz et al 2021	2.02	Nucleus	TRUE	Nucleus	2
NFYB	4801	Mice	zQ175					Wertz et al 2021	-3.86	Nucleus	TRUE	Nucleus	2
NMB	4828	Mice	zQ175					Wertz et al 2021	-1.88	Nucleus;Plasma membrane;Secretory system	TRUE	Other	10
NRGN	4900	Mice	zQ175					Wertz et al 2021	2.91	Unknown	FALSE	Unknown	11
OCRL	4952	Mice	zQ175					Wertz et al 2021	2.26	Cytosol;Secretory system	FALSE	Other	10
OPRD1	4985	Mice	zQ175					Wertz et al 2021	-2.13	Plasma membrane	FALSE	Plasma membrane	0
OPRM1	4988	Mice	zQ175					Wertz et al 2021	1.87	Cytosol;Plasma membrane;Secretory system	FALSE	Other	10
CLDN11	5010	Mice	zQ175					Wertz et al 2021	2	Plasma membrane	FALSE	Plasma membrane	0
OXA1L	5018	Mice	zQ175					Wertz et al 2021	-1.88	Mitochondria	FALSE	Mitochondria	3
PAK1	5058	Mice	zQ175					Wertz et al 2021	-3.09	Cytosol;Nucleus;Plasma membrane	TRUE	Cytosol;Nucleus;Plasma membrane	7
PCDH1	5097	Mice	zQ175					Wertz et al 2021	2.41	Plasma membrane	FALSE	Plasma membrane	0
PEX6	5190	Mice	zQ175					Wertz et al 2021	6.99	Cytosol;Peroxisomes	FALSE	Other	10
CFP	5199	Mice	zQ175					Wertz et al 2021	-1.83	Secretory system	FALSE	Secretory system	4
CDK14	5218	Mice	zQ175					Wertz et al 2021	-1.74	Cytosol;Nucleus;Plasma membrane	TRUE	Cytosol;Nucleus;Plasma membrane	7
PGM3	5238	Mice	zQ175					Wertz et al 2021	-2.26	Cytosol;Nucleus	TRUE	Cytosol;Nucleus	5
SERPINB6	5269	Mice	zQ175					Wertz et al 2021	2.43	Cytosol	FALSE	Cytosol	1
PIK3C2B	5287	Mice	zQ175					Wertz et al 2021	-1.84	Cytosol;Nucleus;Plasma membrane;Secretory system	TRUE	Cytosol;Nucleus;Plasma membrane;Secretory system	9
PLEK	5341	Mice	zQ175					Wertz et al 2021	2.02	Nucleus	TRUE	Nucleus	2
PPARD	5467	Mice	zQ175					Wertz et al 2021	-2.22	Nucleus	TRUE	Nucleus	2
PPP1CA	5499	Mice	zQ175					Wertz et al 2021	2.1	Cytosol;Nucleus	TRUE	Cytosol;Nucleus	5
PRKCI	5584	Mice	zQ175					Wertz et al 2021	2.42	Cytosol;Nucleus;Secretory system	TRUE	Cytosol;Nucleus;Secretory system	8
MAP2K1	5604	Mice	zQ175					Wertz et al 2021	1.79	Cytosol;Nucleus	TRUE	Cytosol;Nucleus	5
PRKX	5613	Mice	zQ175					Wertz et al 2021	2.89	Cytosol;Nucleus	TRUE	Cytosol;Nucleus	5
PSMA4	5685	Mice	zQ175					Wertz et al 2021	2.72	Cytosol;Nucleus	TRUE	Cytosol;Nucleus	5
RAD1	5810	Mice	zQ175					Wertz et al 2021	1.86	Nucleus	TRUE	Nucleus	2
RARG	5916	Mice	zQ175					Wertz et al 2021	1.8	Cytosol;Nucleus	TRUE	Cytosol;Nucleus	5
RASGRF2	5924	Mice	zQ175					Wertz et al 2021	-1.8	Cytosol;Plasma membrane;Secretory system	FALSE	Other	10
RBP1	5947	Mice	zQ175					Wertz et al 2021	2.29	Cytosol	FALSE	Cytosol	1
RFX1	5989	Mice	zQ175					Wertz et al 2021	2.22	Nucleus	TRUE	Nucleus	2
RFX3	5991	Mice	zQ175					Wertz et al 2021	-2.66	Nucleus	TRUE	Nucleus	2
RGS4	5999	Mice	zQ175					Wertz et al 2021	2.18	Cytosol	FALSE	Cytosol	1
RORA	6095	Mice	zQ175					Wertz et al 2021	2.16	Nucleus	TRUE	Nucleus	2
RPL3	6122	Mice	zQ175					Wertz et al 2021	-1.66	Cytosol;Nucleus	TRUE	Cytosol;Nucleus	5
RPL15	6138	Mice	zQ175					Wertz et al 2021	-2.21	Unknown	FALSE	Unknown	11
RPL37	6167	Mice	zQ175					Wertz et al 2021	-2.64	Unknown	FALSE	Unknown	11
RPS6KA2	6196	Mice	zQ175					Wertz et al 2021	-2.72	Cytosol;Nucleus	TRUE	Cytosol;Nucleus	5
RPS19	6223	Mice	zQ175					Wertz et al 2021	3.33	Nucleus	TRUE	Nucleus	2
RRM2	6241	Mice	zQ175					Wertz et al 2021	1.93	Cytosol;Nucleus	TRUE	Cytosol;Nucleus	5
RYR1	6261	Mice	zQ175					Wertz et al 2021	2.12	Cytosol	FALSE	Cytosol	1
SCN3A	6328	Mice	zQ175					Wertz et al 2021	1.98	Plasma membrane	FALSE	Plasma membrane	0
SCN4B	6330	Mice	zQ175					Wertz et al 2021	1.67	Plasma membrane	FALSE	Plasma membrane	0
SFPQ	6421	Mice	zQ175					Wertz et al 2021	-1.82	Cytosol;Nucleus	TRUE	Cytosol;Nucleus	5
SFRP4	6424	Mice	zQ175					Wertz et al 2021	-1.84	Cytosol	FALSE	Cytosol	1
SRSF1	6426	Mice	zQ175					Wertz et al 2021	3.06	Cytosol;Nucleus	TRUE	Cytosol;Nucleus	5
SKIV2L	6499	Mice	zQ175					Wertz et al 2021	-1.95	Cytosol;Nucleus	TRUE	Cytosol;Nucleus	5
SLC8A3	6547	Mice	zQ175					Wertz et al 2021	-1.87	Cytosol;Mitochondria;Nucleus;Plasma membrane;Secretory system	TRUE	Other	10
SLIT1	6585	Mice	zQ175					Wertz et al 2021	1.68	Plasma membrane	FALSE	Plasma membrane	0
SNRPC	6631	Mice	zQ175					Wertz et al 2021	1.76	Nucleus	TRUE	Nucleus	2
SPTB	6710	Mice	zQ175					Wertz et al 2021	-1.71	Cytosol	FALSE	Cytosol	1
SSR2	6746	Mice	zQ175					Wertz et al 2021	1.81	Secretory system	FALSE	Secretory system	4
SSRP1	6749	Mice	zQ175					Wertz et al 2021	-1.87	Nucleus	TRUE	Nucleus	2
TAF1	6872	Mice	zQ175					Wertz et al 2021	-3.82	Nucleus	TRUE	Nucleus	2
GCFC2	6936	Mice	zQ175					Wertz et al 2021	2.92	Nucleus	TRUE	Nucleus	2
PRDX2	7001	Mice	zQ175					Wertz et al 2021	1.72	Cytosol	FALSE	Cytosol	1
TESK1	7016	Mice	zQ175					Wertz et al 2021	1.92	Cytosol;Nucleus	TRUE	Cytosol;Nucleus	5
NKX2-1	7080	Mice	zQ175					Wertz et al 2021	-1.9	Nucleus	TRUE	Nucleus	2
TM7SF2	7108	Mice	zQ175					Wertz et al 2021	1.88	Secretory system	FALSE	Secretory system	4
TMOD1	7111	Mice	zQ175					Wertz et al 2021	-1.75	Cytosol	FALSE	Cytosol	1
TNNI1	7135	Mice	zQ175					Wertz et al 2021	-1.69	Nucleus	TRUE	Nucleus	2
TNNI3	7137	Mice	zQ175					Wertz et al 2021	-2.63	Cytosol;Secretory system	FALSE	Other	10
TTN	7273	Mice	zQ175					Wertz et al 2021	1.78	Cytosol;Nucleus	TRUE	Cytosol;Nucleus	5
UBTF	7343	Mice	zQ175					Wertz et al 2021	1.73	Nucleus	TRUE	Nucleus	2
UGP2	7360	Mice	zQ175					Wertz et al 2021	1.87	Cytosol	FALSE	Cytosol	1
VHL	7428	Mice	zQ175					Wertz et al 2021	1.68	Cytosol;Nucleus;Plasma membrane	TRUE	Cytosol;Nucleus;Plasma membrane	7
VIM	7431	Mice	zQ175					Wertz et al 2021	1.93	Cytosol;Nucleus;Plasma membrane	TRUE	Cytosol;Nucleus;Plasma membrane	7
VSNL1	7447	Mice	zQ175					Wertz et al 2021	2.54	Cytosol	FALSE	Cytosol	1
CORO2A	7464	Mice	zQ175					Wertz et al 2021	2.41	Cytosol;Plasma membrane	FALSE	Cytosol;Plasma membrane	6
WNT7B	7477	Mice	zQ175					Wertz et al 2021	-4.06	Unknown	FALSE	Unknown	11
XBP1	7494	Mice	zQ175					Wertz et al 2021	-2.15	Cytosol;Nucleus;Secretory system	TRUE	Cytosol;Nucleus;Secretory system	8
XRCC2	7516	Mice	zQ175					Wertz et al 2021	-1.81	Cytosol;Nucleus	TRUE	Cytosol;Nucleus	5
SF1	7536	Mice	zQ175					Wertz et al 2021	1.75	Nucleus	TRUE	Nucleus	2
ZIC1	7545	Mice	zQ175					Wertz et al 2021	-1.73	Cytosol;Nucleus	TRUE	Cytosol;Nucleus	5
HSD17B8	7923	Mice	zQ175					Wertz et al 2021	2.14	Mitochondria	FALSE	Mitochondria	3
TFEB	7942	Mice	zQ175					Wertz et al 2021	-2.27	Cytosol;Nucleus;Secretory system	TRUE	Cytosol;Nucleus;Secretory system	8
USP5	8078	Mice	zQ175					Wertz et al 2021	-2.04	Cytosol;Nucleus	TRUE	Cytosol;Nucleus	5
MAD1L1	8379	Mice	zQ175					Wertz et al 2021	1.93	Cytosol;Nucleus	TRUE	Cytosol;Nucleus	5
PIP5K1B	8395	Mice	zQ175					Wertz et al 2021	-1.7	Cytosol;Plasma membrane	FALSE	Cytosol;Plasma membrane	6
LTBP4	8425	Mice	zQ175					Wertz et al 2021	-1.95	Unknown	FALSE	Unknown	11
DHX16	8449	Mice	zQ175					Wertz et al 2021	-1.71	Nucleus	TRUE	Nucleus	2
ATRN	8455	Mice	zQ175					Wertz et al 2021	1.88	Plasma membrane	FALSE	Plasma membrane	0
SEMA7A	8482	Mice	zQ175					Wertz et al 2021	-1.7	Plasma membrane	FALSE	Plasma membrane	0
PPFIA2	8499	Mice	zQ175					Wertz et al 2021	-2.18	Cytosol	FALSE	Cytosol	1
PEX3	8504	Mice	zQ175					Wertz et al 2021	-1.8	Peroxisomes	FALSE	Other	10
THOC5	8563	Mice	zQ175					Wertz et al 2021	-1.87	Cytosol;Nucleus	TRUE	Cytosol;Nucleus	5
CASK	8573	Mice	zQ175					Wertz et al 2021	1.69	Cytosol;Nucleus;Plasma membrane	TRUE	Cytosol;Nucleus;Plasma membrane	7
KLF7	8609	Mice	zQ175					Wertz et al 2021	2.19	Nucleus	TRUE	Nucleus	2
RNMT	8731	Mice	zQ175					Wertz et al 2021	-1.84	Nucleus	TRUE	Nucleus	2
RNGTT	8732	Mice	zQ175					Wertz et al 2021	-6.4	Nucleus	TRUE	Nucleus	2
PEX11B	8799	Mice	zQ175					Wertz et al 2021	-2.48	Peroxisomes	FALSE	Other	10
TRIM24	8805	Mice	zQ175					Wertz et al 2021	-2.42	Cytosol;Nucleus	TRUE	Cytosol;Nucleus	5
PROZ	8858	Mice	zQ175					Wertz et al 2021	-1.88	Unknown	FALSE	Unknown	11
SQSTM1	8878	Mice	zQ175					Wertz et al 2021	2.27	Cytosol;Nucleus;Secretory system	TRUE	Cytosol;Nucleus;Secretory system	8
CDC16	8881	Mice	zQ175					Wertz et al 2021	-2.08	Cytosol	FALSE	Cytosol	1
MBD2	8932	Mice	zQ175					Wertz et al 2021	-4.91	Nucleus	TRUE	Nucleus	2
H2BC11	8970	Mice	zQ175					Wertz et al 2021	-1.83	Nucleus	TRUE	Nucleus	2
SEMA5A	9037	Mice	zQ175					Wertz et al 2021	-1.81	Unknown	FALSE	Unknown	11
DNAJA3	9093	Mice	zQ175					Wertz et al 2021	1.91	Cytosol;Mitochondria;Plasma membrane	FALSE	Other	10
DDX21	9188	Mice	zQ175					Wertz et al 2021	-1.96	Cytosol;Mitochondria;Nucleus	TRUE	Other	10
NOLC1	9221	Mice	zQ175					Wertz et al 2021	2.35	Cytosol;Nucleus	TRUE	Cytosol;Nucleus	5
CPNE6	9362	Mice	zQ175					Wertz et al 2021	-2.21	Cytosol;Plasma membrane;Secretory system	FALSE	Other	10
ECEL1	9427	Mice	zQ175					Wertz et al 2021	2.49	Nucleus	TRUE	Nucleus	2
CHST10	9486	Mice	zQ175					Wertz et al 2021	1.85	Secretory system	FALSE	Secretory system	4
RBM39	9584	Mice	zQ175					Wertz et al 2021	-1.7	Nucleus	TRUE	Nucleus	2
NFE2L3	9603	Mice	zQ175					Wertz et al 2021	-2.58	Nucleus	TRUE	Nucleus	2
TTLL4	9654	Mice	zQ175					Wertz et al 2021	2.85	Cytosol	FALSE	Cytosol	1
EDEM1	9695	Mice	zQ175					Wertz et al 2021	-1.65	Secretory system	FALSE	Secretory system	4
PCDHA9	9752	Mice	zQ175					Wertz et al 2021	3.77	Plasma membrane	FALSE	Plasma membrane	0
STARD8	9754	Mice	zQ175					Wertz et al 2021	1.96	Unknown	FALSE	Unknown	11
KMT2B	9757	Mice	zQ175					Wertz et al 2021	-1.69	Nucleus	TRUE	Nucleus	2
TM9SF4	9777	Mice	zQ175					Wertz et al 2021	2.07	Secretory system	FALSE	Secretory system	4
SPOCK2	9806	Mice	zQ175					Wertz et al 2021	-2.11	Unknown	FALSE	Unknown	11
SV2A	9900	Mice	zQ175					Wertz et al 2021	3.82	Cytosol;Secretory system	FALSE	Other	10
MFN2	9927	Mice	zQ175					Wertz et al 2021	1.68	Mitochondria	FALSE	Mitochondria	3
USP15	9958	Mice	zQ175					Wertz et al 2021	-1.86	Cytosol;Mitochondria;Nucleus	TRUE	Other	10
DNM1L	10059	Mice	zQ175					Wertz et al 2021	1.71	Cytosol;Mitochondria;Nucleus;Peroxisomes;Secretory system	TRUE	Other	10
ARPC1B	10095	Mice	zQ175					Wertz et al 2021	-1.91	Cytosol;Nucleus	TRUE	Cytosol;Nucleus	5
ACTR2	10097	Mice	zQ175					Wertz et al 2021	2.25	Cytosol;Nucleus	TRUE	Cytosol;Nucleus	5
ABI2	10152	Mice	zQ175					Wertz et al 2021	-1.75	Cytosol;Nucleus	TRUE	Cytosol;Nucleus	5
RCL1	10171	Mice	zQ175					Wertz et al 2021	-1.79	Nucleus	TRUE	Nucleus	2
MPHOSPH10	10199	Mice	zQ175					Wertz et al 2021	1.97	Nucleus	TRUE	Nucleus	2
GDF11	10220	Mice	zQ175					Wertz et al 2021	-2.35	Secretory system	FALSE	Secretory system	4
ZNF443	10224	Mice	zQ175					Wertz et al 2021	-1.71	Nucleus	TRUE	Nucleus	2
STAG1	10274	Mice	zQ175					Wertz et al 2021	2.3	Nucleus	TRUE	Nucleus	2
SMNDC1	10285	Mice	zQ175					Wertz et al 2021	-2.01	Nucleus	TRUE	Nucleus	2
SNAPC5	10302	Mice	zQ175					Wertz et al 2021	2.79	Nucleus	TRUE	Nucleus	2
VAV3	10451	Mice	zQ175					Wertz et al 2021	-2.06	Unknown	FALSE	Unknown	11
RAD51AP1	10635	Mice	zQ175					Wertz et al 2021	-2.74	Nucleus	TRUE	Nucleus	2
CELF2	10659	Mice	zQ175					Wertz et al 2021	-2.85	Cytosol;Nucleus	TRUE	Cytosol;Nucleus	5
POLQ	10721	Mice	zQ175					Wertz et al 2021	-1.94	Nucleus	TRUE	Nucleus	2
MAP3K2	10746	Mice	zQ175					Wertz et al 2021	2.01	Cytosol;Nucleus	TRUE	Cytosol;Nucleus	5
MMP24	10893	Mice	zQ175					Wertz et al 2021	-1.9	Plasma membrane;Secretory system	FALSE	Other	10
BRD8	10902	Mice	zQ175					Wertz et al 2021	-1.91	Nucleus	TRUE	Nucleus	2
TCERG1	10915	Mice	zQ175					Wertz et al 2021	-1.9	Nucleus	TRUE	Nucleus	2
LYPLA2	11313	Mice	zQ175					Wertz et al 2021	-2.32	Cytosol	FALSE	Cytosol	1
MSRB2	22921	Mice	zQ175					Wertz et al 2021	1.73	Mitochondria	FALSE	Mitochondria	3
SNW1	22938	Mice	zQ175					Wertz et al 2021	-1.77	Nucleus	TRUE	Nucleus	2
DAAM1	23002	Mice	zQ175					Wertz et al 2021	1.69	Cytosol;Nucleus	TRUE	Cytosol;Nucleus	5
PDZRN3	23024	Mice	zQ175					Wertz et al 2021	-2.21	Cytosol	FALSE	Cytosol	1
PHLPP2	23035	Mice	zQ175					Wertz et al 2021	1.68	Cytosol;Nucleus	TRUE	Cytosol;Nucleus	5
CAND2	23066	Mice	zQ175					Wertz et al 2021	-2.46	Nucleus	TRUE	Nucleus	2
SETD1B	23067	Mice	zQ175					Wertz et al 2021	-2.36	Nucleus	TRUE	Nucleus	2
ATG4B	23192	Mice	zQ175					Wertz et al 2021	-2.41	Cytosol;Mitochondria;Secretory system	FALSE	Other	10
IQCE	23288	Mice	zQ175					Wertz et al 2021	-1.7	Cytosol	FALSE	Cytosol	1
RPGRIP1L	23322	Mice	zQ175					Wertz et al 2021	1.85	Cytosol	FALSE	Cytosol	1
OBSL1	23363	Mice	zQ175					Wertz et al 2021	-1.82	Cytosol;Nucleus;Secretory system	TRUE	Cytosol;Nucleus;Secretory system	8
COMMD3	23412	Mice	zQ175					Wertz et al 2021	1.69	Cytosol;Nucleus	TRUE	Cytosol;Nucleus	5
ICMT	23463	Mice	zQ175					Wertz et al 2021	-1.68	Secretory system	FALSE	Secretory system	4
R3HDM1	23518	Mice	zQ175					Wertz et al 2021	-3.11	Cytosol;Nucleus	TRUE	Cytosol;Nucleus	5
FAM89B	23625	Mice	zQ175					Wertz et al 2021	-1.73	Cytosol	FALSE	Cytosol	1
PRKD3	23683	Mice	zQ175					Wertz et al 2021	2.77	Cytosol;Plasma membrane	FALSE	Cytosol;Plasma membrane	6
MTCH2	23788	Mice	zQ175					Wertz et al 2021	2.89	Mitochondria	FALSE	Mitochondria	3
ABHD14A	25864	Mice	zQ175					Wertz et al 2021	3.67	Cytosol	FALSE	Cytosol	1
UNC50	25972	Mice	zQ175					Wertz et al 2021	1.65	Nucleus;Secretory system	TRUE	Other	10
PPP1R16B	26051	Mice	zQ175					Wertz et al 2021	1.83	Nucleus;Plasma membrane	TRUE	Other	10
TMEM251	26175	Mice	zQ175					Wertz et al 2021	2.01	Secretory system	FALSE	Secretory system	4
FBXO22	26263	Mice	zQ175					Wertz et al 2021	2.04	Cytosol	FALSE	Cytosol	1
LHX6	26468	Mice	zQ175					Wertz et al 2021	5.81	Nucleus	TRUE	Nucleus	2
RPS6KC1	26750	Mice	zQ175					Wertz et al 2021	-1.97	Cytosol;Secretory system	FALSE	Other	10
STAU2	27067	Mice	zQ175					Wertz et al 2021	-1.7	Cytosol;Nucleus;Secretory system	TRUE	Cytosol;Nucleus;Secretory system	8
TNFRSF21	27242	Mice	zQ175					Wertz et al 2021	-1.84	Plasma membrane	FALSE	Plasma membrane	0
TOX3	27324	Mice	zQ175					Wertz et al 2021	-1.91	Nucleus	TRUE	Nucleus	2
NDUFAF4	29078	Mice	zQ175					Wertz et al 2021	-2.1	Mitochondria	FALSE	Mitochondria	3
CNIH4	29097	Mice	zQ175					Wertz et al 2021	-1.76	Secretory system	FALSE	Secretory system	4
ALG5	29880	Mice	zQ175					Wertz et al 2021	1.71	Secretory system	FALSE	Secretory system	4
MYLPF	29895	Mice	zQ175					Wertz et al 2021	-1.98	Unknown	FALSE	Unknown	11
GPSM2	29899	Mice	zQ175					Wertz et al 2021	-1.8	Cytosol;Plasma membrane	FALSE	Cytosol;Plasma membrane	6
EPN1	29924	Mice	zQ175					Wertz et al 2021	1.85	Cytosol;Nucleus;Plasma membrane;Secretory system	TRUE	Cytosol;Nucleus;Plasma membrane;Secretory system	9
BAZ2B	29994	Mice	zQ175					Wertz et al 2021	-2.14	Nucleus	TRUE	Nucleus	2
KCNIP1	30820	Mice	zQ175					Wertz et al 2021	2.55	Cytosol;Plasma membrane	FALSE	Cytosol;Plasma membrane	6
UBXN1	51035	Mice	zQ175					Wertz et al 2021	3.78	Cytosol	FALSE	Cytosol	1
CRYL1	51084	Mice	zQ175					Wertz et al 2021	1.98	Cytosol	FALSE	Cytosol	1
ABHD17B	51104	Mice	zQ175					Wertz et al 2021	1.7	Cytosol;Plasma membrane;Secretory system	FALSE	Other	10
ZDHHC9	51114	Mice	zQ175					Wertz et al 2021	1.67	Secretory system	FALSE	Secretory system	4
TRIM17	51127	Mice	zQ175					Wertz et al 2021	-1.85	Cytosol;Secretory system	FALSE	Other	10
ANGPTL4	51129	Mice	zQ175					Wertz et al 2021	1.83	Nucleus;Secretory system	TRUE	Other	10
IRAK4	51135	Mice	zQ175					Wertz et al 2021	2.26	Cytosol	FALSE	Cytosol	1
MRTO4	51154	Mice	zQ175					Wertz et al 2021	2.19	Cytosol;Nucleus	TRUE	Cytosol;Nucleus	5
PLCE1	51196	Mice	zQ175					Wertz et al 2021	-1.92	Cytosol;Nucleus;Plasma membrane;Secretory system	TRUE	Cytosol;Nucleus;Plasma membrane;Secretory system	9
GLTP	51228	Mice	zQ175					Wertz et al 2021	-1.88	Cytosol	FALSE	Cytosol	1
BET1L	51272	Mice	zQ175					Wertz et al 2021	2.11	Secretory system	FALSE	Secretory system	4
ECSIT	51295	Mice	zQ175					Wertz et al 2021	-1.88	Cytosol;Mitochondria;Nucleus	TRUE	Other	10
SLC15A3	51296	Mice	zQ175					Wertz et al 2021	2.78	Secretory system	FALSE	Secretory system	4
TIMMDC1	51300	Mice	zQ175					Wertz et al 2021	-1.66	Mitochondria	FALSE	Mitochondria	3
HOOK1	51361	Mice	zQ175					Wertz et al 2021	-2.06	Cytosol;Nucleus;Secretory system	TRUE	Cytosol;Nucleus;Secretory system	8
POMP	51371	Mice	zQ175					Wertz et al 2021	-1.84	Cytosol;Nucleus	TRUE	Cytosol;Nucleus	5
CTDSPL2	51496	Mice	zQ175					Wertz et al 2021	-1.98	Unknown	FALSE	Unknown	11
ARMCX3	51566	Mice	zQ175					Wertz et al 2021	1.72	Cytosol;Mitochondria;Nucleus	TRUE	Other	10
LSR	51599	Mice	zQ175					Wertz et al 2021	-2.09	Plasma membrane	FALSE	Plasma membrane	0
SLC25A39	51629	Mice	zQ175					Wertz et al 2021	1.95	Mitochondria	FALSE	Mitochondria	3
RBMX2	51634	Mice	zQ175					Wertz et al 2021	2.53	Nucleus	TRUE	Nucleus	2
BCL11A	53335	Mice	zQ175					Wertz et al 2021	-2.61	Cytosol;Nucleus	TRUE	Cytosol;Nucleus	5
TM6SF2	53345	Mice	zQ175					Wertz et al 2021	-1.94	Secretory system	FALSE	Secretory system	4
ZFYVE1	53349	Mice	zQ175					Wertz et al 2021	-2.07	Mitochondria;Nucleus;Secretory system	TRUE	Other	10
SLC37A1	54020	Mice	zQ175					Wertz et al 2021	-1.96	Secretory system	FALSE	Secretory system	4
SPIN2A	54466	Mice	zQ175					Wertz et al 2021	-2.97	Nucleus	TRUE	Nucleus	2
FAM193B	54540	Mice	zQ175					Wertz et al 2021	-1.67	Cytosol;Nucleus;Secretory system	TRUE	Cytosol;Nucleus;Secretory system	8
DDX49	54555	Mice	zQ175					Wertz et al 2021	1.98	Mitochondria	FALSE	Mitochondria	3
PPP1R12C	54776	Mice	zQ175					Wertz et al 2021	-1.87	Cytosol	FALSE	Cytosol	1
TRMT10C	54931	Mice	zQ175					Wertz et al 2021	-2.04	Mitochondria	FALSE	Mitochondria	3
KANSL2	54934	Mice	zQ175					Wertz et al 2021	1.78	Nucleus	TRUE	Nucleus	2
PDPR	55066	Mice	zQ175					Wertz et al 2021	1.86	Mitochondria	FALSE	Mitochondria	3
RNF31	55072	Mice	zQ175					Wertz et al 2021	-1.83	Cytosol	FALSE	Cytosol	1
LARP1B	55132	Mice	zQ175					Wertz et al 2021	3.18	Cytosol	FALSE	Cytosol	1
NAT10	55226	Mice	zQ175					Wertz et al 2021	-2.58	Nucleus	TRUE	Nucleus	2
TRPV6	55503	Mice	zQ175					Wertz et al 2021	-2.16	Plasma membrane	FALSE	Plasma membrane	0
CDC37L1	55664	Mice	zQ175					Wertz et al 2021	-1.64	Cytosol	FALSE	Cytosol	1
FRMD4A	55691	Mice	zQ175					Wertz et al 2021	-2.59	Cytosol	FALSE	Cytosol	1
MAP7D1	55700	Mice	zQ175					Wertz et al 2021	-1.78	Cytosol	FALSE	Cytosol	1
H2AJ	55766	Mice	zQ175					Wertz et al 2021	-2.47	Nucleus	TRUE	Nucleus	2
TXLNG	55787	Mice	zQ175					Wertz et al 2021	-1.66	Cytosol;Nucleus	TRUE	Cytosol;Nucleus	5
PSENEN	55851	Mice	zQ175					Wertz et al 2021	-1.7	Plasma membrane;Secretory system	FALSE	Other	10
HDAC8	55869	Mice	zQ175					Wertz et al 2021	5.26	Cytosol;Nucleus	TRUE	Cytosol;Nucleus	5
GPRC5C	55890	Mice	zQ175					Wertz et al 2021	-2.07	Cytosol;Nucleus;Plasma membrane;Secretory system	TRUE	Cytosol;Nucleus;Plasma membrane;Secretory system	9
CMAS	55907	Mice	zQ175					Wertz et al 2021	1.93	Nucleus	TRUE	Nucleus	2
PCDHGB6	56100	Mice	zQ175					Wertz et al 2021	-2.82	Plasma membrane	FALSE	Plasma membrane	0
PCDHGB5	56101	Mice	zQ175					Wertz et al 2021	1.96	Plasma membrane	FALSE	Plasma membrane	0
KCNQ5	56479	Mice	zQ175					Wertz et al 2021	-1.74	Plasma membrane	FALSE	Plasma membrane	0
XAB2	56949	Mice	zQ175					Wertz et al 2021	1.84	Nucleus	TRUE	Nucleus	2
AGTRAP	57085	Mice	zQ175					Wertz et al 2021	2.39	Cytosol;Nucleus;Secretory system	TRUE	Cytosol;Nucleus;Secretory system	8
PLAAT1	57110	Mice	zQ175					Wertz et al 2021	-2.47	Cytosol;Nucleus	TRUE	Cytosol;Nucleus	5
RNPEPL1	57140	Mice	zQ175					Wertz et al 2021	1.69	Unknown	FALSE	Unknown	11
KIAA1191	57179	Mice	zQ175					Wertz et al 2021	-1.68	Cytosol	FALSE	Cytosol	1
CLK4	57396	Mice	zQ175					Wertz et al 2021	-2.47	Nucleus	TRUE	Nucleus	2
AS3MT	57412	Mice	zQ175					Wertz et al 2021	2.05	Cytosol	FALSE	Cytosol	1
SLC12A5	57468	Mice	zQ175					Wertz et al 2021	2.72	Unknown	FALSE	Unknown	11
KCTD16	57528	Mice	zQ175					Wertz et al 2021	-2.71	Plasma membrane	FALSE	Plasma membrane	0
TAOK1	57551	Mice	zQ175					Wertz et al 2021	-1.83	Cytosol	FALSE	Cytosol	1
EBF4	57593	Mice	zQ175					Wertz et al 2021	-2.83	Nucleus	TRUE	Nucleus	2
VPS18	57617	Mice	zQ175					Wertz et al 2021	-1.7	Cytosol;Secretory system	FALSE	Other	10
DHX37	57647	Mice	zQ175					Wertz et al 2021	1.81	Cytosol;Nucleus	TRUE	Cytosol;Nucleus	5
CAMSAP3	57662	Mice	zQ175					Wertz et al 2021	2.68	Cytosol	FALSE	Cytosol	1
ZDBF2	57683	Mice	zQ175					Wertz et al 2021	-1.79	Cytosol;Nucleus	TRUE	Cytosol;Nucleus	5
PCDHB16	57717	Mice	zQ175					Wertz et al 2021	3.48	Plasma membrane;Secretory system	FALSE	Other	10
WFDC1	58189	Mice	zQ175					Wertz et al 2021	-2.28	Unknown	FALSE	Unknown	11
MID1IP1	58526	Mice	zQ175					Wertz et al 2021	-1.68	Cytosol;Nucleus	TRUE	Cytosol;Nucleus	5
RRAGD	58528	Mice	zQ175					Wertz et al 2021	2.23	Cytosol;Nucleus;Secretory system	TRUE	Cytosol;Nucleus;Secretory system	8
CACNG7	59284	Mice	zQ175					Wertz et al 2021	-2.53	Plasma membrane	FALSE	Plasma membrane	0
CELF6	60677	Mice	zQ175					Wertz et al 2021	-2.63	Cytosol;Nucleus	TRUE	Cytosol;Nucleus	5
VIPAS39	63894	Mice	zQ175					Wertz et al 2021	1.75	Cytosol;Secretory system	FALSE	Other	10
ANKEF1	63926	Mice	zQ175					Wertz et al 2021	-1.66	Cytosol;Nucleus;Plasma membrane	TRUE	Cytosol;Nucleus;Plasma membrane	7
MRPS14	63931	Mice	zQ175					Wertz et al 2021	-1.83	Mitochondria	FALSE	Mitochondria	3
CLSTN2	64084	Mice	zQ175					Wertz et al 2021	-2.04	Plasma membrane;Secretory system	FALSE	Other	10
DCLRE1C	64421	Mice	zQ175					Wertz et al 2021	2.15	Nucleus	TRUE	Nucleus	2
WDR13	64743	Mice	zQ175					Wertz et al 2021	1.78	Nucleus	TRUE	Nucleus	2
PLPPR2	64748	Mice	zQ175					Wertz et al 2021	2.4	Nucleus	TRUE	Nucleus	2
TMEM108	66000	Mice	zQ175					Wertz et al 2021	-1.8	Secretory system	FALSE	Secretory system	4
KCTD15	79047	Mice	zQ175					Wertz et al 2021	2.37	Nucleus	TRUE	Nucleus	2
RNF26	79102	Mice	zQ175					Wertz et al 2021	2.48	Secretory system	FALSE	Secretory system	4
LENG1	79165	Mice	zQ175					Wertz et al 2021	-2.05	Nucleus;Plasma membrane	TRUE	Other	10
HMGN5	79366	Mice	zQ175					Wertz et al 2021	2.27	Nucleus	TRUE	Nucleus	2
CHPF	79586	Mice	zQ175					Wertz et al 2021	1.83	Cytosol;Mitochondria;Secretory system	FALSE	Other	10
ARMT1	79624	Mice	zQ175					Wertz et al 2021	-1.7	Cytosol;Nucleus	TRUE	Cytosol;Nucleus	5
SLC25A22	79751	Mice	zQ175					Wertz et al 2021	-2.24	Mitochondria	FALSE	Mitochondria	3
RIN3	79890	Mice	zQ175					Wertz et al 2021	2.48	Cytosol;Secretory system	FALSE	Other	10
ZNF672	79894	Mice	zQ175					Wertz et al 2021	2.23	Nucleus	TRUE	Nucleus	2
TSEN2	80746	Mice	zQ175					Wertz et al 2021	1.69	Nucleus	TRUE	Nucleus	2
GPR63	81491	Mice	zQ175					Wertz et al 2021	-2.38	Plasma membrane	FALSE	Plasma membrane	0
C6orf62	81688	Mice	zQ175					Wertz et al 2021	2.13	Cytosol	FALSE	Cytosol	1
NETO1	81832	Mice	zQ175					Wertz et al 2021	-1.66	Plasma membrane	FALSE	Plasma membrane	0
SLC25A28	81894	Mice	zQ175					Wertz et al 2021	-1.79	Mitochondria	FALSE	Mitochondria	3
RASSF5	83593	Mice	zQ175					Wertz et al 2021	-1.67	Cytosol;Nucleus	TRUE	Cytosol;Nucleus	5
USHBP1	83878	Mice	zQ175					Wertz et al 2021	-2.41	Unknown	FALSE	Unknown	11
KBTBD7	84078	Mice	zQ175					Wertz et al 2021	2.98	Cytosol;Nucleus	TRUE	Cytosol;Nucleus	5
SGIP1	84251	Mice	zQ175					Wertz et al 2021	-2.38	Cytosol	FALSE	Cytosol	1
COQ5	84274	Mice	zQ175					Wertz et al 2021	2.65	Mitochondria	FALSE	Mitochondria	3
EIF1AD	84285	Mice	zQ175					Wertz et al 2021	-2.28	Nucleus	TRUE	Nucleus	2
UQCC2	84300	Mice	zQ175					Wertz et al 2021	2.13	Mitochondria	FALSE	Mitochondria	3
NAA38	84316	Mice	zQ175					Wertz et al 2021	-1.65	Cytosol;Nucleus	TRUE	Cytosol;Nucleus	5
FAXC	84553	Mice	zQ175					Wertz et al 2021	-1.75	Nucleus	TRUE	Nucleus	2
COL25A1	84570	Mice	zQ175					Wertz et al 2021	-2.08	Cytosol;Secretory system	FALSE	Other	10
PLCD4	84812	Mice	zQ175					Wertz et al 2021	-2.13	Cytosol;Nucleus;Secretory system	TRUE	Cytosol;Nucleus;Secretory system	8
ZDHHC12	84885	Mice	zQ175					Wertz et al 2021	2.6	Secretory system	FALSE	Secretory system	4
ZNF341	84905	Mice	zQ175					Wertz et al 2021	1.76	Nucleus	TRUE	Nucleus	2
ATCAY	85300	Mice	zQ175					Wertz et al 2021	-2.31	Cytosol;Mitochondria	FALSE	Other	10
TRIM5	85363	Mice	zQ175					Wertz et al 2021	1.75	Cytosol;Nucleus	TRUE	Cytosol;Nucleus	5
ZCCHC3	85364	Mice	zQ175					Wertz et al 2021	-2.35	Cytosol	FALSE	Cytosol	1
BMERB1	89927	Mice	zQ175					Wertz et al 2021	1.75	Cytosol;Nucleus	TRUE	Cytosol;Nucleus	5
N4BP2L1	90634	Mice	zQ175					Wertz et al 2021	4.55	Cytosol	FALSE	Cytosol	1
CCDC126	90693	Mice	zQ175					Wertz et al 2021	2.04	Secretory system	FALSE	Secretory system	4
TMEM67	91147	Mice	zQ175					Wertz et al 2021	-1.67	Cytosol;Plasma membrane;Secretory system	FALSE	Other	10
ATPAF2	91647	Mice	zQ175					Wertz et al 2021	-1.71	Mitochondria	FALSE	Mitochondria	3
ZNF764	92595	Mice	zQ175					Wertz et al 2021	-2.64	Nucleus	TRUE	Nucleus	2
ZNF276	92822	Mice	zQ175					Wertz et al 2021	-1.72	Nucleus	TRUE	Nucleus	2
OPALIN	93377	Mice	zQ175					Wertz et al 2021	2.61	Plasma membrane	FALSE	Plasma membrane	0
SLC35A4	113829	Mice	zQ175					Wertz et al 2021	-2.03	Secretory system	FALSE	Secretory system	4
EFHC1	114327	Mice	zQ175					Wertz et al 2021	2.51	Cytosol	FALSE	Cytosol	1
GALNT13	114805	Mice	zQ175					Wertz et al 2021	1.66	Secretory system	FALSE	Secretory system	4
SFR1	119392	Mice	zQ175					Wertz et al 2021	2.57	Nucleus	TRUE	Nucleus	2
PIH1D2	120379	Mice	zQ175					Wertz et al 2021	2.51	Nucleus	TRUE	Nucleus	2
ARL14EP	120534	Mice	zQ175					Wertz et al 2021	2.22	Cytosol	FALSE	Cytosol	1
AFMID	125061	Mice	zQ175					Wertz et al 2021	-1.78	Cytosol;Nucleus	TRUE	Cytosol;Nucleus	5
SWSAP1	126074	Mice	zQ175					Wertz et al 2021	-3.06	Nucleus	TRUE	Nucleus	2
ZNF786	136051	Mice	zQ175					Wertz et al 2021	2.3	Nucleus	TRUE	Nucleus	2
AMER1	139285	Mice	zQ175					Wertz et al 2021	1.9	Cytosol;Nucleus;Plasma membrane	TRUE	Cytosol;Nucleus;Plasma membrane	7
APOOL	139322	Mice	zQ175					Wertz et al 2021	2.78	Mitochondria	FALSE	Mitochondria	3
SREK1	140890	Mice	zQ175					Wertz et al 2021	1.91	Nucleus	TRUE	Nucleus	2
MPP7	143098	Mice	zQ175					Wertz et al 2021	1.65	Cytosol;Plasma membrane	FALSE	Cytosol;Plasma membrane	6
RAD9B	144715	Mice	zQ175					Wertz et al 2021	2.16	Unknown	FALSE	Unknown	11
FAM81A	145773	Mice	zQ175					Wertz et al 2021	3.36	Cytosol;Nucleus	TRUE	Cytosol;Nucleus	5
MGAT5B	146664	Mice	zQ175					Wertz et al 2021	-2.28	Secretory system	FALSE	Secretory system	4
TOM1L2	146691	Mice	zQ175					Wertz et al 2021	-5.42	Cytosol;Secretory system	FALSE	Other	10
FAM98C	147965	Mice	zQ175					Wertz et al 2021	1.72	Cytosol;Nucleus	TRUE	Cytosol;Nucleus	5
CNIH3	149111	Mice	zQ175					Wertz et al 2021	1.93	Plasma membrane	FALSE	Plasma membrane	0
SMYD1	150572	Mice	zQ175					Wertz et al 2021	2.59	Cytosol;Nucleus	TRUE	Cytosol;Nucleus	5
FBXO41	150726	Mice	zQ175					Wertz et al 2021	1.76	Cytosol;Nucleus;Plasma membrane	TRUE	Cytosol;Nucleus;Plasma membrane	7
MB21D2	151963	Mice	zQ175					Wertz et al 2021	-3.02	Cytosol	FALSE	Cytosol	1
RNF38	152006	Mice	zQ175					Wertz et al 2021	-1.77	Nucleus	TRUE	Nucleus	2
CCDC13	152206	Mice	zQ175					Wertz et al 2021	1.89	Cytosol	FALSE	Cytosol	1
SCFD2	152579	Mice	zQ175					Wertz et al 2021	2.18	Nucleus	TRUE	Nucleus	2
SPRED1	161742	Mice	zQ175					Wertz et al 2021	2.25	Nucleus;Plasma membrane	TRUE	Other	10
SLC16A11	162515	Mice	zQ175					Wertz et al 2021	-1.87	Plasma membrane;Secretory system	FALSE	Other	10
SGMS2	166929	Mice	zQ175					Wertz et al 2021	2.07	Plasma membrane;Secretory system	FALSE	Other	10
ZNF169	169841	Mice	zQ175					Wertz et al 2021	-2.04	Nucleus	TRUE	Nucleus	2
ZNF367	195828	Mice	zQ175					Wertz et al 2021	4.63	Nucleus	TRUE	Nucleus	2
PLPP4	196051	Mice	zQ175					Wertz et al 2021	-2.39	Nucleus	TRUE	Nucleus	2
ZNF585A	199704	Mice	zQ175					Wertz et al 2021	3.69	Nucleus	TRUE	Nucleus	2
CCNY	219771	Mice	zQ175					Wertz et al 2021	1.86	Cytosol;Nucleus;Plasma membrane	TRUE	Cytosol;Nucleus;Plasma membrane	7
KDM1B	221656	Mice	zQ175					Wertz et al 2021	-1.82	Nucleus	TRUE	Nucleus	2
THSD7A	221981	Mice	zQ175					Wertz et al 2021	-1.74	Plasma membrane	FALSE	Plasma membrane	0
STAC3	246329	Mice	zQ175					Wertz et al 2021	2.28	Cytosol;Plasma membrane	FALSE	Cytosol;Plasma membrane	6
SNX32	254122	Mice	zQ175					Wertz et al 2021	-1.68	Plasma membrane	FALSE	Plasma membrane	0
DYNLT2B	255758	Mice	zQ175					Wertz et al 2021	1.86	Cytosol	FALSE	Cytosol	1
MFSD8	256471	Mice	zQ175					Wertz et al 2021	2.03	Secretory system	FALSE	Secretory system	4
SGMS1	259230	Mice	zQ175					Wertz et al 2021	-2.06	Secretory system	FALSE	Secretory system	4
KCNRG	283518	Mice	zQ175					Wertz et al 2021	1.87	Secretory system	FALSE	Secretory system	4
EFCAB9	285588	Mice	zQ175					Wertz et al 2021	-2.23	Cytosol	FALSE	Cytosol	1
ZNF454	285676	Mice	zQ175					Wertz et al 2021	-1.9	Nucleus	TRUE	Nucleus	2
ATP11C	286410	Mice	zQ175					Wertz et al 2021	-2.96	Plasma membrane;Secretory system	FALSE	Other	10
LIN9	286826	Mice	zQ175					Wertz et al 2021	-2.4	Nucleus	TRUE	Nucleus	2
SLC35F4	341880	Mice	zQ175					Wertz et al 2021	-2.93	Nucleus	TRUE	Nucleus	2
ATP13A5	344905	Mice	zQ175					Wertz et al 2021	1.68	Nucleus;Plasma membrane	TRUE	Other	10
ZFP57	346171	Mice	zQ175					Wertz et al 2021	-3.6	Nucleus	TRUE	Nucleus	2
LRRTM1	347730	Mice	zQ175					Wertz et al 2021	2.07	Plasma membrane	FALSE	Plasma membrane	0
NRROS	375387	Mice	zQ175					Wertz et al 2021	2.74	Plasma membrane;Secretory system	FALSE	Other	10
KCTD8	386617	Mice	zQ175					Wertz et al 2021	2.25	Plasma membrane	FALSE	Plasma membrane	0
LRRC75A	388341	Mice	zQ175					Wertz et al 2021	-1.9	Cytosol;Nucleus	TRUE	Cytosol;Nucleus	5
VWC2L	402117	Mice	zQ175					Wertz et al 2021	-3.27	Unknown	FALSE	Unknown	11
UNC13C	440279	Mice	zQ175					Wertz et al 2021	-2.64	Cytosol;Plasma membrane	FALSE	Cytosol;Plasma membrane	6
ACOT1	641371	Mice	zQ175					Wertz et al 2021	1.69	Cytosol	FALSE	Cytosol	1
FAM228A	653140	Mice	zQ175					Wertz et al 2021	2.82	Nucleus	TRUE	Nucleus	2
GASK1A	729085	Mice	zQ175					Wertz et al 2021	-2.23	Secretory system	FALSE	Secretory system	4
CCDC61	729440	Mice	zQ175					Wertz et al 2021	-1.68	Cytosol	FALSE	Cytosol	1
ZNF559-ZNF177	100529215	Mice	zQ175					Wertz et al 2021	-1.75	Nucleus	TRUE	Nucleus	2
ATRIP	84126	Mice	zQ175					Wertz et al 2021	-1.87	Nucleus	TRUE	Nucleus	2
COPG1	22820	Mice	zQ175					Wertz et al 2021	-2.33	Cytosol;Secretory system	FALSE	Other	10
DENND6B	414918	Mice	zQ175					Wertz et al 2021	-1.7	Cytosol;Secretory system	FALSE	Other	10
DNMT3B	1789	Mice	zQ175					Wertz et al 2021	-1.82	Nucleus	TRUE	Nucleus	2
EPC1	80314	Mice	zQ175					Wertz et al 2021	-2.13	Cytosol;Nucleus	TRUE	Cytosol;Nucleus	5
ETV3	2117	Mice	zQ175					Wertz et al 2021	-1.65	Nucleus	TRUE	Nucleus	2
FAM53C	51307	Mice	zQ175					Wertz et al 2021	-2.37	Unknown	FALSE	Unknown	11
FBXO7	25793	Mice	zQ175					Wertz et al 2021	-2.53	Cytosol;Mitochondria;Nucleus	TRUE	Other	10
HECTD3	79654	Mice	zQ175					Wertz et al 2021	-2.1	Cytosol;Nucleus	TRUE	Cytosol;Nucleus	5
ICE2	79664	Mice	zQ175					Wertz et al 2021	-1.65	Nucleus	TRUE	Nucleus	2
IFT74	80173	Mice	zQ175					Wertz et al 2021	-1.74	Cytosol;Secretory system	FALSE	Other	10
NFE2L2	4780	Mice	zQ175					Wertz et al 2021	-1.91	Cytosol;Nucleus	TRUE	Cytosol;Nucleus	5
PCDHA13	56136	Mice	zQ175					Wertz et al 2021	-2.15	Plasma membrane	FALSE	Plasma membrane	0
PIK3CB	5291	Mice	zQ175					Wertz et al 2021	-1.71	Cytosol;Nucleus	TRUE	Cytosol;Nucleus	5
RBBP5	5929	Mice	zQ175					Wertz et al 2021	-2.57	Nucleus	TRUE	Nucleus	2
SSBP2	23635	Mice	zQ175					Wertz et al 2021	-2.34	Nucleus	TRUE	Nucleus	2
TMEM39A	55254	Mice	zQ175					Wertz et al 2021	-1.91	Secretory system	FALSE	Secretory system	4
ZNF35	7584	Mice	zQ175					Wertz et al 2021	-1.84	Nucleus	TRUE	Nucleus	2
AAR2	25980	Mice	zQ175					Wertz et al 2021	1.68	Cytosol	FALSE	Cytosol	1
BCL2L2	599	Mice	zQ175					Wertz et al 2021	2.96	Mitochondria	FALSE	Mitochondria	3
DNAJC24	120526	Mice	zQ175					Wertz et al 2021	1.66	Cytosol	FALSE	Cytosol	1
FBXO42	54455	Mice	zQ175					Wertz et al 2021	2.28	Nucleus	TRUE	Nucleus	2
FHIP1A	729830	Mice	zQ175					Wertz et al 2021	2.6	Cytosol	FALSE	Cytosol	1
GMEB2	26205	Mice	zQ175					Wertz et al 2021	2.32	Cytosol;Nucleus	TRUE	Cytosol;Nucleus	5
LDAF1	57146	Mice	zQ175					Wertz et al 2021	2.16	Secretory system	FALSE	Secretory system	4
PCDHGB2	56103	Mice	zQ175					Wertz et al 2021	1.85	Plasma membrane	FALSE	Plasma membrane	0
PHAF1	80262	Mice	zQ175					Wertz et al 2021	4.24	Cytosol	FALSE	Cytosol	1
RHBDD2	57414	Mice	zQ175					Wertz et al 2021	1.72	Secretory system	FALSE	Secretory system	4
RNF41	10193	Mice	zQ175					Wertz et al 2021	2	Nucleus	TRUE	Nucleus	2
SENP6	26054	Mice	zQ175					Wertz et al 2021	3.45	Nucleus	TRUE	Nucleus	2
SMARCAL1	50485	Mice	zQ175					Wertz et al 2021	1.69	Nucleus	TRUE	Nucleus	2
SSBP3	23648	Mice	zQ175					Wertz et al 2021	2.01	Nucleus	TRUE	Nucleus	2
XXYLT1	152002	Mice	zQ175					Wertz et al 2021	1.67	Secretory system	FALSE	Secretory system	4
ZNF212	7988	Mice	zQ175					Wertz et al 2021	2.2	Nucleus	TRUE	Nucleus	2
ZNF322	79692	Mice	zQ175					Wertz et al 2021	2.25	Cytosol;Nucleus	TRUE	Cytosol;Nucleus	5
SIK1B	102724428	Mice	zQ175					Wertz et al 2021	1.92	Cytosol;Nucleus	TRUE	Cytosol;Nucleus	5
