# Supplementary material for: HTT-OMNI: A Web-based Platform for Huntingtin Interaction Exploration and Multi-omics Data Integration
Source: Mol Cell Proteomics. 2022 Aug 3;21(10):100275. doi: 10.1016/j.mcpro.2022.100275 (PMC9540350; doi:10.1016/j.mcpro.2022.100275)
Supplement: TableS5 [file mmc6.xlsx]

## Sheet: TableS5_Column Descriptions
Table S5. HIP candidates identified from Cortex IP-MS experiments.
Mouse Uniprot Accession	Protein Identifiers and Descriptions
Mouse Gene Symbol
Human Gene Symbol
Human Gene ID
Description
Coverage [%]	Sequence coverage of peptides by amino acids
# Peptides	Counts of Total Peptides, total peptide spectrum matches, and total unique peptides
# PSMs
# Unique Peptides
SAINT Prob	Average SAINT PPI specificity score
Log2 Ratio	Log2 fold change ratios calculated by protein ratio based method and normalized by HTT levels in Proteome Discoverer
DSR	Difference in stability ratio between average stability ratios of Q140 and Q20
IDIRT SR	Individual replicate stability ratios (L/L+H)
%CV	% coefficient of variance between replicates
Abundance (Norm_HTT)	Protein abundances were normalized by HTT abundances (from Abundance columns)
p-value	p-value assigned from two-tailed student's t-test
-LOG10 pvalue	-log10 of the p-value
Diff Status	Assignment of differential interaction based on Log2 Ratio column (≥ ±1.0) and p-value < 0.05
Abundance	Raw abundance, based on sum of all quantified peptides
Abundances Count	# of quantitative values that contribute to the raw abundance
Found in Sample	Annotation of protein detection by MS/MS (High) or by peak matching only (Peak Detected) across samples
# PSMs (by Search Engine)	# of peptide spectral matches for individual samples. Counts were used for SAINT analysis.
MW [kDa]	Protein molecular weight
# Protein Groups	# of protein groups the accession was assigned

## Sheet: Cortex IP-MS_SAINT_LFQ_IDIRT
Mouse Uniprot Accession	Mouse Gene Symbol	Human Gene Symbol	Human Gene ID	Description	Coverage [%]	# Peptides	# PSMs	# Unique Peptides	SAINT Prob, Q140 2M	SAINT Prob, Q20 2M	SAINT Prob, Q140 10M	SAINT Prob, Q20 10M	Log2 Ratio, Q140/Q20, 2M	Log2 Ratio, Q140/Q20, 10M	Log2 Ratio, 10M/2M, Q20	Log2 Ratio, 10M/2M, Q140	DSR, Q140-Q20, 2M	IDIRT SR, Q140 2M-1	IDIRT SR, Q140 2M-2	IDIRT SR, Q20 2M-1	IDIRT SR, Q20 2M-2	%CV, Q140 2M	%CV, Q20 2M	Abundance(Med_HTT): F10: Sample, FLAG, 2M, 140Q	Abundance(Med_HTT): F23: Sample, FLAG, 2M, 140Q	Abundance(Med_HTT): F8: Sample, FLAG, 2M, 20Q	Abundance(Med_HTT): F29: Sample, FLAG, 2M, 20Q	Abundance(Med_HTT): F19: Sample, FLAG, 10M, 140Q	Abundance(Med_HTT): F35: Sample, FLAG, 10M, 140Q	Abundance(Med_HTT): F17: Sample, FLAG, 10M, 20Q	Abundance(Med_HTT): F33: Sample, FLAG, 10M, 20Q	p-value, Q140/Q20, 2M	p-value, Q140/Q20, 10M	p-value, 10M/2M, Q20	p-value, 10M/2M, Q140	-log10 pvalue, Q140/Q20, 2M	-log10 pvalue, Q140/Q20, 10M	-log10 pvalue, 10M/2M, Q20	-log10 pvalue, 10M/2M, Q140	Diff Status, Q140/Q20, 2M	Diff Status, Q140/Q20, 10M	Diff Status, 10M/2M, Q20	Diff Status, 10M/2M, Q140	Abundance: F10: Sample, FLAG, 2M, 140Q	Abundance: F23: Sample, FLAG, 2M, 140Q	Abundance: F8: Sample, FLAG, 2M, 20Q	Abundance: F29: Sample, FLAG, 2M, 20Q	Abundance: F19: Sample, FLAG, 10M, 140Q	Abundance: F35: Sample, FLAG, 10M, 140Q
Q8VDD5	Myh9	MYH9	4627	Myosin-9	34	59	457	40	1	1	1	1	0.833497	0.965692	1.04124	1.08134	-0.0198063	0.196962	0.167884	0.223406	0.181052	11.2714	14.8094	1.9952e+07	1.40252e+07	1.16851e+07	8.59878e+06	4.95649e+07	4.44883e+07	2.49107e+07	2.46035e+07	0.176967	0.0127897	0.0110721	0.0164581	0.752107	1.89314	1.95577	1.78362			U	U	1.76874e+07	5.69519e+06	1.06467e+07	5.82748e+06	1.79415e+07	9.11957e+06
Q1HKZ5	Map3k13	MAP3K13	9175	Mitogen-activated protein kinase kinase kinase 13	26	22	229	19	1	1	1	1	-0.72261	0.15056	0.650765	1.64293	-0.148415	0.951568	0.643101	0.934977	0.956521	27.356	1.61076	4.76884e+07	3.55585e+07	7.41106e+07	5.5856e+07	1.18591e+08	9.41424e+07	1.05274e+08	9.02242e+07	0.16671	0.609246	0.109368	0.0416682	0.77804	0.215207	0.96111	1.38019				U	4.32965e+07	1.62137e+07	7.39003e+07	3.96514e+07	4.29276e+07	2.26716e+07
Q9QYJ0	Dnaja2	DNAJA2	10294	DnaJ homolog subfamily A member 2	17	6	22	6	0.585	0.61	0.355	0.82	-0.720232	1.09694	0.353888	1.60597	-0.0747463	0.272845	0.209162	0.248715	0.382784	18.6846	30.0241	2.73808e+06	1.35324e+06	2.67169e+06	1.65611e+06	7.55135e+06	7.6978e+06	3.26699e+06	3.0393e+06	0.903087	0.000915158	0.197679	0.0152216	0.0442703	3.0385	0.704038	1.81754		U		U	2.49326e+06	453073	2.67169e+06	1.31143e+06	2.46399e+06	1.28251e+06
Q6PIE5	Atp1a2	ATP1A2	477	Sodium/potassium-transporting ATPase subunit alpha-2	11	9	35	2	0.76	0.935	0.92	0.915	-0.432455	0.738984	-0.652901	1.91073								2.12918e+06	1.8138e+06	2.68214e+06	1.49336e+06	3.07642e+06	3.37185e+06	1.40073e+06	1.64596e+06	0.8675	0.0125019	0.450564	0.028488	0.0617305	1.90302	0.346244	1.54534				U	1.55554e+06	639430	2.33394e+06	1.04857e+06	1.1136e+06	636431
Q9Z1S5	Septin3	SEPTIN3	55964	Neuronal-specific septin-3	14	5	27	5	0.78	0.775	0.84	0.935	-0.325539	0.709291	-0.0831412	1.60407	-0.0597259	0.34629	0.322857	0.340154	0.448445	4.95261	19.42	2.07572e+06	1.22004e+06	2.27235e+06	1.98958e+06	3.98436e+06	4.50087e+06	2.67436e+06	3.30699e+06	0.395884	0.0919518	0.131205	0.0351508	0.402432	1.03644	0.882051	1.45407				U	1.89012e+06	471030	2.02494e+06	1.23609e+06	1.30456e+06	782276
Q811D0	Dlg1	DLG1	1739	Disks large homolog 1	25	20	154	11	0.795	0.89	0.895	0.93	-0.251539	0.981122	0.531069	1.84036	-0.0842844	0.815293	0.851744	0.929599	0.906007	3.09225	1.81763	2.42562e+06	1.38557e+06	3.04822e+06	2.53515e+06	9.068e+06	8.52855e+06	4.50185e+06	3.89569e+06	0.266069	0.00769127	0.0712306	0.00714606	0.575006	2.114	1.14733	2.14593				U	2.20873e+06	350462	3.04822e+06	1.35213e+06	3.28244e+06	1.92144e+06
Q9Z0U1	Tjp2	TJP2	9414	Tight junction protein ZO-2	14	16	79	15	0.945	0.395	0.94	0.52	-0.229382	1.13159	0.427606	1.54449	0.00698737	0.692553	0.664001	0.624993	0.717586	2.97657	9.7533	4.29213e+06	3.82564e+06	5.05181e+06	4.35607e+06	1.39134e+07	1.45897e+07	6.42794e+06	5.60205e+06	0.263423	0.00417319	0.13588	0.00162057	0.579346	2.37953	0.866843	2.79033		U		U	3.90835e+06	606581	5.05181e+06	1.06956e+06	5.03636e+06	3.20007e+06
P23819	Gria2	GRIA2	2891	Glutamate receptor 2	24	21	102	17	0.955	1	0.97	1	-0.118727	0.887525	0.133564	1.21599	0.0141635	0.910468	0.845815	0.825273	0.902683	5.20606	6.33549	5.641e+06	3.26244e+06	9.48038e+06	2.87501e+06	1.52528e+07	1.53696e+07	9.0669e+06	7.6121e+06	0.671605	0.0107793	0.588113	0.01181	0.172886	1.96741	0.230539	1.92775				U	5.00193e+06	831314	9.48038e+06	1.88741e+06	5.52121e+06	3.55364e+06
Q80Z24	Negr1	NEGR1	257194	Neuronal growth regulator 1	18	5	19	5	0.74	0.805	0	0.7	-0.101598	0.878921	0.0922074	1.20977	0.340708	0.23829	0.848161	0.204686	0.200348	79.3858	1.51478	1.63349e+06	1.37118e+06	2.04024e+06	903779	3.9084e+06	3.66876e+06	2.16956e+06	2.03498e+06	0.963256	0.00657584	0.385531	0.00598388	0.0162581	2.18205	0.413941	2.22302				U	1.48744e+06	449597	2.04024e+06	379708	1.41476e+06	471618
Q9Z1G4	Atp6v0a1	ATP6V0A1	535	V-type proton ATPase 116 kDa subunit a isoform 1	19	13	61	13	0.87	0.92	0.95	0.91	-0.0846703	0.709291	0.595504	1.41846	-0.0471441	0.648073	0.503624	0.580448	0.665537	17.7374	9.65782	3.66376e+06	2.18854e+06	4.41609e+06	3.15294e+06	8.86312e+06	9.34045e+06	5.53579e+06	6.76083e+06	0.469974	0.0461389	0.115103	0.0153962	0.327926	1.33593	0.938912	1.81259				U	3.33617e+06	222741	4.33307e+06	1.41907e+06	3.20827e+06	2.02983e+06
Q9DBG3	Ap2b1	AP2B1	163	AP-2 complex subunit beta	16	12	59	12	0.895	0.635	0.58	0.93	-0.0484122	1.17696	0.478195	1.43776	-0.0158038	0.559192	0.353246	0.428162	0.515883	31.9201	13.1409	4.47249e+06	2.38033e+06	4.00912e+06	3.0874e+06	1.05474e+07	1.13186e+07	6.24104e+06	4.49791e+06	0.92484	0.0281129	0.205978	0.0213542	0.0339336	1.55109	0.686179	1.67052		U		U	3.77956e+06	471109	4.00912e+06	868567	3.81796e+06	2.75822e+06
P15508	Sptb	SPTB	6710	Spectrin beta chain, erythrocytic	17	29	203	22	0.92	0.95	0.94	0.35	-0.00144342	1.1551	0.167358	1.168	-0.000247062	0.799085	0.466145	0.516852	0.748872	37.2145	25.9239	2.02401e+06	1.79263e+06	2.52715e+06	1.58624e+06	4.10876e+06	5.2531e+06	2.26309e+06	4.97482e+06	0.788346	0.545488	0.390042	0.0415826	0.103283	0.263215	0.408889	1.38109				U	1.84303e+06	229534	2.52715e+06	685621	1.26039e+06	1.09255e+06
Q8K4G5	Ablim1	ABLIM1	3983	Actin-binding LIM protein 1	34	25	143	25	0.665	0.97	1	1	0.0384362	1.13685	1.09559	2.68145	0.0417533	0.718663	0.7329	0.650007	0.718049	1.38706	7.03383	4.24793e+06	5.01583e+06	9.10345e+06	6.03993e+06	4.40406e+07	3.44603e+07	2.1669e+07	1.35743e+07	0.203706	0.0747613	0.145901	0.0187296	0.690995	1.12632	0.835942	1.72747				U	1.6827e+06	2.10939e+06	9.02486e+06	4.10477e+06	1.59418e+07	5.50747e+06
Q99NE5	Rims1	RIMS1	22999	Regulating synaptic membrane exocytosis protein 1	17	19	111	18	1	0.965	1	1	0.0440443	0.852798	0.532068	1.614	0.0659446	0.818152	0.860263	0.7161	0.830426	3.54815	10.4545	7.54808e+06	4.95556e+06	6.93365e+06	3.29664e+06	1.29799e+07	1.36602e+07	7.10352e+06	6.3593e+06	0.661358	0.00580406	0.475701	0.0341192	0.179563	2.23627	0.322666	1.467				U	6.74486e+06	1.33801e+06	6.93365e+06	2.44067e+06	4.69848e+06	2.75884e+06
Q9QYB5	Add3	ADD3	120	Gamma-adducin	19	9	71	9	0.985	0.965	0.995	0.985	0.10165	1.11036	0.303342	1.07998	-0.0370013	0.673597	0.46929	0.534526	0.682363	25.2811	17.181	8.65049e+06	4.97523e+06	6.52882e+06	5.00195e+06	1.53841e+07	1.47805e+07	7.83474e+06	5.73663e+06	0.651163	0.0168746	0.514018	0.047155	0.18631	1.77277	0.289021	1.32647		U		U	7.87701e+06	1.59051e+06	6.52882e+06	3.38032e+06	5.56876e+06	3.50111e+06
Q9QYC0	Add1	ADD1	118	Alpha-adducin	33	19	207	18	1	1	1	1	0.112367	1.31325	0.183963	1.55189	0.00766418	0.755683	0.585875	0.603197	0.723032	17.9004	12.7785	3.08383e+07	1.48529e+07	2.90342e+07	1.31738e+07	6.51532e+07	6.31989e+07	2.87439e+07	2.13342e+07	0.89127	0.00944901	0.697045	0.0359239	0.0499905	2.02461	0.156739	1.44462		U		U	2.80809e+07	5.77338e+06	2.90342e+07	1.02771e+07	2.35842e+07	1.39224e+07
P39447	Tjp1	TJP1	7082	Tight junction protein ZO-1	26	35	210	35	1	1	1	1	0.1137	1.04893	0.402722	1.49621	-0.178766	0.557834	0.587355	0.710635	0.792085	3.64561	7.66531	1.84075e+07	1.10816e+07	1.96101e+07	1.00972e+07	5.67125e+07	5.14411e+07	1.95198e+07	1.7976e+07	0.987149	0.00598885	0.503846	0.0129088	0.00561741	2.22266	0.297702	1.88911		U		U	1.4989e+07	4.21038e+06	1.95741e+07	6.81733e+06	1.48601e+07	1.18863e+07
Q5DTY9	Kctd16	KCTD16	57528	BTB/POZ domain-containing protein KCTD16	24	10	52	9	0.9	0.95	0.9	0.955	0.157044	0.809003	0.154454	1.04264	-0.138857	0.921999	0.647624	0.896346	0.95099	24.721	4.18322	4.15377e+06	3.06625e+06	3.99901e+06	2.59133e+06	6.99122e+06	7.4966e+06	4.597e+06	3.9529e+06	0.757188	0.0184846	0.333064	0.0261622	0.120796	1.73319	0.477472	1.58233				U	3.78236e+06	1.36702e+06	3.99901e+06	2.052e+06	2.53068e+06	1.66642e+06
P62814	Atp6v1b2	ATP6V1B2	526	V-type proton ATPase subunit B, brain isoform	22	9	32	9	0.785	0.645	0.865	0.975	0.158337	0.916859	1.06626	1.96273	-0.0793876	0.550983	0.36196	0.47728	0.594437	29.281	15.4598	1.27519e+06	907281	1.82443e+06	941961	4.75945e+06	6.12483e+06	2.52114e+06	2.9654e+06	0.603536	0.0640372	0.110485	0.0254053	0.219297	1.19357	0.956697	1.59507				U	1.16117e+06	308490	1.82443e+06	745913	1.72283e+06	1.21008e+06
Q8BUV3	Gphn	GPHN	10243	Gephyrin	25	13	89	13	0.825	0.56	0.66	0.975	0.16221	1.18206	0.407081	1.57773	-0.0112392	0.667131	0.551164	0.560522	0.680252	13.4616	13.6466	1.12359e+07	5.82283e+06	1.11234e+07	7.07346e+06	2.77798e+07	2.44165e+07	1.44285e+07	1.20959e+07	0.881791	0.0244892	0.21673	0.0313555	0.0546341	1.61102	0.664081	1.50369		U		U	1.02313e+07	2.28746e+06	1.10825e+07	5.60128e+06	1.00557e+07	5.48411e+06
P12960	Cntn1	CNTN1	1272	Contactin-1	23	19	94	19	0.815	0.74	0.245	0.965	0.197865	1.04264	1.02645	1.82049	-0.0698252	0.724243	0.497173	0.629949	0.731117	26.2913	10.5119	5.92003e+06	3.78971e+06	7.00032e+06	2.69301e+06	1.76043e+07	1.95869e+07	9.45662e+06	8.92198e+06	0.997586	0.0117051	0.183361	0.0110285	0.00104974	1.93162	0.736693	1.95748		U		U	5.39069e+06	1.67915e+06	7.00032e+06	1.71977e+06	6.1701e+06	4.34995e+06
Q9DBR7	Ppp1r12a	PPP1R12A	4659	Protein phosphatase 1 regulatory subunit 12A	16	14	52	12	0.865	0.925	0.97	0.985	0.221568	1.64801	0.299831	1.62387	-0.040848	0.823309	0.878952	0.895298	0.88866	4.62272	0.526276	5.02949e+06	3.05782e+06	4.88052e+06	2.58147e+06	1.55726e+07	1.56943e+07	4.50089e+06	5.08635e+06	0.85554	0.000759941	0.464886	0.00718478	0.0677599	3.11922	0.332654	2.14359		U		U	4.57978e+06	694885	4.84514e+06	1.57477e+06	5.63696e+06	2.42601e+06
Q9EQZ6	Rapgef4	RAPGEF4	11069	Rap guanine nucleotide exchange factor 4	26	26	140	25	1	0.99	1	1	0.254594	0.871055	0.505891	1.20852	-0.036146	0.801277	0.646132	0.698361	0.82134	15.1587	11.4443	1.42095e+07	1.07588e+07	1.35808e+07	8.89851e+06	2.82299e+07	3.41423e+07	1.47223e+07	1.38966e+07	0.710383	0.0298861	0.325709	0.0319028	0.148507	1.52453	0.48717	1.49617				U	1.27627e+07	4.08926e+06	1.35808e+07	6.41947e+06	1.02187e+07	7.32652e+06
Q9QYX7	Pclo	PCLO	27445	Protein piccolo	26	92	685	90	1	1	1	1	0.264236	0.950842	0.361768	1.21785	-0.0179301	0.884184	0.799378	0.830809	0.888612	7.1238	4.75429	5.67625e+07	3.58295e+07	5.54785e+07	3.29837e+07	1.24637e+08	1.18403e+08	6.34635e+07	5.82639e+07	0.905391	0.00444801	0.286338	0.0204328	0.0431639	2.35183	0.543121	1.68967				U	4.99627e+07	1.30072e+07	5.47399e+07	2.4694e+07	4.45413e+07	2.1382e+07
P60335	Pcbp1	PCBP1	5093	Poly(rC)-binding protein 1	13	3	26	3	0.745	0.7	0.88	0.95	0.264236	1.09828	0.594549	1.35106	0.0510824	0.490456	0.379373	0.302939	0.464726	18.0604	29.8048	1.58289e+06	1.05858e+06	1.71837e+06	628868	2.93167e+06	3.34394e+06	1.78326e+06	1.29766e+06	0.830416	0.0375327	0.601163	0.0320723	0.0807043	1.42559	0.221008	1.49387		U		U	1.09711e+06	285586	1.71837e+06	497983	1.06121e+06	814884
Q80T41	Gabbr2	GABBR2	9568	Gamma-aminobutyric acid type B receptor subunit 2	5	5	14	5	0.815	0.4	0	0.545	0.271426	1.40762	0.752749	1.48697								856916	604131	556636	445861	1.67838e+06	1.74064e+06	803371	909163	0.238507	0.00513449	0.043524	0.0172239	0.6225	2.2895	1.36127	1.76387		U		U	780296	277549	425585	353065	607540	204821
Q9D415	Dlgap1	DLGAP1	9229	Disks large-associated protein 1	16	14	65	14	0.84	0.985	0.92	0.955	0.280956	0.762136	0.385155	1	-0.0741549	0.880048	0.657474	0.790541	0.895291	20.4724	8.78734	4.85459e+06	3.10125e+06	5.23913e+06	3.03732e+06	9.79373e+06	1.07838e+07	6.24675e+06	4.36287e+06	0.919713	0.0426867	0.505232	0.0245181	0.0363477	1.36971	0.296509	1.61051				U	4.1329e+06	1.07441e+06	5.05204e+06	2.0707e+06	3.45068e+06	2.54878e+06
Q80U40	Rimbp2	RIMBP2	23504	RIMS-binding protein 2	15	12	34	12	0.91	0.81	0	0.695	0.309176	1.07108	0.825379	1.54449	-0.0854664	0.897382	0.749924	0.882157	0.936082	12.6592	4.19427	2.84004e+06	2.37121e+06	2.53936e+06	1.17704e+06	5.12715e+06	6.46385e+06	2.79524e+06	2.33043e+06	0.408459	0.0447234	0.4308	0.0459297	0.388851	1.34946	0.365724	1.33791		U		U	2.52049e+06	905855	2.53936e+06	875619	1.73706e+06	1.17631e+06
P17426	Ap2a1	AP2A1	160	AP-2 complex subunit alpha-1	12	10	31	7	0.755	0.77	0.795	0.92	0.318461	1.5864	-0.189351	1.15769	0.00521705	0.647923	0.695606	0.662173	0.670922	5.01922	0.928088	5.49164e+06	2.57188e+06	4.38927e+06	2.25554e+06	1.03899e+07	1.10707e+07	4.14005e+06	2.87166e+06	0.73269	0.0097809	0.896049	0.046607	0.13508	2.00962	0.0476683	1.33155		U		U	5.00061e+06	882693	4.18578e+06	1.48173e+06	3.76093e+06	2.36576e+06
O88737	Bsn	BSN	8927	Protein bassoon	40	111	1082	109	0.995	1	1	1	0.326537	0.894527	0.672652	1.2552	-0.0103817	0.900658	0.8258	0.855391	0.89183	6.13187	2.94938	1.48848e+08	7.98121e+07	1.31424e+08	6.92981e+07	2.74369e+08	3.05138e+08	1.66906e+08	1.37216e+08	0.791947	0.023269	0.272013	0.0434095	0.101304	1.63322	0.565411	1.36241				U	1.32383e+08	3.2615e+07	1.3114e+08	5.12134e+07	9.82785e+07	6.89413e+07
P26231	Ctnna1	CTNNA1	1495	Catenin alpha-1	11	9	36	2	0.925	0.85	0.87	0.92	0.37629	1.27858	1.09896	2.00144								217830	125592	140102	115913	726869	603516	365546	203882	0.456107	0.0645716	0.195234	0.0234995	0.340934	1.18996	0.709444	1.62894				U	198353	57699.2	140102	91788.5	263112	147071
P21107	Tpm3	TPM3	7170	Tropomyosin alpha-3 chain	37	15	83	7	0.905	0.89	0.985	0.98	0.387363	1.32077	0.368489	1.15769	-0.0203199	0.5949	0.408428	0.484736	0.559231	26.2837	10.0914	1.25194e+07	9.53121e+06	1.27213e+07	6.30957e+06	3.1484e+07	2.75573e+07	1.37632e+07	9.53707e+06	0.711031	0.0250762	0.634132	0.0173328	0.148112	1.60074	0.19782	1.76113		U		U	1.00154e+07	3.63806e+06	1.27213e+07	3.55642e+06	1.13966e+07	6.71544e+06
Q8BPN8	Dmxl2	DMXL2	23312	DmX-like protein 2	4	8	28	8	0.6	0.735	0.765	0.915	0.426533	0.947853	0.314986	1.09491	-0.00151346	0.176826	0.132906	0.109972	0.202786	20.0535	41.9682	3.56261e+06	3.33685e+06	2.63397e+06	1.45255e+06	4.21075e+06	4.29344e+06	2.74304e+06	2.10899e+06	0.144289	0.0293111	0.625645	0.0217193	0.840766	1.53297	0.203672	1.66315				U	3.24406e+06	1.11392e+06	2.63397e+06	863696	1.52421e+06	682301
P14873	Map1b	MAP1B	4131	Microtubule-associated protein 1B	35	60	521	59	1	1	1	1	0.434028	1.23143	0.459432	1.53007	-0.0541241	0.427701	0.268648	0.316136	0.488462	32.3021	30.2891	6.14604e+07	3.95226e+07	4.04709e+07	4.28356e+07	1.6396e+08	1.45827e+08	7.31303e+07	5.22042e+07	0.507115	0.0218013	0.184089	0.0180781	0.294894	1.66152	0.734972	1.74285		U		U	5.40147e+07	1.43843e+07	3.95373e+07	3.16438e+07	5.93504e+07	3.25581e+07
P63037	Dnaja1	DNAJA1	3301	DnaJ homolog subfamily A member 1	18	6	31	6	0.865	0.6	0.885	0.595	0.471968	0.930548	0.467801	1.30626	-0.0548717	0.269653	0.181673	0.23001	0.33106	27.5682	25.4705	1.53814e+06	823251	2.36051e+06	1.10317e+06	4.27305e+06	3.96192e+06	2.12267e+06	2.12438e+06	0.525608	0.00603198	0.596839	0.0171674	0.279338	2.21954	0.224142	1.76529				U	1.40061e+06	378217	2.28653e+06	873567	1.54676e+06	965481
Q68FF6	Git1	GIT1	28964	ARF GTPase-activating protein GIT1	10	6	21	6	0.59	0	0.765	0.915	0.499782	1.04824	0.474047	2.17792	-0.00317539	0.439596	0.303649	0.263392	0.486204	25.8674	42.0366	582703	288494	335680	171914	1.47191e+06	1.71424e+06	817890	722637	0.393121	0.0241314	0.0320325	0.0260545	0.405473	1.61742	1.49441	1.58412		U		U	440291	132540	335680	136134	532803	294221
Q5SYD0	Myo1d	MYO1D	4642	Unconventional myosin-Id	49	48	325	48	1	1	1	1	0.602172	1.61117	0.796598	1.64801	0.0278258	0.444608	0.476142	0.42922	0.435879	4.84329	1.08859	6.11414e+07	3.04649e+07	3.0789e+07	2.59094e+07	1.72359e+08	1.43507e+08	6.36374e+07	4.71091e+07	0.377862	0.0252849	0.0883959	0.033501	0.422667	1.59714	1.05357	1.47494		U		U	5.32326e+07	1.34964e+07	2.87472e+07	1.85933e+07	6.21623e+07	3.26363e+07
Q64331	Myo6	MYO6	4646	Unconventional myosin-VI	21	23	137	23	0.99	0.99	1	1	0.659925	1.53456	0.90458	1.39177	0.0126401	0.517638	0.452909	0.467327	0.47794	9.43196	1.58788	2.69486e+07	1.94986e+07	2.34775e+07	9.03964e+06	6.14862e+07	4.9344e+07	2.43046e+07	3.97878e+07	0.48156	0.14076	0.274344	0.0456324	0.317349	0.85152	0.561704	1.34073				U	2.4539e+07	7.243e+06	2.26931e+07	6.8959e+06	2.22568e+07	1.07161e+07
Q9QYB8	Add2	ADD2	119	Beta-adducin	32	19	165	18	1	1	1	1	0.673556	1.51501	0.0607392	1.06557	0.0152579	0.806153	0.603852	0.63341	0.746079	20.2905	11.5505	2.46873e+07	1.54106e+07	2.61009e+07	1.31854e+07	6.1349e+07	5.28736e+07	2.74626e+07	1.94712e+07	0.96393	0.0286863	0.664577	0.0275539	0.0159545	1.54233	0.177455	1.55982		U		U	2.24799e+07	5.04275e+06	2.6043e+07	8.5933e+06	2.22071e+07	1.04119e+07
Q3UXZ6	Fam81a	FAM81A	145773	Protein FAM81A	35	12	45	12	0.85	0.46	0.31	0.635	0.494672	0.819668	1.301	1.32596	-0.0513106	0.961657	0.852401	0.941066	0.975613	8.51744	2.54906	1.34862e+06	660234	818318	683290	2.27191e+06	3.31969e+06	1.8521e+06	1.60254e+06	0.544758	0.185694	0.020462	0.103738	0.263797	0.731201	1.68905	0.984062			U		1.22803e+06	303324	442963	541078	822388	631285
Q6URW6	Myh14	MYH14	79784	Myosin-14	45	85	544	76	1	1	0.99	1	0.729444	1.68885	1.17887	2.08202	-0.0123979	0.559744	0.506577	0.53171	0.559407	7.0512	3.58986	6.56903e+07	3.74556e+07	3.86435e+07	2.66751e+07	2.83477e+08	1.59606e+08	7.78652e+07	7.3674e+07	0.342685	0.142967	0.020954	0.115897	0.465105	0.844764	1.67873	0.935928			U		5.90733e+07	1.24907e+07	3.70815e+07	1.54554e+07	1.02613e+08	3.2439e+07
Q7TQG1	Plekha6	PLEKHA6	22874	Pleckstrin homology domain-containing family A member 6	9	10	17	10	0.85	0.57	0	0.54	1.06833	0.851199	1.97746	0.899949								1.01335e+06	563556	188586	219913	1.03596e+06	946188	730211	737420	0.12221	0.0292995	0.000919909	0.470157	0.912894	1.53314	3.03626	0.327757			U		799802	176772	129182	126722	374997	51494.6
P55937	Golga3	GOLGA3	2802	Golgin subfamily A member 3	10	12	44	12	0.655	0.76	0.995	0.98	1.56608	0.573375	1.65992	1.0635								2.79882e+06	2.74183e+06	657042	1.01069e+06	4.15237e+06	7.51075e+06	2.65286e+06	3.5223e+06	0.00844622	0.254473	0.0407313	0.209912	2.07334	0.594359	1.39007	0.677963	U		U		763020	1.22124e+06	265781	800335	1.50308e+06	1.74257e+06
Q8BYI9	Tnr	TNR	7143	Tenascin-R	9	10	26	10	0.485	0.52	0.75	0.865	-1.57347	0.858379	2.21319	3.71765	-0.00845281	0.925917	0.707749	0.768554	0.882018	18.8861	9.72161	74231.9	62774.1	521767	169903	1.1269e+06	2.1749e+06	847373	866485	0.255824	0.269003	0.101133	0.0943956	0.592058	0.570243	0.995106	1.02505						28839.6	430647	134541	407917	530001
O88998	Olfm1	OLFM1	10439	Noelin	9	4	13	4	0.235	0.575	0	0.8	-0.753896	0.0299829	-0.181149		-0.0195977	0.907266	0.907183	0.923234	0.93041	0.00647576	0.547473	265158	262108	918488	694024	446926	806203	1.00624e+06	781293	0.0402235	0.334564	0.637106	0.180772	1.39552	0.475521	0.195789	0.742868					205784	33645.9	918488	76173.5	161778	196464
Q61699	Hsph1	HSPH1	10808	Heat shock protein 105 kDa	7	6	19	6	0.82	0.735	0.61	0.735	-0.659723	1.09424	-0.142417	1.24184	-0.183109	0.417167	0.507107	0.671124	0.619369	13.7614	5.67168	1.39973e+06	978279	1.43934e+06	919469	3.23707e+06	2.20722e+06	1.47038e+06	1.23978e+06	0.979722	0.122259	0.599687	0.110325	0.00889727	0.91272	0.222075	0.957327					1.27457e+06	132207	1.43934e+06	383863	1.17176e+06	244841
P50516	Atp6v1a	ATP6V1A	523	V-type proton ATPase catalytic subunit A	14	6	37	6	0.205	0.325	0.44	0.945	-0.612637	0.608809	0.243669	1.99349	-0.104537	0.51499	0.403712	0.52776	0.600015	17.1297	9.06066	1.86758e+06	1.23977e+06	3.6756e+06	2.13765e+06	4.33391e+06	7.75039e+06	3.76659e+06	4.50875e+06	0.24488	0.389721	0.286097	0.122763	0.611047	0.409246	0.543486	0.910933					1.66723e+06	364196	3.55806e+06	1.10382e+06	1.56879e+06	1.88869e+06
P51863	Atp6v0d1	ATP6V0D1	9114	V-type proton ATPase subunit d 1	10	4	23	4	0.68	0.725	0.505	0.955	-0.599462	0.46048	0.385155	1.58207	0.100308	0.723265	0.563943	0.34863	0.737962	17.5042	50.6721	1.46665e+06	814654	2185238	1.36014e+06	3.07125e+06	4.66369e+06	2.49581e+06	2.91542e+06	0.352368	0.293685	0.181387	0.0867897	0.453004	0.532119	0.741394	1.06153					1.33551e+06	105356	2185238	1.07705e+06	1.11173e+06	960574
Q9Z2W9	Gria3	GRIA3	2892	Glutamate receptor 3	16	13	52	9	0.915	0.985	0.85	0.96	-0.577767	0.54201	0.444667	1.25278	-0.00582922	0.848512	0.73624	0.748924	0.847487	10.019	8.7314	1.39038e+06	935528	2.45494e+06	848238	2.19484e+06	3.09748e+06	2.43521e+06	2.06418e+06	0.617618	0.50184	0.543592	0.0991376	0.20928	0.299435	0.264727	1.00376					1.26606e+06	107881	2.45494e+06	603003	794487	754825
O88951	Lin7b	LIN7B	64130	Protein lin-7 homolog B	33	5	31	4	0.785	0.69	0.93	0.53	-0.477944	1.09288	-0.161653	1.70133	0.115188	0.632906	0.603962	0.442421	0.564071	3.30945	17.093	3.80517e+06	1.35031e+06	3.49501e+06	2.16859e+06	5.0417e+06	6.93028e+06	3.14168e+06	1.88008e+06	0.872288	0.0922483	0.759359	0.158719	0.0593399	1.03504	0.119553	0.799371					3.46493e+06	620358	3.49501e+06	1.71725e+06	1.82499e+06	1.68884e+06
Q3UTQ8	Cdkl5	CDKL5	6792	Cyclin-dependent kinase-like 5	22	16	57	16	0.95	0.93	0.7	0.97	-0.465938	1.04054	0.102994	0.901494	-0.0559337	0.980197	0.79635	0.923684	0.96473	14.6351	3.07384	2.62495e+06	1.98476e+06	2.27046e+06	1.54917e+06	4.45096e+06	5.14309e+06	2.02036e+06	2.1219e+06	0.498745	0.0160688	0.701117	0.0339666	0.302121	1.79402	0.15421	1.46895		U			2.39024e+06	72213.8	2.23944e+06	739632	1.29371e+06	1.0773e+06
Q9JJV5	Cacng3	CACNG3	10368	Voltage-dependent calcium channel gamma-3 subunit	22	6	18	4	0.43	0.72	0.3	0.83	-0.432455	0.390668	-0.367732	0.45628								882940	566744	1.20351e+06	825640	1.85943e+06	1.47782e+06	1.1437e+06	674088	0.360598	0.128686	0.759342	0.0625373	0.442977	0.890469	0.119563	1.20386					803992	63489.3	1.20351e+06	209838	673076	360130
Q8C1B7	Septin11	SEPTIN11	55752	Septin-11	19	8	41	4	0.92	0.92	0.475	0.8	-0.413115	0.347099	0.266637	0.813114	-0.0151918	0.32147	0.272996	0.214223	0.410626	11.5318	44.4518	3.11709e+06	1.77622e+06	3.09831e+06	3.501e+06	5.18951e+06	5.52067e+06	3.86098e+06	3.69759e+06	0.347248	0.0134519	0.15799	0.0520183	0.45936	1.87121	0.801372	1.28384					2.83838e+06	816028	3.09831e+06	2.366e+06	1.35406e+06	1.21664e+06
Q80XI4	Pip4k2b	PIP4K2B	8396	Phosphatidylinositol 5-phosphate 4-kinase type-2 beta	18	6	58	2	0.93	0.995	0.925	0.985	-0.390245	0.341417	-0.142417	0.659925	0.0247171	0.624625	0.644042	0.600292	0.61894	2.16446	2.16305	5.5626e+06	3.49296e+06	8.4368e+06	4.96805e+06	8.1721e+06	7.51654e+06	7.80409e+06	5.21858e+06	0.39422	0.422845	0.937656	0.0924997	0.404261	0.373819	0.0279566	1.03386					5.06522e+06	1.60473e+06	8.4368e+06	3.93406e+06	2.95814e+06	780214
Q60700	Map3k12	MAP3K12	7786	Mitogen-activated protein kinase kinase kinase 12	15	13	107	10	0.965	0.975	0.99	1	-0.375197	0.537048	0.505891	1.54696	-0.104524	0.588461	1	0.882915	0.914594	36.6395	2.49242	1.49446e+07	6.61887e+06	2.33699e+07	1.2129e+07	3.0453e+07	3.9428e+07	2.84765e+07	2.37014e+07	0.424109	0.223746	0.305349	0.058608	0.372523	0.650244	0.515204	1.23204					1.36083e+07	2.56894e+06	2.33699e+07	9.60463e+06	1.10234e+07	9.47837e+06
O88935	Syn1	SYN1	6853	Synapsin-1	16	9	60	8	0.57	0.955	0.43	0.83	-0.362158	0.896078	0.252173	1.26963	-0.00798513	0.410001	0.262048	0.290623	0.397396	31.1342	21.947	6.02862e+06	2.86361e+06	4.84072e+06	5.15501e+06	9.1465e+06	1.21594e+07	5.66467e+06	5.88237e+06	0.761734	0.0839272	0.0557098	0.104793	0.118197	1.0761	1.25407	0.979668					5.34173e+06	1.02429e+06	4.73412e+06	4.08211e+06	3.03509e+06	2.77317e+06
P58252	Eef2	EEF2	1938	Elongation factor 2	7	5	17	5	0.245	0	0.62	0.89	-0.358454	0.909197	0.633199	1.8339	-0.0617719	0.273649	0.277937	0.317805	0.357325	1.09934	8.27834	990493	646732	1.01688e+06	781377	1.84481e+06	2.8345e+06	1.52828e+06	1.47445e+06	0.736398	0.232802	0.0379526	0.100965	0.132887	0.633014	1.42076	0.995829					901928	297121	1.01688e+06	618751	667786	690740
Q8BLK3	Lsamp	LSAMP	4045	Limbic system-associated membrane protein	13	4	28	4	0.585	0.64	0.415	0.95	-0.352916	0.868687	0.226509	1.22651	-0.0564444	0.904537	0.520379	0.66714	0.870664	38.1272	18.7167	2.31532e+06	1.00288e+06	3.13046e+06	696268	3.25815e+06	5.05591e+06	2.2297e+06	3.30051e+06	0.871059	0.314808	0.587399	0.153943	0.0599526	0.501955	0.231067	0.812641					2.1083e+06	460740	3.13046e+06	551356	625286	1.13734e+06
Q9JI91	Actn2	ACTN2	88	Alpha-actinin-2	49	41	327	26	0.97	0.995	0.915	0.945	-0.261881	1.37295	-0.289827	0.989866	-0.0355103	0.85365	0.68018	0.770937	0.833914	15.9942	5.54957	9.99522e+06	8.24764e+06	1.38548e+07	8.87184e+06	2.14226e+07	3.40405e+07	1.51908e+07	1.35901e+07	0.485242	0.170818	0.366858	0.0998869	0.314042	0.767466	0.435502	1.00049					8.91972e+06	2.13272e+06	1.35449e+07	3.14072e+06	7.75456e+06	7.92601e+06
O70443	Gnaz	GNAZ	2781	Guanine nucleotide-binding protein G(z) subunit alpha	18	6	22	6	0.57	0.71	0.66	0.88	-0.253257	1.14209	-0.227692	0.975997	-0.17959	0.798683	0.597562	0.913545	0.841878	20.3709	5.77368	1.27322e+06	782359	1.81506e+06	1.40404e+06	2.11219e+06	3.27736e+06	1.11069e+06	989375	0.210798	0.106875	0.120682	0.118739	0.676133	0.971124	0.918358	0.925405					1.15938e+06	134279	1.81506e+06	458430	764572	798660
Q63810	Ppp3r1	PPP3R1	5534	Calcineurin subunit B type 1	41	5	45	5	0.94	0.705	0.29	0.765	-0.200913	0.950095	-0.163268	1.03492	-0.0531713	0.707315	0.649466	0.716997	0.746127	6.02977	2.81569	5.67032e+06	3.31992e+06	6.56879e+06	4.43682e+06	8.80918e+06	1.10482e+07	3.47608e+06	5.85853e+06	0.590326	0.0844827	0.653339	0.0788242	0.228908	1.07323	0.184861	1.10334					4.81497e+06	1.52523e+06	6.56879e+06	3.5134e+06	3.18875e+06	2.59127e+06
Q91XU3	Pip4k2c	PIP4K2C	79837	Phosphatidylinositol 5-phosphate 4-kinase type-2 gamma	32	12	95	12	0.965	1	0.955	1	-0.189351	-0.300448	-0.424688	-0.0424568	0.0711828	0.838207	0.949348	0.809217	0.835971	8.79286	2.29982	2.41717e+07	1.46432e+07	3.981e+07	1.63871e+07	2.35481e+07	1.96633e+07	3.09376e+07	1.98448e+07	0.562841	0.585492	0.853851	0.710796	0.249614	0.232479	0.068618	0.148255					2.09892e+07	6.68237e+06	3.981e+07	1.2055e+07	8.52395e+06	4.00567e+06
P84091	Ap2m1	AP2M1	1173	AP-2 complex subunit mu	6	3	13	3	0	0.495	0.355	0.8	-0.182786	1.3488	0.00288251	1.46205	-0.00544998	0.445941	0.41949	0.416084	0.460247	4.32246	7.12699	1.94341e+06	1.15505e+06	1.76959e+06	1.10152e+06	4.90634e+06	3.82942e+06	2.12292e+06	1.47502e+06	0.846279	0.0549513	0.516564	0.0517397	0.0724864	1.26002	0.286876	1.28618					1.76964e+06	279256	1.76959e+06	358236	1.776e+06	277225
P97427	Crmp1	CRMP1	1400	Dihydropyrimidinase-related protein 1	24	11	53	7	0.75	0.89	0.945	0.78	-0.181149	0.508936	-0.21927	0.344828	0.00277777	0.941533	0.956031	0.942995	0.949014	1.08046	0.44991	2.37944e+06	2.07627e+06	1.86333e+06	1.68545e+06	2.15722e+06	2.34021e+06	1.6986e+06	1.46528e+06	0.123084	0.0460521	0.319902	0.916978	0.909799	1.33675	0.494984	0.0376409					2166680	839885	1.86333e+06	1.33467e+06	780870	389263
Q9D0E1	Hnrnpm	HNRNPM	4670	Heterogeneous nuclear ribonucleoprotein M	25	18	51	18	0.505	0.925	0.04	0.66	-0.179515	0.595504	0.580145	0.691534	-0.0988498	0.673582	0.31399	0.486944	0.698327	51.4941	25.2213	665085	508819	797122	579005	1.58047e+06	1.98563e+06	1.16829e+06	870672	0.529692	0.0934278	0.214273	0.0314078	0.275977	1.02952	0.669032	1.50296					333965	233761	797122	458498	572100	483878
Q8BIZ1	Anks1b	ANKS1B	56899	Ankyrin repeat and sterile alpha motif domain-containing protein 1B	12	15	130	15	0.825	0.38	1	0.415	-0.171368	1.15381	0.171207	1.47923	-0.0386774	0.875822	0.711176	0.787161	0.877191	14.672	7.6499	1.27172e+08	4.59985e+07	6.79903e+07	4.55411e+07	1.21347e+08	1.41021e+08	8.01201e+07	5.97407e+07	0.552269	0.0495246	0.47673	0.397375	0.257849	1.30518	0.321728	0.400799		U			1.15801e+08	2.10702e+07	6.79903e+07	3.56467e+07	43693125	3.43654e+07
P97445	Cacna1a	CACNA1A	773	Voltage-dependent P/Q-type calcium channel subunit alpha-1A	3	6	21	5	0.83	0	0.345	0.61	-0.0969617	1.08542	0.0243197	1.15704								2.16983e+06	963774	1.9421e+06	882174	3.19194e+06	3.57302e+06	1.94418e+06	1.78603e+06	0.865018	0.0179873	0.486916	0.102926	0.0629748	1.74503	0.312546	0.987474		U			1.97581e+06	316504	1.9421e+06	557229	1.15542e+06	736117
Q9ES97	Rtn3	RTN3	10313	Reticulon-3	4	4	23	3	0.815	0.63	0.765	0.85	-0.0831412	0.607863	0.141433	0.867106	-0.0833094	0.689073	0.547491	0.609313	0.79387	16.1922	18.6008	3.74392e+06	3.10029e+06	4.16378e+06	3.23719e+06	5.88466e+06	7.28182e+06	4.37308e+06	4.10522e+06	0.670529	0.0810423	0.380198	0.0544136	0.173582	1.09129	0.41999	1.26429					3.40916e+06	1.32981e+06	4.16378e+06	2.56344e+06	2.13013e+06	1.62939e+06
Q9WV60	Gsk3b	GSK3B	2932	Glycogen synthase kinase-3 beta	27	6	31	6	0.915	0.86	0.83	0.86	-0.0679388	0.856787	0.243669	0.506907	0.0303897	0.675453	0.777723	0.726882	0.665514	9.95284	6.23293	2.92179e+06	1.61355e+06	1.36618e+06	1.18915e+06	3.00111e+06	3.0935e+06	1.79024e+06	1.33264e+06	0.272433	0.0238004	0.366872	0.356497	0.56474	1.62342	0.435485	0.447944					2.33346e+06	385823	1.36618e+06	836977	1.08634e+06	324100
Q7TPR4	Actn1	ACTN1	87	Alpha-actinin-1	67	57	857	32	0.91	0.81	0.835	0.925	-0.0679388	1.17313	-0.164884	1.08474	-0.00540332	0.849958	0.686125	0.736946	0.809944	15.0835	6.67366	2.64535e+08	1.05322e+08	2.62113e+08	1.39844e+08	4.8086e+08	3.65434e+08	1.94585e+08	2.39913e+08	0.887648	0.0799587	0.826226	0.136368	0.0517593	1.09713	0.082901	0.865286					2.40709e+08	4.6173e+07	2.59043e+08	1.04106e+08	1.74062e+08	8.27238e+07
Q8C3Q5	Shisa7	SHISA7	729956	Protein shisa-7	23	12	53	12	0.975	0.605	0.88	0.935	-0.0573917	0.894527	-0.00868224	0.763836	-0.0545069	0.885752	0.849841	0.932722	0.911885	2.92618	1.59746	4.38628e+06	3.23607e+06	4.14236e+06	2.74614e+06	7.2475e+06	6.71643e+06	3.75619e+06	2.4398e+06	0.724268	0.0318078	0.752742	0.0376697	0.140101	1.49747	0.123354	1.42401					3.50662e+06	1.17868e+06	4.14236e+06	1.55729e+06	2.62345e+06	884363
P35802	Gpm6a	GPM6A	2823	Neuronal membrane glycoprotein M6-a	9	2	28	2	0.88	0.79	0.765	0.875	-0.0499049	0.87578	-0.403542	0.520045	0.019939	0.762448	0.720387	0.706037	0.73692	4.01145	3.0268	7.88088e+06	6.26557e+06	7696576	6.69689e+06	9.9529e+06	1.50175e+07	6.15589e+06	4.77155e+06	0.908437	0.115969	0.179506	0.178674	0.0417053	0.935659	0.745921	0.747938					7.17621e+06	2.87852e+06	7696576	5.30309e+06	3.60275e+06	3.65961e+06
O35927	Ctnnd2	CTNND2	1501	Catenin delta-2	16	16	111	14	0.915	0.97	0.925	0.975	-0.0218044	0.938098	0.458382	1.42385	-0.109503	0.664767	0.486953	0.537789	0.832936	21.834	30.4511	8.98049e+06	4.24226e+06	9.75661e+06	3.9533e+06	1.65582e+07	1.5619e+07	8.21085e+06	6.77151e+06	0.954068	0.0098429	0.851194	0.0592331	0.0204205	2.00688	0.0699712	1.22744					7.64656e+06	1.76208e+06	9.64255e+06	2.80475e+06	5.99374e+06	3.13013e+06
Q9R111	Gda	GDA	9615	Guanine deaminase	19	7	44	7	0.955	0.955	0.865	0.625	-0.011588	0.829444	0.0243197	0.933573	-0.0839033	0.464776	0.423645	0.47398	0.582247	6.54726	14.4961	3.33798e+06	2.74153e+06	3.54467e+06	2.94949e+06	4.91935e+06	6.08728e+06	3.56851e+06	2.64227e+06	0.671355	0.0845363	0.820939	0.0641054	0.173048	1.07296	0.085689	1.19311					2.97704e+06	1.25951e+06	3.54467e+06	2.06904e+06	1.78071e+06	1.06061e+06
Q9JJV2	Pfn2	PFN2	5217	Profilin-2	44	6	51	6	0.84	0.35	0.94	0.87	0.0356239	0.378512	-0.145605	-0.00868224	-0.12347	0.349819	0.32704	0.408463	0.515336	4.75952	16.3608	9.17366e+06	7.65207e+06	6.23766e+06	5.96232e+06	9.87054e+06	7.66132e+06	8.29637e+06	6.43238e+06	0.0959337	0.434467	0.311634	0.817009	1.01803	0.362043	0.506355	0.087773					8.3534e+06	3.51551e+06	6.23766e+06	4.7214e+06	3.57294e+06	1.7999e+06
Q5SQX6	Cyfip2	CYFIP2	26999	Cytoplasmic FMR1-interacting protein 2	14	16	53	16	0.8	0.955	0.585	0.97	0.0370307	0.164786	0.0565835	0.345964	0.000440133	0.403383	0.36107	0.304099	0.459474	7.82781	28.7771	5.95579e+06	3.66529e+06	5.85473e+06	2.6777e+06	7.08464e+06	5.09046e+06	6.11067e+06	4.79325e+06	0.807144	0.647988	0.561752	0.488882	0.0930487	0.188433	0.250455	0.310796					5.35085e+06	844065	5.7227e+06	1.83139e+06	2.44391e+06	1.12508e+06
Q8K0T0	Rtn1	RTN1	6252	Reticulon-1	7	4	17	3	0.66	0.69	0	0.805	0.0426443	0.546956	0.255803	0.759582								1.20772e+06	1.08649e+06	1.53161e+06	1.21711e+06	1.99624e+06	2.03609e+06	1.26501e+06	1.55412e+06	0.309925	0.0532868	0.884238	0.00534676	0.508743	1.27338	0.0534308	2.27191					1.09973e+06	499156	1.53161e+06	963792	722599	496174
P20357	Map2	MAP2	4133	Microtubule-associated protein 2	27	36	278	36	1	1	1	1	0.0621217	0.867896	0.191563	0.872632	-0.0440506	0.484854	0.475648	0.456407	0.592196	1.35548	18.3133	4.33357e+07	2.92452e+07	4.12719e+07	3.3165e+07	6.76357e+07	7.70964e+07	4.85714e+07	3.87845e+07	0.919532	0.0519384	0.416327	0.0511263	0.036433	1.28451	0.380566	1.29136					3.87118e+07	1.12405e+07	4.04156e+07	2.39982e+07	2.44598e+07	1.71031e+07
Q8BJ42	Dlgap2	DLGAP2	9228	Disks large-associated protein 2	20	16	84	15	0.975	0.99	0.89	0.985	0.0621217	1.15186	-0.12658	0.640621	-0.0724366	0.920801	0.749994	0.898991	0.916676	14.4577	1.37747	5.91785e+06	2.38769e+06	6.20781e+06	3.20387e+06	9.47405e+06	1.02493e+07	5.13984e+06	6.40969e+06	0.833612	0.0315709	0.579461	0.0872829	0.0790361	1.50071	0.236976	1.05907		U			5.38871e+06	979943	6.20781e+06	2.40759e+06	3.24111e+06	1.15582e+06
Q8CIP4	Mark4	MARK4	57787	MAP/microtubule affinity-regulating kinase 4	11	6	22	5	0.805	0	0.72	0.85	0.077243	0.370722	0.616358	1.0229								900271	640400	1.2532e+06	326328	1.7849e+06	864049	1.22885e+06	879040	0.971471	0.63796	0.647134	0.366365	0.0125703	0.195206	0.189006	0.436086					819774	242429	1.2532e+06	258410	646097	210560
Q00558	F8a1	F8A1	8263	Factor VIII intron 22 protein	39	9	396	9	1	1	1	1	0.0854247	0.0799754	-0.189351	0.0370307	-0.000426804	0.998566	0.999907	0.999868	0.999458	0.0948882	0.0289518	1.58605e+09	1.48598e+09	1.71938e+09	1.64631e+09	1.54511e+09	1.29437e+09	1.51013e+09	1.98264e+09	0.141273	0.346396	0.815284	0.479807	0.84994	0.460427	0.0886911	0.318933					1.44424e+09	6.82686e+08	1.71938e+09	1.30367e+09	5.5927e+08	3.15426e+08
P43006	Slc1a2	SLC1A2	6506	Excitatory amino acid transporter 2	27	12	142	12	0.635	0.7	0.46	0.885	0.0881416	0.395063	0.0867838	0.42975	0.0354224	0.665533	0.800471	0.661079	0.734081	13.017	7.39992	2.10278e+07	2.0492e+07	2.66562e+07	1.75586e+07	4.30425e+07	3.56677e+07	2.80975e+07	2.18694e+07	0.795315	0.096699	0.653894	0.0373301	0.0994607	1.01458	0.184492	1.42794					1.91476e+07	8.19481e+06	2.58972e+07	1.32751e+07	1.54506e+07	6.92089e+06
Q68FH0	Pkp4	PKP4	8502	Plakophilin-4	17	18	44	16	0.97	0.77	0.545	0.945	0.0962619	1.35163	0.130931	1.21164	-0.145405	0.739695	0.477237	0.694838	0.812904	30.5006	11.0742	5.52873e+06	3.57717e+06	4.65852e+06	3.17759e+06	9.57909e+06	1.1689e+07	4.36812e+06	4.07887e+06	0.655881	0.0264982	0.72479	0.0515618	0.183175	1.57678	0.139788	1.28767		U			5.03438e+06	557038	4.28679e+06	1.25753e+06	3.46744e+06	1.95531e+06
Q6A065	Cep170	CEP170	9859	Centrosomal protein of 170 kDa	6	6	21	5	0.795	0.83	0.765	0.57	0.125651	1.46832	-0.168123	1.30334	0	1	1	1	1	0	0	2.16258e+06	1.39624e+06	2.694e+06	1.38042e+06	3.4305e+06	5.78264e+06	2.01359e+06	2.13702e+06	0.766876	0.164613	0.959197	0.149617	0.115275	0.783535	0.0180923	0.82502					1.89064e+06	397450	2.694e+06	949063	1.24177e+06	1.40917e+06
Q9QYR6	Map1a	MAP1A	4130	Microtubule-associated protein 1A	22	43	250	42	1	1	0.86	0.995	0.126973	0.582074	0.295135	0.725087	-0.00146528	0.814269	0.718305	0.702928	0.832576	8.85534	11.9407	2.37839e+07	2.15894e+07	2.723e+07	1.77754e+07	4.58021e+07	4.48145e+07	9.19618e+07	2.36088e+07	0.973207	0.750071	0.414038	0.00281723	0.011795	0.124898	0.38296	2.55018					2.15014e+07	7.01624e+06	2.61038e+07	1.37263e+07	1.65593e+07	8.93842e+06
Q60598	Cttn	CTTN	2017	Src substrate cortactin	30	18	123	18	0.995	1	1	1	0.134878	1.11902	0.0894982	1.23266	-0.00788308	0.760802	0.730941	0.717343	0.790166	2.83094	6.83168	3.10662e+07	1.26766e+07	2.24897e+07	1.15159e+07	4.18183e+07	4.47083e+07	2.06601e+07	1.72531e+07	0.693916	0.00834045	0.766195	0.14832	0.158693	2.07881	0.11566	0.828801		U			2.82884e+07	5.30896e+06	2.24897e+07	8.59896e+06	1.51374e+07	9.71803e+06
Q60631	Grb2	GRB2	2885	Growth factor receptor-bound protein 2	21	5	18	5	0.69	0.395	0.55	0.805	0.138814	0.869477	0.24123	0.994218	0.062391	0.631904	0.516372	0.471316	0.552178	14.2288	11.1731	2.8406e+06	2.09025e+06	2.7699e+06	1.48824e+06	4.39733e+06	4.90707e+06	2.4663e+06	2.1447e+06	0.694975	0.0160942	0.81445	0.0404279	0.158031	1.79333	0.0891357	1.39332					2.5866e+06	469157	2.7699e+06	915711	1.59175e+06	708533
Q80U49	Cep170b	CEP170B	283638	Centrosomal protein of 170 kDa protein B	8	10	26	9	0.525	0.81	0.77	0.64	0.153157	1.11636	0.201634	0.812293	0.0718822	0.742268	0.699932	0.555167	0.743268	4.15148	20.4873	1.87971e+06	1.59001e+06	2.08558e+06	1.31768e+06	3.53661e+06	4.65555e+06	2.24443e+06	2.03451e+06	0.94283	0.0752142	0.386037	0.0550082	0.0255667	1.1237	0.413372	1.25957					1.71164e+06	201466	2.08558e+06	625188	1.28018e+06	815843
Q8BKX1	Baiap2	BAIAP2	10458	Brain-specific angiogenesis inhibitor 1-associated protein 2	61	26	169	26	0.915	1	0.98	0.965	0.166073	1.00216	-0.305788	0.507921	-0.0402339	0.913889	0.872747	0.928088	0.939015	3.25659	0.827641	1.52076e+07	7.27027e+06	1.23826e+07	1.13653e+07	1.54499e+07	2.14867e+07	9.17097e+06	8.67951e+06	0.888484	0.0876649	0.0347963	0.284141	0.0513505	1.05717	1.45847	0.546467					1.38479e+07	2.47091e+06	1.23826e+07	5.30022e+06	5.45761e+06	4.28861e+06
Q8CIQ7	Dock3	DOCK3	1795	Dedicator of cytokinesis protein 3	4	7	22	5	0.81	0.42	0	0.925	0.166073	1.78031	-0.948976	0.496718	-0.0226395	0.830334	0.684608	0.733358	0.826864	13.6037	8.4755	544535	466510	677612	631150	812165	1.06605e+06	638057	458025	0.0817864	0.128523	0.371126	0.0823841	1.08732	0.891021	0.430479	1.08416					495845		677612	58872.5	293988	210419
Q6PH08	Erc2	ERC2	26059	ERC protein 2	45	47	301	37	1	1	0.995	1	0.168642	0.777367	0.308011	1.04614	-0.00622378	0.851195	0.748423	0.769528	0.842538	9.08598	6.4049	5.02892e+07	3.43499e+07	4.55508e+07	3.38506e+07	7.04305e+07	7.28633e+07	4.49859e+07	4.31256e+07	0.815893	0.00306582	0.538743	0.0679544	0.0883667	2.51345	0.268618	1.16778					4.52755e+07	1.41572e+07	4.55084e+07	2.64383e+07	2.48849e+07	1.42457e+07
A2AQ25	Skt	KIAA1217	56243	Sickle tail protein	23	37	235	37	0.98	0.66	0.95	0.85	0.187768	1.04544	0.0935602	0.97159	0.00540819	0.844898	0.806568	0.789554	0.851096	3.28238	5.30481	2.71309e+07	1.64746e+07	2.80445e+07	1.37638e+07	4.55163e+07	5.01816e+07	2.42835e+07	2.17943e+07	0.928862	0.0111668	0.796114	0.0464234	0.032049	1.95207	0.099025	1.33326		U			2.44588e+07	6.60676e+06	2.77808e+07	9.50693e+06	1.63144e+07	1.13207e+07
Q8BRT1	Clasp2	CLASP2	23122	CLIP-associating protein 2	29	30	127	30	1	1	1	1	0.191563	0.986957	-0.107803	0.823749	0.00706327	0.549499	0.567555	0.556093	0.546835	2.28592	1.1871	1.63045e+07	9.87542e+06	1.60118e+07	1.04207e+07	1.75579e+07	2.04577e+07	9.95202e+06	1.06944e+07	0.979041	0.028439	0.412817	0.23532	0.00919928	1.54609	0.384243	0.628341					1.41677e+07	3.80656e+06	1.59165e+07	5.20824e+06	5.74414e+06	4.32319e+06
Q62108	Dlg4	DLG4	1742	Disks large homolog 4	48	34	565	29	0.86	0.635	0.52	0.925	0.205393	0.825379	0.141433	0.687061	-0.015844	0.916629	0.844719	0.864656	0.92838	5.77378	5.02607	1.20388e+08	7.2448e+07	1.0859e+08	8.37723e+07	1.75109e+08	1.48041e+08	1.13854e+08	1.03729e+08	0.993787	0.0674529	0.446043	0.14155	0.00270654	1.171	0.350623	0.84909					1.09624e+08	3.31239e+07	1.0859e+08	6.6337e+07	6.33861e+07	3.41688e+07
P17751	Tpi1	TPI1	7167	Triosephosphate isomerase	45	10	50	10	0.975	0.91	0.855	0.45	0.233888	0.518031	0.584	0.457332	-0.0697852	0.520152	0.482348	0.535726	0.606344	5.33287	8.74455	3.76065e+06	3.25483e+06	3.47081e+06	2.62089e+06	5.88212e+06	7.59486e+06	4.36042e+06	3.93279e+06	0.448899	0.0990423	0.146745	0.0686196	0.347851	1.00418	0.833436	1.16355					3.42439e+06	1.49533e+06	3.23786e+06	2.07541e+06	2.12921e+06	1.33644e+06
Q3TLH4	Prrc2c	PRRC2C	23215	Protein PRRC2C	4	11	42	9	0.62	0.945	0.63	0.925	0.233888	1.03422	-0.639355	0.52707	0.0316846	1	1	0.936631	1	0	4.62749	4.45732e+06	2.34814e+06	4.65284e+06	2.38755e+06	5.9714e+06	5.26602e+06	2.94137e+06	2.95218e+06	0.946408	0.0169844	0.662965	0.184489	0.0239217	1.76995	0.178509	0.734029		U			4.05877e+06	554302	4.65284e+06	1.19958e+06	2.16153e+06	784265
Q6ZPE2	Sbf1	SBF1	6305	Myotubularin-related protein 5	12	17	55	17	0.88	0.72	0.95	0.895	0.237564	0.790772	0.0703893	0.800745	0.0153075	0.427815	0.474134	0.443799	0.427535	7.26262	2.63979	6.60416e+06	4.94253e+06	6.73985e+06	4.92829e+06	9.67386e+06	1.08593e+07	5.90991e+06	5.57072e+06	0.965085	0.0180502	0.928248	0.0479121	0.0154344	1.74352	0.032336	1.31955					5.78674e+06	1.5813e+06	6.65928e+06	1.63401e+06	3.32362e+06	2.04783e+06
P18872	Gnao1	GNAO1	2775	Guanine nucleotide-binding protein G(o) subunit alpha	44	15	195	13	0.77	0.945	0.34	0.685	0.243669	0.353888	0.388465	0.742437	-0.0309949	0.640401	0.479857	0.561364	0.620884	20.267	7.11979	1.10868e+08	8.93582e+07	1.17127e+08	6.26257e+07	1.33676e+08	1.18617e+08	1.10391e+08	1.04569e+08	0.760133	0.146898	0.586458	0.185838	0.11911	0.832986	0.231763	0.730865					1.00757e+08	4.05676e+07	1.17127e+08	4.92843e+07	4.83879e+07	2.89058e+07
P60879	Snap25	SNAP25	6616	Synaptosomal-associated protein 25	43	8	47	8	0.875	0.89	0.975	0.985	0.246104	0.109695	0.546956	1.1117	0.107094	0.550177	0.540953	0.434075	0.442867	1.19542	1.41778	3.11231e+06	3.05609e+06	1.74709e+06	1.91927e+06	7.06427e+06	5.27803e+06	4.41843e+06	3.46554e+06	0.00519998	0.158567	0.0488794	0.0745423	2.284	0.799787	1.31087	1.1276					2.83402e+06	1.11339e+06	1.74709e+06	1.51982e+06	2.55713e+06	1.2862e+06
Q61171	Prdx2	PRDX2	7001	Peroxiredoxin-2	34	7	36	7	0.67	0.725	0.685	0.945	0.259423	0.347099	0.207893	0.537048	-0.0906918	0.478946	0.477037	0.521416	0.61595	0.282448	11.7544	2.50168e+06	3.83949e+06	1.59025e+06	4.05404e+06	3.60209e+06	5.0147e+06	3.60626e+06	3.03556e+06	0.82689	0.324292	0.73135	0.36267	0.0825522	0.489064	0.135875	0.440488					2.278e+06	1.76393e+06	1.31584e+06	3.21029e+06	1.04248e+06	950845
Q9ESJ4	Nckipsd	NCKIPSD	51517	NCK-interacting protein with SH3 domain	24	15	93	15	1	0.98	0.99	0.97	0.27739	1.24367	0.410341	1.02077	-0.0143059	0.536574	0.666942	0.62926	0.602868	15.3191	3.02919	1.21118e+07	6.49242e+06	9.82499e+06	6.37828e+06	2.78918e+07	3.91542e+07	1.03206e+07	1.46484e+07	0.750602	0.0732965	0.253964	0.0613617	0.12459	1.13492	0.595227	1.2121					1.10288e+07	2.45214e+06	9.82499e+06	4.92601e+06	1.00963e+07	9.46868e+06
Q02248	Ctnnb1	CTNNB1	1499	Catenin beta-1	44	26	195	22	0.795	0.91	0.635	0.99	0.290424	0.990592	0.303342	1.15056	-0.0525111	0.780157	0.625759	0.734656	0.776282	15.5309	3.89613	4.35227e+07	5.16055e+07	3.70592e+08	3.09084e+08	8.09541e+07	6.13688e+07	4.87667e+07	4.44447e+07	0.0110762	0.134049	0.0108739	0.155779	1.95561	0.872737	1.96361	0.807491					3.90764e+07	2.25767e+07	3.70592e+08	1.39516e+07	2.93038e+07	1.40155e+07
Q8K019	Bclaf1	BCLAF1	9774	Bcl-2-associated transcription factor 1	19	17	76	16	0.99	0.815	0.27	0.625	0.292782	1.41414	-0.951764	0.370722	-0.0794057	0.721123	0.653005	0.734658	0.798281	7.01049	5.86955	1.8148e+07	9.98963e+06	1.19021e+07	9.68839e+06	1.22086e+07	1.84195e+07	6.57591e+06	5.50469e+06	0.519661	0.0986753	0.0608354	0.83073	0.28428	1.00579	1.21584	0.08054					1.59057e+07	3.50796e+06	1.19021e+07	5.18219e+06	4.41926e+06	3.3933e+06
Q6P1F6	Ppp2r2a	PPP2R2A	5520	Serine/threonine-protein phosphatase 2A 55 kDa regulatory subunit B alpha isoform	27	10	35	9	0.84	0.42	0.415	0.8	0.295135	0.654436	-0.367732	0.839153	0.0145379	0.444494	0.437621	0.392536	0.460503	1.10198	11.268	1.99459e+07	1.97564e+07	1.76699e+07	1.0744e+07	9.87855e+06	2.25161e+07	8.44156e+06	6.98058e+06	0.244811	0.313787	0.207867	0.621572	0.611169	0.503365	0.682214	0.206508					1.75971e+07	8.73849e+06	1.76699e+07	8.28155e+06	3.32378e+06	5.1225e+06
Q9WUM4	Coro1c	CORO1C	23603	Coronin-1C	35	15	95	14	0.995	1	0.99	0.99	0.295135	1.35671	-0.15682	0.896078	0.0785673	0.860608	0.774022	0.733431	0.744065	7.49108	1.0179	2.80536e+07	1.35282e+07	2.3604e+07	1.1693e+07	4.07349e+07	4.76655e+07	1.73202e+07	1.79288e+07	0.769777	0.0167054	0.997157	0.100644	0.113635	1.77714	0.00123663	0.997213		U			2.55452e+07	3.59169e+06	2.3604e+07	7.59873e+06	1.46037e+07	1.12762e+07
P70175	Dlg3	DLG3	1741	Disks large homolog 3	41	30	240	29	1	1	1	0.96	0.301002	0.905351	-0.100051	0.725959	-0.0130507	0.904079	0.823172	0.856249	0.897104	6.62443	3.29523	2.71543e+07	1.74653e+07	2.57029e+07	1.3116e+07	3.47629e+07	3.7913e+07	2.14213e+07	2.0289e+07	0.749973	0.0114849	0.840297	0.110446	0.124954	1.93987	0.0755671	0.956849					23730864	4.7768e+06	2.57029e+07	9.14332e+06	1.25835e+07	6.8966e+06
Q91XM9	Dlg2	DLG2	1740	Disks large homolog 2	54	35	332	29	0.88	1	1	0.995	0.316146	0.818032	0.0538064	0.831067	-0.0329182	0.915964	0.808053	0.872526	0.917327	8.85195	3.53983	2.82699e+07	1.9135e+07	3.18939e+07	1.32891e+07	4.66632e+07	4.63363e+07	2.92619e+07	2.49334e+07	0.924417	0.0122838	0.683527	0.0379202	0.0341321	1.91067	0.165244	1.42113					2.57421e+07	8.18568e+06	3.18939e+07	8.60028e+06	1.68911e+07	1.11363e+07
Q8BX10	Pgam5	PGAM5	192111	Serine/threonine-protein phosphatase PGAM5, mitochondrial	47	13	78	13	0.925	1	0.815	0.605	0.317304	0.937344	-0.274041	0.214125	-0.0413391	0.728839	0.626424	0.675447	0.762494	10.6869	8.56099	2.00867e+07	1.06915e+07	1.50663e+07	1.22121e+07	1.95932e+07	2.21837e+07	1.43347e+07	8.53092e+06	0.755606	0.0968212	0.565474	0.376251	0.121704	1.01403	0.247587	0.424523					1.79728e+07	3.50948e+06	1.50663e+07	9.67042e+06	6.8429e+06	5.40595e+06
Q8CFI0	Nedd4l	NEDD4L	23327	E3 ubiquitin-protein ligase NEDD4-like	8	7	16	7	0.705	0	0.275	0.88	0.317304	1.18523	0.233888	0.454176	0.0838327	0.912534	1	0.810131	0.934738	6.46762	10.0994	1.2622e+06	861563	1.30839e+06	414283	2.01563e+06	1.34446e+06	778559	608373	0.721938	0.104241	0.747609	0.254533	0.1415	0.981963	0.126326	0.594256					1.14934e+06	202176	1.30839e+06	328059	729618	327631
P35438	Grin1	GRIN1	2902	Glutamate receptor ionotropic, NMDA 1	30	26	232	26	1	0.985	1	1	0.319618	0.669027	-0.0439433	0.387363	-0.0205129	0.894025	0.815103	0.853652	0.896502	6.53033	3.4625	2.74698e+07	2.5193e+07	2.68021e+07	1.54267e+07	3.57873e+07	3.13928e+07	2.31351e+07	2.07969e+07	0.463357	0.0429169	0.896849	0.09923	0.334085	1.36737	0.0472809	1.00336					2.46402e+07	1.08474e+07	2.68021e+07	1.17863e+07	1.29543e+07	7.30279e+06
O70589	Cask	CASK	8573	Peripheral plasma membrane protein CASK	17	15	54	15	0.95	0.955	0.865	0.99	0.323082	0.694212	0.214125	0.62293	0.000406377	0.764166	0.53267	0.590117	0.705907	25.2449	12.635	3.85699e+06	2.80474e+06	4.05761e+06	1.77896e+06	4.73477e+06	6.15589e+06	4.0784e+06	3.4892e+06	0.773566	0.163362	0.538601	0.139234	0.111503	0.786848	0.268733	0.856254					3.37939e+06	518400	4.05761e+06	1.40871e+06	1.71389e+06	1.2875e+06
P16546	Sptan1	SPTAN1	6709	Spectrin alpha chain, non-erythrocytic 1	71	178	3526	178	0.845	0.795	0.645	0.55	0.325386	1.20852	-0.117161	0.840765	-0.00454333	0.838377	0.678943	0.713867	0.812539	14.86	9.14187	1.79604e+09	8.25538e+08	1.44427e+09	8.29034e+08	2.69366e+09	2.29671e+09	1.34377e+09	1.00854e+09	0.790439	0.0366693	0.920509	0.152385	0.102131	1.4357	0.035972	0.817058		U			1.63285e+09	3.72131e+08	1.44427e+09	6.48366e+08	9.74831e+08	5.55548e+08
Q80Z38	Shank2	SHANK2	22941	SH3 and multiple ankyrin repeat domains protein 2	30	38	263	35	0.985	1	0.95	1	0.328836	0.8024	-0.0409718	0.447844	-0.00571214	0.900586	0.927697	0.918722	0.920985	2.09714	0.173994	2.35858e+07	1.33865e+07	2.07442e+07	1.15192e+07	2.95119e+07	3.00126e+07	1.59672e+07	1.30456e+07	0.764685	0.00930647	0.768885	0.157865	0.116518	2.03122	0.114139	0.801715					2.14769e+07	4.57486e+06	2.0613e+07	7.50297e+06	1.06827e+07	4.90796e+06
A2AJA9	Gm996	AJM1	389813	Uncharacterized protein C9orf172 homolog	20	17	84	17	0.975	0.875	0.46	0.855	0.333424	0.776525	-0.132894	0.524064	-0.0282385	0.880217	0.81369	0.847165	0.903219	5.55424	4.52891	1.03324e+07	5.86948e+06	9.64627e+06	3.71455e+06	1.01422e+07	1.14513e+07	6.41405e+06	6.14272e+06	0.738767	0.0211956	0.904688	0.366056	0.131493	1.67375	0.0435014	0.436453					8.95533e+06	2.51226e+06	9.64627e+06	2.66465e+06	3.56001e+06	2.55044e+06
Q8BGD9	Eif4b	EIF4B	1975	Eukaryotic translation initiation factor 4B	42	28	488	28	1	1	1	1	0.333424	0.909965	0.500802	0.957543	0.0136201	0.746914	0.741838	0.725943	0.735569	0.482241	0.931492	3.03314e+08	2.18925e+08	1.54802e+08	2.24079e+08	3.98519e+08	3.78479e+08	2.49716e+08	2.9858e+08	0.319601	0.0494086	0.183724	0.0990001	0.495392	1.3062	0.735833	1.00436					2.6378e+08	9.90959e+07	1.52147e+08	1.71544e+08	1.43704e+08	9.08683e+07
P35436	Grin2a	GRIN2A	2903	Glutamate receptor ionotropic, NMDA 2A	18	22	106	20	0.97	0.95	0.76	0.995	0.335712	0.676267	0.331132	0.706641	-0.0886865	0.349986	0.130344	0.244591	0.413112	64.6683	36.236	3.2761e+06	2.098e+06	3.86191e+06	1.90405e+06	2.4912e+06	4.01778e+06	2.87174e+06	3.04839e+06	0.879616	0.738488	0.94463	0.615785	0.0557071	0.131657	0.0247382	0.210571					2.80579e+06	897845	3.73884e+06	1.40999e+06	853453	979092
P03995	Gfap	GFAP	2670	Glial fibrillary acidic protein	73	31	223	28	0.49	0.195	0.5	0.835	0.345964	1.40108	0.24245	0.865523	-0.185243	0.60536	0.194138	0.443696	0.726288	72.7402	34.1582	9.37711e+06	6.0552e+06	6.66308e+06	6.02854e+06	1.76382e+07	4.07496e+07	6.57773e+06	6.4953e+06	0.502816	0.188959	0.611608	0.207178	0.298591	0.723632	0.213527	0.683657					8.10513e+06	2.78187e+06	6.33325e+06	4.09037e+06	6.38467e+06	9.80266e+06
Q80X85	Mrps7	MRPS7	51081	28S ribosomal protein S7, mitochondrial	27	5	21	5	0.355	0.4	0.82	0.115	0.360645	0.553852	0.446786	0.232661								3.07914e+06	929660	2.16929e+06	882890	2.50784e+06	2.40899e+06	1.98655e+06	982402	0.739307	0.193297	0.963959	0.71406	0.131175	0.713775	0.0159415	0.146266					2.80382e+06	312615	2.11285e+06	480385	907790	448879
Q9WV92	Epb41l3	EPB41L3	23136	Band 4.1-like protein 3	26	17	82	15	0.94	0.975	0.91	0.94	0.367371	1.20351	0.468844	1.62387	-0.0777067	0.400669	0.284634	0.373783	0.466933	23.9454	15.6693	8.2641e+06	3.43095e+07	8.00511e+06	1.01961e+07	1.5463e+07	3.43443e+07	9.13334e+06	1.02107e+07	0.449532	0.248527	0.685787	0.842971	0.347239	0.604626	0.163811	0.0741874					7.52517e+06	1.51878e+07	7.61652e+06	7.58722e+06	5.59731e+06	7.5933e+06
Q9ET77	Jph3	JPH3	57338	Junctophilin-3	8	5	26	5	0.89	0.495	0.44	0.265	0.372952	0.918386	0.286881	0.825379	0.0160983	0.896983	0.769799	0.79982	0.834765	10.7911	3.02336	1.83764e+06	1.2076e+06	2.5511e+06	948024	3.08943e+06	3.19878e+06	1.72263e+06	1.4424e+06	0.816821	0.00914949	0.856339	0.0367516	0.0878733	2.0386	0.0673545	1.43472					1.6227e+06	392737	2.46334e+06	727087	1.11831e+06	764209
P61264	Stx1b	STX1B	112755	Syntaxin-1B	21	5	27	5	0.885	0.855	0	0.865	0.379621	0.164786	0.295135	-0.00723157	-0.0627401	0.586612	0.40354	0.492972	0.622659	26.1477	16.4396	1.70867e+06	2.48183e+06	1.48833e+06	1.54094e+06	2.47419e+06	2.79093e+06	1.74269e+06	1.85756e+06	0.272744	0.0386005	0.0456375	0.32718	0.564244	1.41341	1.34068	0.485214					1.44687e+06	1.1402e+06	1.48833e+06	1.22022e+06	895606	453751
Q8R570	Snap47	SNAP47	116841	Synaptosomal-associated protein 47	16	5	12	5	0.855	0.55	0	0	0.379621	0.926759	0.255803	0.872632	-0.0466136	0.35868	0.162474	0.199827	0.414554	53.2427	49.427	816001	675310	728876	571669	1.24421e+06	1.56502e+06	777957	627255	0.461311	0.0582206	0.678223	0.0639477	0.336006	1.23492	0.168627	1.19417					743038	161833	600369	452689	450379	294276
Q9QXS1	Plec	PLEC	5339	Plectin	50	217	1545	213	0.97	0.935	1	1	0.379621	1.13488	0.149259	0.860764	-0.0675056	0.844032	0.627252	0.784802	0.821493	20.8371	3.2303	4.64719e+08	3.32478e+08	2.43014e+08	1.78315e+08	5.75344e+08	6.96187e+08	3.31795e+08	2.45655e+08	0.125234	0.0428013	0.284312	0.117926	0.902276	1.36854	0.546205	0.928389		U			4.22313e+08	1.46625e+08	2.39927e+08	1.3638e+08	2.06575e+08	1.62088e+08
P18760	Cfl1	CFL1	1072	Cofilin-1	72	10	77	9	0.76	0.935	0.81	0.915	0.380729	1.12433	-0.261881	0.740712	0.0759241	0.309016	0.401978	0.269599	0.289547	18.4908	5.04533	1.18886e+07	7.05606e+06	1.09378e+07	6.64174e+06	1.74003e+07	1.73515e+07	8.82088e+06	7.64035e+06	0.852352	0.00414693	0.825239	0.082125	0.0693812	2.38227	0.0834204	1.08552		U			1.06766e+07	3.24169e+06	1.09378e+07	5.25942e+06	6.29856e+06	4.22839e+06
Q9JHJ0	Tmod3	TMOD3	29766	Tropomodulin-3	47	15	137	14	1	1	0.98	1	0.381837	0.686164	-0.237864	-0.0588937	-0.0385781	0.581123	0.496133	0.5762	0.578212	11.1575	0.246506	3.83772e+07	2.47395e+07	3.18556e+07	2.18e+07	3.48083e+07	3.74366e+07	1.90872e+07	2.58927e+07	0.632758	0.0647224	0.549051	0.578551	0.198762	1.18895	0.260387	0.237658					3.49457e+07	1.03507e+07	3.18556e+07	1.72628e+07	1.25999e+07	9.12293e+06
P57780	Actn4	ACTN4	81	Alpha-actinin-4	62	54	657	33	0.745	0.515	0.97	0.73	0.388465	1.19093	0.0496308	0.986229	0.0354445	0.824984	0.721048	0.703387	0.771756	9.50747	6.55454	9.4638e+07	3.90927e+07	8.13561e+07	3.99357e+07	1.49193e+08	1.48059e+08	6.49537e+07	5.72601e+07	0.87407	0.00196808	0.984527	0.0986473	0.058454	2.70596	0.00677221	1.00591		U			8.60795e+07	9.95167e+06	8.13561e+07	2.9961e+07	5.39782e+07	3.47635e+07
Q9JJ28	Flii	FLII	2314	Protein flightless-1 homolog	10	10	42	10	0.95	0.6	0.905	0.67	0.389567	0.62293	0.27858	0.470927	-0.0158595	0.59826	0.609374	0.59922	0.640134	1.30152	4.66871	4.46465e+06	2.43441e+06	3.42833e+06	2.28582e+06	3.91253e+06	3.51105e+06	3.5513e+06	3.52448e+06	0.66157	0.478498	0.355692	0.8236	0.179424	0.32012	0.448925	0.0842837					4.06545e+06	574071	3.42833e+06	1.81008e+06	1.41626e+06	609812
Q6PGN3	Dclk2	DCLK2	166614	Serine/threonine-protein kinase DCLK2	8	5	15	5	0.59	0	0.805	0.665	0.392867	0.885965	0.648005	1.34028	0.146718	0.331815	0.708829	0.376815	0.370394	51.2354	1.21526	1.51387e+06	848084	808880	804712	2.26001e+06	2.59811e+06	1.64029e+06	1.664e+06	0.377794	0.044434	0.000202703	0.0790255	0.422745	1.35228	3.69314	1.10223					1.37851e+06	286414	808880	273509	818077	633134
Q9DBZ5	Eif3k	EIF3K	27335	Eukaryotic translation initiation factor 3 subunit K	24	4	19	4	0.835	0	0.035	0	0.397255	0.858379	0.388465	0.567545								5.22084e+06	5.17402e+06	4.70079e+06	3.33722e+06	1.31561e+07	4.8565e+06	7.38592e+06	5.14766e+06	0.226232	0.589107	0.22843	0.4556	0.645445	0.229806	0.641246	0.341417					4.75402e+06	2.37705e+06	4.70079e+06	2.45496e+06	4.76224e+06	1.18348e+06
P62874	Gnb1	GNB1	2782	Guanine nucleotide-binding protein G(I)/G(S)/G(T) subunit beta-1	32	10	96	5	0.705	0.625	0.255	0.835	0.405992	0.283329	0.331132	0.276199	-0.0403184	0.588045	0.523734	0.592476	0.59994	8.1805	0.885249	3.22253e+07	1.75836e+07	2.52908e+07	1.77668e+07	3.13136e+07	6.50785e+07	2.57916e+07	2.80483e+07	0.72148	0.335529	0.303519	0.333088	0.141776	0.47427	0.517814	0.477442					2.81703e+07	6.9965e+06	2.52908e+07	1.38605e+07	1.13349e+07	1.55136e+07
Q61301	Ctnna2	CTNNA2	1496	Catenin alpha-2	40	32	186	25	1	1	1	1	0.413594	1.21661	0.0703893	0.762136	-0.0260167	0.834239	0.710953	0.770891	0.826334	11.2836	4.90903	3.2295e+07	6.35321e+07	2.56907e+07	3.79913e+07	4.93431e+07	6.1372e+07	2.69008e+07	2.10105e+07	0.439358	0.0425955	0.366998	0.699982	0.357182	1.37064	0.435336	0.154913		U			2.94073e+07	2.78238e+07	2.56907e+07	2.81047e+07	1.77151e+07	1.3591e+07
F6SEU4	Syngap1	SYNGAP1	8831	Ras/Rap GTPase-activating protein SynGAP	44	50	477	50	0.88	1	1	1	0.414677	0.949348	-0.226004	0.343692	-0.0531294	0.850364	0.718712	0.795741	0.879594	11.8659	7.07837	6.66467e+07	3.76107e+07	5.37241e+07	2.62169e+07	7.21376e+07	7.48566e+07	4.51608e+07	3.20491e+07	0.605054	0.0349041	0.936753	0.280429	0.218206	1.45712	0.0283749	0.552178					6.06876e+07	1.2341e+07	5.37241e+07	1.80806e+07	2.61124e+07	1.68461e+07
Q7TSJ2	Map6	MAP6	4135	Microtubule-associated protein 6	59	37	373	37	0.405	1	0.67	0.39	0.41792	0.955313	0.793272	1.25701	0.0355485	0.745352	0.739569	0.684997	0.728826	0.550783	4.38409	6.20595e+07	4.25826e+07	5.36196e+07	2.92453e+07	1.61558e+08	1.22038e+08	8.1132e+07	6.58962e+07	0.557422	0.0842162	0.155264	0.0556086	0.253816	1.0746	0.80893	1.25486					5.59244e+07	1.43019e+07	5.23194e+07	2.2517e+07	5.84808e+07	2.50871e+07
Q4ACU6	Shank3	SHANK3	85358	SH3 and multiple ankyrin repeat domains protein 3	31	40	202	38	0.98	0.97	0.985	1	0.421156	0.701327	0.488515	0.833497	-0.00288885	0.896319	0.913962	0.867577	0.948482	1.37833	6.30028	1.23983e+07	6.97138e+06	9.02503e+06	5.67648e+06	1.52205e+07	2.0059e+07	1.10891e+07	9.40515e+06	0.540301	0.10202	0.262254	0.160133	0.267364	0.991315	0.581278	0.79552					1.12166e+07	2.4621e+06	8.6455e+06	4.32784e+06	5.50952e+06	4.05911e+06
A2AHG0	Lzts3	LZTS3	9762	Leucine zipper putative tumor suppressor 3	25	13	48	13	0.89	0.915	0.66	0.975	0.421156	1.18587	0.285698	1.60075	-0.0399527	0.910816	0.674966	0.816129	0.849559	21.0333	2.83834	2.35146e+06	1.46344e+06	1.83462e+06	811831	4.20237e+06	5.21939e+06	2.16514e+06	1.39763e+06	0.479257	0.0441809	0.548014	0.0533852	0.319432	1.35477	0.261208	1.27258		U			1.80032e+06	601407	1.83462e+06	642867	1.04244e+06	1.27191e+06
Q3V3R1	Mthfd1l	MTHFD1L	25902	Monofunctional C1-tetrahydrofolate synthase, mitochondrial	36	29	180	29	1	1	1	1	0.424385	0.782409	0.408168	0.614474	0.103227	0.715727	0.728801	0.642504	0.595569	1.27995	5.36127	3.08933e+07	1.61579e+07	1.73782e+07	2.23428e+07	3.56288e+07	4.53747e+07	2.44125e+07	2.16638e+07	0.68376	0.0747498	0.379179	0.194571	0.165097	1.12639	0.421156	0.710923					2.75166e+07	7.01364e+06	1.66179e+07	1.72682e+07	1.28969e+07	1.05023e+07
Q4KUS2	Unc13a	UNC13A	23025	Protein unc-13 homolog A	15	23	102	23	1	0.91	0.87	0.92	0.448901	1.1003	0.590722	0.950842	-0.00738877	0.876357	0.771	0.822324	0.83981	9.04462	1.48775	1.04654e+07	5.86559e+06	7.47247e+06	4.80725e+06	1.47752e+07	1.63747e+07	9.12775e+06	7.90552e+06	0.525627	0.0197359	0.246424	0.0931564	0.279322	1.70474	0.608317	1.03079		U			9.09319e+06	1.57845e+06	7.45325e+06	3.02443e+06	5.34831e+06	3.38462e+06
Q6ZWR6	Syne1	SYNE1	23345	Nesprin-1	2	15	24	15	0.855	0.625	0.57	0.41	0.449957	1.57143	0.129613	1.2302	-0.0929178	0.796932	0.492589	0.696906	0.77845	33.3772	7.81644	920517	644438	697442	404674	638671	939863	718735	550645	0.369035	0.464677	0.669357	0.976507	0.432932	0.332849	0.174342	0.0103247					838210	70955.8	505841	320450	231186	229035
Q811P8	Arhgap32	ARHGAP32	9743	Rho GTPase-activating protein 32	17	26	107	24	0.955	0.885	0.97	0.96	0.453122	1.17313	0.196607	0.913033	0.0272493	0.953167	1	0.937981	0.960687	3.39103	1.6913	9.94805e+06	7.60282e+06	9.84013e+06	6.31137e+06	1.60506e+07	1.82036e+07	9.34175e+06	8.05152e+06	0.77258	0.0214501	0.772433	0.0344606	0.112056	1.66857	0.112139	1.46268		U			8.03067e+06	2.77275e+06	9.84013e+06	3.11454e+06	5.39706e+06	2.71678e+06
Q9Z2C4	Mtmr1	MTMR1	8776	Myotubularin-related protein 1	17	10	44	10	0.97	0.9	0.805	0.94	0.463622	0.630405	0.199123	0.565597	0.0246087	0.457208	0.466157	0.403796	0.470352	1.37054	10.7676	4.12403e+06	4.28205e+06	4.93492e+06	3.13932e+06	7.1332e+06	3.65048e+06	4.9707e+06	4.3886e+06	0.870916	0.7257	0.566251	0.565632	0.0600239	0.139243	0.246991	0.247466					3.75528e+06	1.49698e+06	4.93492e+06	2.22605e+06	2.46651e+06	282790
Q62261	Sptbn1	SPTBN1	6711	Spectrin beta chain, non-erythrocytic 1	64	149	2526	142	1	0.99	1	1	0.464668	1.21909	0.100305	0.867106	-0.0126108	0.808798	0.665997	0.707807	0.79221	13.6935	7.95755	9.66397e+08	4.29927e+08	7.26851e+08	3.49977e+08	1.57421e+09	1.22918e+09	7.01632e+08	5.57889e+08	0.674213	0.053917	0.69499	0.158143	0.171203	1.26827	0.158022	0.800949					8.75528e+08	1.85055e+08	7.26851e+08	2.68986e+08	5.69679e+08	2.94293e+08
Q9QWW1	Homer2	HOMER2	9455	Homer protein homolog 2	19	8	32	7	0.64	0.77	0	0.875	0.468844	0.608809	0.312665	0.550901	0.0104109	0.895224	0.836033	0.860016	0.85042	4.83514	0.79339	1.50561e+06	1.0099e+06	1.02755e+06	525061	1.55429e+06	2.55344e+06	1.23192e+06	789156	0.305741	0.19642	0.556654	0.289588	0.514646	0.706814	0.254415	0.538219					1.37099e+06	191469	1.02755e+06	415781	562620	563451
Q9JLM8	Dclk1	DCLK1	9201	Serine/threonine-protein kinase DCLK1	16	9	41	9	0.95	0.67	0.785	0.905	0.471968	0.784923	-0.0679388	0.27023	-0.0174408	0.777268	0.480084	0.742339	0.549895	33.4259	21.0611	3.72221e+06	3.67271e+06	2.97397e+06	2.55262e+06	5.3241e+06	4.39819e+06	4.38238e+06	2.32069e+06	0.0478892	0.313306	0.632354	0.128769	1.31976	0.504031	0.19904	0.89019					3.38939e+06	892657	2.97397e+06	1.68246e+06	1.92722e+06	752346
E9Q3L2	Pi4ka	PI4KA	5297	Phosphatidylinositol 4-kinase alpha	11	20	53	20	0.97	0.95	0.815	0.49	0.475085	1.02219	0.0867838	-0.0365259	0.0300231	0.555938	0.510209	0.430599	0.575503	6.0658	20.3683	8.78602e+06	5.6324e+06	8.09495e+06	4.52274e+06	9.16763e+06	1.16384e+07	4.56053e+06	3.79759e+06	0.741842	0.0405479	0.363814	0.251883	0.129689	1.39203	0.43912	0.598802		U			8.00042e+06	1.00922e+06	7.92184e+06	2.75557e+06	3.25274e+06	1.82664e+06
Q80TN5	Zdhhc17	ZDHHC17	23390	Palmitoyltransferase ZDHHC17	12	7	30	7	0.91	0.735	0.62	0.875	0.476122	0.275007	0.332278	0.205393								8.44257e+06	7.28143e+06	5.11348e+06	5.63363e+06	9.01242e+06	7.96881e+06	7.83197e+06	6.01651e+06	0.0595745	0.273301	0.242246	0.505169	1.22494	0.563359	0.615744	0.296563					7.68768e+06	2.77453e+06	5.11348e+06	4.46112e+06	3.26232e+06	1.51302e+06
Q9Z2Q6	Septin5	SEPTIN5	5413	Septin-5	29	8	33	8	0.825	0.825	0.845	0.92	0.478195	1.02148	-0.140826	0.190299	-0.0624441	0.320438	0.24428	0.258903	0.430703	19.072	35.232	6.29481e+06	9.28307e+06	5.32755e+06	2.35479e+06	5.41308e+06	1.42879e+07	4.54289e+06	5.2863e+06	0.201915	0.383112	0.556089	0.702739	0.694831	0.416674	0.254856	0.153206					5.73196e+06	3.95366e+06	5.32755e+06	1.75123e+06	1.95943e+06	3.32845e+06
Q8R0Y6	Aldh1l1	ALDH1L1	10840	Cytosolic 10-formyltetrahydrofolate dehydrogenase	74	64	1505	64	1	1	1	1	0.485427	0.648926	-0.0424568	0.22404	0.00222116	0.534857	0.54156	0.554388	0.517587	0.880545	4.85503	1.39709e+09	1.08687e+09	8.3258e+08	1.15639e+09	1.59997e+09	1.36625e+09	9.7929e+08	9.61225e+08	0.384705	0.0484659	0.894939	0.340233	0.414872	1.31456	0.0482068	0.468224					1.27111e+09	4.89683e+08	8.3175e+08	9.05822e+08	5.77802e+08	3.32621e+08
Q02566	Myh6	MYH6	4624	Myosin-6	4	8	30	6	0.31	0.815	0.84	0.915	0.485427	0.784085	0.476122	0.763836								1.01667e+06	1.37502e+06	463687	594812	1.79145e+06	2.11333e+06	1.25681e+06	1.1194e+06	0.0730571	0.0486303	0.0201499	0.0881499	1.13634	1.31309	1.69573	1.05478					551131	631711	424267	471016	648470	390873
P10637	Mapt	MAPT	4137	Microtubule-associated protein tau	8	5	17	5	0.695	0.54	0.27	0.875	0.491597	0.509949	0.766383	1.01863	0.0191	0.350798	0.286383	0.272658	0.326324	14.2968	12.6708	3.30475e+06	2.44332e+06	2.37238e+06	1.87479e+06	3.57325e+06	4.11104e+06	3.43835e+06	3.775e+06	0.270414	0.535274	0.03866	0.196826	0.567971	0.271424	1.41274	0.705918					3.00926e+06	743725	2.27732e+06	1.48459e+06	1.29345e+06	826618
Q9WV69	Dmtn	DMTN	2039	Dematin	28	10	89	10	0.93	0.99	1	1	0.49774	1.44361	0.108357	1.01863	-0.263816	0.294081	0.149472	0.661612	0.309573	46.1068	51.263	2.30043e+07	8.43244e+06	1.75418e+07	9.86859e+06	3.53504e+07	3.61566e+07	1.52293e+07	1.38797e+07	0.829652	0.00137193	0.847642	0.110998	0.0811039	2.86267	0.0717878	0.954685		U			2.09474e+07	3.53622e+06	1.74275e+07	7.81467e+06	1.27961e+07	8.77673e+06
P35700	Prdx1	PRDX1	5052	Peroxiredoxin-1	45	8	77	8	0.885	0.97	0.95	0.99	0.498761	0.671746	0.0313952	0.219091	-0.0419513	0.348041	0.353542	0.349345	0.43614	1.10897	15.6269	1.01361e+07	1.13767e+07	6.96603e+06	7.9664e+06	1.21709e+07	1.36119e+07	1.01498e+07	6.4546e+06	0.0539535	0.146723	0.704919	0.153816	1.26798	0.833503	0.151861	0.812998					8.73272e+06	3.79821e+06	6.96603e+06	5.86254e+06	4.40564e+06	2.98007e+06
Q02257	Jup	JUP	3728	Junction plakoglobin	23	14	49	10	0.08	0.805	0.13	0.945	0.518031	0.285698	0.427606	-0.384584	-0.0151305	0.888256	0.886568	0.850295	0.954789	0.134523	8.1867	1.99221e+06	2.82771e+06	2.09985e+06	1.392e+06	1.60371e+06	2.40663e+06	3.29557e+06	1.40949e+06	0.349014	0.766955	0.608205	0.557076	0.457157	0.11523	0.21595	0.254085					1.41494e+06	1.25032e+06	1.9517e+06	639642	505368	531815
Q9QXZ0	Macf1	MACF1	23499	Microtubule-actin cross-linking factor 1	9	56	136	54	0.995	0.99	0.84	0.99	0.519039	1.14535	0.166073	0.738984	0.0215161	0.73763	0.697307	0.619849	0.772056	3.97409	15.4647	1.10983e+07	9.91485e+06	9.18905e+06	7.01773e+06	2.8041e+07	2.61345e+07	1.71727e+07	1.17052e+07	0.191397	0.0486034	0.164082	0.00454721	0.718065	1.31333	0.78494	2.34225		U			9.98737e+06	1.20611e+06	8.59575e+06	2.76512e+06	1.00322e+07	4.79348e+06
Q80YA9	Cnksr2	CNKSR2	22866	Connector enhancer of kinase suppressor of ras 2	12	9	42	9	0.91	0.625	0.905	0.97	0.520045	0.844787	0.292782	0.560715	-0.0680833	0.683096	0.52929	0.611785	0.736767	17.941	13.1067	2.94961e+06	3.12757e+06	3.339e+06	2.20675e+06	5.41002e+06	7.24024e+06	3.92729e+06	3.33152e+06	0.688454	0.107319	0.312486	0.0701294	0.162125	0.969322	0.505169	1.1541					2.68587e+06	1.12548e+06	3.339e+06	1.74747e+06	1.95832e+06	1.37802e+06
Q8CJ40	Crocc	CROCC	9696	Rootletin	10	19	31	19	0.845	0.63	0	0.48	0.52306	1.88714	0.129613	1.67582	0.401196	1	1	1	0.197609	0	94.7515	2.0928e+06	1.33873e+06	1.41522e+06	1.18404e+06	4.42935e+06	6.5816e+06	1.57632e+06	1.40075e+06	0.401971	0.0652544	0.32283	0.0798396	0.395806	1.18539	0.491026	1.09778					1.90567e+06	586595	1.25895e+06	937607	1.60334e+06	1.60387e+06
Q8VEM8	Slc25a3	SLC25A3	5250	Phosphate carrier protein, mitochondrial	23	9	78	9	0.64	0.82	0.555	0.935	0.526069	0.725087	0.0384362	0.380729	-0.117596	0.538782	0.494301	0.482032	0.786243	6.08918	33.9216	2.14512e+07	1.37555e+07	1.36687e+07	1.17663e+07	2.65233e+07	1.93261e+07	1.68526e+07	1.64586e+07	0.342939	0.224081	0.0557958	0.4188	0.464784	0.649596	1.2534	0.377994					1.95331e+07	5.93194e+06	1.36687e+07	9.22832e+06	9.60089e+06	4.4107e+06
Q3UTJ2	Sorbs2	SORBS2	8470	Sorbin and SH3 domain-containing protein 2	40	37	163	37	0.935	0.99	0.96	0.98	0.538041	0.798258	0.225275	0.119024	-0.0429075	0.904137	0.874403	0.922843	0.941513	2.36427	1.41621	1.74566e+07	1.02553e+07	2.85174e+08	7.7235e+06	2.33417e+07	2.09862e+07	1.46264e+07	1.65732e+07	0.440174	0.0501419	0.44514	0.159592	0.356376	1.2998	0.351503	0.796988					1.58957e+07	4.02272e+06	2.85053e+08	5.9626e+06	8.34756e+06	4.39596e+06
Q3U1J4	Ddb1	DDB1	1642	DNA damage-binding protein 1	10	9	23	9	0.225	0.605	0.83	0.465	0.54201	0.913799	0.22404	0.530071								2.63281e+06	1.82414e+06	1.82974e+06	1.17316e+06	2.97937e+06	4.02823e+06	2.02879e+06	1.41858e+06	0.297513	0.0991853	0.669123	0.193974	0.526494	1.00355	0.174494	0.712257					2.29169e+06	743622	1.82974e+06	874702	1.07847e+06	981639
Q80VC9	Camsap3	CAMSAP3	57662	Calmodulin-regulated spectrin-associated protein 3	44	41	356	39	1	1	1	1	0.543001	1.07382	0.276199	0.938098	0.0378386	0.960352	0.966222	0.916589	0.934307	0.430857	1.35373	1.16213e+08	5.86354e+07	8.37694e+07	5.50328e+07	1.84334e+08	1.7303e+08	1.04131e+08	8.70356e+07	0.631745	0.0148678	0.25783	0.0896711	0.199458	1.82775	0.588667	1.04735		U			1.05822e+08	2.07532e+07	8.37694e+07	4.04968e+07	6.67252e+07	4.03827e+07
P62137	Ppp1ca	PPP1CA	5499	Serine/threonine-protein phosphatase PP1-alpha catalytic subunit	57	17	255	5	0.815	0.365	0.74	0.5	0.54893	0.874207	0.611645	1.1177	-0.00147305	0.839549	0.710327	0.737758	0.815064	11.7911	7.04057	2.58981e+07	1.22599e+07	1.98975e+07	9.57675e+06	4.25182e+07	2.68746e+07	2.03421e+07	1.91107e+07	0.662099	0.196623	0.438341	0.271251	0.179077	0.706365	0.358188	0.566629					2.35824e+07	5.63244e+06	1.98975e+07	7.58357e+06	1.53907e+07	6.54908e+06
Q8C8R3	Ank2	ANK2	287	Ankyrin-2	37	108	943	99	1	1	1	1	0.54893	1.24914	0.207893	0.992043	0.0150219	0.865588	0.809532	0.789921	0.855155	4.73252	5.60798	1.96515e+08	8.07412e+07	1.46563e+08	7.37076e+07	3.59896e+08	2.65823e+08	1.52749e+08	1.15418e+08	0.71743	0.0716224	0.617711	0.144558	0.14422	1.14495	0.209215	0.839957					1.78158e+08	2.74327e+07	1.46182e+08	5.39036e+07	1.30275e+08	5.94893e+07
O54946	Dnajb6	DNAJB6	10049	DnaJ homolog subfamily B member 6	12	4	29	4	0.73	0.7	0.6	0.94	0.549916	1.3584	0.994218	1.8801	-0.11553	0.657481	0.426531	0.592246	0.722826	30.1299	14.0425	3.4731e+06	1.57592e+06	2.44981e+06	1.20817e+06	6.39106e+06	9.79e+06	3.68998e+06	2.51005e+06	0.602022	0.109089	0.276055	0.103614	0.220388	0.962218	0.559005	0.984583					3.16255e+06	724008	2.09134e+06	956714	2.31343e+06	2.00887e+06
Q8C729	Fam126b	FAM126B	285172	Protein FAM126B	10	5	28	5	0.915	0.61	0.72	0.805	0.56267	0.689746	0.311503	0.395063	0.0359283	0.568113	0.525924	0.44953	0.57265	5.45366	17.0339	2.62155e+06	1.86229e+06	1.92338e+06	1.32529e+06	4.28687e+06	3.96374e+06	2.45338e+06	1.95939e+06	0.329543	0.0228494	0.272238	0.0447897	0.482087	1.64113	0.565051	1.34882					2.38715e+06	855572	1.92338e+06	908143	734303	904524
Q8BLE7	Slc17a6	SLC17A6	57084	Vesicular glutamate transporter 2	7	4	27	3	0.83	0.89	0.665	0.83	0.56267	0.797428	0.209141	0.0593553	0.0653514	0.753251	0.801298	0.706471	0.717375	4.371	1.08295	9.81474e+06	4.94072e+06	3.86779e+06	5.33751e+06	8.78812e+06	6.00548e+06	5.75448e+06	4.0864e+06	0.389453	0.26641	0.801857	0.995196	0.409545	0.57445	0.0959033	0.00209159					8.93716e+06	2.26986e+06	3.86779e+06	4.22663e+06	3.18113e+06	1.29376e+06
P59999	Arpc4	ARPC4	10093	Actin-related protein 2/3 complex subunit 4	47	7	114	7	1	1	1	1	0.56267	1.54498	-0.0679388	0.6107	-0.0423969	0.50577	0.372271	0.465866	0.496968	21.502	4.56825	3.89212e+07	2.90406e+07	2.7967e+07	3.08074e+07	9.03679e+07	6.37907e+07	3.1792e+07	2.4435e+07	0.465808	0.0709574	0.777325	0.0933099	0.331793	1.149	0.109397	1.03007					3.54411e+07	1.33418e+07	2.7967e+07	2.43955e+07	3.27114e+07	1.55452e+07
Q64332	Syn2	SYN2	6854	Synapsin-2	21	9	65	8	0.54	0.96	0.96	0.995	0.566572	0.745883	0.235114	0.365133	0.0267049	0.365847	0.264308	0.229279	0.347466	22.7875	28.9802	5.09616e+06	5.73583e+06	4.2044e+06	4.55207e+06	9.02186e+06	1.12156e+07	6.10369e+06	5.72593e+06	0.104172	0.0634941	0.0267929	0.0542678	0.982251	1.19727	1.57198	1.26546					4.64049e+06	1.51246e+06	4.2044e+06	3.41868e+06	3163013	2.03645e+06
O55022	Pgrmc1	PGRMC1	10857	Membrane-associated progesterone receptor component 1	21	6	25	6	0.845	0.805	0.68	0.675	0.598365	0.273814	-0.120294	-0.281036	-0.0420377	0.622928	0.793028	0.676903	0.823128	16.989	13.7859	7.711e+06	7.56747e+06	4.96739e+06	5.91035e+06	5.4654e+06	6.72833e+06	5.22064e+06	3.86349e+06	0.0439065	0.235473	0.391179	0.135992	1.35747	0.628059	0.407625	0.866487					7.02152e+06	3.0104e+06	4.96739e+06	4.33521e+06	1.97836e+06	1.43603e+06
G5E8K5	Ank3	ANK3	288	Ankyrin-3	16	27	193	18	1	1	1	1	0.603122	0.980391	0.232661	0.658097	-0.0753176	0.810574	0.583278	0.718203	0.826284	23.0615	9.89652	3.62591e+06	2.49614e+06	3.08819e+06	1.82975e+06	4.36262e+06	5.29082e+06	2.35576e+06	2.11838e+06	0.550318	0.0325564	0.761996	0.137056	0.259387	1.48736	0.118048	0.863102					3.18148e+06	509952	3.08819e+06	687973	1.14166e+06	1.28932e+06
P46735	Myo1b	MYO1B	4430	Unconventional myosin-Ib	12	11	24	11	0.4	0.45	0.85	0.775	0.619178	1.10836	0.342555	0.849599	0.0189178	0.589541	0.454746	0.493802	0.51265	18.2543	2.64839	7.4583e+06	3.76189e+06	4.71213e+06	3.02363e+06	1.15953e+07	1.24305e+07	5.53027e+06	4.40516e+06	0.481552	0.00974491	0.391612	0.0775281	0.317357	2.01122	0.407144	1.11054		U			6.79142e+06	1.40163e+06	4.49975e+06	2.39433e+06	4.19728e+06	749012
Q8C0T5	Sipa1l1	SIPA1L1	26037	Signal-induced proliferation-associated 1-like protein 1	40	52	371	51	1	1	1	1	0.627607	1.04054	0.210389	1.01792	0.013361	0.890197	0.827697	0.875794	0.815378	5.1452	5.0522	5.0989e+07	2.78274e+07	3.87942e+07	2.09922e+07	7.21828e+07	6.79128e+07	3.73324e+07	3.94609e+07	0.581621	0.00563276	0.442957	0.121397	0.23536	2.24928	0.353638	0.915793		U			4.61096e+07	8.3734e+06	3.77613e+07	1.2143e+07	2.52798e+07	1.52673e+07
P62880	Gnb2	GNB2	2783	Guanine nucleotide-binding protein G(I)/G(S)/G(T) subunit beta-2	24	8	76	3	0.555	0.195	0.395	0.915	0.62854	-0.309359	0.644318	-0.205896	-0.0335583	0.571639	0.470428	0.526904	0.582281	13.7356	7.06056	1.58782e+06	969788	885939	542850	1.57076e+06	1.65695e+06	1.52726e+06	1.06226e+06	0.251367	0.309642	0.182333	0.395253	0.599692	0.50914	0.739134	0.403125					1.44585e+06	365542	885939	429868	530737	403782
P13020	Gsn	GSN	2934	Gelsolin	30	19	211	19	1	1	1	1	0.62854	1.20852	-0.0101344	0.695994	-0.0163079	0.42771	0.384739	0.407427	0.437638	7.47988	5.05576	6.46809e+07	3.53986e+07	4.687e+07	2.09062e+07	9.77618e+07	7.22802e+07	4.70181e+07	3.37811e+07	0.495914	0.0898015	0.698704	0.213273	0.304593	1.04672	0.155707	0.671065					5.88975e+07	1.49846e+07	4.687e+07	1.60634e+07	3.53878e+07	1.74879e+07
Q8BFR5	Tufm	TUFM	7284	Elongation factor Tu, mitochondrial	37	13	57	13	0.94	0.87	0.585	0.175	0.629473	-0.0831412	0.956057	0.613532	-0.0170711	0.185382	0.141121	0.149859	0.210786	19.1715	23.8912	1.20859e+07	5.85743e+06	7.98566e+06	6.81096e+06	1.15616e+07	1.41978e+07	8.15301e+06	1.85135e+07	0.668764	0.940111	0.372949	0.367238	0.174727	0.0268211	0.42835	0.435053					1.05663e+07	2.25379e+06	7.5778e+06	4.84161e+06	4.18508e+06	3.34279e+06
Q9JKK7	Tmod2	TMOD2	29767	Tropomodulin-2	50	15	201	14	1	1	1	1	0.630405	1.27083	0.196607	0.957543	-0.0305096	0.571258	0.394815	0.489848	0.537244	25.8291	6.52606	4.10525e+07	3.15625e+07	3.16788e+07	2.52661e+07	8.67122e+07	5.93191e+07	3.57979e+07	2.58344e+07	0.304695	0.101452	0.73061	0.126914	0.516135	0.993741	0.136314	0.896491					3.73257e+07	1.42362e+07	3.16788e+07	1.99951e+07	3.13717e+07	1.43748e+07
Q80ZW2	Them6	THEM6	51337	Protein THEM6	31	6	29	6	0.95	0.805	0.655	0.66	0.634129	0.16221	0.24123	-0.295128								3.49409e+06	2.87137e+06	1.97157e+06	2.1665e+06	2.47059e+06	2.23576e+06	2.50887e+06	1.98063e+06	0.0761479	0.743624	0.596235	0.130212	1.11834	0.128647	0.224582	0.885349					3.18167e+06	1.31916e+06	1.97157e+06	1.71559e+06	800038	544832
Q8CGY8	Ogt	OGT	8473	UDP-N-acetylglucosamine--peptide N-acetylglucosaminyltransferase 110 kDa subunit	15	11	42	11	0.86	0.905	0.88	0.975	0.635058	1.24184	-0.0969617	1.00504	-0.0250364	0.688597	0.489515	0.528453	0.699732	23.898	19.7222	8.11228e+06	4.73877e+06	6.68326e+06	3.94474e+06	9.62685e+06	1.10504e+07	4.85051e+06	3.8042e+06	0.659806	0.0209196	0.570236	0.166025	0.180584	1.67945	0.243946	0.779825		U			7.38693e+06	2.17708e+06	6.68326e+06	2.07771e+06	3.48473e+06	2.51519e+06
P46096	Syt1	SYT1	6857	Synaptotagmin-1	22	9	22	9	0.795	0.695	0	0.8	0.641546	0.435095	0.0908534	-0.771027	-0.0704562	0.889533	0.684458	0.855031	0.859873	18.4257	0.399304	3.53754e+06	2.38582e+06	2.4218e+06	2.05052e+06	2.29205e+06	3.40188e+06	1.92601e+06	2.2921e+06	0.35328	0.333938	0.674073	0.899088	0.451881	0.476334	0.171293	0.0461976					3.22123e+06	884930	2.21801e+06	1.0176e+06	735550	799651
Q80TE7	Lrrc7	LRRC7	57554	Leucine-rich repeat-containing protein 7	28	32	151	32	0.995	0.995	0.785	0.91	0.647084	0.920674	0.168642	0.397255	0.00916685	0.922036	0.802652	0.82421	0.882145	9.78932	4.80161	1.18463e+07	9.65731e+06	9.82694e+06	5.28157e+06	1.28904e+07	1.44298e+07	8.77224e+06	8.08962e+06	0.332543	0.0249592	0.73957	0.161808	0.478153	1.60277	0.131021	0.791001					1.07124e+07	2.8564e+06	9.73769e+06	3.56872e+06	4.66608e+06	3.13299e+06
Q8CC35	Synpo	SYNPO	11346	Synaptopodin	41	26	325	26	0.91	0.68	0.915	0.925	0.648005	0.97673	-0.0513992	0.231432	-0.0157073	0.930858	0.824499	0.878481	0.908291	8.56884	2.35937	2.05857e+08	5.17921e+07	8.35246e+07	4.50397e+07	1.8362e+08	1.9343e+08	8.91852e+07	1.59762e+08	0.501662	0.214033	0.272957	0.520172	0.299589	0.669519	0.563905	0.283853					1.8674e+08	2.10544e+07	8.35246e+07	3.52794e+07	6.63112e+07	4.6149e+07
P23818	Gria1	GRIA1	2890	Glutamate receptor 1	11	10	44	6	0.885	0.9	0.84	0.93	0.654436	0.909197	0.738119	0.992768	-0.00964562	0.901468	0.706236	0.75957	0.867424	17.1735	9.37484	577396	788667	612986	299912	1.24035e+06	1.45384e+06	1.06758e+06	478967	0.353058	0.208273	0.442205	0.0475273	0.452154	0.681367	0.354376	1.32306					525768		612986	237492	448982	354286
E9Q557	Dsp	DSP	1832	Desmoplakin	6	21	50	21	0.29	0.955	0.065	0.96	0.656268	0.7433	0.288063	0.0328061	0	1	1	1	1	0	0	1.33587e+07	2.13517e+07	1.32631e+07	1.05582e+07	1.73961e+07	1.96004e+07	1.27797e+07	1.27559e+07	0.325958	0.0350613	0.59107	0.808643	0.486839	1.45517	0.228361	0.0922434					1.04705e+07	9.80939e+06	1.32631e+07	8.11765e+06	6.19568e+06	726899
Q8C0M9	Asrgl1	ASRGL1	80150	Isoaspartylptidase/L-asparaginase	17	5	24	5	0.725	0.555	0.895	0.9	0.662661	0.994942	0.757877	1.04614	0.045952	0.340974	0.394396	0.280365	0.363101	10.2739	18.1836	5.02539e+06	3.83726e+06	3.36237e+06	2.07405e+06	1.15896e+07	8.66047e+06	3.42858e+06	3.86408e+06	0.189767	0.0484669	0.305538	0.0691545	0.721779	1.31455	0.514935	1.16018					2.31952e+06	1.76291e+06	3.36237e+06	1.64238e+06	4.19521e+06	2.11047e+06
Q6R891	Ppp1r9b	PPP1R9B	84687	Neurabin-2	46	28	467	28	1	1	1	1	0.662661	1.03492	0.163499	0.808179	-0.0762721	0.806922	0.681727	0.819999	0.821195	11.8935	0.103007	1.60124e+08	7.25713e+07	1.3058e+08	6.95094e+07	2.56406e+08	2.33771e+08	1.11954e+08	1.20649e+08	0.788885	0.00874646	0.650763	0.104391	0.102986	2.05817	0.186577	0.981338		U			1.45696e+08	3.2441e+07	1.30542e+08	5.48767e+07	9.2814e+07	5.58924e+07
Q9CR62	Slc25a11	SLC25A11	8402	Mitochondrial 2-oxoglutarate/malate carrier protein	26	8	25	8	0.29	0.24	0.23	0.89	0.664483	1.23327	0.166073	0.813114	0.010249	0.583002	0.57924	0.564119	0.577626	0.457784	1.673	2.10059e+06	1.75792e+06	1.49283e+06	2.27133e+06	3.5187e+06	5.78434e+06	2.05479e+06	1.88256e+06	0.921808	0.142079	0.848188	0.140689	0.0353597	0.847471	0.0715078	0.851739					1.83174e+06	771923	1.49283e+06	1.32632e+06	1.2737e+06	1.28586e+06
P61161	Actr2	ACTR2	10097	Actin-related protein 2	33	12	172	12	1	0.975	0.95	1	0.669934	1.28983	0.323082	0.858379	-0.0354987	0.522703	0.376008	0.476932	0.492776	23.084	2.31062	5.87414e+07	3.38731e+07	4.17242e+07	2.3615e+07	9.04748e+07	9.40383e+07	4.21403e+07	3.64284e+07	0.468823	0.00401378	0.558073	0.0672773	0.328991	2.39645	0.253309	1.17213		U			4.91486e+07	1.39133e+07	3.77321e+07	1.87001e+07	3.27501e+07	1.76706e+07
Q8K0S0	Phyhip	PHYHIP	9796	Phytanoyl-CoA hydroxylase-interacting protein	13	5	20	5	0.845	0.51	0.625	0.775	0.672652	1.11969	0.45628	1.13093	-0.0146642	0.264025	0.225	0.254437	0.263916	11.2856	2.58624	1.92239e+06	1.1668e+06	1.15075e+06	1.05432e+06	2.51459e+06	2.83971e+06	1.29526e+06	1.05202e+06	0.365578	0.0177492	0.641254	0.110452	0.43702	1.75082	0.19297	0.956827		U			1.7505e+06	360286	1.15075e+06	187809	910231	692009
P28740	Kif2a	KIF2A	3796	Kinesin-like protein KIF2A	15	11	51	11	0.98	0.82	0.62	0.415	0.687956	1.56608	0.336855	1.17505	0.0335673	0.538981	0.631785	0.556806	0.546826	11.2101	1.27879	6.88132e+06	3.86051e+06	4.2877e+06	2.61719e+06	1.24676e+07	9.8429e+06	4.66681e+06	3.2038e+06	0.382053	0.04068	0.706068	0.101726	0.417876	1.39062	0.151153	0.992568		U			6.26603e+06	1.37025e+06	4.2877e+06	1.89254e+06	4.51301e+06	1.30327e+06
Q68EF6	Begain	BEGAIN	57596	Brain-enriched guanylate kinase-associated protein	34	17	63	17	0.885	0.99	0.835	0.98	0.688852	1.45418	0.399445	1.02006	0.0117993	0.93195	0.885767	0.868002	0.926117	3.59308	4.58097	3.90934e+06	2.67826e+06	3.14716e+06	1.45958e+06	4.76866e+06	9.15917e+06	3.572e+06	2.71635e+06	0.443074	0.229784	0.467905	0.248737	0.353523	0.638681	0.329842	0.604259					3.55978e+06	1.00102e+06	3.14716e+06	902796	1.14663e+06	2.232e+06
P47753	Capza1	CAPZA1	829	F-actin-capping protein subunit alpha-1	40	9	109	5	0.91	0.575	0.89	0.98	0.691534	1.40762	0.393965	0.658097	-0.000402826	0.396429	0.323751	0.330654	0.390332	14.2717	11.7058	4.73254e+06	3.09879e+06	3.06553e+06	1.40506e+06	6.40275e+06	9.04152e+06	2.70233e+06	2.58803e+06	0.285874	0.061488	0.671106	0.133669	0.543825	1.21121	0.173209	0.873968					4.30938e+06	1.04436e+06	3.06553e+06	1.11263e+06	2.25394e+06	2.04022e+06
Q9QUR7	Pin1	PIN1	5300	Peptidyl-prolyl cis-trans isomerase NIMA-interacting 1	33	4	19	4	0.88	0.4	0.33	0.81	0.692427	-0.386468	0.786596	-0.411195	-0.0227951	0.526735	0.445105	0.47542	0.54201	11.8788	9.25592	1.80085e+06	1.15409e+06	1.35315e+06	1.20141e+06	1.19704e+06	850816	1.24912e+06	1.22129e+06	0.607948	0.347869	0.640142	0.341784	0.216134	0.458585	0.193723	0.466249					1.63982e+06	530212	1.35315e+06	941756	433306	111331
Q9CVB6	Arpc2	ARPC2	10109	Actin-related protein 2/3 complex subunit 2	43	15	264	15	1	1	1	1	0.701327	0.95977	0.0976108	0.519039	-0.0437736	0.515164	0.365323	0.466077	0.501958	24.0671	5.24191	8.22825e+07	4.47461e+07	5.80644e+07	3.08998e+07	1.07479e+08	8.0306e+07	5.43864e+07	4.50627e+07	0.497702	0.0914827	0.750049	0.320129	0.303031	1.03866	0.124911	0.494674					7.4844e+07	1.73487e+07	5.80644e+07	2.36299e+07	3.89053e+07	1.5578e+07
O70325	Gpx4	GPX4	2879	Phospholipid hydroperoxide glutathioneroxidase, mitochondrial	34	6	51	6	0.955	0.695	0.935	0.485	0.706641	0.219091	0.427606	0.745883	0.00456066	0.367152	0.346518	0.350076	0.354472	4.08899	0.882424	1.79463e+07	5.79282e+06	4.90143e+06	9.6588e+06	1.20049e+07	9.6229e+06	6.95619e+06	1.33795e+07	0.554722	0.867796	0.545027	0.880322	0.255924	0.0615822	0.263582	0.0553585					1.63417e+07	2.66133e+06	4.90143e+06	7.64854e+06	4.34555e+06	2.08164e+06
Q91V14	Slc12a5	SLC12A5	57468	Solute carrier family 12 member 5	9	7	28	7	0.93	0.54	0.32	0.745	0.729444	0.493647	0.344828	0.0143553	-0.0336458	0.423675	0.47209	0.396641	0.566416	7.64374	24.9308	3.46959e+06	1.85254e+06	2.10598e+06	1.53587e+06	2.7225e+06	3.97899e+06	2.73738e+06	2.23298e+06	0.430433	0.329358	0.223057	0.569993	0.366095	0.482332	0.651584	0.24413					3.15936e+06	779697	2.10598e+06	1.14975e+06	985492	890044
Q8CAQ8	Immt	IMMT	10989	MICOS complex subunit Mic60	22	15	60	15	0.995	0.98	0.635	0.77	0.733788	0.751035	0.37629	0.584	-0.0884881	0.638996	0.59451	0.721988	0.688495	5.10034	3.35814	7.20931e+06	5.85139e+06	4.72675e+06	4.17102e+06	7.99529e+06	9.40728e+06	5.74351e+06	5.59495e+06	0.105017	0.0506847	0.0513115	0.156992	0.97874	1.29512	1.28979	0.804123					5.92615e+06	2.34043e+06	4.72675e+06	3.30292e+06	2.89414e+06	1.82359e+06
Q8BL65	Ablim2	ABLIM2	84448	Actin-binding LIM protein 2	52	23	155	23	0.985	0.99	1	0.975	0.735522	0.9855	0.288063	0.595504	-0.0566556	0.783515	0.604546	0.718168	0.783204	18.2341	6.12606	2.84744e+07	1.15782e+07	1.82475e+07	9.67494e+06	3.31834e+07	3.12545e+07	1.64498e+07	1.40972e+07	0.58758	0.00796188	0.795636	0.288014	0.230933	2.09898	0.0992858	0.540586					2.59284e+07	4.66868e+06	1.81725e+07	6.98365e+06	1.18528e+07	6.72254e+06
D3YZU1	Shank1	SHANK1	50944	SH3 and multiple ankyrin repeat domains protein 1	21	36	207	33	1	0.995	0.985	1	0.737254	0.819668	0.336855	0.613532	-0.0379331	0.931755	0.805922	0.90292	0.910623	10.241	0.60072	5.02393e+07	1.53553e+08	4.29892e+07	5.85122e+07	1.26527e+08	1.99781e+08	7.85936e+07	7.62991e+07	0.430775	0.144271	0.0765861	0.435413	0.36575	0.840822	1.11585	0.361099					4.57472e+07	6.88301e+07	4.29892e+07	4.62806e+07	4.58003e+07	4.75335e+07
Q9JJK2	Lancl2	LANCL2	55915	LanC-like protein 2	23	8	39	8	0.955	0.815	0.84	0.895	0.738984	0.615416	-0.217591	-0.26708	0.0292872	0.694215	0.747425	0.660035	0.723031	5.21975	6.44149	1.61435e+07	8.27144e+06	9.35118e+06	1.01843e+07	1.28687e+07	7.16299e+06	8.75021e+06	5.99749e+06	0.600439	0.491985	0.237881	0.696265	0.221531	0.308048	0.62364	0.157226					1.47e+07	3.571e+06	9.35118e+06	7.96722e+06	4.6582e+06	1.69323e+06
Q9R0Q6	Arpc1a	ARPC1A	10552	Actin-related protein 2/3 complex subunit 1A	59	20	306	20	1	1	1	0.99	0.751035	1.62947	0.00288251	0.84318	-0.0279004	0.500694	0.370707	0.444788	0.482414	21.0959	5.73901	1.0734e+08	5.21937e+07	6.64537e+07	3.81724e+07	1.64569e+08	1.37919e+08	6.58221e+07	5.56409e+07	0.469108	0.0239481	0.631753	0.144746	0.328727	1.62073	0.199453	0.839393		U			9.74737e+07	2.3802e+07	6.61465e+07	3.00796e+07	5.95707e+07	3.35185e+07
Q9QXS6	Dbn1	DBN1	1627	Drebrin	38	30	614	30	1	1	1	1	0.766383	1.16221	-0.0499049	0.803227	0.0031828	0.60251	0.521391	0.543557	0.573979	10.2073	3.84985	4.00817e+08	2.71021e+08	2.96127e+08	1.60287e+08	5.61284e+08	4.90075e+08	2.60987e+08	2.48962e+08	0.370219	0.0173312	0.732528	0.124401	0.431541	1.76117	0.135176	0.905175		U			3.64978e+08	1.19021e+08	2.95823e+08	1.26927e+08	2.03174e+08	1.18866e+08
Q60605	Myl6	MYL6	4637	Myosin light polypeptide 6	58	9	164	8	1	0.96	0.945	0.965	0.768925	0.909197	0.605968	0.87342	-0.0179293	0.547283	0.524281	0.541404	0.566019	3.03577	3.14337	9.92904e+07	5.5077e+07	5.26256e+07	3.4308e+07	1.65019e+08	1.2176e+08	7.86941e+07	7.0016e+07	0.294188	0.0887335	0.0928967	0.165638	0.531375	1.05191	1.032	0.780841					9.04124e+07	2.31852e+07	5.25626e+07	2.61514e+07	5.37603e+07	2.94654e+07
Q8CIG8	Prmt5	PRMT5	10419	Protein arginine N-methyltransferase 5	26	14	109	14	1	0.985	0.99	1	0.783247	0.768078	0.16221	0.132248	0.0433695	0.79771	0.856032	0.829894	0.737109	4.98752	8.37377	3.04984e+07	1.24257e+07	1.81704e+07	7.99876e+06	2.65315e+07	1.94571e+07	1.79709e+07	1.07049e+07	0.503957	0.229908	0.859612	0.889036	0.297607	0.638447	0.0656977	0.0510805					2.77714e+07	5.44305e+06	1.81704e+07	6.334e+06	9.60388e+06	4.63848e+06
Q69ZX8	Ablim3	ABLIM3	22885	Actin-binding LIM protein 3	11	7	26	7	0.885	0.62	0.615	0.855	0.789103	0.990592	0.154454	0.668119	0.0308772	0.854852	0.792166	0.729277	0.855987	5.38261	11.3038	2.36657e+06	2.16217e+06	2.19331e+06	1.01012e+06	5.51968e+06	4.71074e+06	2.41364e+06	2.45178e+06	0.384734	0.0220353	0.295477	0.0207504	0.41484	1.65688	0.529477	1.68297					2.15497e+06	408749	2.19331e+06	799887	1.99802e+06	530759
P49025	Cit	CIT	11113	Citron Rho-interacting kinase	7	13	33	13	0.84	0.86	0	0.77	0.794936	1.0072	0.313826	0.827006	-0.0450917	0.799255	0.660164	0.75906	0.790542	13.4783	2.8732	679091	721825	869186	262299	1.28119e+06	1.28941e+06	707315	636531	0.701163	0.00335716	0.761339	0.00138128	0.154181	2.47403	0.118422	2.85972		U			618370	49036.9	869186	207708	463766	153838
Q8CGF6	Wdr47	WDR47	22911	WD repeat-containing protein 47	50	34	462	34	1	1	1	1	0.815575	1.0861	0.387363	0.696884	0.250253	0.639982	0.74469	0.372867	0.511298	10.6943	22.142	1.6693e+08	6.99781e+07	1.26655e+08	7.80966e+07	2.52346e+08	3.64265e+08	1.52852e+08	1.43651e+08	0.794765	0.104186	0.204516	0.124339	0.0997614	0.982191	0.689272	0.905391					1.52004e+08	1.69869e+07	1.26014e+08	6.18426e+07	9.13442e+07	8.82499e+07
P47754	Capza2	CAPZA2	830	F-actin-capping protein subunit alpha-2	80	16	357	12	0.97	0.815	0.97	0.99	0.822934	1.15575	0.225275	0.685267	-0.0240322	0.554364	0.414648	0.486449	0.530628	20.3908	6.14295	1.46469e+08	9.4702e+07	9.70013e+07	7.95309e+07	2.2651e+08	2.02262e+08	9.39171e+07	1.03078e+08	0.358351	0.0122775	0.408545	0.0816405	0.445692	1.91089	0.38876	1.08809		U			1.33372e+08	4.30738e+07	9.67165e+07	6.29783e+07	8.17363e+07	4.82891e+07
Q99JY9	Actr3	ACTR3	10096	Actin-related protein 3	62	21	183	17	1	1	1	1	0.824564	1.41468	-0.182786	0.696884	-0.000953815	0.49333	0.356209	0.4211	0.430347	22.8264	1.5359	6.88421e+07	4.19906e+07	4.40431e+07	3.14652e+07	7.98226e+07	8.96295e+07	4.74252e+07	3.75196e+07	0.355735	0.0261444	0.6153	0.176788	0.448873	1.58262	0.210913	0.752548		U			6.26866e+07	1.49918e+07	4.40431e+07	24386177	2.88942e+07	2.03373e+07
Q62417	Sorbs1	SORBS1	10580	Sorbin and SH3 domain-containing protein 1	22	23	65	23	0.965	0.955	0.81	0.89	0.826193	1.26724	0.214125	0.487486	-0.0402756	0.830417	0.717732	0.763611	0.86509	10.2936	8.81147	3.92529e+06	3.46968e+06	3.09819e+06	1.91085e+06	4.89942e+06	5.73893e+06	2.0028e+06	2.67673e+06	0.20146	0.031124	0.831774	0.0768627	0.695812	1.50691	0.0799944	1.11428		U			3.36095e+06	367051	2.47765e+06	1.17597e+06	1.73855e+06	855211
Q60930	Vdac2	VDAC2	7417	Voltage-dependent anion-selective channel protein 2	35	8	47	8	0.875	0.98	0.63	0.955	0.831877	0.833497	0.335712	0.412511	-0.0639433	0.641225	0.388137	0.584185	0.573064	34.7711	1.35908	1.09241e+07	9.21701e+06	5.86847e+06	7.24097e+06	1.27736e+07	1.14554e+07	1.01333e+07	7.28038e+06	0.0848655	0.162374	0.306959	0.198519	1.07127	0.789482	0.512919	0.702198					9.9473e+06	3.97786e+06	5.86847e+06	5.60573e+06	4.6238e+06	2.18082e+06
P56942	Pmch	PMCH	5367	Pro-MCH	42	7	64	7	1	0.815	0.965	0.95	0.83754	1.61495	-0.217591	0.886745	-0.0341408	0.601042	0.546275	0.691678	0.523921	6.75074	19.5166	1.63453e+07	1.31421e+07	9.58796e+06	1.03261e+07	2.93398e+07	2.38335e+07	1.17533e+07	1.08597e+07	0.100448	0.0317403	0.145265	0.0653227	0.998058	1.49839	0.837838	1.18494		U			1.46488e+07	5.88566e+06	9.58796e+06	6.82548e+06	9.93538e+06	5.808e+06
Q641P0	Actr3b	ACTR3B	57180	Actin-related protein 3B	49	18	139	14	1	1	1	1	0.852798	1.00576	-0.274041	0.0813396	-0.121306	0.688657	0.370784	0.63058	0.671474	42.4318	4.44169	2.21651e+07	3.15597e+07	2.73706e+07	2.3716e+07	6.46677e+07	8.58845e+07	3.35033e+07	3.17276e+07	0.818035	0.0569979	0.0735333	0.0529108	0.0872282	1.24414	1.13352	1.27646					2.01832e+07	1.08241e+07	2.73706e+07	3.54101e+06	2.34084e+07	2.07133e+07
Q9EQS3	Mycbp	MYCBP	26292	C-Myc-binding protein	67	6	50	6	0.97	0.885	0.96	0.94	0.863938	0.699552	0.157044	-0.0203404	0	1	1	1	1	0	0	1.64048e+07	1.23497e+07	9.21769e+06	6.31347e+06	1.14909e+07	1.63533e+07	1.01301e+07	8.44937e+06	0.117684	0.213526	0.459529	0.898866	0.929282	0.670549	0.337687	0.0463049					1.49379e+07	5.67369e+06	9.21769e+06	3.48764e+06	4.15949e+06	3.98514e+06
P15116	Cdh2	CDH2	1000	Cadherin-2	23	12	107	12	1	0.995	0.985	0.995	0.865523	1.50029	-0.260152	0.611645	-0.054853	0.851026	0.806263	0.865335	0.90166	3.81974	2.90729	9.55488e+06	5.85757e+06	5.71081e+06	6.45616e+06	1.28313e+07	1.33265e+07	6.21695e+06	4.83914e+06	0.480203	0.00926878	0.55175	0.102349	0.318575	2.03298	0.258258	0.989917		U			8.70054e+06	2.63806e+06	5.65874e+06	5.09396e+06	4.64467e+06	2.85722e+06
Q8C0P5	Coro2a	CORO2A	7464	Coronin-2A	16	8	24	8	0.82	0.64	0	0	0.869477	1.4098	0.0607392	0.709291	-0.0674282	0.683502	0.612119	0.703167	0.727311	7.79165	2.38689	8.48706e+06	3.21262e+06	4.89465e+06	3.06173e+06	8.52941e+06	9.00222e+06	3.71371e+06	3.58551e+06	0.571657	0.00228421	0.754818	0.385594	0.242864	2.64126	0.122158	0.41387		U			7.7282e+06	1.02877e+06	4.48412e+06	1.95818e+06	3.08748e+06	1.72713e+06
B2RRE7	Otud4	OTUD4	54726	OTU domain-containing protein 4	28	26	164	26	1	1	1	1	0.879706	0.867896	-0.00144342	0.115033	0.00337968	0.936124	0.928964	0.947484	0.910844	0.542937	2.7883	6.16626e+07	6.34133e+07	6.03314e+07	3.23853e+07	9.95589e+07	7.51692e+07	5.39738e+07	4.74207e+07	0.367233	0.100957	0.790954	0.179408	0.435058	0.995864	0.101849	0.746159					5.58415e+07	2.84926e+07	6.02015e+07	2.46341e+07	3.60383e+07	1.76904e+07
A2AHC3	Camsap1	CAMSAP1	157922	Calmodulin-regulated spectrin-associated protein 1	18	21	102	20	0.965	0.91	1	1	0.885965	1.03703	0.85997	1.02006	-0.0223197	0.955361	1	1	1	3.22855	0	1.05047e+07	5.38875e+06	7.73006e+06	4.79312e+06	1.62154e+07	2.3854e+07	1.11496e+07	9.58564e+06	0.625426	0.131344	0.132351	0.119282	0.203824	0.88159	0.878272	0.923425					9.56539e+06	1.24201e+06	7.35099e+06	3.79554e+06	5.86966e+06	4.88436e+06
P23242	Gja1	GJA1	2697	Gap junction alpha-1 protein	36	10	182	10	0.97	0.955	0.51	0.44	0.899949	1.50589	0.297485	1.20414	-0.0482739	0.45197	0.377148	0.436693	0.488972	12.7623	7.98712	4.20733e+07	2.70712e+07	2.74483e+07	1.77792e+07	1.12017e+08	5.26495e+07	3.65887e+07	3.37611e+07	0.312189	0.253441	0.130141	0.259131	0.505582	0.596122	0.885587	0.586481					3.83113e+07	1.10003e+07	2.74483e+07	1.40788e+07	4.05478e+07	1.28302e+07
P68404	Prkcb	PRKCB	5579	Protein kinase C beta type	21	13	55	13	0.925	0.92	0.915	0.975	0.903038	0.874207	-0.0144996	0.130931	0.0164747	0.147427	0.113082	0.100046	0.127513	18.6444	17.07	7.78577e+06	5.35492e+06	5.87264e+06	3.26005e+06	9.35879e+06	8.28789e+06	5.70167e+06	3.88457e+06	0.378089	0.0621562	0.89973	0.231909	0.422406	1.20652	0.045888	0.634683					7.0896e+06	1.82934e+06	5.87264e+06	1.66516e+06	3.3877e+06	564433
P06151	Ldha	LDHA	3939	L-lactate dehydrogenase A chain	9	3	25	2	0.835	0.785	0.8	0.835	0.9115	-0.508403	0.697774	-0.910502	-0.075502	0.685029	0.689276	0.702799	0.82251	0.437133	11.0992	2.36934e+06	2.79895e+06	1.37731e+06	1.09299e+06	2.42997e+06	3.37514e+06	2.13761e+06	1.65419e+06	0.0345793	0.198352	0.142574	0.60209	1.46118	0.702562	0.845959	0.220339					2.15749e+06	1.28589e+06	1.37731e+06	865509	879602	633848
Q01097	Grin2b	GRIN2B	2904	Glutamate receptor ionotropic, NMDA 2B	24	30	140	28	0.99	1	0.955	1	0.9115	1.01863	0.303342	0.586885	-0.0368424	0.862293	0.832432	0.866873	0.901537	2.49186	2.77213	1.57314e+07	7.94081e+06	1.01013e+07	5.58888e+06	1.21754e+07	1.68225e+07	7.60605e+06	6.19861e+06	0.468837	0.0887494	0.728528	0.61659	0.328978	1.05183	0.137554	0.210003					1.43248e+07	2.29245e+06	9.96967e+06	4.39459e+06	4.17995e+06	3.52023e+06
Q9D3A8	Nos1ap	NOS1AP	9722	Carboxyl-terminal PDZ ligand of neuronal nitric oxide synthase protein	9	4	15	4	0.84	0.73	0	0	0.917623	0.361768	0.648926	0.371838								1.53859e+06	905854	488165	760419	682007	1.23873e+06	895534	951386	0.224683	0.907111	0.1642	0.597729	0.64843	0.0423396	0.784628	0.223496					1.40102e+06	416166	488165	602155	246873	301867
Q6PFD5	Dlgap3	DLGAP3	58512	Disks large-associated protein 3	24	18	71	18	0.945	0.88	0.815	0.87	0.927517	0.119024	0.463622	0.0398403	-0.0240303	0.911893	0.7839	0.841813	0.902041	10.6741	4.88428	3.80731e+06	2.98835e+06	3.12266e+06	2.38299e+06	2.63484e+06	2.2996e+06	3.24159e+06	1.86617e+06	0.362887	0.913753	0.822698	0.170149	0.440228	0.0391711	0.0847597	0.769171					3.46688e+06	450586	2.94815e+06	1.88703e+06	761986	424389
Q8K2C9	Hacd3	HACD3	51495	Very-long-chain (3R)-3-hydroxyacyl-CoA dehydratase 3	15	5	19	5	0.92	0.56	0	0.405	0.933573	0.943359	0.157044	-1.02621	0.0336264	0.652335	0.684472	0.65473	0.614825	3.3998	4.44521	2.49054e+06	2.00433e+06	1.12804e+06	1.93858e+06	1.32302e+06	422857	1.30603e+06	1.92099e+06	0.269881	0.307209	0.889213	0.115085	0.568828	0.512566	0.0509944	0.938981					2.26785e+06	599464	1.03916e+06	1.53511e+06	478908	103046
Q8C1B1	Camsap2	CAMSAP2	23271	Calmodulin-regulated spectrin-associated protein 2	16	19	65	18	0.91	0.82	0.99	0.98	0.943359	1.37016	0.45628	0.97306	0.171271	0.868109	0.90998	0.56674	0.868807	3.33023	29.7578	1.0362e+07	8.0009e+06	6.69157e+06	3.79848e+06	1.41406e+07	1.23285e+07	8.0247e+06	8.06037e+06	0.169534	0.0291376	0.192821	0.112507	0.770743	1.53555	0.714846	0.948819		U			9.43547e+06	717053	6.56808e+06	2.85028e+06	5.1186e+06	2.41398e+06
Q61879	Myh10	MYH10	4628	Myosin-10	55	117	1588	96	1	1	1	1	0.953824	0.978196	0.895303	0.841571	-0.0356705	0.47872	0.460542	0.493744	0.516859	2.73702	3.23457	4.96132e+08	2.40056e+08	2.26547e+08	1.86918e+08	8.34023e+08	7.04629e+08	4.06745e+08	3.82588e+08	0.339094	0.0294998	0.0149068	0.107593	0.46968	1.53018	1.82662	0.968216					4.51771e+08	9.48046e+07	2.20958e+08	1.45004e+08	2.95017e+08	1.61703e+08
Q3THE2	Myl12b	MYL12B	10627	Myosin regulatory light chain 12B	62	9	178	9	1	1	0.97	1	0.965692	1.16543	0.641546	0.663572	-0.256194	0.0286014	0.0873979	0.0299094	0.598478	71.6822	127.959	7.6008e+07	4.56946e+07	3.25747e+07	3.19405e+07	1.26429e+08	1.10659e+08	6.25751e+07	4.90966e+07	0.199922	0.0262861	0.0730214	0.0776239	0.69914	1.58027	1.13655	1.11		U			6.89502e+07	1.9014e+07	3.21487e+07	2.48538e+07	4.57647e+07	2.60976e+07
Q8C8N2	Scai	SCAI	286205	Protein SCAI	21	10	34	10	0.89	0.85	0.775	0.765	0.97306	1.22033	0.27858	0.634129	0.0889201	0.914084	0.832093	0.766617	0.80172	6.64035	3.16527	3.70387e+06	3.09702e+06	2.88878e+06	1.81705e+06	6.23476e+06	7.31179e+06	3.32479e+06	2.98398e+06	0.231036	0.023505	0.290134	0.0319826	0.636321	1.62884	0.537401	1.49509		U			2.69249e+06	756532	2.88878e+06	581849	2.25686e+06	1.78181e+06
Q9JMH9	Myo18a	MYO18A	399687	Unconventional myosin-XVIIIa	40	74	498	74	1	1	1	1	0.993493	1.36625	-0.00433459	0.324235	0.0043626	0.685128	0.653165	0.648772	0.680795	3.37757	3.40615	1.59538e+08	6.67481e+07	8.5826e+07	3.97442e+07	1.98602e+08	1.66591e+08	8.71259e+07	6.3323e+07	0.433524	0.0328185	0.678795	0.292659	0.362987	1.48388	0.168262	0.533638		U			1.45119e+08	2.27323e+07	8.40497e+07	2.94918e+07	7.14503e+07	3.63444e+07
Q80TE4	Sipa1l2	SIPA1L2	57568	Signal-induced proliferation-associated 1-like protein 2	5	6	29	5	0.895	0.835	0.69	0.885	1.00504	1.50995	0.116365	0.961253								1.23018e+06	548801	346530	476465	1.35205e+06	1.97898e+06	608244	853370	0.302075	0.108889	0.147958	0.235682	0.519885	0.963018	0.829861	0.627674					1.12018e+06	252130	346530	377299	489416	482258
P47757	Capzb	CAPZB	832	F-actin-capping protein subunit beta	62	16	357	16	1	1	1	1	1.00863	1.0165	0.0922074	0.168642	-0.0432151	0.542398	0.394463	0.489661	0.533631	22.3311	6.07674	1.07272e+08	6.59267e+07	7.49489e+07	3.18113e+07	1.3977e+08	1.04511e+08	6.9585e+07	5.65831e+07	0.381924	0.0880661	0.708619	0.320957	0.418022	1.05519	0.149587	0.493554					9.76801e+07	2.72048e+07	7.48549e+07	2.51905e+07	5.05941e+07	2.48233e+07
Q99KX1	Mlf2	MLF2	8079	Myeloid leukemia factor 2	19	4	33	4	0.81	0.325	0.345	0.12	1.02432	1.50029	0.739848	0.747602								1.21838e+06	1.39815e+06	1.32852e+06	1.3061e+06	5.59977e+06	8.42756e+06	2.71276e+06	3.72847e+06	0.929565	0.127544	0.064424	0.0564875	0.0317201	0.894338	1.19095	1.24805					1.10943e+06	290414	1.32852e+06	717483	1.52552e+06	2.05371e+06
Q91ZU6	Dst	DST	667	Dystonin	3	19	39	18	0.96	0.69	0.76	0.62	1.03351	0.770618	0.441483	0.794104	0.0255972	0.767446	0.672144	0.667644	0.720751	9.36214	5.40942	4.13903e+06	2.43498e+06	2.64493e+06	1.32821e+06	4.71116e+06	3.8453e+06	2.47227e+06	2.2643e+06	0.350585	0.0502807	0.624648	0.40861	0.455206	1.2986	0.204365	0.388691					3.76894e+06	196246	2.53243e+06	803301	1.58597e+06	814388
Q6P5U7	Nwd2	NWD2	57495	NACHT and WD repeat domain-containing protein 2	6	9	18	9	0.845	0.69	0	0.585	1.03844	1.28214	-0.309359	0.0827026	0.0586643	0.906083	0.659735	0.613068	0.835421	22.2496	21.7091	1.2361e+06	914096	494839	313931	1.03912e+06	936433	602460	635622	0.0681522	0.0207482	0.144729	0.656818	1.16652	1.68302	0.839444	0.182555		U			1.12558e+06	326459	494839	248593	376143	86032.3
Q9CPW4	Arpc5	ARPC5	10092	Actin-related protein 2/3 complex subunit 5	34	4	24	4	0.88	0.675	0.63	0.845	1.04404	1.6457	0.194087	0.337996	-0.0934316	0.536108	0.36846	0.517281	0.57415	26.2102	7.36874	5.68275e+06	3.40543e+06	2.47492e+06	1.8752e+06	7.12314e+06	7.19294e+06	2.81928e+06	1.821e+06	0.181887	0.0105279	0.826491	0.148702	0.740199	1.97766	0.0827619	0.827682		U			5.17463e+06	1.22043e+06	2.47492e+06	1.48492e+06	2.57844e+06	430095
P97434	Mprip	MPRIP	23164	Myosin phosphatase Rho-interacting protein	29	23	136	23	1	1	1	1	1.04963	1.10635	0.73292	0.757877	-0.0165786	0.843047	0.834377	0.870914	0.839668	0.730967	2.58329	1.96622e+07	1.17957e+07	8.54939e+06	7.02592e+06	2.47951e+07	2.33618e+07	1.18089e+07	1.17633e+07	0.185947	0.00338501	0.0344588	0.171986	0.730611	2.47044	1.4627	0.764508		U			1.75062e+07	3.59169e+06	8.12931e+06	5.56363e+06	8.97532e+06	5.38428e+06
Q3UHD9	Agap2	AGAP2	116986	Arf-GAP with GTPase, ANK repeat and PH domain-containing protein 2	13	13	53	13	0.955	0.615	0.06	0.415	1.05033	1.40054	0.263034	0.658097	-0.0640379	0.747518	0.579403	0.678983	0.776014	17.9175	9.43114	7.92943e+06	4.64055e+06	5.85366e+06	2.45743e+06	1.08158e+07	1.06979e+07	5.06643e+06	4.20171e+06	0.462749	0.00504088	0.810402	0.112922	0.334654	2.29749	0.0912994	0.94722		U			7.22042e+06	822685	5.72159e+06	1.58331e+06	3.91511e+06	2.03011e+06
Q9JM76	Arpc3	ARPC3	10094	Actin-related protein 2/3 complex subunit 3	31	6	81	6	0.98	0.99	0.995	0.995	1.05102	1.34767	-0.0409718	0.432959	-0.0235066	0.50147	0.382341	0.449475	0.481349	19.0622	4.84269	1.83391e+07	1.07633e+07	1.45293e+07	4.83315e+06	3.58954e+07	1.52322e+07	1.39536e+07	1.0193e+07	0.511584	0.327615	0.690671	0.422355	0.291083	0.484637	0.160729	0.374323					1.66993e+07	4.02446e+06	1.45293e+07	2.94083e+06	1.29934e+07	3.71193e+06
O08599	Stxbp1	STXBP1	6812	Syntaxin-binding protein 1	15	7	23	7	0.905	0.585	0.58	0.67	1.05589	1.25882	0.459432	0.434028	-0.114559	0.687207	0.416947	0.617441	0.715831	34.6152	10.4363	2.03015e+06	2.57956e+06	885370	1.09464e+06	2.31886e+06	2.48045e+06	1.71835e+06	4.94489e+06	0.0465225	0.622253	0.284493	0.772057	1.33234	0.206033	0.545928	0.112351	U				1.84863e+06	991310	885370	866816	839382	450293
Q99J09	Wdr77	WDR77	79084	Methylosome protein 50	34	9	111	9	1	1	1	0.995	1.06833	1.00935	0.117695	0.24245	0.100193	0.85474	0.77088	0.724945	0.700289	7.29543	2.44646	2.17881e+07	1.26239e+07	1.53981e+07	9.64705e+06	3.14509e+07	2.08079e+07	1.6416e+07	1.16228e+07	0.477886	0.173676	0.727922	0.331644	0.320675	0.760261	0.137915	0.479328					1.98399e+07	4.90624e+06	1.53981e+07	7.63924e+06	1.13846e+07	3.21791e+06
E9PV24	Fga	FGA	2243	Fibrinogen alpha chain	9	6	27	6	0.97	0	0.64	0.835	1.07451	0.681674	0.668119	0.40163								6.16138e+06	4.05058e+06	3.1105e+06	2.30021e+06	6.68627e+06	4.85822e+06	3.36341e+06	3.5573e+06	0.167683	0.128334	0.211616	0.680275	0.77551	0.891657	0.674451	0.167315					5.61046e+06	1.86091e+06	1.46437e+06	1.82147e+06	2.4203e+06	355532
Q91V61	Sfxn3	SFXN3	81855	Sideroflexin-3	18	4	26	4	0.4	0.635	0	0.845	1.07793	1.23205	0.0648829	0.107018								4.27893e+06	2.97212e+06	1.67747e+06	1.81091e+06	4.20722e+06	4.04769e+06	1.96117e+06	1.2265e+06	0.103332	0.0213104	0.726116	0.525406	0.985764	1.67141	0.138994	0.279505		U			3.89633e+06	1.02725e+06	1.67747e+06	1.43401e+06	1.52293e+06
P97315	Csrp1	CSRP1	1465	Cysteine and glycine-rich protein 1	51	6	27	6	0.415	0.32	0.84	0.935	1.08678	1.4526	0.655352	0.737254	0.167536	0.380343	0.393475	0.213338	0.225408	2.4	3.89054	5.40953e+06	3.68895e+06	2.45114e+06	1.7659e+06	1.27736e+07	1.36875e+07	4.15676e+06	3.21816e+06	0.118827	0.00467848	0.112944	0.0123582	0.925083	2.3299	0.947137	1.90804		U			4.92584e+06	758786	2.42545e+06	1.39837e+06	4.62378e+06	368075
Q91VJ4	Stk38	STK38	11329	Serine/threonine-protein kinase 38	36	14	60	12	0.985	0.925	0.92	0.95	1.09424	0.759582	0.308011	0.407081	0.0381997	0.831209	0.863526	0.833278	0.785057	2.69678	4.21382	1.18489e+07	8.49524e+06	6.69137e+06	8.63439e+06	1.20958e+07	1.37968e+07	7.69371e+06	8.40964e+06	0.324726	0.0337535	0.743363	0.27806	0.488483	1.47168	0.128799	0.555862					1.05741e+07	3.56778e+06	4.59404e+06	6.66464e+06	4.28786e+06	2.49797e+06
Q8BH44	Coro2b	CORO2B	10391	Coronin-2B	46	19	381	19	1	1	1	1	1.09828	1.16479	0.327687	0.469886	0.00454684	0.594902	0.532826	0.560822	0.557812	7.78449	0.38048	1.70251e+08	7.03409e+07	9.53599e+07	6.3555e+07	2.32294e+08	2.08357e+08	1.16119e+08	1.04105e+08	0.517526	0.0144442	0.213121	0.190869	0.286068	1.84031	0.671374	0.719265		U			1.55028e+08	3.11514e+07	9.49809e+07	5.02227e+07	8.40858e+07	5.07709e+07
Q6P5D3	Dhx57	DHX57	90957	Putative ATP-dependent RNA helicase DHX57	6	7	24	7	0.935	0.745	0.635	0.33	1.10903	0.517024	0.49774	-0.349235								4.37326e+06	3.40694e+06	1.81112e+06	1.64009e+06	8.41014e+06	1.27046e+07	3.38957e+06	5.86815e+06	0.0477392	0.139258	0.144441	0.0938781	1.32113	0.856179	0.840308	1.02744	U				3.98223e+06	486810	1.57231e+06	1.29874e+06	1.75105e+06	2.98572e+06
P84089	Erh	ERH	2079	Enhancer of rudimentary homolog	56	6	48	6	0.54	0.785	0.355	0.81	1.27262	0.90458	-0.671164	-1.3474	-0.177229	0.654936	0.308524	0.612683	0.705234	50.8481	9.93139	2.35776e+07	1.45466e+07	9.54401e+06	9.82889e+06	1.29193e+07	1.3293e+07	5.63233e+06	4.47663e+06	0.173635	0.00564085	0.0161108	0.318257	0.760363	2.24866	1.79288	0.497222					2.14695e+07	6.06474e+06	7.18486e+06	7.56498e+06	4.67655e+06	3.14247e+06
Q8K0E8	Fgb	FGB	2244	Fibrinogen beta chain	12	5	29	5	0.89	0.825	0.815	0.91	1.28392	0.674461	0.956057	0.598365								3.08099e+06	3.29199e+06	1.17027e+06	1.48127e+06	5.32349e+06	3.29292e+06	2.84719e+06	3.05604e+06	0.0100453	0.315145	0.013014	0.386418	1.99804	0.50149	1.88559	0.412942	U				2.80551e+06	1.11319e+06	1.17027e+06	1.17298e+06	1.927e+06	444149
Q8R071	Itpka	ITPKA	3706	Inositol-trisphosphate 3-kinase A	22	9	67	9	0.97	0.96	0.98	0.99	1.3115	0.849599	1.33171	0.46048	0.0238903	0.628405	0.530566	0.561317	0.549873	11.9386	1.45643	8.2211e+06	5.04785e+06	3.71081e+06	1.96491e+06	1.3122e+07	7.61251e+06	5.91185e+06	4.54104e+06	0.17098	0.211851	0.164288	0.361201	0.767054	0.673969	0.784394	0.442252					7.48602e+06	1.27659e+06	3.48149e+06	1.45078e+06	4.74991e+06	1.42695e+06
Q8VCM7	Fgg	FGG	2266	Fibrinogen gamma chain	41	12	59	12	1	0.835	0.945	0.94	1.42438	0.540027	1.02006	0.191563	0.0624931	0.567792	0.564366	0.60496	0.402212	0.427974	28.4687	6.25051e+07	3.73318e+07	5.14394e+07	4.91649e+07	1.74167e+08	2.8823e+08	6.82869e+07	1.52082e+08	0.978536	0.229388	0.289292	0.090004	0.00942314	0.63943	0.538664	1.04574					5.60024e+07	1.71509e+07	5.13137e+07	3.89324e+07	6.30449e+07	7.01762e+07
Q9D898	Arpc5l	ARPC5L	81873	Actin-related protein 2/3 complex subunit 5-like protein	39	5	68	5	0.975	0.95	0.98	0.985	1.4351	1.10165	0.340277	0.379621	-0.0271524	0.499299	0.34851	0.428977	0.473136	25.1529	6.92263	3.20459e+07	2.0071e+07	9.72827e+06	1.06287e+07	4.94832e+07	3.68117e+07	2.32613e+07	1.69204e+07	0.118157	0.0828531	0.0904326	0.189006	0.92754	1.08169	1.04368	0.723523					2.91805e+07	8.82609e+06	9.72827e+06	8.41655e+06	1.79119e+07	8.97064e+06
P09541	Myl4	MYL4	4635	Myosin light chain 4	26	5	18	4	0.855	0	0	0.67	1.53456	0.978928	0.077243	0.331132	-0.00198626	0.802447	0.808476	0.830057	0.784839	0.52923	3.95993	6.64074e+06	2.00674e+06	2.52427e+06	1.24798e+06	4.07537e+06	4.37073e+06	1.89008e+06	2.67162e+06	0.417189	0.0432813	0.65052	0.969347	0.379667	1.3637	0.18674	0.0135206					6.04696e+06	717867	2.28194e+06	969880	1.4061e+06	969684
Q8BP92	Rcn2	RCN2	5955	Reticulocalbin-2	26	6	31	6	0.745	0.715	0.935	0.955	1.54547	1.15381	1.3978	0.841571	-0.250565	0.596277	0.53057	0.956131	0.671845	8.24636	24.6957	2.19612e+06	7.67315e+06	1.04621e+06	815142	7.37302e+06	6.20457e+06	4.78642e+06	2.98795e+06	0.281532	0.113749	0.0825591	0.575958	0.550473	0.944054	1.08323	0.239609					1.99975e+06	3.33257e+06	838123	645488	2.49769e+06	1.39743e+06
Q8BU88	Mrpl22	MRPL22	29093	39S ribosomal protein L22, mitochondrial	12	2	9	2	0.815	0.295	0	0	1.54696	0.690641	0.364012	-0.426625								1.53857e+06	1.07681e+06	1.44809e+06	440579	1.11264e+06	659463	1.16299e+06	963395	0.579364	0.548584	0.838497	0.322295	0.237049	0.260757	0.0764987	0.491747					1.401e+06	314564	1.44809e+06	348883	402755	160705
Q91WK0	Lrrfip2	LRRFIP2	9209	Leucine-rich repeat flightless-interacting protein 2	21	6	16	5	0.81	0	0.75	0	1.56511	0.688852	1.46467	-0.302226								3.13127e+06	3.3104e+06	1.24061e+06	1.34153e+06	2.02991e+06	2.55133e+06	1.45191e+06	1.23497e+06	0.00282593	0.0785479	0.704292	0.0777217	2.54884	1.10487	0.152247	1.10946	U				2.85129e+06	299042	1.24061e+06	148730	580483	498955
B1AZP2	Dlgap4	DLGAP4	22839	Disks large-associated protein 4	21	15	48	14	0.955	0.975	0.575	0.94	1.59168	0.35727	0.634129	0.529071	0.0139951	0.938245	0.95453	0.891953	0.972832	1.21682	6.13371	4.24146e+06	3.20775e+06	3.0633e+06	1.14487e+06	4.45725e+06	6.09691e+06	2.13558e+06	1.55184e+06	0.275321	0.058649	0.819391	0.250345	0.560161	1.23174	0.0865091	0.601461					3.86221e+06	732740	2.89633e+06	906588	1.61343e+06	708636
Q6PIC6	Atp1a3	ATP1A3	478	Sodium/potassium-transporting ATPase subunit alpha-3	11	9	30	3	0.885	0.85	0.515	0.905	1.78743	0.531069	0.233888	0.134878	-0.0266103	0.526727	0.323297	0.404825	0.498419	33.8453	14.6541	506540	513115	300926	221749	965868	1.03408e+06	624025	539338	0.0246168	0.0164797	0.0312191	0.00485182	1.60877	1.78305	1.50558	2.3141	U				461248	74510.5	97876.4	119117	349625
Q8VDN2	Atp1a1	ATP1A1	476	Sodium/potassium-transporting ATPase subunit alpha-1	12	10	35	4	0.92	0.905	0.685	0.875	1.96236											851755	669187	211799	89604.2					0.0309517				1.50932				U				775596	224811	211799	70955.1
P20029	Hspa5	HSPA5	3309	78 kDa glucose-regulated protein	11	6	62	4	0.61	0.665	0.7	0.955	2.04264	0.819668	1.63459	0.298658	-0.148317	0.592148	0.207431	0.585223	0.51099	68.0447	9.57682	1.06646e+06	1.29452e+06	918232	591289	1.16426e+06	1.97136e+06	916033	873519	0.166196	0.237734	0.485133	0.453184	0.77938	0.623909	0.31414	0.343725					971099	594726	918232	430844	421440	480401
Q922P9	Glyr1	GLYR1	84656	Putative oxidoreductase GLYR1	20	7	21	7	0.81	0.65	0	0	2.08032	1.45575	-0.164884	-0.823677	-0.377226	0.444829	0.224666	0.747198	0.676749	46.5064	6.99674	3.2265e+06	2.27419e+06	525380	1.38829e+06	1.29067e+06	1.89839e+06	590362	539793	0.107964	0.0776466	0.46038	0.177354	0.966721	1.10988	0.336883	0.75116					2.93801e+06	784129	261746	1.09935e+06	413928	399767
P46460	Nsf	NSF	4905	Vesicle-fusing ATPase	44	38	302	38	1	0.935	1	0.95	4.44328	3.01543	0.489543	-0.859876	0.35261	0.408256	0.535785	0.10512	0.133702	19.1044	16.9253	1.45161e+08	2.47914e+08	8.61456e+06	1.13457e+07	1.11634e+08	1.1125e+08	1.64405e+07	1.49302e+07	0.0682196	6.62023e-05	0.0673412	0.239502	1.16609	4.17913	1.17172	0.620691		U			1.30994e+08	1.13152e+08	8.36337e+06	8.57113e+06	4.02887e+07	2.66613e+07
P16125	Ldhb	LDHB	3945	L-lactate dehydrogenase B chain	10	3	15	2	0.835	0.565	0	0.605					-0.172289	0.616639	0.341068	0.622298	0.679986	40.6927	6.26457
Q9QZM0	Ubqln2	UBQLN2	29978	Ubiquilin-2	12	5	19	4	0	0	0.98	0												62456.5	93749.1	138393	45481.1	1.9736e+07	2.52604e+07	22771.1	26420.1	0.804299	0.0147724	0.284486	0.0148419	0.0945823	1.83055	0.545939	1.82851					56872		138393	8839.71	7.14405e+06	6.15571e+06
Q8CHH9	Septin8	SEPTIN8	23176	Septin-8	10	5	31	2	0.37	0.265	0.745	0.915					-0.0251429	0.276488	0.213365	0.176354	0.363785	18.2237	49.0738	6.56446e+06	2.5048e+07	4.62523e+06	1.2065e+07	1.62706e+07	2.33285e+07	1.06751e+07	1.08658e+07	0.532	0.12487	0.581442	0.725528	0.274088	0.903541	0.235494	0.139346					5.9775e+06	11507540	4.62523e+06	9.55397e+06	5.88964e+06	5.68492e+06
[truncated: 32 more columns]
