# Supplementary material for: HTT-OMNI: A Web-based Platform for Huntingtin Interaction Exploration and Multi-omics Data Integration
Source: Mol Cell Proteomics. 2022 Aug 3;21(10):100275. doi: 10.1016/j.mcpro.2022.100275 (PMC9540350; doi:10.1016/j.mcpro.2022.100275)
Supplement: TableS6 [file mmc7.xlsx]

## Sheet: TableS6
Table S6: HTT-OMNI upload of HIPs identified as specific interactors (SAINT score ≥ 0.8) in Kennedy Cortex IP-MS dataset (related to Fig. 5C)
gene_symbol	gene_id	model_species	common_name	cell_culture_comment	tissue	htt_length	detection_method_annot	study_id
ZDHHC17	23390	Mice			cerebral cortex	Full-length		Kennedy Cortex IP-MS
CAPZB	832	Mice			cerebral cortex	Full-length		Kennedy Cortex IP-MS
F8A1	8263	Mice			cerebral cortex	Full-length		Kennedy Cortex IP-MS
DNAJA1	3301	Mice			cerebral cortex	Full-length		Kennedy Cortex IP-MS
IMMT	10989	Mice			cerebral cortex	Full-length		Kennedy Cortex IP-MS
MYL6	4637	Mice			cerebral cortex	Full-length		Kennedy Cortex IP-MS
NSF	4905	Mice			cerebral cortex	Full-length		Kennedy Cortex IP-MS
STXBP1	6812	Mice			cerebral cortex	Full-length		Kennedy Cortex IP-MS
UBQLN2	29978	Mice			cerebral cortex	Full-length		Kennedy Cortex IP-MS
ARPC4	10093	Mice			cerebral cortex	Full-length		Kennedy Cortex IP-MS
ATP6V0D1	9114	Mice			cerebral cortex	Full-length		Kennedy Cortex IP-MS
BAIAP2	10458	Mice			cerebral cortex	Full-length		Kennedy Cortex IP-MS
CAPZA2	830	Mice			cerebral cortex	Full-length		Kennedy Cortex IP-MS
CTNNB1	1499	Mice			cerebral cortex	Full-length		Kennedy Cortex IP-MS
DBN1	1627	Mice			cerebral cortex	Full-length		Kennedy Cortex IP-MS
GNB2	2783	Mice			cerebral cortex	Full-length		Kennedy Cortex IP-MS
SNAP25	6616	Mice			cerebral cortex	Full-length		Kennedy Cortex IP-MS
SYT1	6857	Mice			cerebral cortex	Full-length		Kennedy Cortex IP-MS
TPI1	7167	Mice			cerebral cortex	Full-length		Kennedy Cortex IP-MS
VDAC2	7417	Mice			cerebral cortex	Full-length		Kennedy Cortex IP-MS
ACTR3	10096	Mice			cerebral cortex	Full-length		Kennedy Cortex IP-MS
AP2A1	160	Mice			cerebral cortex	Full-length		Kennedy Cortex IP-MS
ARPC3	10094	Mice			cerebral cortex	Full-length		Kennedy Cortex IP-MS
ATP1A1	476	Mice			cerebral cortex	Full-length		Kennedy Cortex IP-MS
CRMP1	1400	Mice			cerebral cortex	Full-length		Kennedy Cortex IP-MS
DDB1	1642	Mice			cerebral cortex	Full-length		Kennedy Cortex IP-MS
DNAJA2	10294	Mice			cerebral cortex	Full-length		Kennedy Cortex IP-MS
DNAJB6	10049	Mice			cerebral cortex	Full-length		Kennedy Cortex IP-MS
EPB41L3	23136	Mice			cerebral cortex	Full-length		Kennedy Cortex IP-MS
GIT1	28964	Mice			cerebral cortex	Full-length		Kennedy Cortex IP-MS
GPM6A	2823	Mice			cerebral cortex	Full-length		Kennedy Cortex IP-MS
LDHA	3939	Mice			cerebral cortex	Full-length		Kennedy Cortex IP-MS
LDHB	3945	Mice			cerebral cortex	Full-length		Kennedy Cortex IP-MS
LSAMP	4045	Mice			cerebral cortex	Full-length		Kennedy Cortex IP-MS
PFN2	5217	Mice			cerebral cortex	Full-length		Kennedy Cortex IP-MS
PPP1CA	5499	Mice			cerebral cortex	Full-length		Kennedy Cortex IP-MS
PRKCB	5579	Mice			cerebral cortex	Full-length		Kennedy Cortex IP-MS
PRMT5	10419	Mice			cerebral cortex	Full-length		Kennedy Cortex IP-MS
RCN2	5955	Mice			cerebral cortex	Full-length		Kennedy Cortex IP-MS
SFXN3	81855	Mice			cerebral cortex	Full-length		Kennedy Cortex IP-MS
SLC1A2	6506	Mice			cerebral cortex	Full-length		Kennedy Cortex IP-MS
SLC25A3	5250	Mice			cerebral cortex	Full-length		Kennedy Cortex IP-MS
STX1B	112755	Mice			cerebral cortex	Full-length		Kennedy Cortex IP-MS
ACTN1	87	Mice			cerebral cortex	Full-length		Kennedy Cortex IP-MS
ACTR2	10097	Mice			cerebral cortex	Full-length		Kennedy Cortex IP-MS
ADD1	118	Mice			cerebral cortex	Full-length		Kennedy Cortex IP-MS
ADD2	119	Mice			cerebral cortex	Full-length		Kennedy Cortex IP-MS
ADD3	120	Mice			cerebral cortex	Full-length		Kennedy Cortex IP-MS
AP2B1	163	Mice			cerebral cortex	Full-length		Kennedy Cortex IP-MS
ARPC2	10109	Mice			cerebral cortex	Full-length		Kennedy Cortex IP-MS
ATP6V0A1	535	Mice			cerebral cortex	Full-length		Kennedy Cortex IP-MS
CAPZA1	829	Mice			cerebral cortex	Full-length		Kennedy Cortex IP-MS
DLG4	1742	Mice			cerebral cortex	Full-length		Kennedy Cortex IP-MS
EEF2	1938	Mice			cerebral cortex	Full-length		Kennedy Cortex IP-MS
GJA1	2697	Mice			cerebral cortex	Full-length		Kennedy Cortex IP-MS
GNAO1	2775	Mice			cerebral cortex	Full-length		Kennedy Cortex IP-MS
GNAZ	2781	Mice			cerebral cortex	Full-length		Kennedy Cortex IP-MS
GNB1	2782	Mice			cerebral cortex	Full-length		Kennedy Cortex IP-MS
GRB2	2885	Mice			cerebral cortex	Full-length		Kennedy Cortex IP-MS
GRIA2	2891	Mice			cerebral cortex	Full-length		Kennedy Cortex IP-MS
MACF1	23499	Mice			cerebral cortex	Full-length		Kennedy Cortex IP-MS
MAP1B	4131	Mice			cerebral cortex	Full-length		Kennedy Cortex IP-MS
MAP2	4133	Mice			cerebral cortex	Full-length		Kennedy Cortex IP-MS
MLF2	8079	Mice			cerebral cortex	Full-length		Kennedy Cortex IP-MS
MYH10	4628	Mice			cerebral cortex	Full-length		Kennedy Cortex IP-MS
MYH9	4627	Mice			cerebral cortex	Full-length		Kennedy Cortex IP-MS
MYO18A	399687	Mice			cerebral cortex	Full-length		Kennedy Cortex IP-MS
PCLO	27445	Mice			cerebral cortex	Full-length		Kennedy Cortex IP-MS
PLEC	5339	Mice			cerebral cortex	Full-length		Kennedy Cortex IP-MS
PMCH	5367	Mice			cerebral cortex	Full-length		Kennedy Cortex IP-MS
RTN1	6252	Mice			cerebral cortex	Full-length		Kennedy Cortex IP-MS
SLC25A11	8402	Mice			cerebral cortex	Full-length		Kennedy Cortex IP-MS
SORBS1	10580	Mice			cerebral cortex	Full-length		Kennedy Cortex IP-MS
SPTBN1	6711	Mice			cerebral cortex	Full-length		Kennedy Cortex IP-MS
SYN2	6854	Mice			cerebral cortex	Full-length		Kennedy Cortex IP-MS
TMOD2	29767	Mice			cerebral cortex	Full-length		Kennedy Cortex IP-MS
SEPTIN11	55752	Mice			cerebral cortex	Full-length		Kennedy Cortex IP-MS
SEPTIN5	5413	Mice			cerebral cortex	Full-length		Kennedy Cortex IP-MS
ACTN2	88	Mice			cerebral cortex	Full-length		Kennedy Cortex IP-MS
ACTR3B	57180	Mice			cerebral cortex	Full-length		Kennedy Cortex IP-MS
ALDH1L1	10840	Mice			cerebral cortex	Full-length		Kennedy Cortex IP-MS
AP2M1	1173	Mice			cerebral cortex	Full-length		Kennedy Cortex IP-MS
ARPC1A	10552	Mice			cerebral cortex	Full-length		Kennedy Cortex IP-MS
ARPC5L	81873	Mice			cerebral cortex	Full-length		Kennedy Cortex IP-MS
ATP1A3	478	Mice			cerebral cortex	Full-length		Kennedy Cortex IP-MS
ATP6V1A	523	Mice			cerebral cortex	Full-length		Kennedy Cortex IP-MS
ATP6V1B2	526	Mice			cerebral cortex	Full-length		Kennedy Cortex IP-MS
CNTN1	1272	Mice			cerebral cortex	Full-length		Kennedy Cortex IP-MS
CORO1C	23603	Mice			cerebral cortex	Full-length		Kennedy Cortex IP-MS
CORO2B	10391	Mice			cerebral cortex	Full-length		Kennedy Cortex IP-MS
CTTN	2017	Mice			cerebral cortex	Full-length		Kennedy Cortex IP-MS
DST	667	Mice			cerebral cortex	Full-length		Kennedy Cortex IP-MS
GFAP	2670	Mice			cerebral cortex	Full-length		Kennedy Cortex IP-MS
GRIN1	2902	Mice			cerebral cortex	Full-length		Kennedy Cortex IP-MS
GRIN2B	2904	Mice			cerebral cortex	Full-length		Kennedy Cortex IP-MS
GSN	2934	Mice			cerebral cortex	Full-length		Kennedy Cortex IP-MS
HNRNPM	4670	Mice			cerebral cortex	Full-length		Kennedy Cortex IP-MS
HSPA5	3309	Mice			cerebral cortex	Full-length		Kennedy Cortex IP-MS
HSPH1	10808	Mice			cerebral cortex	Full-length		Kennedy Cortex IP-MS
MAP3K12	7786	Mice			cerebral cortex	Full-length		Kennedy Cortex IP-MS
MTMR1	8776	Mice			cerebral cortex	Full-length		Kennedy Cortex IP-MS
MYL12B	103910	Mice			cerebral cortex	Full-length		Kennedy Cortex IP-MS
MYO1B	4430	Mice			cerebral cortex	Full-length		Kennedy Cortex IP-MS
NCKIPSD	51517	Mice			cerebral cortex	Full-length		Kennedy Cortex IP-MS
NEGR1	257194	Mice			cerebral cortex	Full-length		Kennedy Cortex IP-MS
PIP4K2C	79837	Mice			cerebral cortex	Full-length		Kennedy Cortex IP-MS
PPP1R12A	4659	Mice			cerebral cortex	Full-length		Kennedy Cortex IP-MS
PPP2R2A	5520	Mice			cerebral cortex	Full-length		Kennedy Cortex IP-MS
RAPGEF4	11069	Mice			cerebral cortex	Full-length		Kennedy Cortex IP-MS
SIPA1L1	26037	Mice			cerebral cortex	Full-length		Kennedy Cortex IP-MS
SLC12A5	57468	Mice			cerebral cortex	Full-length		Kennedy Cortex IP-MS
SYN1	6853	Mice			cerebral cortex	Full-length		Kennedy Cortex IP-MS
TJP1	7082	Mice			cerebral cortex	Full-length		Kennedy Cortex IP-MS
TMOD3	29766	Mice			cerebral cortex	Full-length		Kennedy Cortex IP-MS
TUFM	7284	Mice			cerebral cortex	Full-length		Kennedy Cortex IP-MS
WDR47	22911	Mice			cerebral cortex	Full-length		Kennedy Cortex IP-MS
SEPTIN3	55964	Mice			cerebral cortex	Full-length		Kennedy Cortex IP-MS
SEPTIN8	23176	Mice			cerebral cortex	Full-length		Kennedy Cortex IP-MS
ABLIM1	3983	Mice			cerebral cortex	Full-length		Kennedy Cortex IP-MS
ACTN4	81	Mice			cerebral cortex	Full-length		Kennedy Cortex IP-MS
ANK2	287	Mice			cerebral cortex	Full-length		Kennedy Cortex IP-MS
ARPC5	10092	Mice			cerebral cortex	Full-length		Kennedy Cortex IP-MS
BSN	8927	Mice			cerebral cortex	Full-length		Kennedy Cortex IP-MS
CAMSAP3	57662	Mice			cerebral cortex	Full-length		Kennedy Cortex IP-MS
CLASP2	23122	Mice			cerebral cortex	Full-length		Kennedy Cortex IP-MS
CYFIP2	26999	Mice			cerebral cortex	Full-length		Kennedy Cortex IP-MS
DCLK1	9201	Mice			cerebral cortex	Full-length		Kennedy Cortex IP-MS
DCLK2	166614	Mice			cerebral cortex	Full-length		Kennedy Cortex IP-MS
DLGAP4	22839	Mice			cerebral cortex	Full-length		Kennedy Cortex IP-MS
DSP	1832	Mice			cerebral cortex	Full-length		Kennedy Cortex IP-MS
ERC2	26059	Mice			cerebral cortex	Full-length		Kennedy Cortex IP-MS
FLII	2314	Mice			cerebral cortex	Full-length		Kennedy Cortex IP-MS
GDA	9615	Mice			cerebral cortex	Full-length		Kennedy Cortex IP-MS
GLYR1	84656	Mice			cerebral cortex	Full-length		Kennedy Cortex IP-MS
GPX4	2879	Mice			cerebral cortex	Full-length		Kennedy Cortex IP-MS
GRIN2A	2903	Mice			cerebral cortex	Full-length		Kennedy Cortex IP-MS
HACD3	51495	Mice			cerebral cortex	Full-length		Kennedy Cortex IP-MS
JUP	3728	Mice			cerebral cortex	Full-length		Kennedy Cortex IP-MS
KIF2A	3796	Mice			cerebral cortex	Full-length		Kennedy Cortex IP-MS
LANCL2	55915	Mice			cerebral cortex	Full-length		Kennedy Cortex IP-MS
LRRC7	57554	Mice			cerebral cortex	Full-length		Kennedy Cortex IP-MS
MAP1A	4130	Mice			cerebral cortex	Full-length		Kennedy Cortex IP-MS
MAP3K13	9175	Mice			cerebral cortex	Full-length		Kennedy Cortex IP-MS
MAP6	4135	Mice			cerebral cortex	Full-length		Kennedy Cortex IP-MS
MAPT	4137	Mice			cerebral cortex	Full-length		Kennedy Cortex IP-MS
MTHFD1L	25902	Mice			cerebral cortex	Full-length		Kennedy Cortex IP-MS
MYL4	4635	Mice			cerebral cortex	Full-length		Kennedy Cortex IP-MS
MYO6	4646	Mice			cerebral cortex	Full-length		Kennedy Cortex IP-MS
NEDD4L	23327	Mice			cerebral cortex	Full-length		Kennedy Cortex IP-MS
NWD2	57495	Mice			cerebral cortex	Full-length		Kennedy Cortex IP-MS
OTUD4	54726	Mice			cerebral cortex	Full-length		Kennedy Cortex IP-MS
PCBP1	5093	Mice			cerebral cortex	Full-length		Kennedy Cortex IP-MS
PGAM5	192111	Mice			cerebral cortex	Full-length		Kennedy Cortex IP-MS
PGRMC1	10857	Mice			cerebral cortex	Full-length		Kennedy Cortex IP-MS
PI4KA	5297	Mice			cerebral cortex	Full-length		Kennedy Cortex IP-MS
PIN1	5300	Mice			cerebral cortex	Full-length		Kennedy Cortex IP-MS
PPP1R9B	84687	Mice			cerebral cortex	Full-length		Kennedy Cortex IP-MS
PRDX1	5052	Mice			cerebral cortex	Full-length		Kennedy Cortex IP-MS
PRDX2	7001	Mice			cerebral cortex	Full-length		Kennedy Cortex IP-MS
RIMS1	22999	Mice			cerebral cortex	Full-length		Kennedy Cortex IP-MS
RTN3	10313	Mice			cerebral cortex	Full-length		Kennedy Cortex IP-MS
SLC17A6	57084	Mice			cerebral cortex	Full-length		Kennedy Cortex IP-MS
SNAP47	116841	Mice			cerebral cortex	Full-length		Kennedy Cortex IP-MS
SYNE1	23345	Mice			cerebral cortex	Full-length		Kennedy Cortex IP-MS
SYNPO	11346	Mice			cerebral cortex	Full-length		Kennedy Cortex IP-MS
TJP2	9414	Mice			cerebral cortex	Full-length		Kennedy Cortex IP-MS
TPM3	7170	Mice			cerebral cortex	Full-length		Kennedy Cortex IP-MS
GRIA1	2890	Mice			cerebral cortex	Full-length		Kennedy Cortex IP-MS
STK38	11329	Mice			cerebral cortex	Full-length		Kennedy Cortex IP-MS
ANKS1B	56899	Mice			cerebral cortex	Full-length		Kennedy Cortex IP-MS
KIAA1217	56243	Mice			cerebral cortex	Full-length		Kennedy Cortex IP-MS
AGAP2	116986	Mice			cerebral cortex	Full-length		Kennedy Cortex IP-MS
BCLAF1	9774	Mice			cerebral cortex	Full-length		Kennedy Cortex IP-MS
CEP170	9859	Mice			cerebral cortex	Full-length		Kennedy Cortex IP-MS
CFL1	1072	Mice			cerebral cortex	Full-length		Kennedy Cortex IP-MS
CIT	11113	Mice			cerebral cortex	Full-length		Kennedy Cortex IP-MS
CORO2A	7464	Mice			cerebral cortex	Full-length		Kennedy Cortex IP-MS
DHX57	90957	Mice			cerebral cortex	Full-length		Kennedy Cortex IP-MS
DMXL2	23312	Mice			cerebral cortex	Full-length		Kennedy Cortex IP-MS
EIF3K	27335	Mice			cerebral cortex	Full-length		Kennedy Cortex IP-MS
ERH	2079	Mice			cerebral cortex	Full-length		Kennedy Cortex IP-MS
GOLGA3	2802	Mice			cerebral cortex	Full-length		Kennedy Cortex IP-MS
ITPKA	3706	Mice			cerebral cortex	Full-length		Kennedy Cortex IP-MS
LRRFIP2	9209	Mice			cerebral cortex	Full-length		Kennedy Cortex IP-MS
MRPL22	29093	Mice			cerebral cortex	Full-length		Kennedy Cortex IP-MS
MYH6	4624	Mice			cerebral cortex	Full-length		Kennedy Cortex IP-MS
PHYHIP	9796	Mice			cerebral cortex	Full-length		Kennedy Cortex IP-MS
PKP4	8502	Mice			cerebral cortex	Full-length		Kennedy Cortex IP-MS
SBF1	6305	Mice			cerebral cortex	Full-length		Kennedy Cortex IP-MS
SIPA1L2	57568	Mice			cerebral cortex	Full-length		Kennedy Cortex IP-MS
SPTAN1	6709	Mice			cerebral cortex	Full-length		Kennedy Cortex IP-MS
WDR77	79084	Mice			cerebral cortex	Full-length		Kennedy Cortex IP-MS
ABLIM2	84448	Mice			cerebral cortex	Full-length		Kennedy Cortex IP-MS
ANK3	288	Mice			cerebral cortex	Full-length		Kennedy Cortex IP-MS
ASRGL1	80150	Mice			cerebral cortex	Full-length		Kennedy Cortex IP-MS
ATP1A2	477	Mice			cerebral cortex	Full-length		Kennedy Cortex IP-MS
CDH2	1000	Mice			cerebral cortex	Full-length		Kennedy Cortex IP-MS
CTNNA2	1496	Mice			cerebral cortex	Full-length		Kennedy Cortex IP-MS
CTNND2	1501	Mice			cerebral cortex	Full-length		Kennedy Cortex IP-MS
DLG1	1739	Mice			cerebral cortex	Full-length		Kennedy Cortex IP-MS
DLG2	1740	Mice			cerebral cortex	Full-length		Kennedy Cortex IP-MS
DLG3	1741	Mice			cerebral cortex	Full-length		Kennedy Cortex IP-MS
DLGAP2	9228	Mice			cerebral cortex	Full-length		Kennedy Cortex IP-MS
DLGAP3	58512	Mice			cerebral cortex	Full-length		Kennedy Cortex IP-MS
DMTN	2039	Mice			cerebral cortex	Full-length		Kennedy Cortex IP-MS
EIF4B	1975	Mice			cerebral cortex	Full-length		Kennedy Cortex IP-MS
FGB	2244	Mice			cerebral cortex	Full-length		Kennedy Cortex IP-MS
FGG	2266	Mice			cerebral cortex	Full-length		Kennedy Cortex IP-MS
GRIA3	2892	Mice			cerebral cortex	Full-length		Kennedy Cortex IP-MS
LZTS3	9762	Mice			cerebral cortex	Full-length		Kennedy Cortex IP-MS
MPRIP	23164	Mice			cerebral cortex	Full-length		Kennedy Cortex IP-MS
MYH14	79784	Mice			cerebral cortex	Full-length		Kennedy Cortex IP-MS
MYO1D	4642	Mice			cerebral cortex	Full-length		Kennedy Cortex IP-MS
OLFM1	10439	Mice			cerebral cortex	Full-length		Kennedy Cortex IP-MS
PIP4K2B	8396	Mice			cerebral cortex	Full-length		Kennedy Cortex IP-MS
PPP3R1	5534	Mice			cerebral cortex	Full-length		Kennedy Cortex IP-MS
SHANK2	22941	Mice			cerebral cortex	Full-length		Kennedy Cortex IP-MS
SHANK3	85358	Mice			cerebral cortex	Full-length		Kennedy Cortex IP-MS
SORBS2	8470	Mice			cerebral cortex	Full-length		Kennedy Cortex IP-MS
SPTB	6710	Mice			cerebral cortex	Full-length		Kennedy Cortex IP-MS
SYNGAP1	8831	Mice			cerebral cortex	Full-length		Kennedy Cortex IP-MS
CSRP1	1465	Mice			cerebral cortex	Full-length		Kennedy Cortex IP-MS
MARK4	57787	Mice			cerebral cortex	Full-length		Kennedy Cortex IP-MS
MRPS7	51081	Mice			cerebral cortex	Full-length		Kennedy Cortex IP-MS
CACNA1A	773	Mice			cerebral cortex	Full-length		Kennedy Cortex IP-MS
CAMSAP1	157922	Mice			cerebral cortex	Full-length		Kennedy Cortex IP-MS
SHANK1	50944	Mice			cerebral cortex	Full-length		Kennedy Cortex IP-MS
UNC13A	23025	Mice			cerebral cortex	Full-length		Kennedy Cortex IP-MS
CASK	8573	Mice			cerebral cortex	Full-length		Kennedy Cortex IP-MS
BEGAIN	57596	Mice			cerebral cortex	Full-length		Kennedy Cortex IP-MS
CAMSAP2	23271	Mice			cerebral cortex	Full-length		Kennedy Cortex IP-MS
DLGAP1	9229	Mice			cerebral cortex	Full-length		Kennedy Cortex IP-MS
AJM1	389813	Mice			cerebral cortex	Full-length		Kennedy Cortex IP-MS
GPHN	10243	Mice			cerebral cortex	Full-length		Kennedy Cortex IP-MS
SHISA7	729956	Mice			cerebral cortex	Full-length		Kennedy Cortex IP-MS
OGT	8473	Mice			cerebral cortex	Full-length		Kennedy Cortex IP-MS
FGA	2243	Mice			cerebral cortex	Full-length		Kennedy Cortex IP-MS
CDKL5	6792	Mice			cerebral cortex	Full-length		Kennedy Cortex IP-MS
CNKSR2	22866	Mice			cerebral cortex	Full-length		Kennedy Cortex IP-MS
ARHGAP32	9743	Mice			cerebral cortex	Full-length		Kennedy Cortex IP-MS
MYCBP	26292	Mice			cerebral cortex	Full-length		Kennedy Cortex IP-MS
KCTD16	57528	Mice			cerebral cortex	Full-length		Kennedy Cortex IP-MS
THEM6	51337	Mice			cerebral cortex	Full-length		Kennedy Cortex IP-MS
PRRC2C	23215	Mice			cerebral cortex	Full-length		Kennedy Cortex IP-MS
LIN7B	64130	Mice			cerebral cortex	Full-length		Kennedy Cortex IP-MS
CTNNA1	1495	Mice			cerebral cortex	Full-length		Kennedy Cortex IP-MS
DOCK3	1795	Mice			cerebral cortex	Full-length		Kennedy Cortex IP-MS
FAM126B	285172	Mice			cerebral cortex	Full-length		Kennedy Cortex IP-MS
GSK3B	2932	Mice			cerebral cortex	Full-length		Kennedy Cortex IP-MS
RIMBP2	23504	Mice			cerebral cortex	Full-length		Kennedy Cortex IP-MS
SCAI	286205	Mice			cerebral cortex	Full-length		Kennedy Cortex IP-MS
JPH3	57338	Mice			cerebral cortex	Full-length		Kennedy Cortex IP-MS
ABLIM3	22885	Mice			cerebral cortex	Full-length		Kennedy Cortex IP-MS
HOMER2	9455	Mice			cerebral cortex	Full-length		Kennedy Cortex IP-MS
TNR	7143	Mice			cerebral cortex	Full-length		Kennedy Cortex IP-MS
PLEKHA6	22874	Mice			cerebral cortex	Full-length		Kennedy Cortex IP-MS
FAM81A	145773	Mice			cerebral cortex	Full-length		Kennedy Cortex IP-MS
CROCC	9696	Mice			cerebral cortex	Full-length		Kennedy Cortex IP-MS
NOS1AP	9722	Mice			cerebral cortex	Full-length		Kennedy Cortex IP-MS
CACNG3	10368	Mice			cerebral cortex	Full-length		Kennedy Cortex IP-MS
GABBR2	9568	Mice			cerebral cortex	Full-length		Kennedy Cortex IP-MS
CEP170B	283638	Mice			cerebral cortex	Full-length		Kennedy Cortex IP-MS
