# Supplementary material for: HTT-OMNI: A Web-based Platform for Huntingtin Interaction Exploration and Multi-omics Data Integration
Source: Mol Cell Proteomics. 2022 Aug 3;21(10):100275. doi: 10.1016/j.mcpro.2022.100275 (PMC9540350; doi:10.1016/j.mcpro.2022.100275)
Supplement: TableS7 [file mmc8.xlsx]

## Sheet: Table S7
Table S7: HTT-OMNI upload of shared HIPs between Kennedy Cortex IP-MS and Greco et al. 2022 IP-MS in striatum, classified by polyQ dependence at 2 or 10 months (related to Fig. 6)
gene_symbol	gene_id	model_species	common_name	cell_culture_comment	tissue	htt_length	detection_method_annot	study_id	QUANT_Log2_140Q/20Q_CTX_2M	QUANT_Log2_140Q/20Q_STR_2M	QUANT_Log2_140Q/20Q_CTX_10M	QUANT_Log2_140Q/20Q_STR_10M	QUANT_DIFF_2M	QUANT_DIFF_10M	QUANT_DIFF_2M_as_num	QUANT_DIFF_10M_as_num
HTT	3064	Mice				Full-length		Kennedy CTX + Greco STR IP-MS	0	0	0	0	HTT	HTT	0	0
ZDHHC17	23390	Mice				Full-length		Kennedy CTX + Greco STR IP-MS	0.48	2.36	0.28	0.81	NC-CTX;U-STR	NC-CTX;NC-STR	2	1
CAPZB	832	Mice				Full-length		Kennedy CTX + Greco STR IP-MS	1.01	1.53	1.02	2.14	NC-CTX;U-STR	NC-CTX;U-STR	2	2
F8A1	8263	Mice				Full-length		Kennedy CTX + Greco STR IP-MS	0.09	0.55	0.08	-0.01	NC-CTX;NC-STR	NC-CTX;NC-STR	1	1
IMMT	10989	Mice				Full-length		Kennedy CTX + Greco STR IP-MS	0.73	0.41	0.75	1.87	NC-CTX;NC-STR	NC-CTX;U-STR	1	2
MYL6	4637	Mice				Full-length		Kennedy CTX + Greco STR IP-MS	0.77	1.3	0.91	1.92	NC-CTX;U-STR	NC-CTX;U-STR	2	2
NSF	4905	Mice				Full-length		Kennedy CTX + Greco STR IP-MS	4.44	6.33	3.02	4.2	NC-CTX;U-STR	U-CTX;U-STR	2	4
STXBP1	6812	Mice				Full-length		Kennedy CTX + Greco STR IP-MS	1.06	1.59	1.26	0.88	U-CTX;U-STR	NC-CTX;NC-STR	4	1
ARPC4	10093	Mice				Full-length		Kennedy CTX + Greco STR IP-MS	0.56	1.61	1.54	2.45	NC-CTX;U-STR	NC-CTX;U-STR	2	2
ATP6V0D1	9114	Mice				Full-length		Kennedy CTX + Greco STR IP-MS	-0.6	1.02	0.46	1.35	NC-CTX;NC-STR	NC-CTX;U-STR	1	2
BAIAP2	10458	Mice				Full-length		Kennedy CTX + Greco STR IP-MS	0.17	0.98	1	2.06	NC-CTX;NC-STR	NC-CTX;NC-STR	1	1
CAPZA2	830	Mice				Full-length		Kennedy CTX + Greco STR IP-MS	0.82	0.99	1.16	2.28	NC-CTX;NC-STR	U-CTX;U-STR	1	4
CTNNB1	1499	Mice				Full-length		Kennedy CTX + Greco STR IP-MS	0.29	1.2	0.99	2.31	NC-CTX;U-STR	NC-CTX;U-STR	2	2
DBN1	1627	Mice				Full-length		Kennedy CTX + Greco STR IP-MS	0.77	0.99	1.16	2.2	NC-CTX;NC-STR	U-CTX;U-STR	1	4
SNAP25	6616	Mice				Full-length		Kennedy CTX + Greco STR IP-MS	0.25	1.68	0.11	1.27	NC-CTX;NC-STR	NC-CTX;NC-STR	1	1
SYT1	6857	Mice				Full-length		Kennedy CTX + Greco STR IP-MS	0.64	0.68	0.44	1.28	NC-CTX;NC-STR	NC-CTX;NC-STR	1	1
TPI1	7167	Mice				Full-length		Kennedy CTX + Greco STR IP-MS	0.23	0.81	0.52	0.84	NC-CTX;NC-STR	NC-CTX;NC-STR	1	1
ACTR3	10096	Mice				Full-length		Kennedy CTX + Greco STR IP-MS	0.82	1.11	1.41	2.39	NC-CTX;U-STR	U-CTX;U-STR	2	4
AP2A1	160	Mice				Full-length		Kennedy CTX + Greco STR IP-MS	0.32	0.53	1.59	1.2	NC-CTX;NC-STR	U-CTX;NC-STR	1	3
ARPC3	10094	Mice				Full-length		Kennedy CTX + Greco STR IP-MS	1.05	1.53	1.35	2.28	NC-CTX;U-STR	NC-CTX;U-STR	2	2
CRMP1	1400	Mice				Full-length		Kennedy CTX + Greco STR IP-MS	-0.18	1.26	0.51	0.72	NC-CTX;NC-STR	NC-CTX;NC-STR	1	1
DNAJA2	10294	Mice				Full-length		Kennedy CTX + Greco STR IP-MS	-0.72	2.31	1.1	1.27	NC-CTX;U-STR	U-CTX;NC-STR	2	3
DNAJB6	10049	Mice				Full-length		Kennedy CTX + Greco STR IP-MS	0.55	0.34	1.36	1.83	NC-CTX;NC-STR	NC-CTX;NC-STR	1	1
EPB41L3	23136	Mice				Full-length		Kennedy CTX + Greco STR IP-MS	0.37	0.75	1.2	2.97	NC-CTX;NC-STR	NC-CTX;U-STR	1	2
GPM6A	2823	Mice				Full-length		Kennedy CTX + Greco STR IP-MS	-0.05	1.07	0.88	0.84	NC-CTX;U-STR	NC-CTX;NC-STR	2	1
LDHA	3939	Mice				Full-length		Kennedy CTX + Greco STR IP-MS	0.91	1.29	-0.51	0.52	NC-CTX;NC-STR	NC-CTX;NC-STR	1	1
LSAMP	4045	Mice				Full-length		Kennedy CTX + Greco STR IP-MS	-0.35	1.02	0.87	3	NC-CTX;U-STR	NC-CTX;U-STR	2	2
PFN2	5217	Mice				Full-length		Kennedy CTX + Greco STR IP-MS	0.04	0.54	0.38	0.33	NC-CTX;NC-STR	NC-CTX;NC-STR	1	1
PRKCB	5579	Mice				Full-length		Kennedy CTX + Greco STR IP-MS	0.9	1.6	0.87	1.25	NC-CTX;NC-STR	NC-CTX;NC-STR	1	1
PRMT5	10419	Mice				Full-length		Kennedy CTX + Greco STR IP-MS	0.78	1.4	0.77	1.82	NC-CTX;NC-STR	NC-CTX;U-STR	1	2
RCN2	5955	Mice				Full-length		Kennedy CTX + Greco STR IP-MS	1.55	0.59	1.15	2.17	NC-CTX;NC-STR	NC-CTX;U-STR	1	2
SFXN3	81855	Mice				Full-length		Kennedy CTX + Greco STR IP-MS	1.08	0.84	1.23	0.97	NC-CTX;NC-STR	U-CTX;NC-STR	1	3
SLC1A2	6506	Mice				Full-length		Kennedy CTX + Greco STR IP-MS	0.09	0.12	0.4	1.5	NC-CTX;NC-STR	NC-CTX;NC-STR	1	1
SLC25A3	5250	Mice				Full-length		Kennedy CTX + Greco STR IP-MS	0.53	1.04	0.73	0.92	NC-CTX;NC-STR	NC-CTX;NC-STR	1	1
STX1B	112755	Mice				Full-length		Kennedy CTX + Greco STR IP-MS	0.38	5.9	0.16	-0.71	NC-CTX;U-STR	NC-CTX;NC-STR	2	1
ACTR2	10097	Mice				Full-length		Kennedy CTX + Greco STR IP-MS	0.67	1.81	1.29	2.26	NC-CTX;U-STR	U-CTX;U-STR	2	4
ADD1	118	Mice				Full-length		Kennedy CTX + Greco STR IP-MS	0.11	1.11	1.31	2.38	NC-CTX;U-STR	U-CTX;U-STR	2	4
ADD2	119	Mice				Full-length		Kennedy CTX + Greco STR IP-MS	0.67	1.18	1.52	2.37	NC-CTX;NC-STR	U-CTX;U-STR	1	4
AP2B1	163	Mice				Full-length		Kennedy CTX + Greco STR IP-MS	-0.05	1.62	1.18	1.62	NC-CTX;U-STR	U-CTX;U-STR	2	4
ARPC2	10109	Mice				Full-length		Kennedy CTX + Greco STR IP-MS	0.7	1.78	0.96	2.55	NC-CTX;U-STR	NC-CTX;U-STR	2	2
ATP6V0A1	535	Mice				Full-length		Kennedy CTX + Greco STR IP-MS	-0.08	0.85	0.71	1.17	NC-CTX;NC-STR	NC-CTX;U-STR	1	2
CAPZA1	829	Mice				Full-length		Kennedy CTX + Greco STR IP-MS	0.69	-0.57	1.41	2.23	NC-CTX;NC-STR	NC-CTX;U-STR	1	2
EEF2	1938	Mice				Full-length		Kennedy CTX + Greco STR IP-MS	-0.36	1.51	0.91	0.9	NC-CTX;NC-STR	NC-CTX;NC-STR	1	1
GJA1	2697	Mice				Full-length		Kennedy CTX + Greco STR IP-MS	0.9	1.25	1.51	2.08	NC-CTX;U-STR	NC-CTX;U-STR	2	2
GNAZ	2781	Mice				Full-length		Kennedy CTX + Greco STR IP-MS	-0.25	0.65	1.14	1.75	NC-CTX;NC-STR	NC-CTX;U-STR	1	2
GRIA2	2891	Mice				Full-length		Kennedy CTX + Greco STR IP-MS	-0.12	1.21	0.89	1.78	NC-CTX;U-STR	NC-CTX;NC-STR	2	1
MACF1	23499	Mice				Full-length		Kennedy CTX + Greco STR IP-MS	0.52	1.56	1.15	2.45	NC-CTX;U-STR	U-CTX;U-STR	2	4
MAP1B	4131	Mice				Full-length		Kennedy CTX + Greco STR IP-MS	0.43	0.21	1.23	1.27	NC-CTX;NC-STR	U-CTX;U-STR	1	4
MAP2	4133	Mice				Full-length		Kennedy CTX + Greco STR IP-MS	0.06	1.33	0.87	1.2	NC-CTX;NC-STR	NC-CTX;NC-STR	1	1
MLF2	8079	Mice				Full-length		Kennedy CTX + Greco STR IP-MS	1.02	1.68	1.5	2.03	NC-CTX;U-STR	NC-CTX;NC-STR	2	1
MYH10	4628	Mice				Full-length		Kennedy CTX + Greco STR IP-MS	0.95	1.57	0.98	2.1	NC-CTX;U-STR	NC-CTX;U-STR	2	2
MYH9	4627	Mice				Full-length		Kennedy CTX + Greco STR IP-MS	0.83	0.88	0.97	2.29	NC-CTX;NC-STR	NC-CTX;U-STR	1	2
MYO18A	399687	Mice				Full-length		Kennedy CTX + Greco STR IP-MS	0.99	1.25	1.37	1.32	NC-CTX;NC-STR	U-CTX;U-STR	1	4
PCLO	27445	Mice				Full-length		Kennedy CTX + Greco STR IP-MS	0.26	1.05	0.95	2.36	NC-CTX;U-STR	NC-CTX;U-STR	2	2
PLEC	5339	Mice				Full-length		Kennedy CTX + Greco STR IP-MS	0.38	1.83	1.13	1.69	NC-CTX;U-STR	U-CTX;U-STR	2	4
PMCH	5367	Mice				Full-length		Kennedy CTX + Greco STR IP-MS	0.84	1.47	1.61	1.65	NC-CTX;U-STR	U-CTX;U-STR	2	4
RTN1	6252	Mice				Full-length		Kennedy CTX + Greco STR IP-MS	0.04	1.15	0.55	0.1	NC-CTX;U-STR	NC-CTX;NC-STR	2	1
SORBS1	10580	Mice				Full-length		Kennedy CTX + Greco STR IP-MS	0.83	0.68	1.27	2	NC-CTX;NC-STR	U-CTX;U-STR	1	4
SPTBN1	6711	Mice				Full-length		Kennedy CTX + Greco STR IP-MS	0.46	1.37	1.22	2.27	NC-CTX;U-STR	NC-CTX;U-STR	2	2
SYN2	6854	Mice				Full-length		Kennedy CTX + Greco STR IP-MS	0.57	2.42	0.75	0.87	NC-CTX;U-STR	NC-CTX;NC-STR	2	1
TMOD2	29767	Mice				Full-length		Kennedy CTX + Greco STR IP-MS	0.63	1.02	1.27	2.16	NC-CTX;U-STR	NC-CTX;U-STR	2	2
SEPTIN11	55752	Mice				Full-length		Kennedy CTX + Greco STR IP-MS	-0.41	1.27	0.35	0.66	NC-CTX;NC-STR	NC-CTX;NC-STR	1	1
SEPTIN5	5413	Mice				Full-length		Kennedy CTX + Greco STR IP-MS	0.48	1.44	1.02	1.19	NC-CTX;NC-STR	NC-CTX;NC-STR	1	1
ACTR3B	57180	Mice				Full-length		Kennedy CTX + Greco STR IP-MS	0.85	2.12	1.01	0.79	NC-CTX;U-STR	NC-CTX;NC-STR	2	1
ALDH1L1	10840	Mice				Full-length		Kennedy CTX + Greco STR IP-MS	0.49	1.32	0.65	1.19	NC-CTX;U-STR	NC-CTX;U-STR	2	2
ARPC1A	10552	Mice				Full-length		Kennedy CTX + Greco STR IP-MS	0.75	1.67	1.63	2.07	NC-CTX;U-STR	U-CTX;NC-STR	2	3
ARPC5L	81873	Mice				Full-length		Kennedy CTX + Greco STR IP-MS	1.44	0.51	1.1	2.33	NC-CTX;NC-STR	NC-CTX;U-STR	1	2
ATP1A3	478	Mice				Full-length		Kennedy CTX + Greco STR IP-MS	1.79	0.75	0.53	2.12	U-CTX;NC-STR	NC-CTX;U-STR	3	2
ATP6V1A	523	Mice				Full-length		Kennedy CTX + Greco STR IP-MS	-0.61	0.84	0.61	1.47	NC-CTX;NC-STR	NC-CTX;U-STR	1	2
ATP6V1B2	526	Mice				Full-length		Kennedy CTX + Greco STR IP-MS	0.16	1.01	0.92	1.55	NC-CTX;NC-STR	NC-CTX;U-STR	1	2
CNTN1	1272	Mice				Full-length		Kennedy CTX + Greco STR IP-MS	0.2	0.48	1.04	2.2	NC-CTX;NC-STR	U-CTX;U-STR	1	4
CORO2B	10391	Mice				Full-length		Kennedy CTX + Greco STR IP-MS	1.1	1.75	1.16	1.89	NC-CTX;U-STR	U-CTX;U-STR	2	4
CTTN	2017	Mice				Full-length		Kennedy CTX + Greco STR IP-MS	0.13	0.86	1.12	2.01	NC-CTX;NC-STR	U-CTX;U-STR	1	4
GRIN1	2902	Mice				Full-length		Kennedy CTX + Greco STR IP-MS	0.32	1.76	0.67	1.96	NC-CTX;U-STR	NC-CTX;U-STR	2	2
GRIN2B	2904	Mice				Full-length		Kennedy CTX + Greco STR IP-MS	0.91	1.52	1.02	2.57	NC-CTX;U-STR	NC-CTX;U-STR	2	2
GSN	2934	Mice				Full-length		Kennedy CTX + Greco STR IP-MS	0.63	1.2	1.21	2.63	NC-CTX;U-STR	NC-CTX;U-STR	2	2
MAP3K12	7786	Mice				Full-length		Kennedy CTX + Greco STR IP-MS	-0.38	1	0.54	0.11	NC-CTX;NC-STR	NC-CTX;NC-STR	1	1
MYL12B	103910	Mice				Full-length		Kennedy CTX + Greco STR IP-MS	0.97	0.85	1.17	2.31	NC-CTX;NC-STR	U-CTX;U-STR	1	4
MYO1B	4430	Mice				Full-length		Kennedy CTX + Greco STR IP-MS	0.62	2.79	1.11	2.06	NC-CTX;U-STR	U-CTX;U-STR	2	4
NCKIPSD	51517	Mice				Full-length		Kennedy CTX + Greco STR IP-MS	0.28	1.91	1.24	1.9	NC-CTX;U-STR	NC-CTX;U-STR	2	2
NEGR1	257194	Mice				Full-length		Kennedy CTX + Greco STR IP-MS	-0.1	0.78	0.88	2.18	NC-CTX;NC-STR	NC-CTX;U-STR	1	2
PIP4K2C	79837	Mice				Full-length		Kennedy CTX + Greco STR IP-MS	-0.19	0.94	-0.3	0.34	NC-CTX;NC-STR	NC-CTX;NC-STR	1	1
PPP2R2A	5520	Mice				Full-length		Kennedy CTX + Greco STR IP-MS	0.3	1.81	0.65	1.31	NC-CTX;U-STR	NC-CTX;NC-STR	2	1
RAPGEF4	11069	Mice				Full-length		Kennedy CTX + Greco STR IP-MS	0.25	1.21	0.87	2.1	NC-CTX;U-STR	NC-CTX;U-STR	2	2
SIPA1L1	26037	Mice				Full-length		Kennedy CTX + Greco STR IP-MS	0.63	1.63	1.04	2.87	NC-CTX;U-STR	U-CTX;U-STR	2	4
SLC12A5	57468	Mice				Full-length		Kennedy CTX + Greco STR IP-MS	0.73	1.01	0.49	0.33	NC-CTX;NC-STR	NC-CTX;NC-STR	1	1
SYN1	6853	Mice				Full-length		Kennedy CTX + Greco STR IP-MS	-0.36	1.7	0.9	1.61	NC-CTX;U-STR	NC-CTX;NC-STR	2	1
TJP1	7082	Mice				Full-length		Kennedy CTX + Greco STR IP-MS	0.11	1.27	1.05	2	NC-CTX;U-STR	U-CTX;U-STR	2	4
TMOD3	29766	Mice				Full-length		Kennedy CTX + Greco STR IP-MS	0.38	1.44	0.69	1.22	NC-CTX;U-STR	NC-CTX;U-STR	2	2
TUFM	7284	Mice				Full-length		Kennedy CTX + Greco STR IP-MS	0.63	1.15	-0.08	1.18	NC-CTX;NC-STR	NC-CTX;U-STR	1	2
WDR47	22911	Mice				Full-length		Kennedy CTX + Greco STR IP-MS	0.82	1.48	1.09	1.52	NC-CTX;U-STR	NC-CTX;NC-STR	2	1
SEPTIN3	55964	Mice				Full-length		Kennedy CTX + Greco STR IP-MS	-0.33	2.38	0.71	0	NC-CTX;NC-STR	NC-CTX;NC-STR	1	1
ABLIM1	3983	Mice				Full-length		Kennedy CTX + Greco STR IP-MS	0.04	1.14	1.14	2.81	NC-CTX;U-STR	NC-CTX;U-STR	2	2
ANK2	287	Mice				Full-length		Kennedy CTX + Greco STR IP-MS	0.55	0.52	1.25	1.97	NC-CTX;NC-STR	NC-CTX;U-STR	1	2
ARPC5	10092	Mice				Full-length		Kennedy CTX + Greco STR IP-MS	1.04	0.69	1.65	2.85	NC-CTX;NC-STR	U-CTX;U-STR	1	4
BSN	8927	Mice				Full-length		Kennedy CTX + Greco STR IP-MS	0.33	1.7	0.89	1.56	NC-CTX;U-STR	NC-CTX;U-STR	2	2
CAMSAP3	57662	Mice				Full-length		Kennedy CTX + Greco STR IP-MS	0.54	1.53	1.07	1.61	NC-CTX;U-STR	U-CTX;U-STR	2	4
CLASP2	23122	Mice				Full-length		Kennedy CTX + Greco STR IP-MS	0.19	1.25	0.99	0.92	NC-CTX;U-STR	NC-CTX;NC-STR	2	1
CYFIP2	26999	Mice				Full-length		Kennedy CTX + Greco STR IP-MS	0.04	1.29	0.16	1.22	NC-CTX;NC-STR	NC-CTX;NC-STR	1	1
DSP	1832	Mice				Full-length		Kennedy CTX + Greco STR IP-MS	0.66	2.12	0.74	1.88	NC-CTX;NC-STR	NC-CTX;NC-STR	1	1
ERC2	26059	Mice				Full-length		Kennedy CTX + Greco STR IP-MS	0.17	1.79	0.78	1.38	NC-CTX;U-STR	NC-CTX;NC-STR	2	1
GDA	9615	Mice				Full-length		Kennedy CTX + Greco STR IP-MS	-0.01	0.78	0.83	0.25	NC-CTX;NC-STR	NC-CTX;NC-STR	1	1
GPX4	2879	Mice				Full-length		Kennedy CTX + Greco STR IP-MS	0.71	0.94	0.22	1.37	NC-CTX;NC-STR	NC-CTX;U-STR	1	2
JUP	3728	Mice				Full-length		Kennedy CTX + Greco STR IP-MS	0.52	3.25	0.29	3.1	NC-CTX;U-STR	NC-CTX;U-STR	2	2
LRRC7	57554	Mice				Full-length		Kennedy CTX + Greco STR IP-MS	0.65	1.29	0.92	2.49	NC-CTX;U-STR	NC-CTX;U-STR	2	2
MAP1A	4130	Mice				Full-length		Kennedy CTX + Greco STR IP-MS	0.13	1.57	0.58	1.05	NC-CTX;NC-STR	NC-CTX;NC-STR	1	1
MAP3K13	9175	Mice				Full-length		Kennedy CTX + Greco STR IP-MS	-0.72	0.41	0.15	0.51	NC-CTX;NC-STR	NC-CTX;NC-STR	1	1
MAP6	4135	Mice				Full-length		Kennedy CTX + Greco STR IP-MS	0.42	1.27	0.96	1.03	NC-CTX;NC-STR	NC-CTX;NC-STR	1	1
MTHFD1L	25902	Mice				Full-length		Kennedy CTX + Greco STR IP-MS	0.42	1.36	0.78	1.31	NC-CTX;U-STR	NC-CTX;U-STR	2	2
MYL4	4635	Mice				Full-length		Kennedy CTX + Greco STR IP-MS	1.53	1.85	0.98	2.39	NC-CTX;U-STR	NC-CTX;U-STR	2	2
MYO6	4646	Mice				Full-length		Kennedy CTX + Greco STR IP-MS	0.66	2.43	1.53	2.28	NC-CTX;U-STR	NC-CTX;U-STR	2	2
PCBP1	5093	Mice				Full-length		Kennedy CTX + Greco STR IP-MS	0.26	0	1.1	0.08	NC-CTX;NC-STR	U-CTX;NC-STR	1	3
PGRMC1	10857	Mice				Full-length		Kennedy CTX + Greco STR IP-MS	0.6	0.7	0.27	0.93	NC-CTX;NC-STR	NC-CTX;NC-STR	1	1
PIN1	5300	Mice				Full-length		Kennedy CTX + Greco STR IP-MS	0.69	0.58	-0.39	0.18	NC-CTX;NC-STR	NC-CTX;NC-STR	1	1
PPP1R9B	84687	Mice				Full-length		Kennedy CTX + Greco STR IP-MS	0.66	1.64	1.03	2.33	NC-CTX;U-STR	U-CTX;U-STR	2	4
PRDX1	5052	Mice				Full-length		Kennedy CTX + Greco STR IP-MS	0.5	0.82	0.67	1.11	NC-CTX;NC-STR	NC-CTX;NC-STR	1	1
PRDX2	7001	Mice				Full-length		Kennedy CTX + Greco STR IP-MS	0.26	0.81	0.35	1.26	NC-CTX;NC-STR	NC-CTX;NC-STR	1	1
SLC17A6	57084	Mice				Full-length		Kennedy CTX + Greco STR IP-MS	0.56	0.56	0.8	1.04	NC-CTX;NC-STR	NC-CTX;NC-STR	1	1
SYNE1	23345	Mice				Full-length		Kennedy CTX + Greco STR IP-MS	0.45	0.94	1.57	2.16	NC-CTX;NC-STR	NC-CTX;U-STR	1	2
SYNPO	11346	Mice				Full-length		Kennedy CTX + Greco STR IP-MS	0.65	0.63	0.98	2.62	NC-CTX;NC-STR	NC-CTX;U-STR	1	2
GRIA1	2890	Mice				Full-length		Kennedy CTX + Greco STR IP-MS	0.65	1.18	0.91	1.92	NC-CTX;U-STR	NC-CTX;NC-STR	2	1
STK38	11329	Mice				Full-length		Kennedy CTX + Greco STR IP-MS	1.09	1.92	0.76	0.96	NC-CTX;U-STR	NC-CTX;NC-STR	2	1
ABLIM2	84448	Mice				Full-length		Kennedy CTX + Greco STR IP-MS	0.74	1.59	0.99	2.33	NC-CTX;U-STR	NC-CTX;U-STR	2	2
ANK3	288	Mice				Full-length		Kennedy CTX + Greco STR IP-MS	0.6	1.45	0.98	2.33	NC-CTX;U-STR	NC-CTX;U-STR	2	2
ASRGL1	80150	Mice				Full-length		Kennedy CTX + Greco STR IP-MS	0.66	2.61	0.99	2.52	NC-CTX;NC-STR	NC-CTX;NC-STR	1	1
ATP1A2	477	Mice				Full-length		Kennedy CTX + Greco STR IP-MS	-0.43	0.45	0.74	1.22	NC-CTX;NC-STR	NC-CTX;NC-STR	1	1
CDH2	1000	Mice				Full-length		Kennedy CTX + Greco STR IP-MS	0.87	1.34	1.5	2.64	NC-CTX;U-STR	U-CTX;U-STR	2	4
CTNNA2	1496	Mice				Full-length		Kennedy CTX + Greco STR IP-MS	0.41	1.47	1.22	2.49	NC-CTX;U-STR	U-CTX;U-STR	2	4
CTNND2	1501	Mice				Full-length		Kennedy CTX + Greco STR IP-MS	-0.02	1.26	0.94	2.07	NC-CTX;U-STR	NC-CTX;U-STR	2	2
DLG1	1739	Mice				Full-length		Kennedy CTX + Greco STR IP-MS	-0.25	1.25	0.98	1.19	NC-CTX;U-STR	NC-CTX;NC-STR	2	1
DLG2	1740	Mice				Full-length		Kennedy CTX + Greco STR IP-MS	0.32	1.56	0.82	2.06	NC-CTX;U-STR	NC-CTX;NC-STR	2	1
DLG3	1741	Mice				Full-length		Kennedy CTX + Greco STR IP-MS	0.3	1.97	0.91	2.38	NC-CTX;U-STR	NC-CTX;U-STR	2	2
DLGAP2	9228	Mice				Full-length		Kennedy CTX + Greco STR IP-MS	0.06	1.5	1.15	2.31	NC-CTX;U-STR	U-CTX;U-STR	2	4
DLGAP3	58512	Mice				Full-length		Kennedy CTX + Greco STR IP-MS	0.93	1.33	0.12	2.38	NC-CTX;NC-STR	NC-CTX;NC-STR	1	1
DMTN	2039	Mice				Full-length		Kennedy CTX + Greco STR IP-MS	0.5	3.54	1.44	1.26	NC-CTX;U-STR	U-CTX;U-STR	2	4
EIF4B	1975	Mice				Full-length		Kennedy CTX + Greco STR IP-MS	0.33	1.68	0.91	1.08	NC-CTX;U-STR	NC-CTX;U-STR	2	2
FGB	2244	Mice				Full-length		Kennedy CTX + Greco STR IP-MS	1.28	0.48	0.67	2.44	U-CTX;NC-STR	NC-CTX;U-STR	3	2
FGG	2266	Mice				Full-length		Kennedy CTX + Greco STR IP-MS	1.42	0.13	0.54	1.98	NC-CTX;NC-STR	NC-CTX;U-STR	1	2
GRIA3	2892	Mice				Full-length		Kennedy CTX + Greco STR IP-MS	-0.58	1.06	0.54	1.13	NC-CTX;NC-STR	NC-CTX;NC-STR	1	1
LZTS3	9762	Mice				Full-length		Kennedy CTX + Greco STR IP-MS	0.42	1.7	1.19	2.14	NC-CTX;U-STR	U-CTX;U-STR	2	4
MPRIP	23164	Mice				Full-length		Kennedy CTX + Greco STR IP-MS	1.05	2.29	1.11	3.65	NC-CTX;U-STR	U-CTX;U-STR	2	4
MYH14	79784	Mice				Full-length		Kennedy CTX + Greco STR IP-MS	0.73	1.35	1.69	1.32	NC-CTX;U-STR	NC-CTX;U-STR	2	2
MYO1D	4642	Mice				Full-length		Kennedy CTX + Greco STR IP-MS	0.6	1.39	1.61	2.06	NC-CTX;U-STR	U-CTX;U-STR	2	4
OLFM1	10439	Mice				Full-length		Kennedy CTX + Greco STR IP-MS	-0.75	0.67	0.03	2.25	NC-CTX;NC-STR	NC-CTX;NC-STR	1	1
PIP4K2B	8396	Mice				Full-length		Kennedy CTX + Greco STR IP-MS	-0.39	-0.23	0.34	-0.02	NC-CTX;NC-STR	NC-CTX;NC-STR	1	1
PPP3R1	5534	Mice				Full-length		Kennedy CTX + Greco STR IP-MS	-0.2	0.92	0.95	1.44	NC-CTX;NC-STR	NC-CTX;U-STR	1	2
SHANK2	22941	Mice				Full-length		Kennedy CTX + Greco STR IP-MS	0.33	0.99	0.8	1.73	NC-CTX;NC-STR	NC-CTX;NC-STR	1	1
SHANK3	85358	Mice				Full-length		Kennedy CTX + Greco STR IP-MS	0.42	1.2	0.7	1.85	NC-CTX;NC-STR	NC-CTX;NC-STR	1	1
SORBS2	8470	Mice				Full-length		Kennedy CTX + Greco STR IP-MS	0.54	0.91	0.8	2.52	NC-CTX;NC-STR	NC-CTX;U-STR	1	2
SPTB	6710	Mice				Full-length		Kennedy CTX + Greco STR IP-MS	0	2.2	1.16	2.44	NC-CTX;U-STR	NC-CTX;U-STR	2	2
SYNGAP1	8831	Mice				Full-length		Kennedy CTX + Greco STR IP-MS	0.41	1.32	0.95	2.65	NC-CTX;NC-STR	NC-CTX;U-STR	1	2
