# Supplementary material for: HTT-OMNI: A Web-based Platform for Huntingtin Interaction Exploration and Multi-omics Data Integration
Source: Mol Cell Proteomics. 2022 Aug 3;21(10):100275. doi: 10.1016/j.mcpro.2022.100275 (PMC9540350; doi:10.1016/j.mcpro.2022.100275)
Supplement: TableS8 [file mmc9.xlsx]

## Sheet: Table S8
Table S8: HTT-OMNI upload for cortex-enriched HIPs (related to Fig. 7A)
gene_symbol	gene_id	model_species	common_name	cell_culture_comment	tissue	htt_length	detection_method_annot	study_id	QUANT_Log2_140Q/20Q_CTX_2M	QUANT_Log2_140Q/20Q_CTX_10M	QUANT_DIFF_2M	QUANT_DIFF_10M
DNAJA1	3301	Mice			cerebral cortex	Full-length		Kennedy CTX IP-MS	0.47	0.93	NC-CTX;NQ-STR	NC-CTX;NQ-STR
GNB2	2783	Mice			cerebral cortex	Full-length		Kennedy CTX IP-MS	0.63	-0.31	NC-CTX;NQ-STR	NC-CTX;NQ-STR
VDAC2	7417	Mice			cerebral cortex	Full-length		Kennedy CTX IP-MS	0.83	0.83	NC-CTX;NQ-STR	NC-CTX;NQ-STR
DDB1	1642	Mice			cerebral cortex	Full-length		Kennedy CTX IP-MS	0.54	0.91	NC-CTX;NQ-STR	NC-CTX;NQ-STR
GIT1	28964	Mice			cerebral cortex	Full-length		Kennedy CTX IP-MS	0.5	1.05	NC-CTX;NQ-STR	U-CTX;NQ-STR
PPP1CA	5499	Mice			cerebral cortex	Full-length		Kennedy CTX IP-MS	0.55	0.87	NC-CTX;NQ-STR	NC-CTX;NQ-STR
ACTN1	87	Mice			cerebral cortex	Full-length		Kennedy CTX IP-MS	-0.07	1.17	NC-CTX;NQ-STR	NC-CTX;NQ-STR
ADD3	120	Mice			cerebral cortex	Full-length		Kennedy CTX IP-MS	0.1	1.11	NC-CTX;NQ-STR	U-CTX;NQ-STR
DLG4	1742	Mice			cerebral cortex	Full-length		Kennedy CTX IP-MS	0.21	0.83	NC-CTX;NQ-STR	NC-CTX;NQ-STR
GNAO1	2775	Mice			cerebral cortex	Full-length		Kennedy CTX IP-MS	0.24	0.35	NC-CTX;NQ-STR	NC-CTX;NQ-STR
GNB1	2782	Mice			cerebral cortex	Full-length		Kennedy CTX IP-MS	0.41	0.28	NC-CTX;NQ-STR	NC-CTX;NQ-STR
GRB2	2885	Mice			cerebral cortex	Full-length		Kennedy CTX IP-MS	0.14	0.87	NC-CTX;NQ-STR	NC-CTX;NQ-STR
SLC25A11	8402	Mice			cerebral cortex	Full-length		Kennedy CTX IP-MS	0.66	1.23	NC-CTX;NQ-STR	NC-CTX;NQ-STR
ACTN2	88	Mice			cerebral cortex	Full-length		Kennedy CTX IP-MS	-0.26	1.37	NC-CTX;NQ-STR	NC-CTX;NQ-STR
AP2M1	1173	Mice			cerebral cortex	Full-length		Kennedy CTX IP-MS	-0.18	1.35	NC-CTX;NQ-STR	NC-CTX;NQ-STR
CORO1C	23603	Mice			cerebral cortex	Full-length		Kennedy CTX IP-MS	0.3	1.36	NC-CTX;NQ-STR	U-CTX;NQ-STR
DST	667	Mice			cerebral cortex	Full-length		Kennedy CTX IP-MS	1.03	0.77	NC-CTX;NQ-STR	NC-CTX;NQ-STR
GFAP	2670	Mice			cerebral cortex	Full-length		Kennedy CTX IP-MS	0.35	1.4	NC-CTX;NQ-STR	NC-CTX;NQ-STR
HNRNPM	4670	Mice			cerebral cortex	Full-length		Kennedy CTX IP-MS	-0.18	0.6	NC-CTX;NQ-STR	NC-CTX;NQ-STR
HSPA5	3309	Mice			cerebral cortex	Full-length		Kennedy CTX IP-MS	2.04	0.82	NC-CTX;NQ-STR	NC-CTX;NQ-STR
HSPH1	10808	Mice			cerebral cortex	Full-length		Kennedy CTX IP-MS	-0.66	1.09	NC-CTX;NQ-STR	NC-CTX;NQ-STR
MTMR1	8776	Mice			cerebral cortex	Full-length		Kennedy CTX IP-MS	0.46	0.63	NC-CTX;NQ-STR	NC-CTX;NQ-STR
PPP1R12A	4659	Mice			cerebral cortex	Full-length		Kennedy CTX IP-MS	0.22	1.65	NC-CTX;NQ-STR	U-CTX;NQ-STR
ACTN4	81	Mice			cerebral cortex	Full-length		Kennedy CTX IP-MS	0.39	1.19	NC-CTX;NQ-STR	U-CTX;NQ-STR
DCLK1	9201	Mice			cerebral cortex	Full-length		Kennedy CTX IP-MS	0.47	0.78	NC-CTX;NQ-STR	NC-CTX;NQ-STR
DCLK2	166614	Mice			cerebral cortex	Full-length		Kennedy CTX IP-MS	0.39	0.89	NC-CTX;NQ-STR	NC-CTX;NQ-STR
DLGAP4	22839	Mice			cerebral cortex	Full-length		Kennedy CTX IP-MS	1.59	0.36	NC-CTX;NQ-STR	NC-CTX;NQ-STR
FLII	2314	Mice			cerebral cortex	Full-length		Kennedy CTX IP-MS	0.39	0.62	NC-CTX;NQ-STR	NC-CTX;NQ-STR
GLYR1	84656	Mice			cerebral cortex	Full-length		Kennedy CTX IP-MS	2.08	1.46	NC-CTX;NQ-STR	NC-CTX;NQ-STR
GRIN2A	2903	Mice			cerebral cortex	Full-length		Kennedy CTX IP-MS	0.34	0.68	NC-CTX;NQ-STR	NC-CTX;NQ-STR
HACD3	51495	Mice			cerebral cortex	Full-length		Kennedy CTX IP-MS	0.93	0.94	NC-CTX;NQ-STR	NC-CTX;NQ-STR
KIF2A	3796	Mice			cerebral cortex	Full-length		Kennedy CTX IP-MS	0.69	1.57	NC-CTX;NQ-STR	U-CTX;NQ-STR
MAPT	4137	Mice			cerebral cortex	Full-length		Kennedy CTX IP-MS	0.49	0.51	NC-CTX;NQ-STR	NC-CTX;NQ-STR
NEDD4L	23327	Mice			cerebral cortex	Full-length		Kennedy CTX IP-MS	0.32	1.19	NC-CTX;NQ-STR	NC-CTX;NQ-STR
NWD2	57495	Mice			cerebral cortex	Full-length		Kennedy CTX IP-MS	1.04	1.28	NC-CTX;NQ-STR	U-CTX;NQ-STR
OTUD4	54726	Mice			cerebral cortex	Full-length		Kennedy CTX IP-MS	0.88	0.87	NC-CTX;NQ-STR	NC-CTX;NQ-STR
PGAM5	192111	Mice			cerebral cortex	Full-length		Kennedy CTX IP-MS	0.32	0.94	NC-CTX;NQ-STR	NC-CTX;NQ-STR
PI4KA	5297	Mice			cerebral cortex	Full-length		Kennedy CTX IP-MS	0.48	1.02	NC-CTX;NQ-STR	U-CTX;NQ-STR
RIMS1	22999	Mice			cerebral cortex	Full-length		Kennedy CTX IP-MS	0.04	0.85	NC-CTX;NQ-STR	NC-CTX;NQ-STR
RTN3	10313	Mice			cerebral cortex	Full-length		Kennedy CTX IP-MS	-0.08	0.61	NC-CTX;NQ-STR	NC-CTX;NQ-STR
SNAP47	116841	Mice			cerebral cortex	Full-length		Kennedy CTX IP-MS	0.38	0.93	NC-CTX;NQ-STR	NC-CTX;NQ-STR
TJP2	9414	Mice			cerebral cortex	Full-length		Kennedy CTX IP-MS	-0.23	1.13	NC-CTX;NQ-STR	U-CTX;NQ-STR
TPM3	7170	Mice			cerebral cortex	Full-length		Kennedy CTX IP-MS	0.39	1.32	NC-CTX;NQ-STR	U-CTX;NQ-STR
ANKS1B	56899	Mice			cerebral cortex	Full-length		Kennedy CTX IP-MS	-0.17	1.15	NC-CTX;NQ-STR	U-CTX;NQ-STR
KIAA1217	56243	Mice			cerebral cortex	Full-length		Kennedy CTX IP-MS	0.19	1.05	NC-CTX;NQ-STR	U-CTX;NQ-STR
AGAP2	116986	Mice			cerebral cortex	Full-length		Kennedy CTX IP-MS	1.05	1.4	NC-CTX;NQ-STR	U-CTX;NQ-STR
BCLAF1	9774	Mice			cerebral cortex	Full-length		Kennedy CTX IP-MS	0.29	1.41	NC-CTX;NQ-STR	NC-CTX;NQ-STR
CEP170	9859	Mice			cerebral cortex	Full-length		Kennedy CTX IP-MS	0.13	1.47	NC-CTX;NQ-STR	NC-CTX;NQ-STR
CFL1	1072	Mice			cerebral cortex	Full-length		Kennedy CTX IP-MS	0.38	1.12	NC-CTX;NQ-STR	U-CTX;NQ-STR
CIT	11113	Mice			cerebral cortex	Full-length		Kennedy CTX IP-MS	0.79	1.01	NC-CTX;NQ-STR	U-CTX;NQ-STR
CORO2A	7464	Mice			cerebral cortex	Full-length		Kennedy CTX IP-MS	0.87	1.41	NC-CTX;NQ-STR	U-CTX;NQ-STR
DHX57	90957	Mice			cerebral cortex	Full-length		Kennedy CTX IP-MS	1.11	0.52	U-CTX;NQ-STR	NC-CTX;NQ-STR
DMXL2	23312	Mice			cerebral cortex	Full-length		Kennedy CTX IP-MS	0.43	0.95	NC-CTX;NQ-STR	NC-CTX;NQ-STR
EIF3K	27335	Mice			cerebral cortex	Full-length		Kennedy CTX IP-MS	0.4	0.86	NC-CTX;NQ-STR	NC-CTX;NQ-STR
ERH	2079	Mice			cerebral cortex	Full-length		Kennedy CTX IP-MS	1.27	0.9	NC-CTX;NQ-STR	NC-CTX;NQ-STR
GOLGA3	2802	Mice			cerebral cortex	Full-length		Kennedy CTX IP-MS	1.57	0.57	U-CTX;NQ-STR	NC-CTX;NQ-STR
ITPKA	3706	Mice			cerebral cortex	Full-length		Kennedy CTX IP-MS	1.31	0.85	NC-CTX;NQ-STR	NC-CTX;NQ-STR
LRRFIP2	9209	Mice			cerebral cortex	Full-length		Kennedy CTX IP-MS	1.57	0.69	U-CTX;NQ-STR	NC-CTX;NQ-STR
MRPL22	29093	Mice			cerebral cortex	Full-length		Kennedy CTX IP-MS	1.55	0.69	NC-CTX;NQ-STR	NC-CTX;NQ-STR
MYH6	4624	Mice			cerebral cortex	Full-length		Kennedy CTX IP-MS	0.49	0.78	NC-CTX;NQ-STR	NC-CTX;NQ-STR
PHYHIP	9796	Mice			cerebral cortex	Full-length		Kennedy CTX IP-MS	0.67	1.12	NC-CTX;NQ-STR	U-CTX;NQ-STR
PKP4	8502	Mice			cerebral cortex	Full-length		Kennedy CTX IP-MS	0.1	1.35	NC-CTX;NQ-STR	U-CTX;NQ-STR
SBF1	6305	Mice			cerebral cortex	Full-length		Kennedy CTX IP-MS	0.24	0.79	NC-CTX;NQ-STR	NC-CTX;NQ-STR
SIPA1L2	57568	Mice			cerebral cortex	Full-length		Kennedy CTX IP-MS	1.01	1.51	NC-CTX;NQ-STR	NC-CTX;NQ-STR
SPTAN1	6709	Mice			cerebral cortex	Full-length		Kennedy CTX IP-MS	0.33	1.21	NC-CTX;NQ-STR	U-CTX;NQ-STR
WDR77	79084	Mice			cerebral cortex	Full-length		Kennedy CTX IP-MS	1.07	1.01	NC-CTX;NQ-STR	NC-CTX;NQ-STR
CSRP1	1465	Mice			cerebral cortex	Full-length		Kennedy CTX IP-MS	1.09	1.45	NC-CTX;NQ-STR	U-CTX;NQ-STR
MARK4	57787	Mice			cerebral cortex	Full-length		Kennedy CTX IP-MS	0.08	0.37	NC-CTX;NQ-STR	NC-CTX;NQ-STR
MRPS7	51081	Mice			cerebral cortex	Full-length		Kennedy CTX IP-MS	0.36	0.55	NC-CTX;NQ-STR	NC-CTX;NQ-STR
CACNA1A	773	Mice			cerebral cortex	Full-length		Kennedy CTX IP-MS	-0.1	1.09	NC-CTX;NQ-STR	U-CTX;NQ-STR
CAMSAP1	157922	Mice			cerebral cortex	Full-length		Kennedy CTX IP-MS	0.89	1.04	NC-CTX;NQ-STR	NC-CTX;NQ-STR
SHANK1	50944	Mice			cerebral cortex	Full-length		Kennedy CTX IP-MS	0.74	0.82	NC-CTX;NQ-STR	NC-CTX;NQ-STR
UNC13A	23025	Mice			cerebral cortex	Full-length		Kennedy CTX IP-MS	0.45	1.1	NC-CTX;NQ-STR	U-CTX;NQ-STR
CASK	8573	Mice			cerebral cortex	Full-length		Kennedy CTX IP-MS	0.32	0.69	NC-CTX;NQ-STR	NC-CTX;NQ-STR
BEGAIN	57596	Mice			cerebral cortex	Full-length		Kennedy CTX IP-MS	0.69	1.45	NC-CTX;NQ-STR	NC-CTX;NQ-STR
CAMSAP2	23271	Mice			cerebral cortex	Full-length		Kennedy CTX IP-MS	0.94	1.37	NC-CTX;NQ-STR	U-CTX;NQ-STR
DLGAP1	9229	Mice			cerebral cortex	Full-length		Kennedy CTX IP-MS	0.28	0.76	NC-CTX;NQ-STR	NC-CTX;NQ-STR
AJM1	389813	Mice			cerebral cortex	Full-length		Kennedy CTX IP-MS	0.33	0.78	NC-CTX;NQ-STR	NC-CTX;NQ-STR
GPHN	10243	Mice			cerebral cortex	Full-length		Kennedy CTX IP-MS	0.16	1.18	NC-CTX;NQ-STR	U-CTX;NQ-STR
SHISA7	729956	Mice			cerebral cortex	Full-length		Kennedy CTX IP-MS	-0.06	0.89	NC-CTX;NQ-STR	NC-CTX;NQ-STR
OGT	8473	Mice			cerebral cortex	Full-length		Kennedy CTX IP-MS	0.64	1.24	NC-CTX;NQ-STR	U-CTX;NQ-STR
FGA	2243	Mice			cerebral cortex	Full-length		Kennedy CTX IP-MS	1.07	0.68	NC-CTX;NQ-STR	NC-CTX;NQ-STR
CDKL5	6792	Mice			cerebral cortex	Full-length		Kennedy CTX IP-MS	-0.47	1.04	NC-CTX;NQ-STR	U-CTX;NQ-STR
CNKSR2	22866	Mice			cerebral cortex	Full-length		Kennedy CTX IP-MS	0.52	0.84	NC-CTX;NQ-STR	NC-CTX;NQ-STR
ARHGAP32	9743	Mice			cerebral cortex	Full-length		Kennedy CTX IP-MS	0.45	1.17	NC-CTX;NQ-STR	U-CTX;NQ-STR
MYCBP	26292	Mice			cerebral cortex	Full-length		Kennedy CTX IP-MS	0.86	0.7	NC-CTX;NQ-STR	NC-CTX;NQ-STR
KCTD16	57528	Mice			cerebral cortex	Full-length		Kennedy CTX IP-MS	0.16	0.81	NC-CTX;NQ-STR	NC-CTX;NQ-STR
THEM6	51337	Mice			cerebral cortex	Full-length		Kennedy CTX IP-MS	0.63	0.16	NC-CTX;NQ-STR	NC-CTX;NQ-STR
PRRC2C	23215	Mice			cerebral cortex	Full-length		Kennedy CTX IP-MS	0.23	1.03	NC-CTX;NQ-STR	U-CTX;NQ-STR
LIN7B	64130	Mice			cerebral cortex	Full-length		Kennedy CTX IP-MS	-0.48	1.09	NC-CTX;NQ-STR	NC-CTX;NQ-STR
CTNNA1	1495	Mice			cerebral cortex	Full-length		Kennedy CTX IP-MS	0.38	1.28	NC-CTX;NQ-STR	NC-CTX;NQ-STR
DOCK3	1795	Mice			cerebral cortex	Full-length		Kennedy CTX IP-MS	0.17	1.78	NC-CTX;NQ-STR	NC-CTX;NQ-STR
FAM126B	285172	Mice			cerebral cortex	Full-length		Kennedy CTX IP-MS	0.56	0.69	NC-CTX;NQ-STR	NC-CTX;NQ-STR
GSK3B	2932	Mice			cerebral cortex	Full-length		Kennedy CTX IP-MS	-0.07	0.86	NC-CTX;NQ-STR	NC-CTX;NQ-STR
RIMBP2	23504	Mice			cerebral cortex	Full-length		Kennedy CTX IP-MS	0.31	1.07	NC-CTX;NQ-STR	U-CTX;NQ-STR
SCAI	286205	Mice			cerebral cortex	Full-length		Kennedy CTX IP-MS	0.97	1.22	NC-CTX;NQ-STR	U-CTX;NQ-STR
JPH3	57338	Mice			cerebral cortex	Full-length		Kennedy CTX IP-MS	0.37	0.92	NC-CTX;NQ-STR	NC-CTX;NQ-STR
ABLIM3	22885	Mice			cerebral cortex	Full-length		Kennedy CTX IP-MS	0.79	0.99	NC-CTX;NQ-STR	NC-CTX;NQ-STR
HOMER2	9455	Mice			cerebral cortex	Full-length		Kennedy CTX IP-MS	0.47	0.61	NC-CTX;NQ-STR	NC-CTX;NQ-STR
TNR	7143	Mice			cerebral cortex	Full-length		Kennedy CTX IP-MS	-1.57	0.86	NC-CTX;NQ-STR	NC-CTX;NQ-STR
PLEKHA6	22874	Mice			cerebral cortex	Full-length		Kennedy CTX IP-MS	1.07	0.85	NC-CTX;NQ-STR	NC-CTX;NQ-STR
FAM81A	145773	Mice			cerebral cortex	Full-length		Kennedy CTX IP-MS	0.49	0.82	NC-CTX;NQ-STR	NC-CTX;NQ-STR
CROCC	9696	Mice			cerebral cortex	Full-length		Kennedy CTX IP-MS	0.52	1.89	NC-CTX;NQ-STR	NC-CTX;NQ-STR
NOS1AP	9722	Mice			cerebral cortex	Full-length		Kennedy CTX IP-MS	0.92	0.36	NC-CTX;NQ-STR	NC-CTX;NQ-STR
CACNG3	10368	Mice			cerebral cortex	Full-length		Kennedy CTX IP-MS	-0.43	0.39	NC-CTX;NQ-STR	NC-CTX;NQ-STR
GABBR2	9568	Mice			cerebral cortex	Full-length		Kennedy CTX IP-MS	0.27	1.41	NC-CTX;NQ-STR	U-CTX;NQ-STR
CEP170B	283638	Mice			cerebral cortex	Full-length		Kennedy CTX IP-MS	0.15	1.12	NC-CTX;NQ-STR	NC-CTX;NQ-STR
