# Supplementary material for: HTT-OMNI: A Web-based Platform for Huntingtin Interaction Exploration and Multi-omics Data Integration
Source: Mol Cell Proteomics. 2022 Aug 3;21(10):100275. doi: 10.1016/j.mcpro.2022.100275 (PMC9540350; doi:10.1016/j.mcpro.2022.100275)
Supplement: TableS9 [file mmc10.xlsx]

## Sheet: Table S9
Table S9: HTT-OMNI upload for striatum-enriched HIPs (related to Fig. 7B)
gene_symbol	gene_id	model_species	common_name	cell_culture_comment	tissue	htt_length	detection_method_annot	study_id	QUANT_Log2_140Q/20Q_STR_2M	QUANT_Log2_140Q/20Q_STR_10M	QUANT_DIFF_2M	QUANT_DIFF_10M
UBQLN2	29978	Mice				Full-length		Greco 2022 Cell Syst	-2.01	8.53	NQ-CTX;D-STR	NQ-CTX;U-STR
SEPTIN8	23176	Mice				Full-length		Greco 2022 Cell Syst	1.79	0	NQ-CTX;U-STR	NQ-CTX;NQ-STR
MYO5A	4644	Mice				Full-length		Greco 2022 Cell Syst	1.73	2.3	NQ-CTX;U-STR	NQ-CTX;U-STR
HSP90AA1	3320	Mice				Full-length		Greco 2022 Cell Syst	0.35	0.58	NQ-CTX;NC-STR	NQ-CTX;NC-STR
DPYSL2	1808	Mice				Full-length		Greco 2022 Cell Syst	1.15	0.8	NQ-CTX;NC-STR	NQ-CTX;NC-STR
SRCIN1	80725	Mice				Full-length		Greco 2022 Cell Syst	1.81	1.84	NQ-CTX;U-STR	NQ-CTX;U-STR
VDAC1	7416	Mice				Full-length		Greco 2022 Cell Syst	-0.49	1.63	NQ-CTX;NC-STR	NQ-CTX;NC-STR
HSP90AB1	3326	Mice				Full-length		Greco 2022 Cell Syst	0.52	0.78	NQ-CTX;NC-STR	NQ-CTX;NC-STR
SLC25A22	79751	Mice				Full-length		Greco 2022 Cell Syst	1.36	0.53	NQ-CTX;NC-STR	NQ-CTX;NC-STR
DYNLL2	140735	Mice				Full-length		Greco 2022 Cell Syst	1.69	2.2	NQ-CTX;U-STR	NQ-CTX;NC-STR
RPS27A	6233	Mice				Full-length		Greco 2022 Cell Syst	1.14	3.66	NQ-CTX;U-STR	NQ-CTX;U-STR
ATP6V1E1	529	Mice				Full-length		Greco 2022 Cell Syst	0.75	1.46	NQ-CTX;NC-STR	NQ-CTX;U-STR
GLUL	2752	Mice				Full-length		Greco 2022 Cell Syst	1.68	0.99	NQ-CTX;NC-STR	NQ-CTX;NC-STR
ATP6V1C1	528	Mice				Full-length		Greco 2022 Cell Syst	0.73	1.18	NQ-CTX;NC-STR	NQ-CTX;NC-STR
MOG	4340	Mice				Full-length		Greco 2022 Cell Syst	-0.98	2.62	NQ-CTX;NC-STR	NQ-CTX;NC-STR
ATP6V1H	51606	Mice				Full-length		Greco 2022 Cell Syst	0.67	1.41	NQ-CTX;NC-STR	NQ-CTX;U-STR
SYP	6855	Mice				Full-length		Greco 2022 Cell Syst	-0.26	1.76	NQ-CTX;NC-STR	NQ-CTX;NC-STR
IQSEC1	9922	Mice				Full-length		Greco 2022 Cell Syst	1.11	2.49	NQ-CTX;U-STR	NQ-CTX;U-STR
PPP2R1A	5518	Mice				Full-length		Greco 2022 Cell Syst	1.48	1.22	NQ-CTX;U-STR	NQ-CTX;NC-STR
ATP2A2	488	Mice				Full-length		Greco 2022 Cell Syst	-1.91	-1.41	NQ-CTX;D-STR	NQ-CTX;NC-STR
PPFIA3	8541	Mice				Full-length		Greco 2022 Cell Syst	1.11	1.46	NQ-CTX;U-STR	NQ-CTX;NC-STR
NCDN	23154	Mice				Full-length		Greco 2022 Cell Syst	2.58	0.66	NQ-CTX;U-STR	NQ-CTX;NC-STR
STRN	6801	Mice				Full-length		Greco 2022 Cell Syst	1.49	0.87	NQ-CTX;NC-STR	NQ-CTX;NC-STR
FLOT1	10211	Mice				Full-length		Greco 2022 Cell Syst	2.38	1.96	NQ-CTX;U-STR	NQ-CTX;NC-STR
PLPP3	8613	Mice				Full-length		Greco 2022 Cell Syst	-0.55	1.31	NQ-CTX;NC-STR	NQ-CTX;NC-STR
CACNA2D1	781	Mice				Full-length		Greco 2022 Cell Syst	1.97	1.69	NQ-CTX;U-STR	NQ-CTX;U-STR
GAP43	2596	Mice				Full-length		Greco 2022 Cell Syst	0.83	2.63	NQ-CTX;NC-STR	NQ-CTX;U-STR
RPSA	3921	Mice				Full-length		Greco 2022 Cell Syst	0.69	1.8	NQ-CTX;NC-STR	NQ-CTX;U-STR
SOGA3	387104	Mice				Full-length		Greco 2022 Cell Syst	1.47	0.67	NQ-CTX;U-STR	NQ-CTX;NC-STR
PRKAR2B	5577	Mice				Full-length		Greco 2022 Cell Syst	1.21	1.62	NQ-CTX;NC-STR	NQ-CTX;NC-STR
CHCHD3	54927	Mice				Full-length		Greco 2022 Cell Syst	1.13	4.37	NQ-CTX;NC-STR	NQ-CTX;NC-STR
GNB5	10681	Mice				Full-length		Greco 2022 Cell Syst	2.55	1.33	NQ-CTX;NC-STR	NQ-CTX;U-STR
NCAM1	4684	Mice				Full-length		Greco 2022 Cell Syst	1.02	2.31	NQ-CTX;U-STR	NQ-CTX;U-STR
PRDX5	25824	Mice				Full-length		Greco 2022 Cell Syst	1.83	0.12	NQ-CTX;NC-STR	NQ-CTX;NC-STR
SYNGR3	9143	Mice				Full-length		Greco 2022 Cell Syst	-0.14	-0.1	NQ-CTX;NC-STR	NQ-CTX;NC-STR
CPLX2	10814	Mice				Full-length		Greco 2022 Cell Syst	0.73	0.94	NQ-CTX;NC-STR	NQ-CTX;NC-STR
NTM	50863	Mice				Full-length		Greco 2022 Cell Syst	0.63	2.37	NQ-CTX;NC-STR	NQ-CTX;U-STR
DYNC1H1	1778	Mice				Full-length		Greco 2022 Cell Syst	1.53	1.29	NQ-CTX;U-STR	NQ-CTX;U-STR
SPATA2L	124044	Mice				Full-length		Greco 2022 Cell Syst	1.65	1.21	NQ-CTX;U-STR	NQ-CTX;NC-STR
SLC1A3	6507	Mice				Full-length		Greco 2022 Cell Syst	0.08	1.21	NQ-CTX;NC-STR	NQ-CTX;U-STR
TMOD1	7111	Mice				Full-length		Greco 2022 Cell Syst	1.45	2.3	NQ-CTX;U-STR	NQ-CTX;U-STR
JAKMIP1	152789	Mice				Full-length		Greco 2022 Cell Syst	2.46	1.07	NQ-CTX;U-STR	NQ-CTX;NC-STR
ATP1B1	481	Mice				Full-length		Greco 2022 Cell Syst	0.92	1.92	NQ-CTX;NC-STR	NQ-CTX;U-STR
PIP4K2A	5305	Mice				Full-length		Greco 2022 Cell Syst	0.42	0.59	NQ-CTX;NC-STR	NQ-CTX;NC-STR
PPP2CA	5515	Mice				Full-length		Greco 2022 Cell Syst	0.7	1.6	NQ-CTX;NC-STR	NQ-CTX;NC-STR
PRKCG	5582	Mice				Full-length		Greco 2022 Cell Syst	2.53	1.25	NQ-CTX;U-STR	NQ-CTX;NC-STR
CYLD	1540	Mice				Full-length		Greco 2022 Cell Syst	1.62	2.17	NQ-CTX;U-STR	NQ-CTX;U-STR
ATP6V1G2	534	Mice				Full-length		Greco 2022 Cell Syst	1.58	1.23	NQ-CTX;U-STR	NQ-CTX;U-STR
PHACTR1	221692	Mice				Full-length		Greco 2022 Cell Syst	1.28	1.45	NQ-CTX;NC-STR	NQ-CTX;NC-STR
CSNK2A1	1457	Mice				Full-length		Greco 2022 Cell Syst	1.75	1.18	NQ-CTX;U-STR	NQ-CTX;NC-STR
PPP1R1B	84152	Mice				Full-length		Greco 2022 Cell Syst	0.81	-0.17	NQ-CTX;NC-STR	NQ-CTX;NC-STR
GRM3	2913	Mice				Full-length		Greco 2022 Cell Syst	1.15	1.44	NQ-CTX;U-STR	NQ-CTX;NC-STR
GRN	2896	Mice				Full-length		Greco 2022 Cell Syst	0.79	1.73	NQ-CTX;NC-STR	NQ-CTX;U-STR
GNG7	2788	Mice				Full-length		Greco 2022 Cell Syst	-0.44	1.83	NQ-CTX;NC-STR	NQ-CTX;NC-STR
PALM	5064	Mice				Full-length		Greco 2022 Cell Syst	0.89	2.47	NQ-CTX;NC-STR	NQ-CTX;U-STR
CNTNAP1	8506	Mice				Full-length		Greco 2022 Cell Syst	-1.66	1.45	NQ-CTX;D-STR	NQ-CTX;U-STR
RAB1A	5861	Mice				Full-length		Greco 2022 Cell Syst	-0.13	2.39	NQ-CTX;NC-STR	NQ-CTX;U-STR
DGKB	1607	Mice				Full-length		Greco 2022 Cell Syst	2.2	0.55	NQ-CTX;U-STR	NQ-CTX;NC-STR
DYNLL1	8655	Mice				Full-length		Greco 2022 Cell Syst	0.63	2.06	NQ-CTX;NC-STR	NQ-CTX;U-STR
PDE2A	5138	Mice				Full-length		Greco 2022 Cell Syst	0.68	1.05	NQ-CTX;NC-STR	NQ-CTX;NC-STR
ATP6V1F	9296	Mice				Full-length		Greco 2022 Cell Syst	1.07	1.41	NQ-CTX;NC-STR	NQ-CTX;NC-STR
CTTNBP2	83992	Mice				Full-length		Greco 2022 Cell Syst	2.39	1.55	NQ-CTX;U-STR	NQ-CTX;NC-STR
NAP1L1	4673	Mice				Full-length		Greco 2022 Cell Syst	1.71	2.1	NQ-CTX;U-STR	NQ-CTX;U-STR
PDXK	8566	Mice				Full-length		Greco 2022 Cell Syst	0.75	0.54	NQ-CTX;NC-STR	NQ-CTX;NC-STR
CPNE5	57699	Mice				Full-length		Greco 2022 Cell Syst	1.59	1.96	NQ-CTX;U-STR	NQ-CTX;U-STR
NEXN	91624	Mice				Full-length		Greco 2022 Cell Syst	1.2	1.7	NQ-CTX;U-STR	NQ-CTX;NC-STR
CAMKV	79012	Mice				Full-length		Greco 2022 Cell Syst	1.12	0.44	NQ-CTX;NC-STR	NQ-CTX;NC-STR
MAPK1	5594	Mice				Full-length		Greco 2022 Cell Syst	-2.53	0.12	NQ-CTX;D-STR	NQ-CTX;NC-STR
ATP6V1D	51382	Mice				Full-length		Greco 2022 Cell Syst	0.65	1.42	NQ-CTX;NC-STR	NQ-CTX;U-STR
SLC6A11	6538	Mice				Full-length		Greco 2022 Cell Syst	-0.25	1.56	NQ-CTX;NC-STR	NQ-CTX;NC-STR
HAPLN1	1404	Mice				Full-length		Greco 2022 Cell Syst	0.97	1.86	NQ-CTX;NC-STR	NQ-CTX;NC-STR
AP2S1	1175	Mice				Full-length		Greco 2022 Cell Syst	1.53	1.91	NQ-CTX;U-STR	NQ-CTX;NC-STR
CSNK2B	1460	Mice				Full-length		Greco 2022 Cell Syst	0.75	1.2	NQ-CTX;NC-STR	NQ-CTX;NC-STR
FLOT2	2319	Mice				Full-length		Greco 2022 Cell Syst	1.98	2.82	NQ-CTX;NC-STR	NQ-CTX;U-STR
HPCA	3208	Mice				Full-length		Greco 2022 Cell Syst	0.81	0.97	NQ-CTX;NC-STR	NQ-CTX;NC-STR
RPS28	6234	Mice				Full-length		Greco 2022 Cell Syst	0.88	2.25	NQ-CTX;NC-STR	NQ-CTX;NC-STR
LIMCH1	22998	Mice				Full-length		Greco 2022 Cell Syst	1.44	2.57	NQ-CTX;U-STR	NQ-CTX;U-STR
MAPRE3	22924	Mice				Full-length		Greco 2022 Cell Syst	2.01	1.62	NQ-CTX;U-STR	NQ-CTX;NC-STR
VDAC3	7419	Mice				Full-length		Greco 2022 Cell Syst	0.24	2.69	NQ-CTX;NC-STR	NQ-CTX;U-STR
ACO2	50	Mice				Full-length		Greco 2022 Cell Syst	0.95	0.97	NQ-CTX;NC-STR	NQ-CTX;NC-STR
RAP1GAP	5909	Mice				Full-length		Greco 2022 Cell Syst	1.47	0.48	NQ-CTX;NC-STR	NQ-CTX;NC-STR
VCAN	1462	Mice				Full-length		Greco 2022 Cell Syst	0.57	2.83	NQ-CTX;NC-STR	NQ-CTX;U-STR
SV2A	9900	Mice				Full-length		Greco 2022 Cell Syst	0.13	0.32	NQ-CTX;NC-STR	NQ-CTX;NC-STR
RPS26	6231	Mice				Full-length		Greco 2022 Cell Syst	2.45	3.1	NQ-CTX;U-STR	NQ-CTX;NC-STR
AKAP5	9495	Mice				Full-length		Greco 2022 Cell Syst	0.23	1.71	NQ-CTX;NC-STR	NQ-CTX;U-STR
PRKACB	5567	Mice				Full-length		Greco 2022 Cell Syst	1.08	2.01	NQ-CTX;NC-STR	NQ-CTX;NC-STR
TGM1	7051	Mice				Full-length		Greco 2022 Cell Syst	1.25	0.95	NQ-CTX;NC-STR	NQ-CTX;NC-STR
VAMP2	6844	Mice				Full-length		Greco 2022 Cell Syst	-0.78	1.77	NQ-CTX;NC-STR	NQ-CTX;NC-STR
SLC2A1	6513	Mice				Full-length		Greco 2022 Cell Syst	0.44	1.39	NQ-CTX;NC-STR	NQ-CTX;U-STR
SKP1	6500	Mice				Full-length		Greco 2022 Cell Syst	0.86	1.53	NQ-CTX;NC-STR	NQ-CTX;NC-STR
HSPA12A	259217	Mice				Full-length		Greco 2022 Cell Syst	0.75	2.12	NQ-CTX;NC-STR	NQ-CTX;U-STR
TPPP	11076	Mice				Full-length		Greco 2022 Cell Syst	0.93	0.86	NQ-CTX;NC-STR	NQ-CTX;NC-STR
CCT2	10576	Mice				Full-length		Greco 2022 Cell Syst	-1.86	1.41	NQ-CTX;D-STR	NQ-CTX;U-STR
WDR7	23335	Mice				Full-length		Greco 2022 Cell Syst	0.85	-0.2	NQ-CTX;NC-STR	NQ-CTX;NC-STR
NPM1	4869	Mice				Full-length		Greco 2022 Cell Syst	-3.01	2	NQ-CTX;D-STR	NQ-CTX;U-STR
PDCD6	10016	Mice				Full-length		Greco 2022 Cell Syst	2.35	2.58	NQ-CTX;U-STR	NQ-CTX;U-STR
AQP4	361	Mice				Full-length		Greco 2022 Cell Syst	-1.57	2.33	NQ-CTX;NC-STR	NQ-CTX;U-STR
OSBPL8	114882	Mice				Full-length		Greco 2022 Cell Syst	0.24	2.81	NQ-CTX;NC-STR	NQ-CTX;U-STR
LANCL1	10314	Mice				Full-length		Greco 2022 Cell Syst	1.12	1.82	NQ-CTX;NC-STR	NQ-CTX;U-STR
PGAM1	5223	Mice				Full-length		Greco 2022 Cell Syst	-1.15	4.66	NQ-CTX;D-STR	NQ-CTX;U-STR
ATP6V1G1	9550	Mice				Full-length		Greco 2022 Cell Syst	0.8	1.83	NQ-CTX;NC-STR	NQ-CTX;U-STR
VSNL1	7447	Mice				Full-length		Greco 2022 Cell Syst	-0.15	1.73	NQ-CTX;NC-STR	NQ-CTX;NC-STR
IQSEC2	23096	Mice				Full-length		Greco 2022 Cell Syst	1.43	2.72	NQ-CTX;U-STR	NQ-CTX;U-STR
CD47	961	Mice				Full-length		Greco 2022 Cell Syst	0.26	1.19	NQ-CTX;NC-STR	NQ-CTX;NC-STR
RPL22	6146	Mice				Full-length		Greco 2022 Cell Syst	0.41	0.96	NQ-CTX;NC-STR	NQ-CTX;NC-STR
RUFY3	22902	Mice				Full-length		Greco 2022 Cell Syst	1.58	1.55	NQ-CTX;NC-STR	NQ-CTX;NC-STR
MATR3	9782	Mice				Full-length		Greco 2022 Cell Syst	-0.41	1.62	NQ-CTX;NC-STR	NQ-CTX;NC-STR
RPS17	6218	Mice				Full-length		Greco 2022 Cell Syst	-0.83	2.29	NQ-CTX;NC-STR	NQ-CTX;NC-STR
CDIPT	10423	Mice				Full-length		Greco 2022 Cell Syst	-0.13	0.25	NQ-CTX;NC-STR	NQ-CTX;NC-STR
MSN	4478	Mice				Full-length		Greco 2022 Cell Syst	-1.48	3.23	NQ-CTX;D-STR	NQ-CTX;U-STR
SYT7	9066	Mice				Full-length		Greco 2022 Cell Syst	-0.99	1	NQ-CTX;NC-STR	NQ-CTX;U-STR
NDRG2	57447	Mice				Full-length		Greco 2022 Cell Syst	1.46	1.44	NQ-CTX;NC-STR	NQ-CTX;NC-STR
ATP1B2	482	Mice				Full-length		Greco 2022 Cell Syst	-1.4	0.96	NQ-CTX;NC-STR	NQ-CTX;NC-STR
PRDX6	9588	Mice				Full-length		Greco 2022 Cell Syst	-0.2	1.98	NQ-CTX;NC-STR	NQ-CTX;U-STR
SMPD3	55512	Mice				Full-length		Greco 2022 Cell Syst	0.3	1.49	NQ-CTX;NC-STR	NQ-CTX;U-STR
MLC1	23209	Mice				Full-length		Greco 2022 Cell Syst	-0.24	1.41	NQ-CTX;NC-STR	NQ-CTX;NC-STR
PURB	5814	Mice				Full-length		Greco 2022 Cell Syst	2.63	0	NQ-CTX;U-STR	NQ-CTX;NQ-STR
AP2A2	161	Mice				Full-length		Greco 2022 Cell Syst	0.89	1.48	NQ-CTX;NC-STR	NQ-CTX;NC-STR
TOLLIP	54472	Mice				Full-length		Greco 2022 Cell Syst	2.32	2.98	NQ-CTX;U-STR	NQ-CTX;U-STR
HPRT1	3251	Mice				Full-length		Greco 2022 Cell Syst	1.01	0.61	NQ-CTX;NC-STR	NQ-CTX;NC-STR
DPYSL3	1809	Mice				Full-length		Greco 2022 Cell Syst	-0.02	2.69	NQ-CTX;NC-STR	NQ-CTX;U-STR
RAB3A	5864	Mice				Full-length		Greco 2022 Cell Syst	1.22	2.29	NQ-CTX;U-STR	NQ-CTX;NC-STR
MYL6B	140465	Mice				Full-length		Greco 2022 Cell Syst	2.15	2.86	NQ-CTX;U-STR	NQ-CTX;NC-STR
SSR1	6745	Mice				Full-length		Greco 2022 Cell Syst	-1.3	3.82	NQ-CTX;D-STR	NQ-CTX;U-STR
LGALS3	3958	Mice				Full-length		Greco 2022 Cell Syst	0	4.97	NQ-CTX;NQ-STR	NQ-CTX;U-STR
