# Supplementary material for: HTT-OMNI: A Web-based Platform for Huntingtin Interaction Exploration and Multi-omics Data Integration
Source: Mol Cell Proteomics. 2022 Aug 3;21(10):100275. doi: 10.1016/j.mcpro.2022.100275 (PMC9540350; doi:10.1016/j.mcpro.2022.100275)
Supplement: TableS10 [file mmc11.xlsx]

## Sheet: TableS10_Column Description
Table S10. Specific and Stable HIPs, related to Figure 8
Mouse Gene Symbol	From UniProt
SAINT Prob	SAINT Probability Score (cross-listed from Table S9)
IDIRT SR	IDIRT Stability Ratio (cross-listed from Table S9

## Sheet: Specific and Stable HIPs
Mouse Gene Symbol	SAINT Prob, Q20 2M	IDIRT SR, Q20 2M, Avg		Mouse Gene Symbol	SAINT Prob, Q140 2M	IDIRT SR, Q140 2M, Avg
F8a1	1	0.999663		F8a1	1	0.999236
Cep170	0.83	1		Mycbp	0.97	1
Dsp	0.955	1		Crocc	0.845	1
Mycbp	0.885	1		Camsap1	0.965	0.97768
Camsap1	0.91	1		Arhgap32	0.955	0.976583
Prrc2c	0.945	0.968315		Camsap3	1	0.963287
Arhgap32	0.885	0.949334		Dlgap4	0.955	0.946387
Crmp1	0.89	0.946004		Otud4	1	0.932544
Map3k13	1	0.945749		Shank2	0.985	0.914142
Cdkl5	0.93	0.944207		Begain	0.885	0.908859
Baiap2	1	0.933552		Fam81a	0.85	0.907029
Dlgap4	0.975	0.932392		Shank3	0.98	0.905141
Sorbs2	0.99	0.932178		Pip4k2c	0.965	0.893777
Otud4	1	0.929164		Baiap2	0.915	0.893318
Camsap3	1	0.925448		Sorbs2	0.935	0.88927
Kctd16	0.95	0.923668		Camsap2	0.91	0.889044
Shank2	1	0.919854		Cdkl5	0.95	0.888273
Dlg1	0.89	0.917803		Dlg4	0.86	0.880674
Rimbp2	0.81	0.90912		Gria2	0.955	0.878142
Shank3	0.97	0.90803		Synpo	0.91	0.877679
Dlgap2	0.99	0.907834		Scai	0.89	0.873089
Shank1	0.995	0.906772		Shank1	1	0.868839
Jup	0.805	0.902542		Shisa7	0.975	0.867797
Map3k12	0.975	0.898755		Dlg3	1	0.863626
Begain	0.99	0.89706		Bsn	0.995	0.863229
Dlg2	1	0.894927		Lrrc7	0.995	0.862344
Ppp1r12a	0.925	0.891979		Dlg2	0.88	0.862008
Grin2b	1	0.884205		Sipa1l1	1	0.858947
Cdh2	0.995	0.883497		Grin1	1	0.854564
Dlg3	1	0.876676		Ppp1r12a	0.865	0.851131
Gm996	0.875	0.875192		Dlgap3	0.945	0.847897
Grin1	0.985	0.875077		Stk38	0.985	0.847367
Bsn	1	0.873611		Grin2b	0.99	0.847362
Dlgap3	0.88	0.871927		Gm996	0.975	0.846953
Gria2	1	0.863978		Pclo	1	0.841781
Pclo	1	0.859711		Rims1	1	0.839207
Mprip	1	0.855291		Mprip	1	0.838712
Lrrc7	0.995	0.853177		Ank2	1	0.83756
Sipa1l1	1	0.845586		Dlgap2	0.975	0.835397
Dlgap1	0.985	0.842916		Jph3	0.89	0.833391
Syngap1	1	0.837667		Cdh2	1	0.828644
Lzts3	0.915	0.832844		Prmt5	1	0.826871
Unc13a	0.91	0.831067		Skt	0.98	0.825733
Pip4k2c	1	0.822594		Unc13a	1	0.823678
Ank2	1	0.822538		Rimbp2	0.91	0.823653
Ppp1r9b	1	0.820597		Ablim3	0.885	0.823509
Sorbs1	0.955	0.81435		Coro1c	0.995	0.817315
Gria1	0.9	0.813497		Wdr77	1	0.81281
Stk38	0.925	0.809167		Myl4	0.855	0.805462
Erc2	1	0.806033		Gria1	0.885	0.803852
Plec	0.935	0.803147
Actn2	0.995	0.802425
